# Supplementary material for: Human dorsal forebrain organoids show differentiation-state-specific protein secretion
Source: iScience. 2025 Jun 19;28(7):112935. doi: 10.1016/j.isci.2025.112935 (PMC12270659; doi:10.1016/j.isci.2025.112935)
Supplement: Table S2. Excel file containing mass spectrometry data from DFO proteome and secretome before data imputation [file mmc2.xlsx]

## Sheet: Info
Supplementary Table 2: Whole organoid proteome and secretome analysis before data imputation of day 20, 35, and 50 control dorsal forebrain organoids
1	Proteome before imputation
2	Secretome before imputation

## Sheet: Proteome_before_imputation
KOLF2_O_D20_Ctrl1	KOLF2_O_D20_Ctrl2	KOLF2_O_D20_Ctrl3	KOLF2_O_D35_Ctrl1	KOLF2_O_D35_Ctrl2	KOLF2_O_D35_Ctrl3	KOLF2_O_D50_Ctrl1	KOLF2_O_D50_Ctrl2	KOLF2_O_D50_Ctrl3	BIONi_O_D20_Ctrl1	BIONi_O_D20_Ctrl2	BIONi_O_D20_Ctrl3	BIONi_O_D35_Ctrl1	BIONi_O_D35_Ctrl2	BIONi_O_D35_Ctrl3	BIONi_O_D50_Ctrl1	BIONi_O_D50_Ctrl2	BIONi_O_D50_Ctrl3	HMGU1_O_D20_Ctrl1	HMGU1_O_D20_Ctrl2	HMGU1_O_D20_Ctrl3	HMGU1_O_D35_Ctrl1	HMGU1_O_D35_Ctrl2	HMGU1_O_D35_Ctrl3	HMGU1_O_D50_Ctrl1	HMGU1_O_D50_Ctrl2	HMGU1_O_D50_Ctrl3	T: Genes	T: Protein.Group	T: Protein.Ids	T: Protein.Names	T: First.Protein.Description
20.6352	20.3865	20.78	20.5564	20.1123	0	20.3771	20.0295	20.5124	20.192	20.7665	21.2644	20.5426	20.5037	20.2034	19.4756	18.6596	20.129	20.5361	20.1967	20.3557	20.7234	20.582	20.7933	19.7951	19.8305	19.6273	TMA7;TMA7B	A0A024R1R8;Q9Y2S6	Q9Y2S6;A0A024R1R8	TMA7B_HUMAN;TMA7_HUMAN	Translation machinery-associated protein 7B
20.0982	20.1163	20.1701	20.3803	20.7302	20.9534	21.2224	20.5872	20.832	20.0771	20.4658	20.9743	20.3718	21.1496	20.4068	20.0723	19.5999	20.7638	20.1084	19.6945	19.7275	20.567	20.7911	20.9232	20.3998	20.8138	20.5226	NUDT10;NUDT11;NUDT3;NUDT4;NUDT4B	A0A024RBG1;O95989;Q8NFP7;Q96G61;Q9NZJ9	O95989;Q8NFP7;Q96G61;Q9NZJ9;A0A024RBG1	NUD10_HUMAN;NUD11_HUMAN;NUD4B_HUMAN;NUDT3_HUMAN;NUDT4_HUMAN	Diphosphoinositol polyphosphate phosphohydrolase NUDT4B
19.6109	19.5676	19.9027	0	19.5471	20.1282	20.1147	19.3115	19.7593	19.1396	19.8471	20.2563	19.3127	19.7988	20.055	18.6045	0	19.307	19.349	19.129	19.3676	20.5093	19.7452	20.1113	19.1605	19.3964	19.2662	NUDT10;NUDT11;NUDT4;NUDT4B	A0A024RBG1;Q8NFP7;Q96G61;Q9NZJ9	Q8NFP7;Q96G61;Q9NZJ9;A0A024RBG1	NUD10_HUMAN;NUD11_HUMAN;NUD4B_HUMAN;NUDT4_HUMAN	Diphosphoinositol polyphosphate phosphohydrolase NUDT4B
19.9778	20.0454	20.274	20.0605	19.8837	20.5442	20.4641	19.9504	20.2729	20.1424	20.5642	20.8962	20.1589	20.6496	20.3438	19.9883	19.3515	20.2853	20.179	19.7786	19.9074	0	20.3097	20.5672	19.8819	20.1222	19.9263	GATD3;GATD3B	A0A0B4J2D5;P0DPI2	A0A0B4J2D5;P0DPI2	GAL3A_HUMAN;GAL3B_HUMAN	Putative glutamine amidotransferase-like class 1 domain-containing protein 3B, mitochondrial
20.1204	20.2679	20.352	20.8763	20.3522	20.8402	20.6719	20.1776	20.8584	20.259	20.6551	20.8786	20.6168	20.9723	20.455	19.9907	20.0476	20.4882	20.5244	20.0012	20.1765	20.2979	20.9701	21.2829	20.352	20.7709	20.3812	UBA6	A0AVT1	A0AVT1	UBA6_HUMAN	Ubiquitin-like modifier-activating enzyme 6
19.0608	18.1652	0	0	0	0	0	0	0	18.7846	18.7458	0	18.7959	18.308	0	0	0	16.6468	18.2108	17.4599	18.8719	0	17.8747	17.9158	15.5279	16.5306	16.2232	ESYT2	A0FGR8	A0FGR8	ESYT2_HUMAN	Extended synaptotagmin-2
18.858	18.6245	20.3931	20.1845	20.8224	20.8013	21.5049	20.5477	20.8638	18.3497	18.7664	20.1202	19.9609	21.0794	20.6556	20.9939	20.827	20.9789	18.4249	18.5146	18.3395	20.5517	20.8114	20.8376	20.7097	21.0809	20.9027	SHTN1	A0MZ66	A0MZ66	SHOT1_HUMAN	Shootin-1
18.8402	18.7215	19.1036	0	18.3134	0	18.4934	0	18.6268	18.5264	18.9949	19.268	18.1735	18.7488	0	17.4364	0	18.2051	18.7281	18.5168	18.5053	0	18.3732	18.8913	17.962	18.5459	17.9844	MEX3A	A1L020	Q5U5Q3;Q6ZN04;Q86XN8;A1L020	MEX3A_HUMAN	RNA-binding protein MEX3A
20.8958	20.425	20.4616	0	20.1721	0	20.3747	20.3478	0	20.2959	20.2614	20.2332	19.8899	20.1832	0	20.3029	20.4783	20.0127	20.3937	20.6831	20.522	0	20.3493	20.008	20.3528	19.634	19.8307	ILVBL	A1L0T0	A1L0T0	HACL2_HUMAN	2-hydroxyacyl-CoA lyase 2
19.818	19.8728	20.0229	0	19.9404	0	20.1356	19.6247	19.8584	19.9447	20.2123	20.7015	19.8464	20.2059	0	19.2122	19.0431	19.6038	20.0793	19.6683	19.6754	0	20.2768	20.4966	19.2535	19.8215	19.3832	SH3PXD2B	A1X283	A1X283	SPD2B_HUMAN	SH3 and PX domain-containing protein 2B
18.7101	18.813	0	0	18.9524	0	18.8399	0	19.0491	18.9692	18.8942	19.4502	18.7019	19.1672	0	17.4898	18.1348	18.3753	19.0288	18.2229	18.83	0	18.8085	19.2009	18.7949	18.696	18.6046	SH3PXD2A;SH3PXD2B	A1X283;Q5TCZ1	A1X283;Q5TCZ1	SPD2A_HUMAN;SPD2B_HUMAN	SH3 and PX domain-containing protein 2B
0	0	0	0	18.3336	0	18.3535	0	18.5805	0	0	0	17.3332	18.5616	0	17.4682	0	18.0322	0	0	0	0	18.2897	18.5478	17.9011	18.6506	18.1923	MACROD2	A1Z1Q3	A1Z1Q3	MACD2_HUMAN	ADP-ribose glycohydrolase MACROD2
17.5678	16.978	0	0	0	0	17.4997	0	0	17.4953	17.538	0	0	17.6567	0	17.6017	17.2972	16.9971	17.2819	17.0544	17.0924	0	17.3289	17.6017	17.5303	17.2118	17.5016	NBAS	A2RRP1	A2RRP1	NBAS_HUMAN	NBAS subunit of NRZ tethering complex
17.5412	17.5445	0	0	0	0	18.0204	0	0	17.6523	17.786	0	0	17.9737	0	0	0	0	17.6469	18.1476	0	0	0	0	17.5506	18.15	17.3427	TARS3	A2RTX5	A2RTX5	SYTC2_HUMAN	Threonine--tRNA ligase 2, cytoplasmic
20.5857	20.5209	20.7093	0	20.4096	21.0527	20.6753	20.1036	20.2431	20.5116	20.7658	21.2867	20.2853	20.5731	0	20.0005	19.9103	20.1069	20.5402	20.0573	20.5745	0	20.625	20.8745	19.5255	20.1527	19.8244	RAB19	A4D1S5	A4D1S5	RAB19_HUMAN	Ras-related protein Rab-19
20.832	20.536	20.7314	20.357	20.429	0	20.2844	20.1524	20.3179	20.551	20.4821	20.9722	20.3408	20.5469	0	20.2408	19.9882	20.0072	20.6677	20.4705	20.7082	0	20.356	20.5145	19.9266	20.2963	19.992	CNOT1	A5YKK6	A5YKK6	CNOT1_HUMAN	CCR4-NOT transcription complex subunit 1
20.1661	20.3162	0	0	21.1383	0	21.5428	19.6999	19.02	20.1765	20.2887	19.5483	20.3588	21.0611	0	21.0427	21.2037	21.4678	19.6846	20.3629	19.9542	0	20.5461	18.6402	21.6954	21.6152	21.1304	MAP1LC3B;MAP1LC3B2	A6NCE7;Q9GZQ8	Q9GZQ8;A6NCE7	MLP3B_HUMAN;MP3B2_HUMAN	Microtubule-associated proteins 1A/1B light chain 3 beta 2
19.6114	19.2839	0	0	18.9927	19.4846	18.9349	0	18.5465	19.4454	19.6553	20.2929	18.5941	19.1643	0	18.4943	18.6053	18.609	19.609	19.3984	19.1479	0	19.2046	19.2099	18.5257	18.7424	18.5835	PGP	A6NDG6	A6NDG6	PGP_HUMAN	Glycerol-3-phosphate phosphatase
19.6478	19.5924	20.7629	0	19.5281	0	19.3291	0	19.3088	19.3338	19.8025	20.5884	19.52	19.4521	19.3247	18.8622	18.2466	19.0572	19.1712	19.5531	19.2134	0	19.699	19.7785	18.75	18.7398	18.7208	RIMOC1	A6NDU8	A6NDU8	RIMC1_HUMAN	RAB7A-interacting MON1-CCZ1 complex subunit 1
18.6711	18.3899	0	0	18.3483	0	17.4834	0	0	17.8096	17.9889	18.9946	18.0667	18.3393	0	17.9566	0	17.3105	0	0	17.4198	0	18.9101	18.7548	17.5829	16.278	16.8966	ZNF316	A6NFI3	A6NFI3	ZN316_HUMAN	Zinc finger protein 316
17.9006	17.875	18.2665	0	18.4993	0	19.4149	17.9696	19.2188	18.0275	18.0296	18.9567	18.6856	18.9358	0	18.3652	17.5018	18.6494	18.1584	17.6665	18.185	0	18.8722	19.2208	18.8086	18.9928	18.8353	IGLON5	A6NGN9	A6NGN9	IGLO5_HUMAN	IgLON family member 5
23.7263	24.161	24.0991	24.1785	25.2045	25.0855	25.4331	24.9221	25.1357	24.1709	24.7921	24.8541	24.4087	25.442	25.2806	24.7427	24.2403	25.1638	24.1443	24.021	23.785	24.8917	25.2444	25.7358	25.3244	25.3578	25.3206	TUBA1C;TUBA4A;TUBAL3	A6NHL2;P68366;Q9BQE3	A6NHL2;P68363;P68366;Q71U36;Q9BQE3	TBA1C_HUMAN;TBA4A_HUMAN;TBAL3_HUMAN	Tubulin alpha chain-like 3
25.3562	25.3405	25.5142	25.5141	26.7276	26.371	26.9428	26.2268	26.8635	25.447	26.2463	26.2751	25.9709	26.8404	26.6818	25.7721	25.6765	26.4817	25.8076	25.3526	25.1897	26.334	26.6832	26.7127	26.4983	26.9961	26.8177	TUBA1C;TUBA4A;TUBA8;TUBAL3	A6NHL2;P68366;Q9BQE3;Q9NY65	A6NHL2;P0DPH7;P0DPH8;P68363;P68366;Q71U36;Q9BQE3;Q9NY65	TBA1C_HUMAN;TBA4A_HUMAN;TBA8_HUMAN;TBAL3_HUMAN	Tubulin alpha chain-like 3
20.5279	20.4989	20.3793	20.5158	20.6971	21.0324	21.2491	20.4283	21.1539	20.6758	21.1457	21.0333	20.5175	20.6541	20.9435	20.2404	20.0906	20.505	20.8883	20.3825	20.3385	20.5163	20.6664	21.1436	20.2482	20.7464	20.4653	SMCHD1	A6NHR9	A6NHR9	SMHD1_HUMAN	Structural maintenance of chromosomes flexible hinge domain-containing protein 1
17.99	17.842	0	0	18.8641	0	19.4273	0	17.8664	17.999	18.3219	0	18.2777	18.7235	0	18.7219	18.9254	18.8735	18.3897	18.281	18.4174	0	18.8111	18.4441	18.4915	18.8884	18.7649	CASTOR2	A6NHX0	A6NHX0	CAST2_HUMAN	Cytosolic arginine sensor for mTORC1 subunit 2
19.5769	19.6385	19.657	0	19.2276	19.1132	19.3059	18.2186	18.6694	19.2385	19.616	20.0091	18.5885	19.3226	0	17.9253	17.0434	18.2382	19.6714	19.1694	19.5001	0	19.8307	20.0093	18.7323	19.2905	18.8615	CCDC154	A6NI56	A6NI56	CC154_HUMAN	Coiled-coil domain-containing protein 154
19.2974	18.9243	19.399	0	18.2153	0	0	0	0	19.023	19.1883	19.6653	18.2696	18.9651	0	0	0	16.7855	18.9724	18.5083	18.7654	0	18.4753	18.5064	0	16.2554	0	UNC119B	A6NIH7	A6NIH7	U119B_HUMAN	Protein unc-119 homolog B
19.3167	19.0928	18.7298	0	18.5957	0	18.8313	0	18.0831	18.7295	19.2258	19.0674	18.4624	18.6508	0	17.2151	17.7998	17.9125	18.9453	18.7637	18.9859	0	18.5547	18.9989	17.7706	18.281	17.8746	UNC119;UNC119B	A6NIH7;Q13432	A6NIH7;Q13432	U119A_HUMAN;U119B_HUMAN	Protein unc-119 homolog B
0	0	0	0	0	0	19.4758	19.4565	0	0	0	0	0	19.1054	0	19.7902	18.9386	18.9999	0	0	0	0	0	0	20.1702	19.2959	19.4387	PCP4L1	A6NKN8	A6NKN8	PC4L1_HUMAN	Purkinje cell protein 4-like protein 1
18.521	18.1435	18.3661	0	18.8975	0	18.5425	0	18.8038	17.8162	18.6179	18.8144	17.9568	18.9776	18.2892	17.2501	18.2678	18.2036	18.4148	17.6623	17.9671	0	19.3732	19.2842	18.9914	19.2123	18.8208	RTL8C	A6ZKI3	A6ZKI3;Q17RB0;Q9BWD3	RTL8C_HUMAN	Retrotransposon Gag-like protein 8C
18.4315	18.6992	0	0	19.8554	0	0	18.6363	19.1297	0	19.4745	0	18.2627	19.7242	0	17.3383	17.9986	17.7802	19.187	19.1487	18.4623	0	19.1448	18.1881	18.3194	18.1924	18.5392	MEIS3P2	A8K0S8	Q99687;A6NDR6;A8K0S8	ME3L2_HUMAN	Putative homeobox protein Meis3-like 2
19.1964	18.8879	20.449	0	19.5198	0	19.192	0	0	17.7686	18.1852	19.5948	18.0017	18.692	0	19.0399	18.4446	18.4116	17.9117	18.2854	16.9294	0	19.1975	0	18.6186	18.7993	18.4599	FAM171A2	A8MVW0	A8MVW0	F1712_HUMAN	Protein FAM171A2
21.5227	21.4087	21.7239	21.054	21.0713	21.5678	21.2877	21.2046	21.4755	21.6838	21.9236	22.1025	21.4814	21.4872	21.3352	20.9206	21.1396	21.4721	21.8756	21.5392	21.4782	21.3793	21.5883	21.6374	21.1002	21.1335	21.196	SNRPG;SNRPGP15	A8MWD9;P62308	P62308;A8MWD9	RUXGL_HUMAN;RUXG_HUMAN	Putative small nuclear ribonucleoprotein G-like protein 15
19.6424	19.6755	20.5002	0	19.765	0	19.7909	18.9678	19.6709	19.798	19.8424	20.3088	19.5731	20.2166	0	19.5676	18.9442	19.5291	19.8937	19.6137	19.4851	0	19.995	20.0151	19.4173	19.7074	19.5764	MCRIP1	C9JLW8	C9JLW8	MCRI1_HUMAN	Mapk-regulated corepressor-interacting protein 1
22.2892	22.2689	22.4793	22.2273	22.0767	22.6191	22.1479	21.9457	22.4137	22.5983	22.9258	23.2474	22.1546	22.8357	22.5238	21.8696	21.7479	22.3416	22.7704	22.1558	22.4421	22.4902	22.4604	22.9337	21.9607	22.2872	21.8627	NACA	E9PAV3;Q13765	Q13765;E9PAV3	NACAM_HUMAN;NACA_HUMAN	Nascent polypeptide-associated complex subunit alpha, muscle-specific form
18.4268	18.5282	18.3236	0	17.6529	0	18.6811	17.5976	17.7666	18.6239	18.981	18.8672	18.8758	18.4985	0	17.2037	17.4538	17.6478	18.9296	18.5899	18.4133	0	17.8457	18.3606	17.2443	18.2972	17.279	C11orf98	E9PRG8	E9PRG8	CK098_HUMAN	Uncharacterized protein C11orf98
17.8358	17.8993	0	0	17.2081	0	17.4673	0	17.8939	18.1221	18.8212	18.8424	18.1685	18.0525	0	16.906	17.2339	18.2628	18.2433	16.8545	17.7198	0	17.225	18.1362	16.25	16.8922	16.2104	SLC35A4	L0R6Q1	L0R6Q1	S35U4_HUMAN	SLC35A4 upstream open reading frame protein
18.928	18.6138	19.5635	0	18.6227	0	18.6067	0	18.8383	18.7299	18.7238	19.8123	18.7243	18.9525	0	18.2289	0	18.1606	18.9358	18.5723	18.7604	0	18.5931	19.1325	18.3999	18.6732	18.1553	AGPS	O00116	O00116	ADAS_HUMAN	Alkyldihydroxyacetonephosphate synthase, peroxisomal
19.7461	19.6761	19.6694	19.7937	20.3367	20.0498	20.7337	20.1596	20.5376	19.8673	20.0085	20.1842	20.1531	20.5886	20.1499	20.1096	20.1616	20.3917	20.0252	19.7	19.691	20.0595	20.4169	20.6579	20.7538	20.9966	20.7444	KIF2A	O00139	O00139	KIF2A_HUMAN	Kinesin-like protein KIF2A
18.3333	18.2253	18.6638	0	18.7141	0	19.2995	18.6813	19.121	18.1856	18.681	19.2564	19.0236	19.2039	0	18.3092	18.1765	19.0266	18.8004	18.5017	18.8754	0	19.3159	19.4465	19.1039	19.0646	19.1575	KIF2A;KIF2C	O00139;Q99661	O00139;Q99661	KIF2A_HUMAN;KIF2C_HUMAN	Kinesin-like protein KIF2A
20.6685	20.1793	21.4394	21.1654	20.2226	20.5113	20.0428	19.9251	20.1207	20.5708	20.3753	21.1532	20.6272	20.4832	19.2664	19.4468	19.4197	19.4893	20.1253	20.3695	20.2172	20.6396	20.3714	20.597	19.4528	19.5895	19.3659	DDX39A	O00148	O00148	DX39A_HUMAN	ATP-dependent RNA helicase DDX39A
23.642	23.4912	23.7532	23.8079	23.4243	23.7606	23.3023	23.0383	23.1981	23.5292	23.6124	23.7422	23.5074	23.4776	23.6703	22.8564	22.898	23.0229	23.8005	23.4658	23.4966	23.5435	23.4357	23.6202	22.9286	23.0994	22.9962	DDX39A;DDX39B	O00148;Q13838	O00148;Q13838	DX39A_HUMAN;DX39B_HUMAN	ATP-dependent RNA helicase DDX39A
20.9728	21.1494	20.9947	21.5867	22.2681	22.2045	22.418	21.7869	21.8667	20.673	21.012	21.1055	21.239	22.3234	21.9697	21.2752	21.3779	21.6355	21.071	20.7751	20.7914	21.8306	21.9477	22.0619	21.9597	22.0651	21.9284	ACOT7	O00154	O00154	BACH_HUMAN	Cytosolic acyl coenzyme A thioester hydrolase
0	0	0	0	0	0	0	0	16.9985	15.114	0	0	0	14.6969	0	15.3732	0	14.8556	15.1807	0	0	0	0	0	15.059	15.263	15.3193	MYO1C	O00159	O00159	MYO1C_HUMAN	Unconventional myosin-Ic
19.4002	19.4027	19.1913	0	19.678	0	19.9036	19.4276	19.6838	19.5384	19.3099	19.5801	19.0454	19.8636	0	19.1231	18.8566	19.0698	19.7078	19.1139	19.3426	0	19.9999	19.9498	19.8232	20.0016	19.6529	AIP	O00170	O00170	AIP_HUMAN	AH receptor-interacting protein
19.3793	18.9418	19.5976	0	19.7889	0	19.9024	18.8608	19.5316	19.33	19.5966	19.6675	18.9628	20.0776	0	19.13	18.7491	19.4209	19.7591	19.2395	19.3976	19.5304	20.0993	20.2759	19.4251	19.6295	19.2544	GTPBP1	O00178	O00178	GTPB1_HUMAN	GTP-binding protein 1
18.3084	18.0845	18.0132	0	17.8102	0	17.7748	17.5623	0	18.335	18.4287	18.8291	18.4971	17.6597	0	0	0	17.7706	18.4638	18.3095	18.1524	0	0	0	17.8067	17.1651	16.8308	STXBP3	O00186	O00186	STXB3_HUMAN	Syntaxin-binding protein 3
19.4397	19.8783	20.095	0	19.4906	0	18.6434	20.3723	0	19.4663	19.8616	20.0385	19.6156	19.7395	0	18.0858	0	18.3971	19.9255	19.2872	19.5312	0	19.587	19.8462	18.6473	18.9287	18.3156	ARVCF	O00192	O00192	ARVC_HUMAN	Splicing regulator ARVCF
20.0382	19.9861	20.5989	22.097	19.5357	20.0643	19.6358	19.3727	20.0852	19.9308	20.2727	20.605	19.9474	20.0584	0	19.0478	18.1096	19.3725	20.0133	19.7957	20.0107	19.9439	20.0568	20.5528	19.5347	19.6956	19.7112	SMAP	O00193	O00193	SMAP_HUMAN	Small acidic protein
19.2072	19.3249	19.5536	17.6205	18.1924	0	0	0	18.0075	19.0052	19.1779	19.4287	18.5504	18.2608	0	16.3111	16.4124	16.8211	19.4024	18.7095	19.1381	0	18.0419	18.5987	16.6642	16.7224	15.8289	AP3B1	O00203	O00203	AP3B1_HUMAN	AP-3 complex subunit beta-1
18.4295	18.3859	18.349	0	18.6234	0	19.1943	0	19.0242	18.5368	18.924	19.3089	18.6133	18.9666	0	17.9825	17.0815	18.583	18.4833	18.3294	18.3581	0	18.9665	19.1897	18.351	18.8365	18.3849	AP3B1;AP3B2	O00203;Q13367	O00203;Q13367	AP3B1_HUMAN;AP3B2_HUMAN	AP-3 complex subunit beta-1
0	0	0	0	0	0	17.6482	0	0	16.9291	17.5205	0	0	17.38	0	16.6843	17.5611	0	16.9894	0	0	0	0	0	17.4605	17.5386	17.6376	APBB1	O00213	O00213	APBB1_HUMAN	Amyloid beta precursor protein binding family B member 1
0	0	0	0	17.8033	0	18.021	0	18.0936	18.2214	18.5119	0	18.0095	18.4077	0	17.9304	0	17.4609	18.197	0	17.7313	0	0	18.2134	18.1157	18.464	18.2112	NDUFS8	O00217	O00217	NDUS8_HUMAN	NADH dehydrogenase [ubiquinone] iron-sulfur protein 8, mitochondrial
21.3037	21.2788	21.4839	21.5615	21.1774	21.8409	21.1989	20.6851	21.2774	21.2281	21.4853	21.5467	21.1205	21.3845	21.4799	20.6864	20.7726	20.7647	21.3834	21.1028	21.1437	21.1982	21.1571	21.5218	21.0098	21.0096	20.9168	PSMD11	O00231	O00231	PSD11_HUMAN	26S proteasome non-ATPase regulatory subunit 11
21.4903	21.3699	21.7703	21.717	21.3605	21.9328	21.3945	21.0109	21.5685	21.2075	21.5336	21.9324	21.3677	21.4996	21.6338	20.9526	21.0179	21.1393	21.4412	21.2584	21.1545	21.6121	21.6129	21.8079	20.9496	21.2024	21.0769	PSMD12	O00232	O00232	PSD12_HUMAN	26S proteasome non-ATPase regulatory subunit 12
20.1496	19.9989	20.3377	20.3288	20.0038	20.5786	20.0595	20.3748	20.5093	20.1345	20.4468	20.8012	20.2643	20.2544	0	19.72	19.7567	20.0861	20.0425	19.7053	19.7931	0	20.6224	20.6427	19.781	19.8795	19.7394	PSMD9	O00233	O00233	PSMD9_HUMAN	26S proteasome non-ATPase regulatory subunit 9
19.3354	19.2159	19.5123	0	19.5185	20.0292	19.9923	19.6244	20.2956	19.2677	19.5818	19.9313	19.6952	19.7842	19.9118	19.2514	18.6811	19.6496	19.4998	19.182	18.6922	19.7662	20.0001	20.0749	19.5044	19.7833	19.4456	ATOX1	O00244	O00244	ATOX1_HUMAN	Copper transport protein ATOX1
18.2619	18.61	0	0	18.9179	0	19.1161	18.4282	19.2533	18.1085	18.5385	0	18.4734	18.9381	0	18.8361	19.1619	19.1789	18.1499	17.9557	17.856	0	18.921	18.8462	18.947	19.2532	19.2561	GET1	O00258	O00258	GET1_HUMAN	Guided entry of tail-anchored proteins factor 1
22.6669	22.4152	23.3193	22.8712	22.7219	23.1306	22.9979	22.6363	22.887	22.1344	22.5931	23.1695	22.6727	22.9754	22.7935	22.5164	22.0216	22.7739	22.4718	22.4291	22.0836	23.0202	23.0168	23.3136	22.28	22.6691	22.4486	PGRMC1	O00264	O00264	PGRC1_HUMAN	Membrane-associated progesterone receptor component 1
22.0701	22.1384	22.2268	22.3295	22.2476	22.6753	22.6891	22.3336	22.6264	21.8006	22.5674	22.6645	22.3054	22.6467	22.5235	22.1625	21.6388	22.4995	22.2567	21.8316	21.8945	22.1183	22.5496	23.0768	22.1038	22.5314	22.2659	PGRMC1;PGRMC2	O00264;O15173	O00264;O15173	PGRC1_HUMAN;PGRC2_HUMAN	Membrane-associated progesterone receptor component 1
21.1983	21.0075	21.1713	0	20.9375	0	20.8503	0	21.3984	21.426	21.4335	22.0103	21.0054	20.9768	0	20.1286	20.3895	20.9126	21.415	21.0641	21.3507	0	21.1229	21.6863	20.8246	20.9933	20.5807	SUPT5H	O00267	O00267	SPT5H_HUMAN	Transcription elongation factor SPT5
19.0482	19.2816	0	0	18.8507	0	19.0491	0	19.0815	19.0316	19.3115	20.0821	19.0122	18.747	0	19.0328	0	18.7849	19.0791	18.7654	18.8536	0	18.875	19.4077	18.444	18.5599	18.2841	DFFA	O00273	O00273	DFFA_HUMAN	DNA fragmentation factor subunit alpha
18.3802	18.3718	18.8905	0	18.6129	0	18.9086	0	18.0568	18.2618	18.4195	18.9165	18.4763	18.6124	0	17.4294	0	18.1621	18.4928	18.0794	17.9197	0	18.7455	19.0474	18.1569	18.5698	18.3865	HIP1	O00291	O00291	HIP1_HUMAN	Huntingtin-interacting protein 1
17.8606	17.2199	0	0	0	0	18.4648	0	0	18.2605	18.228	18.6259	18.2139	18.114	0	16.6699	17.7974	18.166	18.1547	17.6479	18.127	0	18.4485	17.6554	17.7775	18.1686	18.2395	HIP1;HIP1R	O00291;O75146	O00291;O75146	HIP1R_HUMAN;HIP1_HUMAN	Huntingtin-interacting protein 1
22.675	22.5246	22.8492	21.6093	20.8033	21.8681	20.5946	20.86	21.4462	22.5011	22.8213	23.1646	21.7894	21.4843	21.8008	20.3704	20.2693	20.6596	22.5824	22.3286	22.3933	21.8135	21.5771	21.9981	20.1085	20.3573	20.1997	CLIC1	O00299	O00299	CLIC1_HUMAN	Chloride intracellular channel protein 1
20.5764	20.6849	20.4707	0	20.1811	0	20.1771	20.0754	20.4216	20.9064	21.0236	21.2658	20.5082	20.739	0	19.7457	19.6585	20.185	20.9249	20.5131	20.8421	20.0668	20.3679	20.7469	20.0476	20.2983	19.9355	EIF3F	O00303	O00303	EIF3F_HUMAN	Eukaryotic translation initiation factor 3 subunit F
0	0	0	0	0	0	0	0	0	17.3297	17.6643	0	17.2292	18.4746	0	17.475	17.4991	17.953	17.3967	0	16.96	0	17.2782	18.5202	17.9657	18.1696	17.939	PDHX	O00330	O00330	ODPX_HUMAN	Pyruvate dehydrogenase protein X component, mitochondrial
19.4057	19.4961	19.4405	19.3795	20.2993	20.1689	20.0284	19.8101	20.0487	19.7539	19.747	19.4014	19.9336	20.275	20.0724	19.7866	19.8967	19.8403	19.7593	19.3826	19.2251	0	19.7607	19.8875	20.3209	20.2655	20.2208	DCTN6	O00399	O00399	DCTN6_HUMAN	Dynactin subunit 6
19.45	19.592	19.1753	0	19.3727	0	19.5235	19.4832	19.6907	19.2392	19.7396	20.4266	19.406	19.873	0	18.7096	18.3174	19.285	19.8319	19.156	19.1275	0	20.1445	20.2458	19.3995	19.5929	19.3892	WASL	O00401	O00401	WASL_HUMAN	Actin nucleation-promoting factor WASL
21.9819	21.798	22.0442	21.6356	21.1381	21.7788	20.7997	20.9091	20.9956	21.8702	21.8981	22.0843	21.2879	21.5435	21.3663	20.6118	20.5159	20.8471	21.8522	21.6275	21.8333	21.3373	21.4819	21.8128	20.5843	20.6931	20.6495	IPO5	O00410	O00410	IPO5_HUMAN	Importin-5
19.1237	18.4618	19.1528	0	0	18.8037	0	0	0	19.1785	19.0516	19.1334	18.7131	18.6199	0	0	0	18.0738	18.8474	18.2604	18.4284	0	18.1884	19.0135	18.2474	18.0056	17.7353	IPO5;RANBP6	O00410;O60518	O00410;O60518	IPO5_HUMAN;RNBP6_HUMAN	Importin-5
19.5451	19.7292	0	0	18.8826	0	20.1679	19.5973	20.1074	19.7118	19.8835	20.2094	19.7981	19.9689	0	18.9754	0	19.6358	20.3109	19.6497	20.005	0	20.0875	20.5558	19.634	20.1589	19.7903	SAP18	O00422	O00422	SAP18_HUMAN	Histone deacetylase complex subunit SAP18
18.7736	18.4697	18.5755	0	17.8225	0	18.4646	17.6827	19.3306	18.7104	19.1779	19.7253	19.8933	18.6139	0	18.585	18.6844	19.4491	19.0907	18.3706	18.702	0	18.303	19.2318	16.9354	18.3064	17.7958	EML1	O00423	O00423	EMAL1_HUMAN	Echinoderm microtubule-associated protein-like 1
22.5516	22.5802	22.7803	21.2024	21.0706	21.4695	20.8708	20.7184	21.287	22.2016	22.565	22.927	21.3067	21.461	21.3584	19.8874	20.3628	20.4915	22.6364	22.258	22.5048	0	21.3976	21.9647	20.1629	20.4504	20.5371	IGF2BP3	O00425	O00425	IF2B3_HUMAN	Insulin-like growth factor 2 mRNA-binding protein 3
20.6537	20.6155	20.7232	19.6805	19.2812	19.5758	19.3969	19.0177	19.5926	20.7035	20.9006	21.398	19.8907	20.2266	0	18.7097	17.9517	18.9282	20.9952	20.489	20.9213	19.9009	20.0291	20.567	19.1379	19.5421	19.1143	IGF2BP1;IGF2BP3	O00425;Q9NZI8	O00425;Q9NZI8	IF2B1_HUMAN;IF2B3_HUMAN	Insulin-like growth factor 2 mRNA-binding protein 3
21.7954	22.0515	21.3701	20.4088	20.6871	20.2883	20.0552	20.9096	20.9627	21.9796	22.4789	22.5626	20.9494	21.4799	21.4863	19.7545	19.81	20.1954	22.3196	21.8502	21.9229	20.5599	20.688	20.6043	20.458	20.4226	20.1744	IGF2BP1;IGF2BP2;IGF2BP3	O00425;Q9NZI8;Q9Y6M1	O00425;Q9NZI8;Q9Y6M1	IF2B1_HUMAN;IF2B2_HUMAN;IF2B3_HUMAN	Insulin-like growth factor 2 mRNA-binding protein 3
20.3975	20.322	20.5131	20.7291	20.9679	20.8495	21.0641	20.6017	21.0203	20.231	20.565	20.6878	20.7022	21.0476	20.758	20.4602	20.5077	20.6967	20.3456	19.8924	20.1244	20.3988	20.8773	20.9215	20.8037	21.0356	20.8331	DNM1L	O00429	O00429	DNM1L_HUMAN	Dynamin-1-like protein
19.8253	19.3299	19.6253	0	20.1591	0	19.695	20.3091	19.9254	19.5502	19.5181	0	19.5714	19.9453	0	20.4421	19.9681	19.8159	19.7264	19.8948	19.2611	20.8022	20.3601	20.1998	20.0192	19.4491	19.6778	RTCA	O00442	O00442	RTCA_HUMAN	RNA 3'-terminal phosphate cyclase
19.3677	19.4628	19.7568	0	20.7477	20.1385	20.9548	20.5719	21.008	19.2516	19.5308	19.3502	20.4389	20.3323	19.7751	20.9679	20.8626	20.4898	19.3348	19.5576	18.8753	20.4061	19.8722	19.9284	20.1652	20.2729	20.251	SYT1;SYT5	O00445;P21579	O00445;P21579;Q8N9I0	SYT1_HUMAN;SYT5_HUMAN	Synaptotagmin-5
17.9532	18.2312	0	0	0	0	0	0	17.765	17.9514	18.2414	17.7283	17.8046	15.7799	0	0	0	15.8513	18.3614	17.7045	18.1063	0	17.0356	0	16.7896	17.1077	15.823	MANBA	O00462	O00462	MANBA_HUMAN	Beta-mannosidase
18.719	18.9216	0	0	0	0	0	19.197	0	18.6392	22.5964	0	0	0	0	0	0	0	18.5193	19.3804	18.4555	0	0	0	17.728	17.8398	0	AGRN	O00468	O00468	AGRIN_HUMAN	Agrin
18.6231	18.9654	18.3707	0	19.5603	0	18.6781	17.6557	18.0989	18.729	18.9712	18.4128	18.0623	19.4939	0	17.3814	0	17.8219	19.1057	18.8795	18.5311	0	19.0704	19.4247	18.2188	18.9457	18.3484	MEIS1;MEIS2	O00470;O14770	O00470;O14770	MEIS1_HUMAN;MEIS2_HUMAN	Homeobox protein Meis1
18.7088	19.3806	19.3023	0	18.9439	0	19.3027	19.0176	19.2916	18.9798	19.1883	19.5088	19.4561	19.4326	0	18.4476	21.3291	18.8181	19.1778	18.458	19.0102	0	19.3432	19.7536	19.0007	19.26	19.0441	EXOC5	O00471	O00471	EXOC5_HUMAN	Exocyst complex component 5
21.3943	21.3821	21.4905	20.2965	20.0804	21.0795	20.7345	20.2413	20.7524	21.0052	21.46	21.7504	19.8585	19.7528	0	19.3727	19.1279	19.8991	21.3035	20.9922	20.78	20.3769	20.3081	20.7134	19.7553	19.9698	19.708	NDUFA4	O00483	O00483	NDUA4_HUMAN	Cytochrome c oxidase subunit NDUFA4
20.8026	20.9502	21.3682	21.3669	21.1599	21.362	20.9769	20.8002	21.1801	21.3242	21.1964	21.6441	21.2512	21.5555	21.4298	20.2679	20.6014	20.6172	21.1255	20.8548	20.9044	21.0746	20.9706	21.5013	20.9013	21.1101	20.8523	PSMD14	O00487	O00487	PSDE_HUMAN	26S proteasome non-ATPase regulatory subunit 14
17.4217	17.7281	19.6144	0	18.3808	0	18.7776	16.8593	18.2811	17.2503	17.8647	0	0	17.4608	0	18.2724	17.6898	17.5397	17.4673	16.8407	16.9678	0	18.0314	18.4036	17.4352	18.5212	17.3161	BIN1	O00499	O00499	BIN1_HUMAN	Myc box-dependent-interacting protein 1
17.7834	18.257	17.9954	0	18.2657	0	18.9273	0	18.6592	17.0194	17.6174	18.6382	0	17.6443	0	17.1078	0	17.6886	0	0	0	0	17.664	18.1752	17.064	17.5087	17.2529	AMPH;BIN1	O00499;P49418	O00499;P49418;Q9UBW5	AMPH_HUMAN;BIN1_HUMAN	Myc box-dependent-interacting protein 1
19.7682	19.6603	20.0077	20.1323	20.0112	20.0009	20.0472	19.3445	19.8886	20.1209	20.1128	20.2805	20.352	20.3206	19.7091	19.5111	19.6894	19.8986	20.073	19.7475	20.0044	19.8992	20.0755	20.3722	19.8774	20.0713	19.8554	KPNA3	O00505	O00505	IMA4_HUMAN	Importin subunit alpha-4
20.0858	19.8249	19.8034	20.236	19.9304	20.1153	20.0735	19.0043	19.8897	20.0022	20.4577	20.6615	20.0408	20.2543	0	19.4373	19.1428	20.0429	20.1423	19.643	19.8699	19.8733	20.0808	20.1697	19.6765	20.0454	19.6381	KPNA3;KPNA4	O00505;O00629	O00505;O00629	IMA3_HUMAN;IMA4_HUMAN	Importin subunit alpha-4
18.0217	0	0	0	0	0	0	0	17.565	18.5033	18.0806	18.647	17.2634	17.6146	0	0	0	16.7781	18.0396	17.1443	17.3965	0	17.2639	17.8767	0	16.0734	16.5404	STK25;STK26	O00506;Q9P289	O00506;Q9P289	STK25_HUMAN;STK26_HUMAN	Serine/threonine-protein kinase 25
19.2585	19.2187	0	0	19.6175	0	19.046	0	18.4578	19.4449	19.4873	19.5015	18.8234	19.2487	0	19.4855	0	18.4798	19.588	19.0755	18.8315	0	19.0354	19.6447	19.0899	19.1378	18.9889	STK24;STK25;STK26	O00506;Q9P289;Q9Y6E0	O00506;Q9P289;Q9Y6E0	STK24_HUMAN;STK25_HUMAN;STK26_HUMAN	Serine/threonine-protein kinase 25
0	0	0	0	21.0942	0	21.8995	0	20.8636	0	0	0	0	0	0	0	20.9972	20.5369	0	0	21.0147	0	20.2805	0	19.9315	0	20.5618	CHL1	O00533	O00533	NCHL1_HUMAN	Neural cell adhesion molecule L1-like protein
20.2627	20.1424	19.7518	0	19.7494	0	19.581	19.3335	20.196	20.0139	20.1036	20.2579	19.5075	19.9244	0	18.85	18.7335	19.6649	20.3046	19.6704	19.4928	0	19.9333	20.1685	19.6698	19.9394	19.7912	SDCBP	O00560	O00560	SDCB1_HUMAN	Syntenin-1
18.2627	18.3233	19.3947	0	17.1448	0	18.083	16.7666	0	17.5198	18.1944	18.0188	17.9889	17.83	0	17.5591	17.1368	18.1049	18.3184	0	0	0	17.9305	18.2142	17.8276	18.3641	17.9842	PITPNM1	O00562	O00562	PITM1_HUMAN	Membrane-associated phosphatidylinositol transfer protein 1
17.7395	18.2661	0	0	0	0	17.5587	17.7928	0	18.3509	18.7909	18.2742	17.9273	18.3433	0	0	18.1766	17.6246	18.4581	17.4708	18.2762	0	0	18.4897	17.3036	18.1601	17.454	NOP56	O00567	O00567	NOP56_HUMAN	Nucleolar protein 56
20.5088	20.6148	20.4629	20.3227	19.7697	0	20.0629	19.2266	19.5746	20.3404	20.4421	20.7587	20.1604	19.874	0	18.8069	19.1541	18.7632	20.5243	20.397	20.7297	21.8847	19.924	20.2419	19.3661	19.4553	19.3134	DDX3X	O00571	O00571	DDX3X_HUMAN	ATP-dependent RNA helicase DDX3X
21.6191	21.4329	21.5411	21.1093	20.8506	21.2815	21.1096	20.2567	20.8253	21.4332	21.6161	22.0231	20.8335	21.0069	21.1384	19.9263	20.1283	20.1355	21.6318	21.292	21.5634	20.8218	20.9755	21.4114	20.292	20.5578	20.3303	DDX3X;DDX3Y	O00571;O15523	O00571;O15523	DDX3X_HUMAN;DDX3Y_HUMAN	ATP-dependent RNA helicase DDX3X
20.1075	20.5742	19.5276	0	19.9621	0	19.4846	19.8924	20.2173	21.0213	21.329	21.3417	20.2875	20.8486	19.9108	18.613	19.1598	19.3891	20.7527	20.3152	20.4939	0	19.4605	19.4832	19.4963	19.6317	19.8452	DDX17;DDX3X;DDX3Y;DDX5	O00571;O15523;P17844;Q92841	O00571;O15523;P17844;Q92841	DDX17_HUMAN;DDX3X_HUMAN;DDX3Y_HUMAN;DDX5_HUMAN	ATP-dependent RNA helicase DDX3X
0	17.9671	0	0	0	0	0	0	18.2635	18.276	17.9316	0	18.0331	17.7523	0	0	18.4046	17.7709	18.2698	18.0736	0	0	18.4081	18.7845	17.9737	18.5721	18.3553	PIR	O00625	O00625	PIR_HUMAN	Pirin
20.8397	20.5073	21.5448	20.9921	20.5128	21.044	20.3595	19.7063	20.2521	20.6091	20.7865	21.6291	20.6134	20.5558	0	20.1073	19.4798	20.2079	20.1894	20.3803	20.4091	20.5208	20.5699	20.7274	19.7092	19.7331	19.8548	KPNA4	O00629	O00629	IMA3_HUMAN	Importin subunit alpha-3
0	0	0	0	0	0	0	0	19.6237	0	0	0	20.7138	18.9472	0	18.5428	18.1985	19.4935	0	0	0	0	0	18.9024	0	17.6596	17.0853	NFIA;NFIB	O00712;Q12857	O00712;P08651;Q12857;Q14938	NFIA_HUMAN;NFIB_HUMAN	Nuclear factor 1 B-type
18.5979	18.3392	0	0	18.9033	0	19.0673	18.8513	18.9792	18.7567	19.1194	19.4657	18.9684	19.1634	0	17.6248	17.7899	18.5816	18.9591	18.7028	18.5991	0	19.096	19.3223	18.568	18.6241	18.5391	PPP6C	O00743	O00743	PPP6_HUMAN	Serine/threonine-protein phosphatase 6 catalytic subunit
18.8376	18.7832	18.9165	0	0	0	0	0	18.3469	19.2318	18.8406	18.1619	17.9893	17.3729	0	18.3061	17.4463	17.1902	18.997	18.5697	18.7989	0	17.1433	17.6434	17.3015	17.2478	17.0174	MAN2B1	O00754	O00754	MA2B1_HUMAN	Lysosomal alpha-mannosidase
18.5988	0	0	0	0	0	0	0	0	18.6959	18.8368	19.447	0	18.8113	0	0	0	0	19.4315	18.8389	18.3333	0	0	0	0	0	0	UBE2C	O00762	O00762	UBE2C_HUMAN	Ubiquitin-conjugating enzyme E2 C
18.5051	18.1182	0	0	18.7476	0	20.0311	19.0423	20.0978	18.9473	19.3038	19.5874	19.4867	19.6349	19.5093	19.4985	19.2873	19.8791	18.8908	18.4255	18.5852	0	19.3794	19.5807	19.4183	19.8982	19.6321	PDXK	O00764	O00764	PDXK_HUMAN	Pyridoxal kinase
19.2231	18.8502	18.8714	19.9304	19.729	20.165	18.5348	18.5957	18.562	18.6564	19.1022	19.4562	19.9438	20.4159	20.0419	18.9228	18.1139	18.7017	19.6379	19.1049	19.2443	0	20.6939	21.0189	19.008	19.3138	18.9387	SCD	O00767	O00767	SCD_HUMAN	Stearoyl-CoA desaturase
18.3097	17.5978	0	0	0	0	0	0	0	18.8044	18.5868	19.5632	18.2859	17.2076	0	16.0728	0	17.8899	18.8057	17.722	17.9539	0	0	17.8022	15.9813	15.8375	0	PLPP3	O14495	O14495	PLPP3_HUMAN	Phospholipid phosphatase 3
20.4519	19.9326	21.3371	21.1608	20.057	0	19.4481	19.3642	19.799	19.9008	20.1483	21.2479	19.7915	19.9961	0	19.6677	19.0374	19.6309	19.6813	19.649	19.7551	20.6923	20.2581	20.5824	19.0615	19.2628	19.1048	ARID1A	O14497	O14497	ARI1A_HUMAN	AT-rich interactive domain-containing protein 1A
18.3211	18.4428	18.4946	0	19.2567	0	18.6779	18.6175	17.8305	18.3303	18.795	19.1314	18.1837	18.7709	0	17.5111	18.1933	18.4329	18.9357	18.5321	18.7687	0	18.6295	18.6168	18.7791	18.9246	18.5263	TXNDC9	O14530	O14530	TXND9_HUMAN	Thioredoxin domain-containing protein 9
21.8914	21.922	22.0095	22.1467	22.4892	22.5355	22.7038	22.1553	22.4835	21.4531	22.0617	22.2029	21.6626	22.6528	22.2815	21.9279	21.5105	22.1173	21.7452	21.5386	21.2559	22.3704	22.5611	22.701	22.3068	22.4816	22.2816	DPYSL4	O14531	O14531	DPYL4_HUMAN	Dihydropyrimidinase-related protein 4
0	16.4223	0	0	0	0	16.8391	0	16.8469	16.741	17.6842	0	17.2224	17.2588	0	0	0	16.1431	0	0	16.5731	0	0	0	17.2419	17.1363	16.8286	TRAFD1	O14545	O14545	TRAD1_HUMAN	TRAF-type zinc finger domain-containing protein 1
19.1487	0	0	0	18.0718	0	18.8451	0	0	18.4839	19.0628	0	0	18.2755	0	0	0	17.7978	18.6235	18.3135	18.4074	0	18.436	0	17.2646	18.0692	17.7635	COX7A2L	O14548	O14548	COX7R_HUMAN	Cytochrome c oxidase subunit 7A-related protein, mitochondrial
19.1878	19.0399	0	0	18.8939	0	18.4959	0	19.1377	19.3726	19.5797	19.5496	18.9256	19.4082	0	17.1184	0	18.1592	19.2856	18.7367	18.4969	0	18.7795	19.3838	18.6684	18.5315	18.5688	UBFD1	O14562	O14562	UBFD1_HUMAN	Ubiquitin domain-containing protein UBFD1
19.7057	19.6219	19.8082	19.0518	19.3026	19.6544	19.4105	19.2912	20.1195	19.6538	19.5859	20.3084	19.2689	19.4401	19.284	18.9002	18.2819	19.1618	19.6485	19.5414	19.633	19.4321	19.8609	20.131	19.3358	19.6644	19.3239	COPE	O14579	O14579	COPE_HUMAN	Coatomer subunit epsilon
0	0	0	0	19.6101	0	20.3324	19.1989	20.5396	18.06	18.6405	0	20.1046	20.15	21.0421	19.1967	18.5018	19.9716	18.5926	0	0	0	20.0665	19.9068	19.2273	19.372	18.8744	NCAN	O14594	O14594	NCAN_HUMAN	Neurocan core protein
0	20.1804	0	0	19.6144	0	19.7836	20.3035	20.7077	20.113	20.3404	20.3295	20.2384	20.0508	0	19.5967	19.4105	19.9482	19.9939	19.9742	19.8641	0	20.2908	20.3069	19.7523	19.2038	19.7687	EIF1AY	O14602	O14602	IF1AY_HUMAN	Eukaryotic translation initiation factor 1A, Y-chromosomal
20.0244	20.0914	20.3853	20.3487	19.9066	20.7221	20.1127	19.6628	20.4369	20.453	20.6454	21.2285	20.6812	20.5368	20.5005	19.5011	18.6487	20.0016	20.5635	20.2955	20.3365	20.2669	20.462	21.0052	19.6142	19.8427	19.5734	EIF1AX;EIF1AY	O14602;P47813	P47813;O14602	IF1AX_HUMAN;IF1AY_HUMAN	Eukaryotic translation initiation factor 1A, Y-chromosomal
18.9599	18.9287	19.1266	20.1126	19.1301	0	19.4869	18.8789	19.4396	18.8384	19.3116	19.8305	19.1124	19.571	0	18.7116	18.2185	19.2217	19.0639	18.5458	18.7711	0	19.4253	19.6775	18.9206	19.3491	19.037	AP3D1	O14617	O14617	AP3D1_HUMAN	AP-3 complex subunit delta-1
17.8097	17.5428	0	0	17.5129	0	18.3987	17.6835	18.6114	17.9533	18.3312	18.6964	18.2267	18.3558	0	17.9366	17.2265	18.3516	17.9759	17.4272	17.072	0	18.2889	18.9778	17.9285	18.4925	18.6615	CCS	O14618	O14618	CCS_HUMAN	Copper chaperone for superoxide dismutase
18.8314	18.7121	0	0	0	0	0	0	0	18.5438	18.9701	19.3512	0	19.1405	0	0	0	0	18.7913	18.4654	0	0	19.2207	0	19.3479	0	0	DVL2	O14641	O14640;O14641;P54792	DVL2_HUMAN	Segment polarity protein dishevelled homolog DVL-2
19.9444	19.7324	19.9765	20.0188	20.3048	20.6428	20.694	19.7067	20.6285	19.7355	20.4103	20.6354	21.0324	20.8172	20.5386	20.307	19.8386	20.7159	19.6702	19.2829	19.2396	20.3708	20.7147	20.7419	19.9667	20.416	20.1986	TP53I11	O14683	O14683	P5I11_HUMAN	Tumor protein p53-inducible protein 11
18.1585	18.304	18.3974	0	0	0	0	0	0	18.1608	17.9992	18.4442	15.867	16.4983	0	0	0	0	18.6408	18.2047	18.1199	0	16.2196	16.8213	0	0	0	IMPA2	O14732	O14732	IMPA2_HUMAN	Inositol monophosphatase 2
0	19.0898	0	0	19.5268	0	19.7663	19.6434	20.0141	19.3502	19.5945	19.56	19.3817	19.6262	0	18.7487	19.3686	19.438	19.1045	18.927	19.34	0	19.5659	20.049	19.687	19.5936	19.7959	CDIPT	O14735	O14735	CDIPT_HUMAN	CDP-diacylglycerol--inositol 3-phosphatidyltransferase
20.6853	20.958	21.1787	20.995	20.7273	21.1583	20.7835	20.6616	20.716	21.1356	21.0319	21.1564	20.9175	21.0712	20.5997	20.8963	20.6666	20.9598	21.0298	20.8735	21.0169	20.3227	20.9711	21.0698	21.0792	21.1305	20.9557	PDCD5	O14737	O14737	PDCD5_HUMAN	Programmed cell death protein 5
20.6485	20.5913	20.9452	20.9967	20.3946	21.0178	20.45	20.0717	20.3637	20.5931	20.882	21.3452	20.6377	20.5793	20.2995	19.5999	19.501	20.2002	20.6343	20.3797	20.444	21.0153	20.6714	20.8955	20.0544	20.2506	20.1399	PRMT5	O14744	O14744	ANM5_HUMAN	Protein arginine N-methyltransferase 5
19.6251	19.3165	20.5018	0	0	0	18.3756	20.013	21.5681	19.3321	19.5367	20.3599	19.3232	19.5526	0	0	0	18.6178	19.2651	19.1601	18.9381	0	19.8686	20.0025	16.7498	17.5469	0	NHERF1	O14745	O14745	NHRF1_HUMAN	Na(+)/H(+) exchange regulatory cofactor NHE-RF1
19.4395	19.116	18.9428	0	0	0	18.5654	18.4496	19.2523	19.196	19.5754	19.8342	18.4337	18.3032	0	17.2943	0	18.1669	19.3947	18.606	19.3038	0	18.6259	18.8155	17.4255	17.6978	17.4319	TPP1	O14773	O14773	TPP1_HUMAN	Tripeptidyl-peptidase 1
19.7294	19.7586	19.9546	19.9845	19.2561	19.424	19.6742	19.3681	19.9172	19.7549	20.0988	20.482	19.7562	19.9748	20.2806	18.9046	18.5567	19.3716	20.0859	19.4653	19.7222	19.5195	19.8062	20.2725	19.1015	19.5477	19.4381	TCERG1	O14776	O14776	TCRG1_HUMAN	Transcription elongation regulator 1
17.8111	17.5042	0	0	0	0	0	0	0	17.8154	17.9641	0	17.9514	17.7549	0	0	0	0	18.1226	17.5141	18.1075	0	17.6947	18.0591	0	16.4075	0	NDC80	O14777	O14777	NDC80_HUMAN	Kinetochore protein NDC80 homolog
19.7531	19.5714	20.9433	0	20.5125	20.8238	20.7638	19.9935	20.2337	19.0356	19.682	20.6952	19.953	20.2716	0	20.2162	19.9066	20.2692	18.6699	19.5034	18.78	20.7752	20.7008	20.8118	20.2877	20.2936	20.4285	TNPO2	O14787	O14787	TNPO2_HUMAN	Transportin-2
20.2806	20.2664	20.5191	0	20.2715	20.305	20.178	19.778	20.0915	20.4047	20.726	20.7073	20.0837	20.2855	0	19.2751	19.3076	19.7736	20.4995	20.1067	20.0391	0	20.1743	20.3612	19.8944	20.2832	19.9775	TNPO1;TNPO2	O14787;Q92973	O14787;Q92973	TNPO1_HUMAN;TNPO2_HUMAN	Transportin-2
0	18.6066	0	0	0	0	0	0	0	17.356	17.8917	0	0	0	0	0	0	0	18.4457	18.1047	18.0688	0	0	0	18.1385	18.2462	18.1978	UNC13B	O14795	O14795	UN13B_HUMAN	Protein unc-13 homolog B
0	0	0	0	17.5886	0	0	0	0	0	0	0	0	17.9472	0	16.5446	16.7935	17.4011	0	0	0	0	0	17.7205	18.6294	18.7533	18.516	MRAS	O14807	O14807	RASM_HUMAN	Ras-related protein M-Ras
22.6956	22.644	22.8446	22.5872	22.4584	22.9758	22.7005	22.5807	22.9833	22.7816	22.9751	23.3342	22.8339	22.7531	22.7836	22.5146	22.3238	22.8957	22.7595	22.35	22.483	22.6091	22.8207	23.1077	22.6559	22.995	22.7424	PSMA7	O14818	O14818	PSA7_HUMAN	Proteasome subunit alpha type-7
0	0	0	0	19.0934	0	19.5654	19.08	19.3624	18.9405	19.3682	0	19.4538	19.9388	0	18.647	18.1643	19.228	19.1614	18.377	0	0	19.4641	19.7992	19.0407	19.7959	18.7672	SCAMP3	O14828	O14828	SCAM3_HUMAN	Secretory carrier-associated membrane protein 3
0	0	0	0	0	0	17.3108	0	0	17.0183	16.3483	0	0	16.736	0	16.9403	17.3876	16.7641	16.8781	16.9955	17.639	0	0	0	17.2563	17.1397	16.6132	BCKDK	O14874	O14874	BCKD_HUMAN	Branched-chain alpha-ketoacid dehydrogenase kinase
18.9155	18.8287	0	19.501	18.672	19.2649	18.2081	0	18.9182	19.4616	19.2405	19.8264	19.3918	19.5717	19.2362	17.7785	17.5419	18.3514	19.3223	18.2978	18.8057	0	19.3209	19.8545	17.9863	18.4517	17.951	TAX1BP3	O14907	O14907	TX1B3_HUMAN	Tax1-binding protein 3
0	0	0	0	17.6274	0	18.0567	0	17.8459	18.022	17.9794	0	0	18.11	0	0	0	17.2657	17.8288	0	17.9996	0	17.2534	18.4324	17.1362	17.8035	16.9747	GIPC1	O14908	O14908;Q8TF64	GIPC1_HUMAN	PDZ domain-containing protein GIPC1
19.3132	19.5392	19.6274	19.34	19.8225	19.5838	20.2393	18.9465	19.9512	19.1472	19.5884	20.1558	19.1671	19.9087	0	19.1933	18.2438	19.5884	19.5551	19.0202	19.3264	0	20.0129	20.126	19.992	19.8526	19.5659	LIN7A	O14910	O14910	LIN7A_HUMAN	Protein lin-7 homolog A
19.5899	19.7532	20.0402	19.9746	20.0965	0	20.2807	19.6277	20.1852	19.4796	19.7426	20.4976	19.9017	20.2005	0	19.5055	18.7997	19.8085	19.6554	19.2011	19.3824	0	20.09	20.4092	19.5094	20.1212	19.6176	LIN7A;LIN7B;LIN7C	O14910;Q9HAP6;Q9NUP9	O14910;Q9HAP6;Q9NUP9	LIN7A_HUMAN;LIN7B_HUMAN;LIN7C_HUMAN	Protein lin-7 homolog A
19.3166	19.6271	20.4592	19.3993	19.5474	0	19.8172	19.0212	19.634	19.0485	19.5514	20.1891	19.2926	19.6113	0	19.4021	18.5677	19.4971	19.2629	19.1621	18.9348	0	19.8167	19.9626	19.1771	19.3924	19.1432	LIN7A;LIN7C	O14910;Q9NUP9	O14910;Q9NUP9	LIN7A_HUMAN;LIN7C_HUMAN	Protein lin-7 homolog A
0	19.602	0	0	0	0	0	0	0	19.767	19.795	19.9036	19.4287	19.5692	0	18.2102	0	19.3176	19.7516	19.5289	19.2272	0	19.5321	19.7011	19.4152	19.6885	19.3373	TIMM23	O14925	O14925;Q5SRD1	TIM23_HUMAN	Mitochondrial import inner membrane translocase subunit Tim23
20.7339	20.5446	21.1174	0	19.574	0	18.5334	0	0	20.548	20.9878	21.0569	19.988	20.3996	20.2307	0	0	18.5276	20.7827	20.4818	20.4375	0	20.479	20.4353	17.276	18.2017	18.1027	HAT1	O14929	O14929	HAT1_HUMAN	Histone acetyltransferase type B catalytic subunit
18.365	18.0818	0	0	0	0	17.9131	0	17.7004	17.9489	18.5017	18.9899	17.385	18.3687	0	16.8443	0	16.918	18.4494	17.7824	17.9994	0	18.4747	18.6265	16.9163	16.9529	16.539	UBE2L6	O14933	O14933	UB2L6_HUMAN	Ubiquitin/ISG15-conjugating enzyme E2 L6
19.0116	18.9226	19.6908	0	19.5069	19.765	19.5028	18.8482	19.3537	18.2867	18.9049	18.859	18.4223	19.6383	0	18.687	18.4705	19.1705	18.8137	18.6789	18.4773	0	19.2904	19.7894	19.3328	19.667	19.3668	CASK	O14936	O14936	CSKP_HUMAN	Peripheral plasma membrane protein CASK
19.1398	19.1094	19.3125	18.5952	19.0008	0	19.5586	18.8369	19.3739	18.8338	19.3055	19.6872	19.1908	19.6296	19.1136	18.6014	19.0191	19.3132	19.0813	18.5466	18.7089	0	19.3352	19.7358	19.2028	19.7439	19.3149	UQCRQ	O14949	O14949	QCR8_HUMAN	Cytochrome b-c1 complex subunit 8
21.8294	21.6445	21.809	21.7421	21.3692	22.0442	21.8683	21.3203	21.8994	21.7556	22.115	22.2628	21.3643	22.0201	21.8391	20.8509	20.6318	21.2914	21.9328	21.5243	21.5179	21.6219	22.0036	22.3594	21.2213	21.6889	21.338	MYL12A;MYL12B	O14950;P19105	O14950;P19105	ML12A_HUMAN;ML12B_HUMAN	Myosin regulatory light chain 12B
19.245	18.8486	0	0	19.3834	19.3861	19.5349	18.9126	19.378	18.9441	19.3874	19.7742	19.0159	19.7594	0	18.9411	18.3012	19.332	19.0404	18.4872	19.0392	0	19.4084	19.7519	19.2481	19.4546	19.1871	HGS	O14964	O14964	HGS_HUMAN	Hepatocyte growth factor-regulated tyrosine kinase substrate
21.603	20.8953	0	0	0	0	21.1871	0	0	20.2902	20.645	0	20.3906	20.4124	0	19.6409	0	19.1378	20.4238	20.7806	20.061	0	20.1857	20.8186	19.5752	19.563	19.2537	CLGN	O14967	O14967	CLGN_HUMAN	Calmegin
19.7896	19.9091	20.2007	19.6194	19.9423	20.0466	20.2851	20.1126	20.5664	19.7639	20.2965	20.8678	20.0357	20.1613	19.6081	19.567	19.339	19.8938	20.2215	19.8847	19.6822	20.2273	20.394	20.7582	19.9024	20.4565	20.1582	PPP1R12A	O14974	O14974	MYPT1_HUMAN	Protein phosphatase 1 regulatory subunit 12A
21.9844	21.9	22.1183	22.0766	21.5161	22.042	22.6547	22.5499	22.5465	22.2945	22.377	22.6037	21.9305	22.0932	22.039	21.9572	21.4502	21.996	22.47	21.9329	22.5632	21.8247	22.2414	22.5895	22.4457	22.7339	22.4808	HNRNPDL	O14979	O14979	HNRDL_HUMAN	Heterogeneous nuclear ribonucleoprotein D-like
23.0425	22.8919	23.3016	23.3897	22.7443	22.2306	23.1425	23.3252	23.1209	22.7439	23.0181	23.1511	22.8569	22.6239	22.3293	23.2795	23.1394	22.9054	23.3633	23.1993	23.4323	23.4137	23.2079	22.6095	22.9612	22.9654	22.9986	HNRNPD;HNRNPDL	O14979;Q14103	O14979;Q14103	HNRDL_HUMAN;HNRPD_HUMAN	Heterogeneous nuclear ribonucleoprotein D-like
22.6114	22.4872	22.5667	0	21.8049	23.627	22.9125	22.4703	22.9276	22.4146	22.9232	23.3345	22.4406	22.4729	22.3491	22.0675	21.5417	22.5412	22.8962	22.3407	22.6528	23.1582	22.5439	22.6962	22.4018	22.9459	22.7172	HNRNPAB;HNRNPDL	O14979;Q99729	O14979;Q99729	HNRDL_HUMAN;ROAA_HUMAN	Heterogeneous nuclear ribonucleoprotein D-like
21.0357	20.8794	21.1812	21.2297	20.7055	21.3162	20.8781	20.5874	20.9645	20.9896	21.188	21.5622	20.9043	21.1709	21.3603	20.4261	20.4307	20.6244	21.0878	20.7396	20.802	21.1379	20.9532	21.1443	20.3891	20.601	20.4455	XPO1	O14980	O14980	XPO1_HUMAN	Exportin-1
17.3894	17.1505	0	0	0	0	17.3603	0	0	17.1545	18.0548	18.6183	17.8343	17.5821	0	16.8445	0	17.2419	17.515	0	18.2308	0	17.164	18.1307	16.7435	17.116	16.7211	ZNF609	O15014	O15014	ZN609_HUMAN	Zinc finger protein 609
20.2148	20.2715	21.0141	20.8269	20.3876	21.2056	20.6364	19.9657	20.648	19.9934	20.253	20.5288	20.166	20.601	0	20.1023	19.4803	20.1155	20.0878	19.9116	19.7981	20.3144	20.4533	20.9106	20.2836	20.5232	20.1517	SPTBN2	O15020	O15020	SPTN2_HUMAN	Spectrin beta chain, non-erythrocytic 2
19.0913	19.1868	19.4799	19.5668	19.7013	19.5987	20.1729	19.4018	20.1793	18.964	19.5129	19.7971	19.463	20.0445	0	19.2544	18.6301	19.9933	19.1614	18.4687	18.7892	18.7698	19.7194	19.483	19.5148	19.5718	19.5418	SPTB;SPTBN1;SPTBN2	O15020;P11277;Q01082	O15020;P11277;Q01082	SPTB1_HUMAN;SPTB2_HUMAN;SPTN2_HUMAN	Spectrin beta chain, non-erythrocytic 2
20.9353	20.589	20.9961	21.4586	21.3909	21.5901	21.5499	21.0492	21.4237	20.685	20.6236	20.604	20.8253	21.0451	21.1731	21.2222	21.3777	21.1224	20.7404	20.6089	20.4747	20.8826	21.0913	21.0286	21.4797	21.4109	21.3313	SPTBN1;SPTBN2	O15020;Q01082	O15020;P11277;Q01082;Q9H254	SPTB2_HUMAN;SPTN2_HUMAN	Spectrin beta chain, non-erythrocytic 2
19.7826	19.9172	0	0	19.2647	0	19.0288	19.5294	0	18.7192	19.0922	19.5218	19.4933	19.3443	0	18.5425	0	18.5748	18.9775	0	0	0	18.9953	19.5236	18.5624	18.7944	18.7422	SEC16A	O15027	O15027	SC16A_HUMAN	Protein transport protein Sec16A
19.2868	19.1732	19.8825	0	18.9074	0	19.4679	0	19.3663	19.1007	19.4065	19.847	19.7084	19.6681	0	18.4214	17.751	19.2738	19.3061	18.7767	18.8316	0	19.2957	19.6798	18.3875	18.7596	18.7207	PLXNB2	O15031	O15031	PLXB2_HUMAN	Plexin-B2
18.7843	19.1148	20.6339	0	19.2356	0	19.1541	0	19.2603	19.4907	19.5407	20.4934	19.8135	19.358	0	18.6017	19.3089	19.1129	19.7914	19.3364	19.6084	0	19.4486	19.8895	18.865	19.4475	18.6905	U2SURP	O15042	O15042	SR140_HUMAN	U2 snRNP-associated SURP motif-containing protein
0	0	0	0	20.1386	0	19.6084	0	0	18.3934	0	0	17.9311	19.1729	0	19.8645	18.9272	19.4071	0	0	0	0	0	17.4323	19.1563	18.8628	18.6549	KIF3B	O15066	O15066	KIF3B_HUMAN	Kinesin-like protein KIF3B
20.5275	20.4869	20.4887	19.0115	19.6195	20.3491	19.5256	19.5682	19.9256	20.6413	20.8442	21.1825	20.18	20.1949	0	19.3226	19.3734	19.8606	20.8125	20.4333	20.7158	19.9597	19.9409	20.5696	19.4634	19.8431	19.6127	PFAS	O15067	O15067	PUR4_HUMAN	Phosphoribosylformylglycinamidine synthase
18.9985	18.8772	19.3909	0	18.8345	0	18.5625	0	18.6046	18.8127	18.9948	19.7962	18.7536	19.0197	0	17.7883	17.6106	18.7052	18.3808	18.7884	0	0	19.1946	19.4072	18.6055	19.0704	18.7633	NACAD	O15069	O15069	NACAD_HUMAN	NAC-alpha domain-containing protein 1
20.3424	20.2241	20.4319	21.1185	21.8196	21.861	22.2691	21.2472	21.7186	19.602	20.4115	20.577	20.3769	21.9032	21.5155	21.2118	20.987	21.5752	20.0441	19.7954	19.4846	21.4302	21.7934	21.8326	21.9785	22.1908	21.958	DCLK1	O15075	O15075	DCLK1_HUMAN	Serine/threonine-protein kinase DCLK1
21.6197	21.6499	21.7451	22.8734	23.4746	23.4724	23.8666	22.6634	23.4207	21.221	22.2375	21.9172	22.2157	23.7822	23.1421	22.4226	22.0722	22.951	21.759	21.2607	20.8473	23.1085	23.0821	23.0898	23.016	23.2824	23.1339	DCLK1;DCX	O15075;O43602	O15075;O43602	DCLK1_HUMAN;DCX_HUMAN	Serine/threonine-protein kinase DCLK1
18.5618	19.0247	19.0982	0	18.9306	19.5815	18.8599	18.2848	19.0442	19.1287	19.2149	19.0423	19.1378	18.8878	19.0973	18.9353	18.6446	18.7386	19.2523	18.8105	19.1023	0	18.7715	19.3838	19.3071	19.3373	19.2674	LSM1	O15116	O15116	LSM1_HUMAN	U6 snRNA-associated Sm-like protein LSm1
0	19.766	0	0	20.5193	0	21.0938	20.0191	20.4924	19.2412	19.8282	0	20.0333	20.9546	0	20.4386	20.1816	20.5107	19.1516	18.7029	18.9181	20.8886	20.211	20.5166	20.3909	20.7028	20.3842	SCAMP1	O15126	O15126	SCAM1_HUMAN	Secretory carrier-associated membrane protein 1
19.0435	18.8893	18.9653	0	18.8551	18.8389	18.6731	0	18.8968	18.8346	19.3811	19.6022	18.8417	19.4133	0	17.7393	0	18.7773	19.0887	18.7274	18.5092	0	19.0671	19.6731	18.3551	19.0029	18.5734	KPNA5;KPNA6	O15131;O60684	O15131;O60684	IMA6_HUMAN;IMA7_HUMAN	Importin subunit alpha-6
19.3575	19.6684	0	0	19.233	0	19.2711	18.8344	19.495	19.7045	19.7006	19.6552	19.3599	19.9806	0	18.8132	18.4738	18.8999	19.6082	19.5581	19.6366	0	19.6926	19.7924	19.1867	19.3687	19.4332	KPNA1;KPNA5;KPNA6	O15131;O60684;P52294	O15131;O60684;P52294	IMA5_HUMAN;IMA6_HUMAN;IMA7_HUMAN	Importin subunit alpha-6
0	20.6519	0	0	19.2429	0	0	0	20.1477	19.5914	18.8951	0	19.0023	19.2244	0	21.2578	0	20.084	18.705	19.9539	19.14	0	19.0528	19.639	19.7979	20.1762	19.7654	ARPC1A;ARPC1B	O15143;Q92747	O15143;Q92747	ARC1A_HUMAN;ARC1B_HUMAN	Actin-related protein 2/3 complex subunit 1B
21.508	21.4707	21.6428	21.7224	22.1115	22.4656	22.2603	21.7678	22.3211	21.5392	21.9439	22.2077	21.8558	22.4349	22.4196	21.624	21.5726	22.0072	21.6852	21.3117	21.2652	22.0195	22.2422	22.4102	21.7264	22.2705	21.9281	ARPC2	O15144	O15144	ARPC2_HUMAN	Actin-related protein 2/3 complex subunit 2
20.7011	20.9121	20.8553	21.4595	21.1703	21.4925	21.3197	21.4707	20.8916	20.6201	21.0228	20.8471	20.726	21.0505	20.9274	20.9391	21.2297	21.0285	20.8481	20.7597	20.5128	21.1485	21.4295	21.0529	20.9398	21.29	20.942	ARPC3	O15145	O15145	ARPC3_HUMAN	Actin-related protein 2/3 complex subunit 3
18.484	18.3612	0	0	17.3566	0	18.0455	0	0	18.3474	18.5391	0	17.7663	0	0	18.0473	17.5676	17.6924	18.6613	18.1823	18.2695	0	0	0	17.5231	17.544	17.5662	BET1	O15155	O15155	BET1_HUMAN	BET1 homolog
17.5241	17.7351	0	0	0	0	17.756	0	0	17.465	17.8348	18.5983	17.0031	17.2073	0	0	0	16.8214	18.0166	17.3776	17.5792	0	0	17.6304	16.9219	17.8032	16.9774	POLR1C	O15160	O15160	RPAC1_HUMAN	DNA-directed RNA polymerases I and III subunit RPAC1
20.0838	19.0794	20.5732	0	18.2078	0	18.6459	0	18.1702	19.3089	19.1457	20.1926	18.7831	18.7969	0	18.1294	0	17.7685	19.2148	19.0775	18.9975	0	18.9972	19.2459	17.3373	17.6459	16.853	TRIM24	O15164	O15164	TIF1A_HUMAN	Transcription intermediary factor 1-alpha
20.1034	19.9796	20.3199	20.3438	19.7799	20.6689	20.0441	20.1947	20.6694	20.3355	20.6214	20.9319	20.7625	20.5611	0	19.9403	19.5269	20.4404	20.2344	19.7949	19.9419	0	20.2967	20.8607	19.8043	20.2933	19.9132	PGRMC2	O15173	O15173	PGRC2_HUMAN	Membrane-associated progesterone receptor component 2
20.6049	20.4745	20.5184	20.7534	20.6959	21.2088	21.1525	20.7591	21.0083	20.6688	20.8539	20.9411	20.6798	21.0532	21.1692	20.7186	20.4804	21.0295	20.8715	20.1049	20.4168	20.9046	21.0466	21.343	21.1137	21.4739	21.1375	PFDN6	O15212	O15212	PFD6_HUMAN	Prefoldin subunit 6
19.5365	19.0318	19.5212	20.411	20.2891	20.4906	20.359	19.5208	20.2877	19.2352	19.781	19.9863	19.8032	20.3894	0	19.3073	19.1511	19.9362	19.5823	19.1167	19.0506	19.6203	20.7327	20.8062	20.1603	20.6071	20.47	GSTA4	O15217	O15217	GSTA4_HUMAN	Glutathione S-transferase A4
19.6261	19.8371	20.327	0	19.3539	0	19.4865	0	19.2963	19.1941	19.627	20.1326	19.6948	19.3229	0	18.5139	17.6452	19.1745	19.4079	19.643	19.6533	0	19.7481	20.0605	18.5304	18.7088	18.9945	RER1	O15258	O15258	RER1_HUMAN	Protein RER1
18.3203	18.7367	18.3902	0	18.5063	0	18.6675	19.2825	19.8676	19.2553	19.5997	19.9767	19.1125	19.5711	18.5357	18.6774	18.071	19.0375	19.0899	18.857	18.5121	0	18.343	18.4626	18.7365	19.1389	18.8021	SURF4	O15260	O15260	SURF4_HUMAN	Surfeit locus protein 4
20.7034	20.6425	20.82	0	20.476	20.6127	20.4248	19.7729	20.6278	20.6331	20.9229	21.0068	20.2166	20.7698	20.4541	19.4272	19.2358	20.0331	20.7333	20.2725	20.5022	0	20.4632	21.0948	20.1327	20.4311	20.1935	MAPK13;MAPK14;MAPK8	O15264;P45983;Q16539	O15264;P45983;P45984;P53778;P53779;Q15759;Q16539	MK08_HUMAN;MK13_HUMAN;MK14_HUMAN	Mitogen-activated protein kinase 13
19.677	19.6743	0	0	19.2135	0	0	0	0	19.6068	19.963	20.6495	19.032	18.95	0	0	0	18.3433	19.4963	19.303	19.2735	0	19.131	18.7148	17.7626	18.0389	0	SPTLC1	O15269	O15269	SPTC1_HUMAN	Serine palmitoyltransferase 1
19.581	19.523	19.9435	0	19.8387	0	20.0844	0	19.8964	19.937	20.2667	20.3717	19.8603	20.3323	0	18.894	19.0589	19.5562	20.103	19.4742	19.8655	0	19.9121	20.114	19.5551	20.0524	19.5623	OGT	O15294	O15294	OGT1_HUMAN	UDP-N-acetylglucosamine--peptide N-acetylglucosaminyltransferase 110 kDa subunit
18.7951	0	0	0	0	0	0	0	0	18.4218	18.7344	19.187	18.7182	19.1617	0	18.3497	0	19.1203	19.0218	18.464	18.5042	0	19.8476	19.8972	19.7671	20.2351	19.677	PMM2	O15305	O15305	PMM2_HUMAN	Phosphomannomutase 2
22.8529	22.8163	23.0922	22.9261	22.4874	23.0721	22.683	22.4313	22.7077	22.7699	23.2472	23.6262	22.9078	23.1393	23.0631	22.0436	21.5776	22.4181	23.1721	22.7088	22.7178	22.7563	22.9795	23.4264	21.6737	22.1928	22.0039	HMGB3	O15347	O15347	HMGB3_HUMAN	High mobility group protein B3
21.1634	21.0084	21.7755	21.1691	20.7816	21.2194	20.7616	20.3006	20.624	21.0396	21.2162	21.7764	20.8482	20.9399	21.2672	20.2827	19.9471	20.5353	21.0466	20.945	20.8602	21.3521	20.9651	21.3767	20.1932	20.5648	20.1577	PPM1G	O15355	O15355	PPM1G_HUMAN	Protein phosphatase 1G
21.3794	21.0927	21.4433	21.5856	20.6781	21.5242	20.7074	20.8126	21.0052	21.4476	21.2412	21.6761	21.167	20.9384	21.0935	20.429	20.4005	20.5322	21.2212	21.3711	21.2121	21.1501	20.8498	21.2501	20.3893	20.4579	20.5773	EIF3D	O15371	O15371	EIF3D_HUMAN	Eukaryotic translation initiation factor 3 subunit D
20.1641	20.1067	20.1239	0	19.6945	19.9087	19.8935	19.0842	19.8282	20.1231	20.4229	20.9256	19.9655	19.9977	0	18.718	18.641	19.597	20.465	19.7823	20.3779	0	20.0872	20.2881	19.2312	19.8459	19.5734	EIF3H	O15372	O15372	EIF3H_HUMAN	Eukaryotic translation initiation factor 3 subunit H
0	0	0	0	17.0075	0	17.9388	0	0	0	19.0792	19.149	18.5574	18.9028	0	0	0	18.1555	18.4902	18.3115	18.8038	18.5725	17.3849	18.1288	17.4272	0	17.4657	HDAC1;HDAC2;HDAC3	O15379;Q13547;Q92769	O15379;Q13547;Q92769	HDAC1_HUMAN;HDAC2_HUMAN;HDAC3_HUMAN	Histone deacetylase 3
0	19.0648	19.8295	20.127	19.1389	0	20.0311	19.5206	19.982	18.5072	0	0	18.8613	19.7554	20.0451	20.1115	20.1298	20.6191	17.7098	0	0	0	19.274	19.4875	20.6751	21.0241	21.0057	NCAM2	O15394	O15394	NCAM2_HUMAN	Neural cell adhesion molecule 2
18.2208	18.3288	0	0	0	0	0	0	18.8844	18.1086	18.2399	19.7761	18.3533	17.4222	0	0	0	0	18.3776	17.777	18.0781	0	18.5742	0	0	0	0	IPO8	O15397	O15397	IPO8_HUMAN	Importin-8
18.6505	18.2198	0	0	17.9662	0	0	0	0	18.8925	18.0732	0	18.1423	18.2172	0	18.8556	18.2237	18.259	18.3518	18.9087	18.7228	0	17.9828	0	17.6397	16.6735	17.5383	IPO7;IPO8	O15397;O95373	O15397;O95373	IPO7_HUMAN;IPO8_HUMAN	Importin-8
19.917	19.6477	19.8142	20.3658	20.9473	21.3944	21.6349	20.6498	21.1037	19.8538	20.5811	20.8547	20.6837	21.5806	20.8702	20.9439	20.3689	21.2258	19.8495	19.5195	19.434	20.9003	21.0243	21.3171	20.9471	21.2729	20.9826	STX7	O15400	O15400	STX7_HUMAN	Syntaxin-7
0	0	0	0	0	0	18.7597	18.4448	19.5732	17.632	17.8848	17.7366	17.7746	17.7977	0	18.5704	18.1281	19.1421	18.3493	17.8185	17.5217	0	18.8658	19.6019	19.4492	19.5189	19.1153	SLC16A3	O15427	O15427	MOT4_HUMAN	Monocarboxylate transporter 4
0	17.554	0	0	0	0	0	0	0	16.9563	17.1658	0	0	0	0	0	0	0	17.3547	16.9628	17.265	0	0	0	0	0	0	ABCC4	O15439	O15439	MRP4_HUMAN	ATP-binding cassette sub-family C member 4
0	0	0	0	0	0	17.7162	0	0	0	0	0	0	17.3839	0	18.3618	15.8826	0	0	0	0	0	0	0	17.7231	17.8715	17.1263	CAPN5	O15484	O15484	CAN5_HUMAN	Calpain-5
20.1014	20.1557	20.4935	20.6027	20.8018	21.1109	21.0844	20.78	21.2033	20.0765	20.548	20.7672	20.4927	20.8885	21.0039	20.5204	20.4824	20.9589	20.3199	19.9035	20.0799	20.8456	20.9108	21.2249	20.9088	21.2343	20.8822	YKT6	O15498	O15498	YKT6_HUMAN	Synaptobrevin homolog YKT6
20.9955	20.6764	21.2782	20.7055	21.2991	21.3997	21.7387	20.8115	21.5406	20.71	21.1881	21.5238	20.9188	21.5414	20.912	20.8279	20.3892	21.2534	20.8498	20.4526	20.4115	21.2272	21.5428	21.7205	21.1441	21.5142	21.1906	ARPC5	O15511	O15511	ARPC5_HUMAN	Actin-related protein 2/3 complex subunit 5
0	0	0	0	18.3261	0	18.3599	0	18.8393	17.5492	18.3289	0	18.2513	19.1254	0	0	0	18.1749	17.7107	18.2688	0	0	0	0	17.8693	18.6774	18.3512	ARPC5;ARPC5L	O15511;Q9BPX5	O15511;Q9BPX5	ARP5L_HUMAN;ARPC5_HUMAN	Actin-related protein 2/3 complex subunit 5
0	16.2049	0	0	18.0247	18.5158	17.9043	0	0	16.0679	16.5354	0	16.9512	18.0997	0	17.5667	17.406	17.82	17.5844	17.1307	17.1858	0	17.8262	17.9878	17.8333	17.8761	17.3461	PDPK1	O15530	O15530	PDPK1_HUMAN	3-phosphoinositide-dependent protein kinase 1
23.8984	23.8327	24.3062	22.5934	23.3618	23.732	24.416	23.4382	23.8705	22.7622	23.2843	23.9689	22.9688	23.0759	22.9164	23.2155	22.7758	23.7208	22.9315	22.5907	22.9466	23.2158	23.2967	23.4443	22.5288	23.1104	22.8859	FABP7	O15540	O15540	FABP7_HUMAN	Fatty acid-binding protein, brain
21.2411	21.108	21.3214	20.9218	20.7884	21.3116	21.1428	20.823	21.1747	21.2268	21.5252	21.785	21.0163	21.3674	20.9833	20.5769	20.2638	20.8296	21.619	21.1229	21.3535	20.9678	21.4117	21.6753	20.8353	21.1387	20.9491	DHX15	O43143	O43143	DHX15_HUMAN	ATP-dependent RNA helicase DHX15
0	18.08	0	0	18.0143	0	17.9237	17.9427	18.6873	19.1946	19.3672	19.01	18.5137	19.1393	0	0	0	18.1228	18.6021	18.5197	18.1985	0	0	18.6784	18.2344	18.423	18.0954	DHX15;DHX16;DHX8	O43143;O60231;Q14562	O43143;O60231;Q14562	DHX15_HUMAN;DHX16_HUMAN;DHX8_HUMAN	ATP-dependent RNA helicase DHX15
19.3937	19.2796	19.402	19.7524	19.3961	20.139	19.9292	19.9022	19.8582	19.5642	19.8303	20.0792	19.6087	19.8451	20.2958	19.3522	19.413	19.7158	19.6252	19.1546	19.4339	0	19.8444	20.1813	19.838	20.0314	19.895	RNMT	O43148	O43148	MCES_HUMAN	mRNA cap guanine-N7 methyltransferase
16.079	0	0	0	0	0	0	0	0	17.3712	17.4426	0	0	17.5619	0	0	0	16.2989	17.7433	17.9919	17.1445	0	0	18.6178	17.0345	0	0	PLXNB1	O43157	O43157	PLXB1_HUMAN	Plexin-B1
21.4477	21.2578	21.8452	21.4156	21.4379	21.9145	21.2258	20.9669	21.2075	21.0791	21.3861	21.6506	21.3155	21.601	21.5367	20.9507	20.5641	21.1332	20.884	21.0205	20.8052	21.7943	21.4076	21.6901	20.8053	20.8972	20.8337	CYB5B	O43169	O43169	CYB5B_HUMAN	Cytochrome b5 type B
18.4271	18.7931	0	0	19.0423	0	18.5862	18.7166	0	19.0117	19.3969	19.6332	19.0079	19.1696	0	18.1941	0	18.5474	19.4126	18.5948	18.9308	0	18.5262	19.2358	18.6923	19.037	18.6514	PRPF4	O43172	O43172	PRP4_HUMAN	U4/U6 small nuclear ribonucleoprotein Prp4
22.7698	22.7286	22.9619	22.6837	21.6678	22.6413	21.7233	21.5217	22.154	23.1011	23.2101	23.6904	23.1016	22.6728	22.5741	21.6313	21.2358	22.0987	23.018	22.6634	23.0452	22.5243	22.4989	23.0942	21.2821	21.5823	21.3924	PHGDH	O43175	O43175	SERA_HUMAN	D-3-phosphoglycerate dehydrogenase
18.4347	19.0292	0	0	19.0254	0	19.1982	0	0	18.6838	19.1811	0	18.9126	19.319	0	18.4251	18.5898	18.5329	19.1106	18.386	18.8779	0	19.1103	19.1624	19.2642	19.5533	19.5231	NDUFS4	O43181	O43181	NDUS4_HUMAN	NADH dehydrogenase [ubiquinone] iron-sulfur protein 4, mitochondrial
20.4114	20.3879	20.3508	20.6239	21.0876	21.0647	21.3653	20.6809	21.1975	20.2326	20.6358	21.0067	20.4791	21.3598	21.1806	20.5538	20.4269	20.7913	20.5015	20.1751	20.1644	20.9454	21.2022	21.3603	21.2372	21.3298	21.139	DYNC1LI2	O43237	O43237	DC1L2_HUMAN	Cytoplasmic dynein 1 light intermediate chain 2
18.2665	18.8238	0	0	18.7243	0	19.0121	18.6871	0	18.5573	19.0984	0	18.8548	19.0322	0	17.892	18.3533	17.9267	18.4732	18.2262	18.0354	0	18.875	0	18.0154	18.5049	18.5024	DYNC1LI1;DYNC1LI2	O43237;Q9Y6G9	O43237;Q9Y6G9	DC1L1_HUMAN;DC1L2_HUMAN	Cytoplasmic dynein 1 light intermediate chain 2
21.1491	21.1441	21.2935	20.8895	20.9533	21.3009	21.2321	20.7532	21.1968	21.1495	21.4962	21.8386	21.1326	21.4502	21.1981	20.4551	20.2348	20.9376	21.2595	20.9183	21.0282	21.1501	21.3559	21.6388	20.8947	21.1594	20.942	PSMD3	O43242	O43242	PSMD3_HUMAN	26S proteasome non-ATPase regulatory subunit 3
19.2967	18.5525	0	0	19.3486	0	19.8189	0	19.614	18.6111	18.9486	18.6012	18.3092	19.5642	0	19.0192	19.2372	19.0804	19.0734	18.4569	18.587	0	19.2995	19.7338	19.7823	19.8853	19.6036	RBFOX2	O43251	O43251	RFOX2_HUMAN	RNA binding protein fox-1 homolog 2
19.918	19.833	20.0894	0	19.5111	0	19.9871	19.721	20.0955	19.8974	20.2176	20.4094	19.6281	19.9379	0	19.8405	19.1885	19.9591	20.0964	19.6601	19.8267	0	20.276	20.6195	19.4746	19.6688	19.7401	PAPSS1	O43252	O43252	PAPS1_HUMAN	Bifunctional 3'-phosphoadenosine 5'-phosphosulfate synthase 1
19.1705	19.3933	0	0	19.0117	0	18.9124	0	19.7272	19.3837	19.0569	0	19.1908	18.843	0	18.4137	18.4049	18.5467	19.2399	19.0868	19.3219	0	19.2468	19.616	18.6166	18.4437	18.469	ZW10	O43264	O43264	ZW10_HUMAN	Centromere/kinetochore protein zw10 homolog
21.9299	21.4703	22.7612	0	21.3412	0	21.6608	22.0948	21.3458	21.9053	21.7388	22.7554	22.1314	21.889	0	21.6804	0	21.4915	21.6401	21.7312	21.6136	0	21.8174	22.4286	21.134	21.4482	21.2366	SART1	O43290	O43290	SNUT1_HUMAN	U4/U6.U5 tri-snRNP-associated protein 1
18.6454	18.5921	0	0	18.187	0	18.1629	17.9051	18.4087	18.4309	18.5495	18.7394	18.0071	18.4451	0	17.8343	17.9038	17.9624	18.5433	17.9396	18.1287	0	17.8047	17.7601	17.8703	17.8232	17.9541	GPAA1	O43292	O43292	GPAA1_HUMAN	Glycosylphosphatidylinositol anchor attachment 1 protein
0	17.7272	0	0	17.5672	0	18.6905	0	18.7331	18.525	18.7672	0	18.9441	19.052	0	17.8146	0	18.2991	18.4411	16.8917	17.7144	0	18.2502	19.3825	18.2833	18.2574	18.4187	SRGAP3	O43295	O43295	SRGP3_HUMAN	SLIT-ROBO Rho GTPase-activating protein 3
18.2343	17.6307	0	0	19.0244	0	19.1155	0	18.7813	18.113	18.5384	18.8135	18.7828	19.2502	0	0	18.3887	18.8685	18.3291	0	17.4528	0	18.8628	18.56	18.4051	18.8551	18.7364	SRGAP1;SRGAP3	O43295;Q7Z6B7	O43295;Q7Z6B7	SRGP1_HUMAN;SRGP3_HUMAN	SLIT-ROBO Rho GTPase-activating protein 3
0	0	0	0	17.7412	0	18.3351	0	0	16.5423	0	0	17.2967	18.3227	0	18.1496	0	17.513	0	0	0	0	0	18.1082	18.3523	18.1274	17.8952	AP5Z1	O43299	O43299	AP5Z1_HUMAN	AP-5 complex subunit zeta-1
0	0	0	0	17.294	0	19.0895	18.2507	19.0037	15.4583	0	0	0	17.8448	0	18.3841	18.8986	18.3603	18.2002	0	0	0	17.2977	17.8866	19.3638	19.2116	19.1831	HSPA12A	O43301	O43301	HS12A_HUMAN	Heat shock 70 kDa protein 12A
18.2963	18.2559	18.6503	0	17.5417	0	18.3676	0	0	18.2292	18.626	18.787	17.8829	18.2308	0	17.0869	0	17.1788	18.6442	18.0808	18.1978	0	18.5811	18.6029	17.4473	18.1556	17.4149	PPIP5K2	O43314	O43314	VIP2_HUMAN	Inositol hexakisphosphate and diphosphoinositol-pentakisphosphate kinase 2
18.778	18.4709	19.2847	0	0	0	18.1363	0	0	18.505	18.8821	0	0	0	0	17.9669	0	18.526	18.3457	18.005	18.0864	0	0	18.8007	18.4712	18.867	17.8445	MAP3K7	O43318	O43318	M3K7_HUMAN	Mitogen-activated protein kinase kinase kinase 7
20.7297	20.5045	20.6858	20.9445	20.5008	21.0451	20.7422	20.3355	20.7373	20.6749	20.8747	21.1628	20.5719	20.6763	20.4258	19.9747	19.8202	20.2925	20.8812	20.4016	20.6478	20.5164	20.876	21.0098	20.6333	20.6052	20.509	EEF1E1	O43324	O43324	MCA3_HUMAN	Eukaryotic translation elongation factor 1 epsilon-1
21.3543	21.2473	21.474	20.4116	19.3313	0	19.1763	19.793	19.5682	21.2351	21.4706	21.7388	20.408	20.1515	0	19.3952	18.7169	18.769	21.3283	21.3397	21.0669	0	20.1028	19.9505	18.8326	18.7309	18.9539	MSI1	O43347	O43347	MSI1H_HUMAN	RNA-binding protein Musashi homolog 1
20.2033	20.2343	20.5712	0	18.648	0	18.8853	18.3159	0	20.38	20.6056	21.3691	19.8363	19.6781	0	0	0	18.0513	20.302	20.2286	19.8454	0	19.5815	19.8653	17.605	18.555	17.7004	MSI1;MSI2	O43347;Q96DH6	Q96DH6;O43347	MSI1H_HUMAN;MSI2H_HUMAN	RNA-binding protein Musashi homolog 1
21.929	22.0183	21.898	21.6331	21.3878	21.9314	22.5359	22.1925	22.3423	21.9911	22.1141	22.4482	21.6485	21.7335	22.0009	22.0073	21.9845	21.9414	22.2955	21.9816	22.3762	21.6415	21.8376	22.0212	22.4084	22.5164	22.3385	HNRNPR	O43390	O43390	HNRPR_HUMAN	Heterogeneous nuclear ribonucleoprotein R
21.9279	21.8016	21.9518	22.0369	21.53	22.1721	22.5745	22.2182	22.6458	22.0202	22.3341	22.7297	22.0062	22.1839	21.9198	21.7577	21.5386	22.1422	22.367	21.8177	22.2102	21.9074	22.1111	22.2161	22.1799	22.4992	22.2786	HNRNPR;SYNCRIP	O43390;O60506	O43390;O60506	HNRPQ_HUMAN;HNRPR_HUMAN	Heterogeneous nuclear ribonucleoprotein R
19.2394	18.8665	0	20.1742	18.6563	0	18.8645	19.3034	19.0711	19.279	19.4884	19.9709	19.3623	19.2341	0	19.3065	19.2767	18.9824	19.2461	18.6809	18.9703	0	19.1427	19.3144	18.5467	19.0488	18.5814	PRPF3	O43395	O43395	PRPF3_HUMAN	U4/U6 small nuclear ribonucleoprotein Prp3
21.2215	21.0944	21.5708	21.0333	20.9811	21.4249	20.9794	20.4776	20.7178	21.0485	21.4338	21.8535	21.1117	21.3815	21.0543	20.3129	19.8074	20.6221	21.0871	20.9424	20.7663	21.0926	21.1482	21.3974	20.5383	20.6749	20.4774	TXNL1	O43396	O43396	TXNL1_HUMAN	Thioredoxin-like protein 1
20.561	20.5092	20.8243	21.0036	20.237	20.8596	20.7627	20.4876	21.0423	20.8375	20.9335	21.4476	20.4262	20.6332	0	20.2091	19.78	20.5701	20.8401	20.424	20.9064	0	20.6448	21.121	20.7205	20.9995	20.7386	TPD52L2	O43399	O43399	TPD54_HUMAN	Tumor protein D54
18.3072	18.0582	0	0	0	0	18.5383	0	18.5963	18.1241	18.2955	0	0	18.1788	0	17.7751	0	18.2225	18.4914	0	18.1884	0	18.8419	18.9242	18.0264	18.8018	18.3241	EMC8	O43402	O43402	EMC8_HUMAN	ER membrane protein complex subunit 8
18.8011	18.8867	18.9317	0	19.1446	0	19.7298	18.9352	19.6587	18.9594	19.2394	19.6769	19.413	19.6194	0	18.404	18.0751	19.5814	19.2364	18.5518	18.8421	0	19.5329	19.5564	19.1925	19.7466	19.3722	ERI3	O43414	O43414	ERI3_HUMAN	ERI1 exoribonuclease 3
17.8914	17.2718	0	0	18.7153	0	19.7941	18.7721	19.3367	17.465	18.2467	0	18.4493	19.244	0	18.8378	18.7953	19.2788	17.9643	0	0	0	18.8843	19.1487	19.195	19.6084	19.3305	SYNJ1	O43426	O43426	SYNJ1_HUMAN	Synaptojanin-1
21.05	20.7539	20.7063	0	20.0538	0	20.4113	0	20.503	20.4497	20.6966	0	20.2612	20.3713	0	18.75	0	19.6957	21.0783	20.6773	20.4161	0	21.4101	0	19.9092	20.2336	20.3492	FIBP	O43427	O43427	FIBP_HUMAN	Acidic fibroblast growth factor intracellular-binding protein
20.0319	20.1788	20.4918	0	20.5925	0	20.1774	0	19.6385	19.9186	20.037	20.222	19.38	20.3197	0	20.153	19.1799	19.7715	20.4235	19.7865	19.7202	0	19.7937	20.3893	19.8322	20.3466	20.0085	EIF4G3	O43432	O43432	IF4G3_HUMAN	Eukaryotic translation initiation factor 4 gamma 3
19.6079	19.4841	19.7354	0	19.3234	0	19.1174	0	19.3896	19.5771	19.7722	20.4955	19.401	19.5193	0	18.0932	18.6047	19.1056	19.6552	19.3077	19.5291	0	19.3653	19.639	18.9308	19.4309	19.0321	EIF4G1;EIF4G3	O43432;Q04637	O43432;Q04637	IF4G1_HUMAN;IF4G3_HUMAN	Eukaryotic translation initiation factor 4 gamma 3
20.3448	19.8293	20.2098	20.1913	19.4904	0	19.8858	19.6834	20.4138	20.5793	20.2525	20.4446	20.3146	20.1705	0	19.6621	19.8815	19.7049	20.7847	20.2361	20.4798	0	19.9214	20.0367	19.9312	20.1763	20.4234	PPIH	O43447	O43447	PPIH_HUMAN	Peptidyl-prolyl cis-trans isomerase H
0	19.3267	0	0	17.8591	0	19.4204	0	0	19.0282	19.1992	0	19.3172	19.7202	0	19.2245	20.0845	19.73	19.2934	19.3793	17.8839	0	19.4124	20.104	19.3494	19.5871	19.2627	HTRA2	O43464	O43464;P83110	HTRA2_HUMAN	Serine protease HTRA2, mitochondrial
20.4616	20.3983	20.6637	19.4648	20.281	20.5047	20.3316	19.9179	20.1691	20.4331	20.8257	20.74	20.3347	20.4637	20.6832	19.6395	19.6861	20.0658	20.6928	20.2531	20.1928	20.2937	20.356	20.2697	20.0857	20.424	20.1638	AKR7A2	O43488	O43488	ARK72_HUMAN	Aflatoxin B1 aldehyde reductase member 2
18.5139	18.555	0	0	17.1784	0	0	0	0	19.1075	18.9667	19.438	18.555	17.4207	0	17.1201	16.9943	17.1906	19.1646	18.9244	18.979	0	17.8198	17.4278	0	15.479	16.7343	EPB41L2	O43491	O43491	E41L2_HUMAN	Band 4.1-like protein 2
0	0	0	0	0	0	0	0	18.5294	0	17.0933	0	17.308	18.2396	0	16.4989	17.037	18.028	0	0	0	0	0	0	16.9087	17.1175	17.781	EPB41L1;EPB41L2;EPB41L3	O43491;Q9H4G0;Q9Y2J2	O43491;Q9H4G0;Q9Y2J2	E41L1_HUMAN;E41L2_HUMAN;E41L3_HUMAN	Band 4.1-like protein 2
18.1518	17.8884	0	0	17.9466	0	18.3458	0	19.1578	18.5568	18.4898	19.1867	19.3133	18.5334	0	18.5725	18.2645	19.051	18.7198	18.0064	18.0954	0	18.3975	18.2791	16.8049	17.5705	17.3512	EPB41L2;EPB41L3	O43491;Q9Y2J2	O43491;Q9Y2J2	E41L2_HUMAN;E41L3_HUMAN	Band 4.1-like protein 2
20.487	20.2076	20.9949	20.2252	20.1437	20.617	20.3334	20.0307	20.486	19.9516	20.3911	21.0239	20.3882	20.4075	20.3562	19.7129	19.0434	20.0906	20.3377	19.9967	20.0657	20.6744	20.6386	20.9833	19.9306	20.2204	20.1574	DENR	O43583	O43583	DENR_HUMAN	Density-regulated protein
18.637	19.0429	19.3114	0	18.9212	0	19.328	18.8648	19.4501	18.8994	19.3227	19.7789	19.1504	19.5053	18.9291	18.7841	18.3256	19.3075	19.2921	18.9447	18.9213	0	19.4627	19.5999	19.0359	19.654	19.4266	XPOT	O43592	O43592	XPOT_HUMAN	Exportin-T
19.7225	19.794	19.9436	0	19.1074	0	19.0833	19.1251	19.2493	19.7357	19.8723	20.5275	19.3751	18.8996	0	18.6678	18.863	18.8265	19.9378	19.27	19.6371	18.4443	18.3946	19.5153	18.8579	19.2519	18.6879	DNPH1	O43598	O43598	DNPH1_HUMAN	5-hydroxymethyl-dUMP N-hydrolase
22.1584	22.185	22.2134	23.1973	23.9914	23.8658	24.3063	23.1652	23.582	21.6044	22.5347	22.3432	22.4839	24.0498	23.4632	23.2556	23.005	23.5138	22.0506	21.9692	21.5741	23.6186	23.6666	23.7936	23.6502	23.8487	23.6973	DCX	O43602	O43602	DCX_HUMAN	Neuronal migration protein doublecortin
18.0785	20.6449	0	0	20.0632	0	18.6811	0	0	19.7519	19.15	18.7859	20.0557	20.8694	0	21.9671	20.4566	19.7919	18.0293	19.0868	19.6487	20.9249	19.6892	0	21.3342	18.8026	19.7196	DCLK2;DCX	O43602;Q8N568	O43602;Q8N568	DCLK2_HUMAN;DCX_HUMAN	Neuronal migration protein doublecortin
18.9626	19.4245	0	0	19.3155	0	19.9197	19.4021	19.9974	19.1133	19.5102	20.346	19.231	19.8249	0	18.8085	19.0763	19.119	19.31	18.8041	18.7751	0	19.4656	19.9114	19.2263	19.6341	19.1675	TIMM44	O43615	O43615	TIM44_HUMAN	Mitochondrial import inner membrane translocase subunit TIM44
20.091	20.0913	20.2228	20.4965	20.4256	20.9622	20.5638	20.2919	20.8279	20.1223	20.5746	20.8857	20.7975	20.9709	21.185	19.833	19.9618	20.3115	20.3065	19.8715	19.952	20.8499	20.6567	21.2117	20.3579	20.5737	20.4225	TRAPPC3	O43617	O43617	TPPC3_HUMAN	Trafficking protein particle complex subunit 3
19.4431	19.5203	19.4509	0	19.7986	0	20.509	19.9438	20.4809	19.5443	19.9797	20.5182	20.0381	20.3652	20.773	19.8306	19.2832	20.2972	19.7598	19.4534	19.4925	20.1807	20.3223	20.6435	20.0694	20.6369	20.3103	CHMP2A	O43633	O43633	CHM2A_HUMAN	Charged multivesicular body protein 2a
19.3664	18.9364	0	0	19.8681	0	20.2425	0	20.0058	19.1125	19.2992	19.772	19.8013	19.8202	0	19.6286	19.0601	19.4666	19.4784	18.8585	19.1609	0	19.751	20.4967	19.4153	19.7994	19.5357	NCK2	O43639	O43639	NCK2_HUMAN	Cytoplasmic protein NCK2
18.1477	18.171	0	0	18.1333	0	18.6057	0	18.7411	18.3351	18.4918	0	18.2571	18.1483	0	0	0	18.0516	17.8776	0	0	0	0	18.1483	17.7294	17.881	18.0415	NCK1;NCK2	O43639;P16333	O43639;P16333	NCK1_HUMAN;NCK2_HUMAN	Cytoplasmic protein NCK2
18.472	18.4921	18.6017	0	0	0	0	0	0	18.483	18.6127	18.8946	17.2803	16.9883	0	0	0	0	17.8871	17.7698	17.8467	0	0	0	15.6481	0	0	TSPAN6	O43657	O43657	TSN6_HUMAN	Tetraspanin-6
18.9807	19.2398	19.9302	0	18.4588	0	19.0655	18.6736	18.844	19.1038	19.3009	19.6265	18.9036	18.879	0	18.3961	18.4737	18.4533	19.2843	18.8465	19.1902	0	18.4641	19.2896	18.3207	18.5397	18.5709	PLRG1	O43660	O43660	PLRG1_HUMAN	Pleiotropic regulator 1
20.7829	20.7534	21.0568	20.6409	20.3028	20.8341	20.6607	20.6014	20.7865	20.8062	21.2857	21.5448	20.6872	20.8768	20.5167	20.0289	19.6048	20.6054	21.0585	20.5385	20.7589	20.4962	20.8591	21.3548	20.218	20.6516	20.1427	ZNF207	O43670	O43670	ZN207_HUMAN	BUB3-interacting and GLEBS motif-containing protein ZNF207
18.7397	18.8134	17.7203	0	19.1336	0	19.4857	17.5552	19.4286	18.63	19.0191	19.3868	18.9801	19.4583	0	18.8739	0	18.55	18.8592	18.715	18.5389	0	19.1734	19.4155	18.9572	19.2196	19.1407	NDUFB5	O43674	O43674	NDUB5_HUMAN	NADH dehydrogenase [ubiquinone] 1 beta subcomplex subunit 5, mitochondrial
18.8925	18.3497	0	0	18.5068	0	18.9718	0	18.8595	18.4353	18.7508	19.5291	18.8331	19.1443	0	18.1023	17.5681	18.5069	18.954	18.3024	18.6741	0	19.2108	19.4418	18.4952	19.3136	18.8256	NDUFB3	O43676	O43676	NDUB3_HUMAN	NADH dehydrogenase [ubiquinone] 1 beta subcomplex subunit 3
19.8088	19.8965	19.5929	19.7652	20.2187	0	20.3822	19.7929	20.0435	19.8957	20.2215	20.2466	20.0418	20.3142	19.9059	19.5737	19.818	19.696	20.4247	19.6598	19.8829	19.5119	20.5365	20.6459	20.3738	20.6542	20.602	NDUFA2	O43678	O43678	NDUA2_HUMAN	NADH dehydrogenase [ubiquinone] 1 alpha subcomplex subunit 2
20.4934	20.6403	20.408	20.4889	20.6239	20.6717	21.1379	20.5862	21.033	20.6443	20.7418	20.9879	20.6788	21.002	20.9247	20.7227	20.7199	20.8964	20.7327	20.288	20.5218	20.6385	20.7533	21.0801	20.8549	20.978	20.7808	GET3	O43681	O43681	GET3_HUMAN	ATPase GET3
20.9683	20.9745	21.0832	20.7063	20.6175	21.244	20.654	20.387	20.7359	20.8596	21.3082	21.8439	20.922	21.1804	20.8853	20.0179	19.5401	20.6247	21.1122	20.8431	20.8896	20.7792	20.9432	21.4151	20.1501	20.5859	20.3853	BUB3	O43684	O43684	BUB3_HUMAN	Mitotic checkpoint protein BUB3
21.8042	21.6458	21.9304	21.4161	21.3046	21.7913	21.4642	21.374	21.8838	21.4808	21.6919	22.0816	21.2453	21.4076	21.1679	20.8487	20.5901	21.2168	21.931	21.5601	21.7664	21.6064	21.7761	22.2142	21.4535	21.7097	21.4892	ACTN4	O43707	O43707	ACTN4_HUMAN	Alpha-actinin-4
21.3525	21.1713	21.5451	21.227	20.6091	21.4278	20.6746	20.4307	21.2664	20.9483	21.0608	21.5483	20.7638	20.4919	20.8506	20.4714	20.1878	20.6449	21.1086	21.1111	21.2636	20.6042	20.8504	21.5486	20.6079	20.6295	20.6442	ACTN1;ACTN4	O43707;P12814	O43707;P12814	ACTN1_HUMAN;ACTN4_HUMAN	Alpha-actinin-4
20.7297	20.6591	20.9192	20.1847	20.1163	20.5507	20.1719	20.1513	20.5821	20.5206	20.6754	21.1447	20.2152	20.168	20.0536	19.6227	19.4598	20.0764	20.6141	20.3862	20.578	20.0032	20.3199	20.2433	19.9793	20.0587	20.0504	ACTN1;ACTN2;ACTN4	O43707;P12814;P35609	O43707;P12814;P35609;Q08043	ACTN1_HUMAN;ACTN2_HUMAN;ACTN4_HUMAN	Alpha-actinin-4
19.7823	19.6228	20.3088	0	19.0892	0	19.4877	18.852	19.336	19.7144	19.9558	20.5711	19.5235	19.6149	0	18.7224	18.3011	19.101	19.9456	19.4468	19.602	0	19.4881	19.8866	18.5677	19.3649	18.858	HTATSF1	O43719	O43719	HTSF1_HUMAN	17S U2 SnRNP complex component HTATSF1
17.7322	18.2441	0	0	18.9084	0	18.5956	0	16.8565	17.9114	18.0082	0	17.9892	18.689	0	17.3372	18.2344	18.2735	17.8667	17.6206	17.408	0	18.4432	17.4182	17.9503	18.0893	17.9156	CYTH2;CYTH3	O43739;Q99418	O43739;Q15438;Q99418	CYH2_HUMAN;CYH3_HUMAN	Cytohesin-3
20.4666	20.4295	20.681	20.4618	20.7438	21.4118	21.011	20.6358	21.0468	20.4714	20.7167	20.8578	20.562	20.9313	21.1848	20.4102	20.3091	20.7599	20.5198	19.9966	20.1957	20.3572	20.8112	21.0395	20.6755	21.0224	20.8047	AP1G1	O43747	O43747	AP1G1_HUMAN	AP-1 complex subunit gamma-1
0	0	0	0	20.7256	0	21.2584	20.853	21.3034	20.3735	20.4141	0	20.8288	21.1968	20.8091	20.6285	20.2323	20.8701	19.622	0	0	0	21.0429	20.9569	20.8224	21.2954	20.884	SYNGR1	O43759	O43759	SNG1_HUMAN	Synaptogyrin-1
0	16.582	0	0	18.5223	0	20.0532	18.825	19.8906	16.4718	16.6399	0	18.3963	19.2148	0	18.5605	18.4367	19.4798	15.9872	0	0	0	18.9727	18.6767	19.623	20.2102	19.7877	SYNGR3	O43761	O43761	SNG3_HUMAN	Synaptogyrin-3
20.4939	20.5566	20.8457	20.8719	21.0833	21.496	21.4687	20.9484	21.3504	20.5537	21.0537	21.4497	21.1107	21.7086	21.1988	20.8174	20.3079	21.1365	20.6574	20.2378	20.2689	21.1236	21.3856	21.6256	21.0569	21.4601	21.1811	SGTA	O43765	O43765	SGTA_HUMAN	Small glutamine-rich tetratricopeptide repeat-containing protein alpha
19.1281	18.9657	21.1396	0	18.8774	0	18.967	18.9681	18.7228	19.3999	19.7089	20.3068	19.9942	19.8625	0	18.2887	0	19.0173	18.7736	18.6573	18.6756	19.239	19.1026	19.3839	18.0648	18.4214	18.3039	ENSA	O43768	O43768	ENSA_HUMAN	Alpha-endosulfine
18.6771	19.0038	18.9532	19.6437	19.6334	0	19.5829	19.1027	19.6097	19.3847	19.7822	20.1732	19.9343	20.3096	0	18.6656	0	19.135	19.3031	18.6162	18.261	0	19.3443	19.7296	19.0367	19.4003	19.3189	ARPP19;ENSA	O43768;P56211	O43768;P56211	ARP19_HUMAN;ENSA_HUMAN	Alpha-endosulfine
18.8902	18.6256	19.097	0	18.5153	0	18.933	0	18.9174	18.7377	19.3644	19.6109	18.6879	18.6113	0	17.6487	0	18.0359	18.9448	18.4208	17.9086	0	18.9793	19.008	18.6651	18.6863	18.2778	SLC25A20	O43772	O43772	MCAT_HUMAN	Mitochondrial carnitine/acylcarnitine carrier protein
22.3677	22.2679	22.7334	22.4729	22.2576	22.7434	22.585	22.2589	22.5954	22.4443	22.6262	22.941	22.4379	22.6793	22.6206	21.9736	21.9652	22.3508	22.5708	22.2518	22.1668	22.3856	22.5358	22.9164	22.3093	22.6323	22.4593	NARS1	O43776	O43776	SYNC_HUMAN	Asparagine--tRNA ligase, cytoplasmic
20.467	20.3978	20.5654	0	20.6639	20.774	20.383	19.8696	20.2219	20.3729	20.8144	20.9806	19.4118	20.8137	0	19.239	19.5046	19.5673	20.7268	20.3389	20.4802	0	20.8297	21.1544	19.6445	20.1291	19.9032	MYO1B	O43795	O43795	MYO1B_HUMAN	Unconventional myosin-Ib
21.8989	21.7211	22.0624	22.4378	21.5657	22.0243	21.4052	21.3913	21.5855	21.8426	22.125	22.2253	21.816	21.8004	21.6047	21.1245	21.5558	21.4997	21.9453	21.8813	21.8774	21.8669	21.729	21.837	20.9939	21.2632	21.1834	NUDT21	O43809	O43809	CPSF5_HUMAN	Cleavage and polyadenylation specificity factor subunit 5
20.1595	19.9389	20.3649	20.4225	20.1597	20.4484	20.5285	19.7883	20.6562	20.0006	20.6166	21.0465	20.6801	20.6867	19.9189	20.1217	19.6827	20.5958	20.4349	19.8297	19.7715	19.4616	20.6019	20.8275	20.0598	20.6108	20.2886	LANCL1	O43813	O43813	LANC1_HUMAN	Glutathione S-transferase LANCL1
0	19.6463	0	0	19.3528	0	19.237	0	19.0412	19.4725	19.6206	19.7366	18.646	19.7082	0	18.7947	18.4803	18.8125	19.3029	19.671	18.9684	0	18.8441	19.7346	19.07	19.2307	18.8344	STRN	O43815	O43815	STRN_HUMAN	Striatin
17.0968	0	0	0	0	0	0	0	0	17.3615	18.146	18.3233	0	17.2243	0	0	0	0	17.2956	17.4911	17.3915	0	0	17.9153	15.7175	15.8674	15.3569	AKAP8	O43823	O43823	AKAP8_HUMAN	A-kinase anchor protein 8
18.0445	17.6372	0	0	0	0	0	17.2998	0	18.6595	18.2148	17.948	17.9725	18.1904	0	0	0	17.7094	18.4443	17.7741	0	0	0	19.0615	0	17.2835	17.4956	SLC37A4	O43826	O43826	G6PT1_HUMAN	Glucose-6-phosphate exchanger SLC37A4
17.068	0	0	0	18.6374	0	19.243	18.3672	18.9929	17.1595	18.0244	18.3171	17.943	18.5527	0	18.3738	18.0024	18.6346	17.8276	18.1148	0	0	18.2958	18.744	18.6353	18.8001	18.4291	IDH3B	O43837	O43837	IDH3B_HUMAN	Isocitrate dehydrogenase [NAD] subunit beta, mitochondrial
20.3289	20.0054	20.1959	20.8135	20.2397	0	20.3786	0	20.0588	20.2661	20.2733	20.4696	19.8331	20.1124	20.873	19.8663	19.4488	19.2989	20.418	19.9747	20.108	0	20.2668	20.5712	19.5053	19.5221	19.6806	NRDC	O43847	O43847	NRDC_HUMAN	Nardilysin
21.5845	21.4744	21.8403	21.5526	20.7424	21.4852	21.2971	21.7248	22.052	21.8778	21.8704	22.382	21.7186	21.4618	21.3865	21.0955	20.7115	21.5192	21.7318	21.2884	21.4031	21.3047	21.2964	21.8177	21.1157	21.2643	21.0899	CALU	O43852	O43852	CALU_HUMAN	Calumenin
0	0	0	0	0	0	19.2179	19.281	19.6297	0	0	0	19.2571	0	0	18.7209	18.8065	19.7526	0	0	0	0	0	19.1225	19.2813	19.3428	18.7148	EDIL3	O43854	O43854	EDIL3_HUMAN	EGF-like repeat and discoidin I-like domain-containing protein 3
19.9382	19.7766	20.0899	0	19.3193	0	19.4526	19.3965	19.9569	19.4193	19.7481	20.1842	19.4768	19.7081	19.4597	18.8008	18.8284	19.428	19.4641	19.4234	19.2018	0	19.7512	19.8756	19.1082	19.5856	19.201	AHCYL1	O43865	O43865	SAHH2_HUMAN	S-adenosylhomocysteine hydrolase-like protein 1
19.998	19.8528	19.8132	18.883	19.3734	19.9433	19.8548	19.3317	20.0687	19.8545	20.3021	20.593	19.6824	19.9895	19.1889	19.0164	18.4252	19.8998	19.9764	19.5789	19.6408	0	19.9522	20.0148	19.4351	19.8587	19.6635	AHCYL1;AHCYL2	O43865;Q96HN2	O43865;Q96HN2	SAHH2_HUMAN;SAHH3_HUMAN	S-adenosylhomocysteine hydrolase-like protein 1
19.2338	19.1129	19.3032	0	19.3322	0	19.4114	18.5576	19.0907	18.9916	19.1629	19.5824	18.9543	19.434	0	18.9859	18.7477	18.6069	19.2089	18.9133	19.0203	0	19.2121	19.4753	19.4921	19.5928	19.3856	NDUFS5	O43920	O43920	NDUS5_HUMAN	NADH dehydrogenase [ubiquinone] iron-sulfur protein 5
19.2818	19.2534	18.8364	0	19.3762	0	19.8313	19.7134	19.7913	19.0883	19.5254	19.127	19.2097	19.6335	20.156	19.112	19.3862	19.2685	19.722	19.034	19.1083	0	19.7919	19.7729	19.7923	19.9839	19.9156	PDE6D	O43924	O43924	PDE6D_HUMAN	Retinal rod rhodopsin-sensitive cGMP 3',5'-cyclic phosphodiesterase subunit delta
18.4763	18.4933	0	0	0	0	17.2634	0	18.3473	18.8705	19.2786	19.5314	18.5236	18.8232	0	0	0	18.236	19.3097	19.134	18.6918	0	0	19.1814	17.5647	18.0817	18.065	RAD21	O60216	O60216	RAD21_HUMAN	Double-strand-break repair protein rad21 homolog
0	0	0	0	18.1202	0	16.4402	0	0	16.3513	15.3685	0	15.7319	17.7052	0	0	16.1368	15.4695	0	0	0	0	0	0	16.9104	16.0791	17.0152	KALRN	O60229	O60229	KALRN_HUMAN	Kalirin
0	16.124	0	0	18.7351	0	18.9081	0	18.4926	16.6846	17.7271	0	17.1439	19.4273	0	17.9907	17.9103	18.5488	17.617	17.1857	0	0	18.3025	19.2181	18.5033	18.9731	19.0104	KALRN;TRIO	O60229;O75962	O60229;O75962	KALRN_HUMAN;TRIO_HUMAN	Kalirin
21.007	21.1459	21.2815	21.7429	21.1744	21.8827	21.211	21.0218	21.1031	21.4023	21.4301	21.7544	21.0242	21.5443	21.5321	20.946	21.0563	20.9736	21.4731	21.2195	21.2225	21.2832	21.2985	21.6104	20.9924	21.066	20.7689	PRPSAP2	O60256	O60256	KPRB_HUMAN	Phosphoribosyl pyrophosphate synthase-associated protein 2
20.1463	20.07	20.4421	19.1134	19.8259	20.3566	20.0593	19.6925	20.2126	19.9009	20.1958	20.8964	20.1713	20.1938	19.1524	19.433	18.9355	19.9132	20.0728	19.4079	19.64	0	20.2874	20.4985	19.5067	19.9353	19.618	PRPSAP1;PRPSAP2	O60256;Q14558	O60256;Q14558	KPRA_HUMAN;KPRB_HUMAN	Phosphoribosyl pyrophosphate synthase-associated protein 2
0	17.0297	0	0	0	0	18.7524	0	18.209	16.6517	17.2352	0	17.4574	17.606	0	17.4729	17.9063	18.3776	17.1435	0	0	0	17.1856	17.8848	18.1317	18.5907	18.1509	GNG7	O60262	O60262	GBG7_HUMAN	Guanine nucleotide-binding protein G(I)/G(S)/G(O) subunit gamma-7
19.3037	19.239	19.3119	0	17.9302	0	17.659	19.0216	18.637	19.3118	19.4214	19.8443	18.7906	18.5752	19.6382	0	18.773	18.0132	19.4683	19.0082	19.2639	0	18.7763	19.1536	17.2815	17.785	17.7901	SMARCA5	O60264	O60264;P28370	SMCA5_HUMAN	SWI/SNF-related matrix-associated actin-dependent regulator of chromatin subfamily A member 5
0	18.9751	19.9644	0	19.4844	0	19.6709	19.3492	19.4089	19.0166	19.2297	0	18.994	19.7054	0	19.4111	19.4413	19.0884	19.0838	18.8925	18.9886	19.2869	19.9879	20.152	18.9919	19.3859	19.0797	SPAG9	O60271	O60271	JIP4_HUMAN	C-Jun-amino-terminal kinase-interacting protein 4
18.1615	18.3116	19.0967	18.6137	18.8173	0	19.1269	18.5469	19.1561	18.252	18.9706	19.305	18.8273	19.5048	0	18.415	17.8755	18.8113	18.581	18.0921	18.451	0	19.3234	19.4384	18.6004	19.217	18.8626	MAPK8IP3;SPAG9	O60271;Q9UPT6	O60271;Q9UPT6	JIP3_HUMAN;JIP4_HUMAN	C-Jun-amino-terminal kinase-interacting protein 4
22.6983	22.7708	23.0134	23.0361	23.5458	23.6743	23.2375	22.6868	22.9288	22.1302	23.1888	22.9702	22.6474	23.6848	23.2896	22.801	22.4777	22.9374	22.7404	22.5086	22.1668	23.3182	23.4162	23.7503	22.7692	23.1241	22.8008	KIF5C	O60282	O60282	KIF5C_HUMAN	Kinesin heavy chain isoform 5C
19.3442	19.1284	19.2698	0	20.0434	0	19.8798	18.8853	19.4157	18.7766	19.5213	19.6903	19.0126	20.1226	0	19.1822	18.4461	19.3832	19.2967	18.998	18.8109	0	20.0496	20.0807	19.5448	19.8996	19.4708	KIF5B;KIF5C	O60282;P33176	O60282;P33176	KIF5C_HUMAN;KINH_HUMAN	Kinesin heavy chain isoform 5C
21.773	21.8245	21.9396	22.1213	22.2279	22.5266	22.0083	21.7123	21.9396	21.4316	22.1506	22.1339	21.7807	22.4663	22.2942	21.4296	21.3249	21.7382	21.7703	21.5473	21.4118	22.0811	22.1766	22.4785	21.7814	21.8527	21.6881	KIF5A;KIF5B;KIF5C	O60282;P33176;Q12840	O60282;P33176;Q12840	KIF5A_HUMAN;KIF5C_HUMAN;KINH_HUMAN	Kinesin heavy chain isoform 5C
21.3369	21.9915	21.9703	0	22.691	22.3829	22.0676	21.7741	22.1099	21.6811	22.2483	22.4179	21.6994	22.5758	21.9066	22.2065	21.7747	22.0959	21.8823	21.5943	21.5209	0	22.0694	21.6891	21.9122	21.9543	21.7342	KIF5A;KIF5C	O60282;Q12840	O60282;Q12840	KIF5A_HUMAN;KIF5C_HUMAN	Kinesin heavy chain isoform 5C
18.8744	18.4909	0	0	19.1546	0	19.0149	0	18.6641	18.3479	18.727	19.0525	18.5957	19.1086	0	18.9317	0	19.0068	18.0757	18.1305	0	0	19.3119	18.6197	18.6498	18.5831	18.4353	MGRN1	O60291	O60291	MGRN1_HUMAN	E3 ubiquitin-protein ligase MGRN1
19.2504	19.0699	19.6652	0	19.6533	20.2148	20.2338	19.5908	20.0713	19.0521	19.5146	19.9041	19.2861	20.1274	0	19.3063	19.082	19.6648	19.1951	18.5405	18.886	0	19.6264	19.9825	19.8484	20.1262	19.8462	OPA1	O60313	O60313	OPA1_HUMAN	Dynamin-like 120 kDa protein, mitochondrial
0	16.6634	0	0	17.7198	0	18.2328	17.4723	18.1428	16.6063	17.1671	0	17.0764	17.5938	0	16.9179	16.6176	17.0786	16.8657	0	0	0	0	17.9496	17.8017	18.268	17.9081	PIP5K1C	O60331	O60331	PI51C_HUMAN	Phosphatidylinositol 4-phosphate 5-kinase type-1 gamma
17.4193	17.7082	0	0	16.0203	0	17.8096	0	0	17.8168	18.0982	18.5188	0	17.1298	0	16.3576	16.7173	0	17.6474	17.6759	17.3538	0	17.7832	18.0834	16.2846	16.3848	15.8687	KIF1B	O60333	O60333	KIF1B_HUMAN	Kinesin-like protein KIF1B
22.0645	22.2178	22.2742	0	21.5992	0	22.3035	21.7257	22.2859	21.9275	22.3315	22.7084	22.1744	22.2971	0	21.3181	21.2061	21.9796	22.5973	22.066	22.3511	0	22.4743	22.6179	22.2346	22.4875	22.1608	KIF1A;KIF1B	O60333;Q12756	O43896;O60333;Q12756	KIF1A_HUMAN;KIF1B_HUMAN	Kinesin-like protein KIF1B
21.4459	21.2935	21.4409	21.1262	21.1465	0	20.9626	20.933	21.0274	21.4273	21.3608	21.6509	21.3351	21.2471	21.1703	20.3788	20.6477	20.4675	21.6269	21.3909	21.4023	21.1002	21.3742	21.469	20.7525	20.5693	20.6114	KDM1A	O60341	O60341	KDM1A_HUMAN	Lysine-specific histone demethylase 1A
23.4708	23.1629	23.7339	23.9879	23.3478	24.1735	23.3304	23.4008	23.705	23.4869	23.7009	24.3684	23.8308	23.542	23.9815	23.5037	23.4376	23.7183	23.3602	23.1971	23.1042	23.7106	23.4495	23.6196	22.9922	23.2988	23.0836	NME1;NME2;NME2P1	O60361;P15531;P22392	P15531;P22392;O60361	NDK8_HUMAN;NDKA_HUMAN;NDKB_HUMAN	Putative nucleoside diphosphate kinase
21.0978	21.1454	21.3061	21.3385	20.6925	21.2334	21.0923	20.7684	21.5702	21.2871	21.1748	21.7978	21.5967	21.1651	21.295	20.7947	20.4275	21.5362	21.2534	20.5312	21.1327	20.9189	21.2047	21.5999	20.9772	21.2446	21.1994	NME2;NME2P1	O60361;P22392	P22392;O60361	NDK8_HUMAN;NDKB_HUMAN	Putative nucleoside diphosphate kinase
18.7399	18.8936	0	0	18.7973	0	18.1739	0	18.4983	18.6011	19.1221	19.5873	18.6254	18.9904	0	16.7262	0	17.5999	18.8689	18.5119	18.8292	0	19.1787	19.2085	17.5033	18.5294	17.8525	FADS1	O60427	O60427	FADS1_HUMAN	Acyl-CoA (8-3)-desaturase
18.8446	18.4068	19.1391	0	17.5588	0	17.8319	0	0	18.226	18.0682	19.3933	18.6206	18.0954	0	17.098	0	0	18.5479	18.0456	18.9063	0	0	18.8526	0	0	0	PPL	O60437	O60437	PEPL_HUMAN	Periplakin
19.3521	19.3261	0	0	19.9251	0	19.9689	0	0	18.4469	19.208	0	0	19.4521	0	18.5477	0	18.9866	19.6398	19.2916	18.9341	0	19.9928	20.1518	19.4922	19.7735	19.4298	GSDME	O60443	O60443	GSDME_HUMAN	Gasdermin-E
19.3176	18.6916	20.2215	0	19.1305	0	19.0022	0	19.1545	18.3	18.6722	0	18.6269	19.1638	0	19.6374	19.0123	18.4672	18.7066	19.6238	19.2352	18.4302	18.9429	19.5542	18.9757	19.0207	18.3664	ACSL4	O60488	O60488	ACSL4_HUMAN	Long-chain-fatty-acid--CoA ligase 4
19.1346	19.2875	0	0	20.0667	0	20.1375	19.4915	20.145	18.5527	19.0421	0	19.2311	20.0121	0	19.1195	19.6	19.1231	19.326	18.8566	18.764	0	19.2892	18.6779	19.6344	19.9506	19.9676	ACSL3;ACSL4	O60488;O95573	O60488;O95573	ACSL3_HUMAN;ACSL4_HUMAN	Long-chain-fatty-acid--CoA ligase 4
18.9877	18.8655	19.1801	0	19.1514	19.2104	19.6967	19.0184	19.8262	19.2125	19.5141	19.8627	19.4769	19.6142	0	18.5251	18.4834	19.363	19.5326	18.7437	19.0896	0	19.6343	19.9784	19.3164	19.6327	19.4856	SNX3	O60493	O60493	SNX3_HUMAN	Sorting nexin-3
20.102	19.9898	0	0	19.7806	20.4295	20.5978	20.0252	20.7161	19.8173	20.5017	20.8149	19.991	20.2795	0	19.0344	19.2616	19.885	20.0796	19.5911	20.062	0	20.4744	20.4284	19.9075	20.4892	20.2445	SNX12;SNX3	O60493;Q9UMY4	O60493;Q9UMY4	SNX12_HUMAN;SNX3_HUMAN	Sorting nexin-3
22.0205	21.8616	22.0378	21.7663	22.0179	22.1466	22.1875	21.4177	22.1375	21.5486	22.1099	22.4729	21.4225	22.141	21.7699	21.2234	20.9838	21.7193	21.6899	21.4407	21.5032	21.5964	22.1132	22.5411	21.6488	22.0702	21.8555	OGA	O60502	O60502	OGA_HUMAN	Protein O-GlcNAcase
22.0499	22.1284	22.0216	21.9055	21.6915	22.4788	22.2404	22.0928	22.4067	22.0709	21.9951	22.2947	21.9672	21.9325	22.0883	21.9546	22.0845	21.933	22.2361	21.9272	22.338	22.0603	21.893	22.1569	22.319	22.3683	22.0782	SYNCRIP	O60506	O60506	HNRPQ_HUMAN	Heterogeneous nuclear ribonucleoprotein Q
19.973	19.6946	19.6042	0	19.8846	0	19.9965	19.7139	20.0293	19.6881	19.4735	0	19.8202	20.0609	0	19.4395	19.2369	19.5924	20.0068	20.5609	19.5623	19.9487	19.7111	20.241	19.7628	19.9776	19.8673	RANBP6	O60518	O60518	RNBP6_HUMAN	Ran-binding protein 6
18.5026	18.5331	17.989	0	18.5249	0	18.0874	0	0	18.4533	18.6758	19.0539	18.1327	18.7896	0	17.7032	17.3364	17.9074	18.7118	17.8698	17.9914	0	19.021	19.0753	18.2136	18.3954	18.1573	NEMF	O60524	O60524	NEMF_HUMAN	Ribosome quality control complex subunit NEMF
0	0	0	0	16.7157	0	17.0526	0	17.2919	16.8391	16.889	17.2609	17.0054	17.8998	0	16.7137	17.2997	17.8258	16.9705	0	0	0	17.7273	17.3314	17.9043	18.4813	17.5635	GMDS	O60547	O60547	GMDS_HUMAN	GDP-mannose 4,6 dehydratase
0	18.7432	18.8829	0	18.553	19.2501	19.0703	18.6949	19.3817	18.8254	19.4169	19.8953	18.85	19.0617	0	18.3571	17.8066	18.9948	19.2701	18.7616	18.7853	0	18.923	19.4738	18.7141	19.0682	19.0861	NMT1;NMT2	O60551;P30419	O60551;P30419	NMT1_HUMAN;NMT2_HUMAN	Glycylpeptide N-tetradecanoyltransferase 2
0	16.5339	0	0	0	0	0	17.5131	17.1586	16.5898	16.6583	17.7146	15.7665	15.4642	0	15.6854	0	16.087	16.1179	0	0	0	0	0	14.9086	16.0517	0	PLOD3	O60568	O60568	PLOD3_HUMAN	Multifunctional procollagen lysine hydroxylase and glycosyltransferase LH3
0	18.7558	0	0	0	0	0	0	0	18.5808	18.8333	18.8843	18.1456	18.7826	0	16.7821	0	17.7982	18.696	18.2447	18.5066	0	18.4777	18.6839	18.1276	17.8899	18.1937	DIAPH1	O60610	O60610	DIAP1_HUMAN	Protein diaphanous homolog 1
17.7141	18.1161	0	0	0	0	0	18.0785	0	18.1407	18.2134	0	0	18.2263	0	17.7893	17.8527	17.7781	18.4929	17.7892	18.1346	0	17.4757	0	18.4416	18.2253	17.9776	SELENOF	O60613	O60613	SEP15_HUMAN	Selenoprotein F
0	18.2086	0	18.3501	19.3344	0	20.1366	18.9978	19.8638	16.8162	18.0901	17.4337	19.014	19.9563	0	19.831	19.4349	19.9544	17.8334	17.8665	0	0	19.4589	19.9324	19.6456	19.971	19.6711	SNAP91	O60641	O60641	AP180_HUMAN	Clathrin coat assembly protein AP180
19.4074	19.8605	19.025	19.9021	20.4787	0	20.9804	19.3309	21.0295	19.0125	19.2338	19.8046	19.688	20.4713	0	21.3411	21.0857	20.8855	19.2542	19.5024	19.4023	0	20.3784	20.0779	21.2685	20.8348	20.6414	PICALM;SNAP91	O60641;Q13492	O60641;Q13492	AP180_HUMAN;PICAL_HUMAN	Clathrin coat assembly protein AP180
17.6052	17.8898	0	0	18.6018	0	18.7596	0	17.7749	18.0947	18.3655	0	17.6737	18.7255	0	17.115	0	18.1297	18.6628	17.8089	18.1547	0	18.2773	18.6885	18.3536	18.8186	18.1692	EXOC3	O60645	O60645	EXOC3_HUMAN	Exocyst complex component 3
19.6588	19.673	19.702	0	18.8898	0	19.1979	19.2441	19.9301	20.0517	20.3017	20.6079	19.9219	19.7327	19.6373	19.1022	18.6702	19.5837	19.9887	19.6119	19.6889	20.327	19.5378	19.928	19.151	19.3532	19.112	PLIN3	O60664	O60664	PLIN3_HUMAN	Perilipin-3
18.9329	18.9345	18.5003	0	18.011	0	18.535	0	18.5085	18.6927	19.2975	19.5327	18.3488	18.9377	0	17.1768	17.4003	18.2972	19.1513	18.5355	18.7059	0	18.6377	19.08	18.2627	19.089	18.4652	KPNA6	O60684	O60684	IMA7_HUMAN	Importin subunit alpha-7
18.0721	18.3038	0	0	17.9092	0	17.8008	0	17.6676	18.7121	18.4441	19.0485	18.1973	19.0562	0	0	0	17.8164	18.3892	18.8996	17.9459	0	18.0653	19.1007	17.3529	17.7882	17.4513	KPNA1;KPNA6	O60684;P52294	O60684;P52294	IMA5_HUMAN;IMA7_HUMAN	Importin subunit alpha-7
21.7861	21.6441	21.8968	21.273	20.2397	21.1508	19.2379	19.8593	20.3362	21.3336	21.5734	21.913	20.7218	20.4191	20.7541	19.3906	19.0383	19.2572	21.7896	21.4002	21.6813	20.9706	20.6325	20.9652	18.7604	18.4994	18.8269	UGDH	O60701	O60701	UGDH_HUMAN	UDP-glucose 6-dehydrogenase
21.2481	21.0829	21.7102	22.0758	21.381	21.9949	21.3404	21.4151	21.3873	21.1404	21.389	22.0706	21.5743	21.6122	0	20.7438	20.8485	21.0066	21.1456	20.9221	20.8597	20.6879	21.4891	21.7356	20.6882	20.9613	20.7683	CTNND1	O60716	O60716	CTND1_HUMAN	Catenin delta-1
21.1633	21.0651	20.9624	20.456	20.7169	21.0049	20.7608	20.5188	20.759	21.1111	21.495	21.0175	20.5394	20.7556	20.948	20.0095	19.9337	20.3988	21.288	20.9173	20.9404	0	20.7306	21.0407	20.3806	20.8294	20.4913	EIF1;EIF1B	O60739;P41567	P41567;O60739	EIF1B_HUMAN;EIF1_HUMAN	Eukaryotic translation initiation factor 1b
20.2434	20.1665	20.4911	0	20.2972	0	20.6751	20.0944	20.7288	20.6967	20.844	21.1266	20.6732	20.8649	0	20.0508	20.0482	20.3462	20.6613	20.1446	20.4305	0	20.5613	21.2147	20.2495	20.7013	20.1483	SNX2	O60749	O60749	SNX2_HUMAN	Sorting nexin-2
19.3877	19.2903	19.4597	0	19.1537	19.8137	19.1787	18.69	19.4135	19.5298	19.9348	20.2437	19.5065	19.8934	19.0653	17.8895	18.2494	19.0411	19.6429	19.2018	19.4425	19.5511	19.5518	19.9066	18.3365	19.4171	18.938	SNX1;SNX2	O60749;Q13596	O60749;Q13596	SNX1_HUMAN;SNX2_HUMAN	Sorting nexin-2
18.7694	18.8807	0	0	18.5659	0	18.7239	18.6238	19.3603	18.9872	19.4982	19.678	19.1433	19.1411	0	17.4145	18.399	19.0875	19.3053	18.7738	18.7233	0	19.2532	19.4597	18.2734	18.8371	18.6449	DPM1	O60762	O60762	DPM1_HUMAN	Dolichol-phosphate mannosyltransferase subunit 1
21.2299	20.8866	22.3505	21.4279	21.0159	21.6824	21.1471	20.5253	21.1252	20.8352	21.0805	21.8967	21.0749	21.3517	21.3323	20.9319	20.8769	21.1691	20.8473	20.8465	20.5354	21.9928	21.5987	21.6786	20.9067	20.954	20.8345	USO1	O60763	O60763	USO1_HUMAN	General vesicular transport factor p115
0	18.0741	18.9449	20.0036	0	0	0	0	0	17.9539	18.1745	0	16.7388	17.4702	0	0	17.8977	0	17.8428	0	18.4099	0	0	0	16.2531	17.6687	17.4677	TOM1	O60784	O60784	TOM1_HUMAN	Target of Myb1 membrane trafficking protein
24.2377	25.1933	24.1723	23.369	22.731	23.4848	22.7322	23.66	23.0326	24.2572	23.7935	24.0126	23.3537	22.1265	23.1856	23.905	23.1381	22.977	23.3358	23.4864	23.7021	22.3767	22.6279	22.7889	23.2916	22.5042	23.1405	H2BC12;H2BC13;H2BC14;H2BC15;H2BC18;H2BC26;H2BC4;H2BC5;H2BC9	O60814;P58876;P62807;Q5QNW6;Q8N257;Q93079;Q99877;Q99879;Q99880	O60814;P06899;P23527;P33778;P57053;P58876;P62807;Q16778;Q5QNW6;Q8N257;Q93079;Q96A08;Q99877;Q99879;Q99880	H2B1C_HUMAN;H2B1D_HUMAN;H2B1H_HUMAN;H2B1K_HUMAN;H2B1L_HUMAN;H2B1M_HUMAN;H2B1N_HUMAN;H2B2F_HUMAN;H2B3B_HUMAN	Histone H2B type 1-K
24.9282	25.1272	25.2707	23.4684	22.6877	23.7307	23.7783	24.9421	24.4553	24.7529	24.9717	25.0078	23.843	23.3574	23.8674	23.35	23.044	23.7518	24.5894	23.9654	24.3028	24.0464	23.8831	24.2186	23.3798	23.6325	23.5694	H2BC12;H2BC13;H2BC14;H2BC15;H2BC18;H2BC4;H2BC5;H2BC9	O60814;P58876;P62807;Q5QNW6;Q93079;Q99877;Q99879;Q99880	O60814;P57053;P58876;P62807;Q5QNW6;Q93079;Q99877;Q99879;Q99880	H2B1C_HUMAN;H2B1D_HUMAN;H2B1H_HUMAN;H2B1K_HUMAN;H2B1L_HUMAN;H2B1M_HUMAN;H2B1N_HUMAN;H2B2F_HUMAN	Histone H2B type 1-K
17.7515	17.6896	0	0	17.2199	0	17.2985	0	0	17.6455	18.2132	17.3812	17.5816	17.72	0	16.8027	0	17.1587	17.8525	18.4942	17.3431	0	17.3754	18.1215	16.959	17.4355	17.6917	CCDC22	O60826	O60826	CCD22_HUMAN	Coiled-coil domain-containing protein 22
19.4471	19.1329	19.808	0	19.0148	0	19.5685	18.8023	19.606	19.3403	19.7901	20.1274	19.2996	19.5682	0	19.0118	18.1363	19.2533	19.3788	19.5316	19.2201	0	19.9003	19.8145	19.3148	19.2325	19.2986	PQBP1	O60828	O60828	PQBP1_HUMAN	Polyglutamine-binding protein 1
16.8986	16.5562	0	0	0	0	17.321	0	0	16.9687	17.0328	0	17.2217	17.2592	0	0	0	16.5766	16.8072	0	16.5024	0	17.1154	0	17.1073	17.0262	16.9588	TIMM17B	O60830	O60830	TI17B_HUMAN	Mitochondrial import inner membrane translocase subunit Tim17-B
20.1263	19.8761	20.0894	20.2265	21.0375	20.982	21.5307	20.8413	21.4739	20.1053	20.4732	20.4988	20.4239	20.9299	20.7787	20.5714	20.405	21.2218	20.3116	19.7987	19.8656	20.4249	20.5819	21.1466	21.1308	21.3062	21.3377	PRAF2	O60831	O60831	PRAF2_HUMAN	PRA1 family protein 2
19.3547	19.3344	19.7555	19.2241	18.5506	0	19.0787	0	19.3951	19.5494	19.7838	20.2542	19.4648	19.2532	0	18.5736	0	18.8338	19.6547	19.1067	19.5987	19.1127	19.4025	19.7528	18.8028	18.8629	18.6407	DKC1	O60832	O60832	DKC1_HUMAN	H/ACA ribonucleoprotein complex subunit DKC1
19.585	19.6795	20.1093	19.9373	19.5632	20.0132	19.7212	19.5952	19.8557	20.099	20.0253	20.7034	19.9205	19.8732	20.4605	19.2186	19.5747	19.502	20.0521	19.7092	19.7799	0	19.9576	20.3124	19.4468	19.6952	19.4906	EIF5B	O60841	O60841	IF2P_HUMAN	Eukaryotic translation initiation factor 5B
20.2343	20.2634	20.4141	21.1321	19.7581	20.7091	19.8109	19.9266	20.0513	20.3644	20.6557	21.0809	20.288	20.4595	20.4537	19.1327	18.4601	19.7686	20.3265	19.9369	20.1569	20.0847	20.3208	20.5912	19.3602	19.739	19.6299	EDF1	O60869	O60869	EDF1_HUMAN	Endothelial differentiation-related factor 1
21.1031	21.2077	21.373	22.1975	21.2367	21.8761	21.5223	21.2896	21.477	21.3184	21.6539	21.9001	21.5293	21.7834	21.23	21.1262	21.9231	21.1051	21.4482	21.0094	21.004	21.5911	21.5929	21.8923	21.0394	21.3786	21.1089	DNAJA2	O60884	O60884	DNJA2_HUMAN	DnaJ homolog subfamily A member 2
0	18.2219	0	0	17.7162	0	0	0	0	18.3976	18.8611	19.4106	18.0669	18.9298	0	0	0	18.5153	18.7694	18.0817	18.3391	0	18.4283	18.8377	17.6253	17.6438	17.4439	BRD4	O60885	O60885	BRD4_HUMAN	Bromodomain-containing protein 4
19.0214	18.8582	19.117	0	18.8444	0	18.8353	18.1151	19.15	19.1916	19.6381	19.8238	19.0521	19.5223	18.337	17.8945	18.2993	18.6906	19.386	18.9767	18.9247	0	19.2467	19.5943	18.3432	18.3514	18.2166	BRD3;BRD4	O60885;Q15059	O60885;Q15059	BRD3_HUMAN;BRD4_HUMAN	Bromodomain-containing protein 4
21.7664	21.8388	21.9018	21.8437	21.5975	22.3142	21.8391	21.9539	21.2743	21.2894	21.9581	21.1423	21.5865	21.1363	21.1985	20.8279	21.0978	21.0959	21.9619	21.422	21.6058	0	21.6936	21.4873	21.4362	21.6078	21.5332	CUTA	O60888	O60888	CUTA_HUMAN	Protein CutA
18.803	18.6202	0	0	0	0	17.7152	0	0	19.0844	19.1504	19.3401	18.6559	19.1067	0	17.0488	0	18.7687	18.9739	18.5597	18.4285	0	0	19.3277	18.0139	18.3028	18.0424	TBL1X;TBL1XR1	O60907;Q9BZK7	O60907;Q9BZK7	TBL1R_HUMAN;TBL1X_HUMAN	F-box-like/WD repeat-containing protein TBL1X
20.1034	19.9715	20.1162	20.6361	20.3047	21.6324	20.4914	20.9682	20.7156	20.1483	20.655	20.7243	20.4114	20.787	21.7015	20.1344	19.6674	20.4232	20.2285	19.6193	19.7426	0	20.3809	21.0052	20.5456	20.8156	20.639	PFDN1	O60925	O60925	PFD1_HUMAN	Prefoldin subunit 1
21.1345	20.0086	20.6393	22.0374	21.4952	0	21.5521	19.8024	19.9155	20.7766	19.8204	19.804	20.8446	20.8328	0	20.9808	20.6929	20.9562	19.653	20.0509	20.0223	21.2968	21.467	20.4827	20.8233	19.2901	19.5647	PPP1R11	O60927	O60927	PP1RB_HUMAN	E3 ubiquitin-protein ligase PPP1R11
18.1466	18.6328	0	0	0	0	0	0	0	18.8165	19.0085	19.7881	0	0	0	0	0	0	18.7634	18.6351	19.124	0	0	19.3799	0	17.6907	0	NBN	O60934	O60934	NBN_HUMAN	Nibrin
19.136	19.1621	19.7637	0	18.755	0	18.4343	0	0	18.9514	18.8058	0	18.541	18.6184	0	18.3998	18.5578	18.0943	19.3514	19.2994	18.9489	0	18.414	18.7867	18.489	18.2386	18.2851	ABCB7	O75027	O75027	ABCB7_HUMAN	Iron-sulfur clusters transporter ABCB7, mitochondrial
18.5985	18.5375	0	0	20.4452	0	20.5421	0	20.116	19.296	0	0	0	19.976	0	19.1956	19.016	19.2882	19.0724	18.3307	0	0	20.2898	20.4668	20.1246	20.2561	20.1119	KIF21B	O75037	O75037	KI21B_HUMAN	Kinesin-like protein KIF21B
18.6109	18.3965	0	0	19.2313	0	18.674	18.8296	19.3573	17.7064	18.7031	18.2593	18.2609	19.2447	0	18.3952	18.3978	17.8473	18.7822	17.7218	17.0097	0	18.7778	18.3427	18.751	19.135	18.4718	KIF21A;KIF21B	O75037;Q7Z4S6	O75037;Q7Z4S6	KI21A_HUMAN;KI21B_HUMAN	Kinesin-like protein KIF21B
19.4836	17.8981	0	0	19.4052	0	20.2087	19.0083	19.9078	18.5304	18.5317	18.4785	19.5785	19.8575	0	19.4202	18.999	19.6741	18.8114	18.4444	17.6492	0	19.4548	19.6096	19.8653	19.9922	19.8373	SRGAP2	O75044	O75044;P0DJJ0;P0DMP2	SRGP2_HUMAN	SLIT-ROBO Rho GTPase-activating protein 2
0	0	0	0	17.9464	0	18.6579	17.9777	18.2002	16.4049	17.0443	0	17.5321	18.7823	0	17.9651	0	18.2571	0	0	0	0	18.0771	18.6064	18.2108	18.539	18.1446	SRGAP1;SRGAP2	O75044;Q7Z6B7	O75044;Q7Z6B7	SRGP1_HUMAN;SRGP2_HUMAN	SLIT-ROBO Rho GTPase-activating protein 2
19.2856	0	0	0	19.8987	20.1252	19.9868	19.4856	19.7774	16.3758	0	0	19.4948	19.8993	19.2254	19.2062	19.5658	19.84	0	0	0	0	19.5809	19.8321	19.996	20.3439	20.0189	PLXNA2	O75051	O75051;Q9HCM2	PLXA2_HUMAN	Plexin-A2
18.1653	17.9446	0	0	19.5622	0	19.9987	18.8252	19.6394	17.5525	18.2123	0	18.5795	19.5027	0	18.7218	18.5717	19.4274	18.1866	0	17.659	0	19.6159	19.6705	19.7043	20.1493	19.7537	PLXNA1;PLXNA2;PLXNA3;PLXNA4	O75051;P51805;Q9HCM2;Q9UIW2	O75051;P51805;Q9HCM2;Q9UIW2	PLXA1_HUMAN;PLXA2_HUMAN;PLXA3_HUMAN;PLXA4_HUMAN	Plexin-A2
0	0	0	0	19.5973	0	19.3005	0	19.3945	17.0954	17.8373	0	0	19.4774	0	0	18.3755	18.9323	0	0	0	0	18.7286	0	18.8704	18.8073	19.1371	PLXNA1;PLXNA2;PLXNA3	O75051;P51805;Q9UIW2	O75051;P51805;Q9HCM2;Q9UIW2	PLXA1_HUMAN;PLXA2_HUMAN;PLXA3_HUMAN	Plexin-A2
0	0	0	0	19.3304	0	19.6359	0	0	0	0	0	0	18.9345	0	18.8104	19.1973	19.3174	0	0	0	0	19.0588	18.4349	20.0042	19.915	19.7492	PLXNA2;PLXNA4	O75051;Q9HCM2	O75051;Q9HCM2	PLXA2_HUMAN;PLXA4_HUMAN	Plexin-A2
0	0	0	0	18.4137	0	19.0253	0	18.723	16.5827	17.5293	0	18.1695	18.8932	0	18.0186	17.0654	18.7365	16.5628	0	0	0	18.3194	18.4853	18.5113	18.7965	18.4856	PLXNA1;PLXNA2;PLXNA4	O75051;Q9HCM2;Q9UIW2	O75051;Q9HCM2;Q9UIW2	PLXA1_HUMAN;PLXA2_HUMAN;PLXA4_HUMAN	Plexin-A2
0	0	0	0	18.0211	0	18.6013	0	18.1494	0	0	0	0	18.0993	0	0	0	18.0987	0	0	0	0	0	18.0175	18.3929	18.5149	18.2103	PLXNA1;PLXNA2	O75051;Q9UIW2	O75051;Q9UIW2	PLXA1_HUMAN;PLXA2_HUMAN	Plexin-A2
18.304	18.7466	0	19.8518	20.6035	21.0677	20.8289	20.0397	20.5044	18.4812	18.7661	19.7278	19.8633	20.7421	20.5578	20.3985	20.4988	20.5855	18.6991	18.6214	18.1925	19.9763	20.4955	20.7089	20.5435	20.8166	20.6255	IGSF3	O75054	O75054	IGSF3_HUMAN	Immunoglobulin superfamily member 3
0	0	0	0	18.1991	0	18.9979	0	0	0	17.005	0	16.8588	18.5065	0	18.0303	18.3586	17.9627	17.4624	0	0	0	18.4658	18.5267	18.5431	18.8119	18.368	DNAJC6	O75061	O75061	AUXI_HUMAN	Putative tyrosine-protein phosphatase auxilin
21.3017	21.3134	21.3944	21.1777	21.5499	21.6188	21.7898	20.9637	21.5337	21.1872	21.4215	21.8153	20.871	21.6354	21.2559	20.5982	20.5118	21.0034	21.4576	21.1829	21.2493	21.3653	21.4232	21.6394	21.0409	21.342	21.1588	WDR1	O75083	O75083	WDR1_HUMAN	WD repeat-containing protein 1
0	0	0	0	18.36	0	18.5918	17.9497	18.0664	17.2439	17.6371	0	17.7874	18.464	0	18.0078	17.9062	17.9813	17.4623	0	0	0	17.8199	18.1381	18.0369	18.332	17.8956	ATP9A	O75110	O75110	ATP9A_HUMAN	Probable phospholipid-transporting ATPase IIA
20.4983	20.2866	20.964	21.7773	21.2161	22.4058	21.9027	21.927	20.8441	20.4384	20.5191	20.703	20.7495	21.1056	21.6857	21.8719	21.1649	20.6837	20.6338	20.2292	20.0902	0	21.2362	21.2918	21.0061	20.893	20.8624	ROCK2	O75116	O75116	ROCK2_HUMAN	Rho-associated protein kinase 2
17.7669	18.3916	17.7316	0	17.8645	0	17.8351	17.4818	18.5394	18.6765	18.2575	18.6631	18.4288	18.239	0	17.8088	17.9287	18.2978	18.8738	18.5395	18.7227	0	18.6239	18.4439	17.4318	17.6209	17.7375	ROCK1;ROCK2	O75116;Q13464	O75116;Q13464	ROCK1_HUMAN;ROCK2_HUMAN	Rho-associated protein kinase 2
20.4398	19.9417	20.4555	0	20.7005	21.1005	21.097	20.0195	20.5727	19.8559	20.4612	20.6141	20.2023	21.0562	20.3767	20.1746	19.6614	20.4856	20.0275	19.7932	19.6048	0	20.8186	21.1358	20.5911	20.8584	20.5684	CLASP2	O75122	O75122	CLAP2_HUMAN	CLIP-associating protein 2
19.4674	19.6093	0	0	20.0307	0	20.0375	19.0444	19.9482	19.2893	19.3343	19.1893	19.1287	19.7622	0	19.8463	19.8823	19.5745	19.1352	19.5252	19.1954	0	19.7788	19.4946	20.1753	19.712	19.6548	CLASP1;CLASP2	O75122;Q7Z460	O75122;Q7Z460	CLAP1_HUMAN;CLAP2_HUMAN	CLIP-associating protein 2
20.4706	20.1832	20.6377	20.5769	20.0204	20.8887	19.9921	19.3631	20.3475	20.0489	20.5461	20.8381	20.7602	20.4781	20.7083	19.3178	19.2088	19.7212	20.4113	19.9624	19.9023	20.2957	20.4138	20.7598	19.3388	19.8378	19.5672	CPNE3	O75131	O75131	CPNE3_HUMAN	Copine-3
18.4166	18.0873	0	0	17.8289	0	18.4251	17.1678	18.2291	17.831	18.6261	18.1762	18.625	17.9052	0	17.2795	17.8925	18.3941	17.8742	17.1402	17.1736	0	17.8603	17.5512	18.274	18.1272	18.0604	CPNE2;CPNE3;CPNE4	O75131;Q96A23;Q96FN4	O75131;O95741;Q8IYJ1;Q96FN4;Q9HCH3;Q9UBL6;Q96A23;Q86YQ8	CPNE2_HUMAN;CPNE3_HUMAN;CPNE4_HUMAN	Copine-3
0	0	0	0	18.8735	0	18.8612	0	18.7711	0	17.4194	0	0	18.6262	0	18.7617	0	18.2956	0	0	0	0	0	18.6249	19.0677	18.8836	18.6509	PPFIA3	O75145	O75145	LIPA3_HUMAN	Liprin-alpha-3
0	0	0	0	0	0	18.7868	0	18.1802	17.6523	18.0253	0	18.6004	18.7143	0	17.5891	18.5909	18.4546	0	0	0	0	0	18.3408	18.4323	18.577	18.2842	HIP1R	O75146	O75146	HIP1R_HUMAN	Huntingtin-interacting protein 1-related protein
20.1372	19.8048	20.826	0	19.7854	0	19.1592	0	0	19.5828	19.7342	20.7246	19.6973	19.7138	0	19.0921	18.9753	19.1727	19.6165	19.9395	19.3898	0	19.8604	20.0459	18.5545	18.7907	18.3311	RNF40	O75150	O75150	BRE1B_HUMAN	E3 ubiquitin-protein ligase BRE1B
18.3978	0	0	0	0	0	17.0996	0	0	18.0741	17.7269	0	0	17.6364	0	0	0	0	18.1966	17.7742	17.4718	0	16.4499	0	0	16.7829	16.8275	RNF20;RNF40	O75150;Q5VTR2	O75150;Q5VTR2	BRE1A_HUMAN;BRE1B_HUMAN	E3 ubiquitin-protein ligase BRE1B
18.7273	18.9129	19.955	0	18.1088	0	17.6532	0	0	18.8505	18.7142	18.7873	18.5481	18.1565	0	17.174	0	17.596	18.9675	18.4946	18.7993	0	17.7936	18.6644	18.0481	17.801	17.7842	ZC3H11A	O75152	O75152;A0A1B0GTU1;P0DQW0	ZC11A_HUMAN	Zinc finger CCCH domain-containing protein 11A
0	16.709	0	0	16.6176	0	16.9954	0	0	16.5647	16.8406	16.4735	16.9573	16.5871	0	0	0	16.1219	16.3967	16.1334	0	0	16.7648	0	16.5681	16.9656	17.153	CLUH	O75153	O75153	CLU_HUMAN	Clustered mitochondria protein homolog
0	19.786	0	0	0	0	0	0	0	18.8512	18.9958	0	0	16.9172	0	17.5382	0	18.0593	19.7726	18.4795	18.1193	0	0	0	18.47	16.9883	17.9795	CAND2	O75155	O75155	CAND2_HUMAN	Cullin-associated NEDD8-dissociated protein 2
19.1092	19.3114	19.7312	19.3461	19.3454	20.2671	19.7741	19.3513	19.9542	19.3466	20.0091	20.2476	19.8047	20.2849	19.6638	18.8273	18.6077	19.8606	19.6653	19.1608	18.9458	0	19.8633	20.0175	19.4639	19.8266	19.7031	CAND1;CAND2	O75155;Q86VP6	O75155;Q86VP6	CAND1_HUMAN;CAND2_HUMAN	Cullin-associated NEDD8-dissociated protein 2
0	0	0	0	18.6101	0	18.5903	0	0	17.3402	17.9119	0	18.1761	18.3904	0	17.4937	17.9697	18.2495	17.9775	0	17.6041	0	18.5307	18.4397	18.068	18.1276	18.3725	KDM4A;KDM4B	O75164;O94953	O75164;O94953	KDM4A_HUMAN;KDM4B_HUMAN	Lysine-specific demethylase 4A
0	19.9567	20.4431	0	0	0	19.1247	0	19.6299	19.3144	19.9982	20.0879	0	19.9068	0	0	0	19.1828	19.8831	0	0	19.9673	0	19.8535	19.0785	19.7814	18.6379	DNAJC13	O75165	O75165	DJC13_HUMAN	DnaJ homolog subfamily C member 13
19.0313	18.8769	18.9594	0	18.5031	0	18.7436	18.5497	19.1978	19.1815	19.45	19.3325	18.7709	18.8222	0	18.0123	18.1765	18.5714	19.205	18.5374	19.022	0	18.2513	18.6658	17.824	18.6975	18.5397	CNOT3	O75175	O75175	CNOT3_HUMAN	CCR4-NOT transcription complex subunit 3
17.8086	17.4407	0	0	17.4693	0	17.5365	0	0	17.9365	17.1651	18.602	17.1128	17.4499	0	16.9085	16.525	16.4669	17.5415	17.5863	17.4025	0	0	16.8062	16.8631	17.3206	17.4087	ANKRD17	O75179	O75179	ANR17_HUMAN	Ankyrin repeat domain-containing protein 17
19.1717	19.1441	0	0	18.6353	0	18.11	0	0	19.2082	19.4534	20.0292	18.7646	18.8134	0	17.8132	17.6956	17.9148	19.482	19.0815	18.9942	0	18.7479	18.5877	18.0148	18.4884	18.444	ANKHD1;ANKRD17	O75179;Q8IWZ3	O75179;Q8IWZ3	ANKH1_HUMAN;ANR17_HUMAN	Ankyrin repeat domain-containing protein 17
18.3808	17.7192	0	0	18.4244	19.0357	19.1707	0	19.4303	18.1218	18.2541	18.7956	18.3125	19.2313	0	18.3669	18.3325	19.0216	18.6866	17.0119	17.4775	0	19.2423	19.5396	20.2458	20.3064	19.8163	DNAJB6	O75190	O75190	DNJB6_HUMAN	DnaJ homolog subfamily B member 6
17.8597	17.9011	18.5023	0	18.4574	0	19.2541	17.3752	18.3207	17.9519	18.6217	18.7579	18.4494	19.0313	0	0	0	18.3779	18.0964	17.7576	17.6447	0	18.4981	18.8511	18.0086	18.3481	18.318	DNAJB2;DNAJB6	O75190;P25686	O75190;P25686;Q8NHS0	DNJB2_HUMAN;DNJB6_HUMAN	DnaJ homolog subfamily B member 6
20.3749	20.2959	20.4094	19.7463	19.6215	20.3715	19.9203	19.5231	20.2547	20.2123	20.8129	21.0768	20.1432	20.19	20.0428	19.3668	19.3451	19.8957	20.2751	20.1147	20.3198	19.4708	19.9539	20.5077	19.4593	20.2661	19.9943	GGCT	O75223	O75223	GGCT_HUMAN	Gamma-glutamylcyclotransferase
19.2369	18.8714	0	0	19.3037	0	19.1934	0	19.5402	19.0514	19.3374	19.5686	19.2836	19.7038	0	18.0868	18.023	18.8366	19.0038	18.4609	18.6496	0	18.907	18.7571	19.3142	19.4063	19.4029	NDUFS7	O75251	O75251	NDUS7_HUMAN	NADH dehydrogenase [ubiquinone] iron-sulfur protein 7, mitochondrial
19.0853	18.8152	19.0914	0	19.0511	18.7175	19.326	18.7441	19.2442	18.6748	19.1379	19.2393	18.9284	19.3762	19.4655	18.8519	18.6526	18.47	19.1171	18.7619	18.6106	0	19.0097	19.1002	19.2022	19.5294	19.2159	NDUFS2	O75306	O75306	NDUS2_HUMAN	NADH dehydrogenase [ubiquinone] iron-sulfur protein 2, mitochondrial
18.1767	18.1436	18.3008	0	17.8945	0	18.5549	17.3856	0	18.1496	18.1086	18.8381	18.1536	18.7049	0	18.4944	18.0024	18.2476	17.8442	17.6829	18.0106	0	18.562	18.8116	18.4926	18.5631	18.3488	ZPR1	O75312	O75312	ZPR1_HUMAN	Zinc finger protein ZPR1
0	17.9038	0	0	17.9365	0	17.8002	17.6275	17.8493	18.7047	17.9971	0	18.0242	18.041	0	16.3911	0	17.7996	18.4588	17.6479	17.7547	0	17.7109	17.9291	17.7262	17.6089	17.4809	USP12;USP46	O75317;P62068	O75317;P62068	UBP12_HUMAN;UBP46_HUMAN	Ubiquitin carboxyl-terminal hydrolase 12
20.2889	20.0917	20.0803	20.2838	20.4935	20.6332	20.9516	20.3304	21.0279	19.9571	20.6648	21.0346	20.6928	20.9438	20.4263	19.994	19.5255	20.6434	20.2759	20.0193	19.6707	0	20.7346	21.126	20.2769	20.7242	20.4738	NIPSNAP2	O75323	O75323	NIPS2_HUMAN	Protein NipSnap homolog 2
0	0	0	0	18.396	0	19.572	0	18.9129	0	17.3779	0	0	19.3256	0	18.3305	0	18.95	0	0	0	0	19.134	19.3094	19.6522	20.2855	19.8813	PPFIA2	O75334	O75334	LIPA2_HUMAN	Liprin-alpha-2
19.4951	19.7529	19.9493	0	19.4327	0	19.8202	19.6929	20.1658	19.7878	20.1984	20.1814	19.7587	20.0774	19.4953	18.8976	19.1192	19.7985	19.8541	19.3898	19.4986	0	19.5841	19.5834	19.321	19.5768	19.2513	PDCD6	O75340	O75340	PDCD6_HUMAN	Programmed cell death protein 6
21.5963	21.6679	22.0261	22.7867	21.8967	22.332	22.2305	22.9194	22.4047	21.5867	21.96	22.4041	22.1602	22.4391	22.2235	22.0885	21.5977	22.3213	21.6472	21.2185	21.3374	22.3409	22.2718	22.6533	22.1541	22.3716	22.1501	TBCA	O75347	O75347	TBCA_HUMAN	Tubulin-specific chaperone A
19.4301	19.2861	19.6684	19.5494	20.059	20.379	20.1224	19.5776	20.0763	19.292	19.6248	19.8392	19.6352	20.2516	20.0745	19.139	19.0499	19.6634	19.4347	18.957	18.9704	19.2085	19.8763	19.9921	19.4068	19.3392	19.2998	ATP6V1G1	O75348	O75348	VATG1_HUMAN	V-type proton ATPase subunit G 1
18.6719	19.1442	19.2962	0	17.9811	0	19.0428	0	0	18.8895	18.8945	0	18.9022	18.4823	0	0	0	17.9082	19.0096	18.6145	19.047	0	17.9713	18.3421	16.9748	17.3607	17.482	VPS4B	O75351	O75351	VPS4B_HUMAN	Vacuolar protein sorting-associated protein 4B
19.8902	20.2129	20.1558	0	19.8935	20.0251	19.848	19.3883	20.0671	20.3528	20.2496	20.3806	20.2348	20.1784	19.9208	18.9866	19.2749	19.5087	20.4016	19.878	20.2056	19.6424	20.3644	20.2362	19.7651	19.8157	19.6614	VPS4A;VPS4B	O75351;Q9UN37	O75351;Q9UN37	VPS4A_HUMAN;VPS4B_HUMAN	Vacuolar protein sorting-associated protein 4B
20.6366	21.2707	21.0265	0	21.1586	0	20.818	20.344	19.2723	20.8109	20.8933	20.507	20.3772	20.7603	0	20.6562	21.2011	21.1887	20.8906	21.1001	21.2866	20.2009	20.8853	19.678	20.8814	20.5357	20.5039	MPDU1	O75352	O75352	MPU1_HUMAN	Mannose-P-dolichol utilization defect 1 protein
18.9472	20.0195	18.8849	18.5639	0	0	19.0778	20.4738	19.3915	19.2875	19.2463	19.4452	18.2394	17.2089	0	19.1884	18.08	18.448	18.7034	17.9693	18.5246	0	17.2792	18.2944	18.4527	17.8508	18.213	MACROH2A1	O75367	O75367	H2AY_HUMAN	Core histone macro-H2A.1
20.4071	20.7829	20.5151	0	0	0	19.9714	21.2863	20.6476	20.4662	20.7109	21.0127	19.871	19.4235	20.2524	19.4625	19.6921	19.9978	20.5049	19.8838	19.8153	0	19.3493	20.1793	19.5751	20.0961	20.0408	MACROH2A1;MACROH2A2	O75367;Q9P0M6	O75367;Q9P0M6	H2AW_HUMAN;H2AY_HUMAN	Core histone macro-H2A.1
22.0965	22.0944	22.3267	21.4888	21.5624	22.1659	21.9513	21.4526	21.7207	21.6564	22.3118	22.4283	21.4901	22.1226	21.9765	21.2168	20.9068	21.651	22.0842	21.8079	21.7064	22.0634	22.2968	22.3508	21.9441	22.1627	21.8104	SH3BGRL	O75368	O75368	SH3L1_HUMAN	Adapter SH3BGRL
21.2485	21.1769	21.5532	21.1598	20.2032	21.234	20.6656	0	21.3223	20.9455	21.1185	21.6394	20.5318	20.1116	0	19.5997	19.7294	19.9974	21.2431	20.7908	21.1054	0	20.65	20.8416	19.1198	19.5964	19.337	FLNB	O75369	O75369	FLNB_HUMAN	Filamin-B
18.2036	18.5323	18.5833	0	0	0	17.613	0	18.6118	18.3472	18.4953	19.3095	18.2417	17.8194	0	16.7352	0	17.8099	18.3928	18.1859	18.4916	0	18.3185	18.6289	16.6216	16.6893	17.1555	FLNA;FLNB	O75369;P21333	O75369;P21333	FLNA_HUMAN;FLNB_HUMAN	Filamin-B
19.8917	19.8412	20.3076	0	18.586	0	18.7772	18.8543	20.1169	19.9494	20.199	20.6308	19.7471	19.3659	0	19.0658	0	19.0741	19.9445	19.6055	19.7322	0	19.6445	19.947	17.7554	18.1552	18.3486	FLNA;FLNB;FLNC	O75369;P21333;Q14315	O75369;P21333;Q14315	FLNA_HUMAN;FLNB_HUMAN;FLNC_HUMAN	Filamin-B
19.5903	19.2098	20.0734	0	0	0	18.8478	17.931	19.7728	19.1578	19.5085	19.8525	0	18.745	0	0	0	18.2744	19.1655	18.5852	19.142	0	18.5946	19.0806	17.7075	18.2353	17.2856	FLNB;FLNC	O75369;Q14315	O75369;Q14315	FLNB_HUMAN;FLNC_HUMAN	Filamin-B
18.4229	18.1046	0	0	18.141	0	18.9668	0	18.7929	18.3435	18.7378	19.1718	18.8004	18.8708	0	18.2533	17.4412	18.2647	18.5089	17.9649	18.1146	0	19.192	19.3841	18.6321	19.3729	18.9753	NDUFS6	O75380	O75380	NDUS6_HUMAN	NADH dehydrogenase [ubiquinone] iron-sulfur protein 6, mitochondrial
18.7922	18.0152	19.6253	0	18.6523	18.2193	18.598	0	0	17.9125	18.529	19.43	18.7326	18.2214	0	18.6648	17.3042	18.5465	17.8745	17.8801	17.4732	0	18.3635	18.0417	17.4896	17.5386	17.5433	PEX14	O75381	O75381	PEX14_HUMAN	Peroxisomal membrane protein PEX14
0	0	0	0	18.4424	0	19.2159	17.9134	18.9786	0	17.9263	0	17.5525	18.5461	0	17.5244	18.076	18.5162	16.3111	0	0	0	18.2031	18.7504	19.1656	19.1748	18.768	TRIM3	O75382	O75382	TRIM3_HUMAN	Tripartite motif-containing protein 3
21.6119	21.5937	21.7865	21.87	22.1619	22.2935	22.7602	22.2758	22.5767	21.7139	22.0762	22.285	22.0902	22.506	22.3813	22.0106	22.0006	22.5142	21.7399	21.265	21.5246	22.0905	22.1932	22.5699	22.4495	22.6493	22.446	CS	O75390	O75390	CISY_HUMAN	Citrate synthase, mitochondrial
18.9419	18.6778	18.9819	0	0	0	18.3118	18.4119	18.1894	18.6125	19.0431	19.4417	18.2197	18.6422	0	17.3537	17.9719	17.8843	19.1525	18.5055	18.9241	0	18.8163	19.2251	17.5449	18.7546	18.0899	SPAG7	O75391	O75391	SPAG7_HUMAN	Sperm-associated antigen 7
19.9741	20.0855	20.1975	20.2134	20.2181	20.386	20.3304	19.9997	20.5552	20.6448	20.7827	20.844	20.5124	20.7775	22.7199	19.9251	20.2104	20.1067	20.2819	20.08	19.9511	20.0201	20.1601	20.6679	20.1507	20.2158	19.9278	SEC22B	O75396	O75396	SC22B_HUMAN	Vesicle-trafficking protein SEC22b
20.0052	19.9887	19.9688	20.114	19.72	20.2773	19.8048	19.9244	20.0169	19.9815	20.1197	20.5785	19.8673	19.8435	20.568	19.07	19.199	19.5083	20.2633	20.1062	19.9455	0	19.9528	20.3096	19.2937	19.7495	19.4768	PRPF40A	O75400	O75400	PR40A_HUMAN	Pre-mRNA-processing factor 40 homolog A
19.4642	0	18.8292	0	0	0	18.076	0	0	18.159	18.6344	19.2564	0	18.0891	0	0	0	0	18.0244	18.0267	0	0	0	18.6535	17.7138	18.354	17.4618	MTX2	O75431	O75431	MTX2_HUMAN	Metaxin-2
19.9862	19.9307	20.148	19.6292	19.7932	20.246	19.75	19.3764	19.7464	19.9763	20.3511	20.7198	19.8143	20.3501	19.8037	18.9645	18.8385	19.384	20.1185	19.7031	19.6029	0	20.0836	20.3297	19.3595	19.8506	19.3683	VPS26A	O75436	O75436	VP26A_HUMAN	Vacuolar protein sorting-associated protein 26A
19.6854	19.2269	20.0209	20.7301	20.0844	19.9602	19.8086	19.7766	19.9979	19.3787	19.5124	19.8515	19.8251	19.5936	19.4958	19.6537	20.0136	19.5833	19.5631	19.1177	19.2494	20.2953	20.0389	19.5913	19.8217	19.8067	19.5324	VPS26A;VPS26B	O75436;Q4G0F5	O75436;Q4G0F5	VP26A_HUMAN;VP26B_HUMAN	Vacuolar protein sorting-associated protein 26A
18.5677	0	17.9912	0	19.0683	0	18.9513	0	0	18.186	18.7997	0	18.7132	19.2852	0	17.5223	16.754	17.7221	18.7332	0	0	0	0	0	18.4612	18.5476	19.2274	NDUFB1	O75438	O75438	NDUB1_HUMAN	NADH dehydrogenase [ubiquinone] 1 beta subcomplex subunit 1
18.8051	18.8742	18.9308	0	18.5716	0	18.885	18.356	18.9991	18.9474	19.2192	19.6573	18.8103	19.1815	0	17.7285	17.7048	18.4239	18.9676	18.4866	18.8354	0	18.9151	19.1371	18.3103	18.8292	18.5447	PMPCB	O75439	O75439	MPPB_HUMAN	Mitochondrial-processing peptidase subunit beta
20.1605	20.1007	20.4943	19.6558	19.9487	19.9685	20.4161	19.5852	20.3893	19.7245	20.1853	20.6081	20.0465	20.3146	19.6075	19.3557	18.3326	20.0254	19.9004	19.613	19.7585	20.4731	20.1983	20.534	19.8083	19.9979	19.9596	PMPCB;UQCRC1	O75439;P31930	O75439;P31930	MPPB_HUMAN;QCR1_HUMAN	Mitochondrial-processing peptidase subunit beta
20.7147	20.6579	20.9913	0	19.5537	20.089	20.0247	19.927	20.1359	20.56	20.8963	21.2837	20.1211	20.1965	0	19.105	18.4066	19.4906	20.8529	20.3553	20.6275	20.0642	20.4042	20.5487	19.2587	19.5152	19.4174	PSIP1	O75475	O75475	PSIP1_HUMAN	PC4 and SFRS1-interacting protein
20.8027	20.4577	20.4005	20.3026	20.7999	20.7832	20.8066	20.5254	21.0207	20.8678	21.1338	21.5345	20.8818	21.1382	20.4981	19.942	19.3495	20.3875	20.7213	20.349	20.1099	20.2846	20.6865	20.6403	20.0532	20.3697	20.3551	HDGF;HDGFL2;HDGFL3;PSIP1	O75475;P51858;Q7Z4V5;Q9Y3E1	O75475;P51858;Q7Z4V5;Q9Y3E1	HDGF_HUMAN;HDGR2_HUMAN;HDGR3_HUMAN;PSIP1_HUMAN	PC4 and SFRS1-interacting protein
18.5692	18.6913	0	0	17.4338	0	0	0	0	18.9455	19.138	19.4486	17.9055	18.0402	0	0	0	16.2848	18.829	18.2193	18.6613	0	18.2913	19.1234	16.7058	17.532	16.8855	ERLIN1	O75477	O75477	ERLN1_HUMAN	Erlin-1
20.4909	20.4296	20.4515	19.7634	19.3381	19.9329	19.6542	19.0752	20.0191	20.4183	20.7927	21.1186	19.348	20.0954	20.15	17.9804	17.7408	18.416	20.625	20.027	20.3811	0	19.6955	20.323	18.9535	19.0955	18.7927	ERLIN1;ERLIN2	O75477;O94905	O75477;O94905	ERLN1_HUMAN;ERLN2_HUMAN	Erlin-1
19.9534	20.0436	19.8927	21.8226	19.2589	0	18.5988	0	19.5814	20.8244	20.7984	21.3902	21.2068	20.3097	20.0197	18.9347	18.5744	19.5703	20.7613	20.0197	20.0473	0	20.4138	20.641	18.216	18.3063	17.8114	GPC4	O75487	O75487	GPC4_HUMAN	Glypican-4
18.6981	18.9131	18.8321	0	17.7128	0	0	0	18.5687	19.5538	19.0572	19.1271	19.6091	18.9979	18.9542	17.332	18.3379	18.1715	19.0497	19.0116	18.7719	0	18.6388	18.8307	17.4433	0	17.8082	GPC4;GPC6	O75487;Q9Y625	O75487;Q9Y625	GPC4_HUMAN;GPC6_HUMAN	Glypican-4
20.3081	20.2833	20.919	20.615	20.3693	20.7407	20.6771	20.0209	20.2175	20.0032	20.2169	20.0597	20.0841	20.3301	20.1649	19.9696	20.1799	19.8621	20.3624	20.0573	20.0857	19.9785	20.2385	20.3024	20.587	20.8202	20.5652	NDUFS3	O75489	O75489	NDUS3_HUMAN	NADH dehydrogenase [ubiquinone] iron-sulfur protein 3, mitochondrial
20.9617	20.9674	20.0464	0	20.4874	0	20.5235	0	0	21.0245	20.7407	0	20.9809	20.5217	0	21.7523	20.5597	20.1441	20.7374	21.218	21.5439	0	20.5549	20.5276	21.088	20.4898	20.4756	SRSF10	O75494	O75494	SRS10_HUMAN	Serine/arginine-rich splicing factor 10
20.8036	20.4034	20.6521	20.8194	19.9724	20.463	20.4135	21.0414	20.4101	20.5165	20.9629	21.2697	20.2064	20.6063	21.1098	20.2483	20.3551	20.1486	21.0182	20.3931	20.6011	0	20.2406	20.5625	19.9451	20.4351	20.0965	SRSF10;SRSF12	O75494;Q8WXF0	O75494;Q8WXF0	SRS10_HUMAN;SRS12_HUMAN	Serine/arginine-rich splicing factor 10
0	19.7352	0	0	0	0	0	0	0	19.0444	19.1983	19.0364	0	18.8139	0	0	0	17.8741	19.3081	0	18.8725	0	0	0	18.0411	18.1205	17.2769	CLN5	O75503	O75503	CLN5_HUMAN	Ceroid-lipofuscinosis neuronal protein 5
18.5826	18.6061	0	0	0	0	0	0	18.0647	18.5144	18.5308	19.1365	18.3582	17.8826	0	0	0	17.7197	18.5984	17.7781	18.2428	0	0	18.594	16.8711	17.0316	16.5527	ECI2	O75521	O75521	ECI2_HUMAN	Enoyl-CoA delta isomerase 2
21.8099	22.1362	21.9336	21.0097	22.0381	21.3764	22.1911	22.0106	22.2894	22.2988	22.8047	22.8928	21.9736	22.7334	22.2733	21.5575	21.2889	22.145	22.3854	21.851	21.8262	21.8167	22.216	22.5201	21.7175	22.3755	22.0964	KHDRBS1;KHDRBS2;KHDRBS3	O75525;Q07666;Q5VWX1	O75525;Q07666;Q5VWX1	KHDR1_HUMAN;KHDR2_HUMAN;KHDR3_HUMAN	KH domain-containing, RNA-binding, signal transduction-associated protein 3
22.1798	21.9774	21.9279	22.4273	22.0851	22.6845	21.6332	22.6605	21.6597	21.9895	21.9715	21.861	22.3724	22.3723	23.1196	21.6813	21.8474	22.1281	22.3983	21.7871	22.1405	22.2192	22.5062	22.3495	21.923	21.8263	21.6487	BANF1	O75531	O75531	BAF_HUMAN	Barrier-to-autointegration factor
20.9314	20.781	21.248	20.9721	20.3654	21.1423	20.6816	20.6616	20.7977	21.0266	21.0884	21.667	21.0969	20.9701	20.915	20.1436	20.2119	20.6123	21.1712	20.7535	20.9708	20.9352	20.8255	21.079	20.3008	20.5644	20.3971	SF3B1	O75533	O75533	SF3B1_HUMAN	Splicing factor 3B subunit 1
20.1536	20.0532	20.3773	20.4415	20.2237	20.6674	20.3722	19.8762	20.2313	20.068	20.3505	20.7109	19.8393	20.3443	20.4192	19.5114	19.2324	19.8109	20.2813	19.839	20.0437	20.4288	20.4335	20.7465	20.1063	20.4364	20.2129	CSDE1	O75534	O75534	CSDE1_HUMAN	Cold shock domain-containing protein E1
20.0018	20.0664	20.2166	0	19.7072	19.9497	20.2505	19.1656	19.8803	19.7427	20.1221	20.3908	19.5085	20.1175	0	18.9084	18.1893	19.1109	20.0316	19.6952	19.6674	19.7074	19.9212	20.3299	19.5326	19.9401	19.4693	PRKRA	O75569	O75569	PRKRA_HUMAN	Interferon-inducible double-stranded RNA-dependent protein kinase activator A
0	0	0	0	0	0	16.9825	0	0	0	0	0	16.2573	17.1971	0	16.9088	16.11	16.4006	0	0	0	0	0	0	16.8401	16.5674	16.8971	RPS6KA5	O75582	O75582	KS6A5_HUMAN	Ribosomal protein S6 kinase alpha-5
18.4598	18.006	0	0	0	0	0	0	0	18.2045	17.7415	18.8971	16.7171	16.686	0	0	0	0	17.8625	17.2513	18.2913	0	0	17.2124	16.5327	16.911	16.596	NPM3	O75607	O75607	NPM3_HUMAN	Nucleoplasmin-3
19.8278	19.9235	20.01	18.777	19.2847	19.8464	19.3424	18.9058	19.5429	19.706	20.2195	20.6241	19.1834	19.6721	19.3371	18.9508	17.7917	18.6452	19.9965	19.7045	19.77	19.2515	19.7655	20.0839	18.8984	19.3128	19.0936	LYPLA1	O75608	O75608	LYPA1_HUMAN	Acyl-protein thioesterase 1
17.4553	17.3618	17.651	0	17.9983	18.3161	18.4287	17.7588	18.1827	17.7566	17.8912	18.4709	18.6748	18.4824	0	17.6914	16.9818	18.1761	17.9926	17.4153	17.1914	18.5304	18.7166	19.0528	17.8029	18.2131	17.8584	SERPINB7	O75635	O75635	SPB7_HUMAN	Serpin B7
20.4763	20.4291	20.5501	20.479	19.8827	20.4759	20.1769	20.023	20.2013	20.5456	20.6184	20.9887	20.3364	20.3622	20.3504	19.526	19.5448	19.8402	20.853	20.4233	20.6618	20.0724	20.3841	20.7191	19.9501	20.1741	20.0478	SNRNP200	O75643	O75643	U520_HUMAN	U5 small nuclear ribonucleoprotein 200 kDa helicase
19.3757	19.2402	19.2702	19.1181	19.9703	20.0135	20.5187	19.8218	20.6586	19.2473	19.7778	20.2638	20.1013	20.5141	19.8558	19.7019	19.2241	20.4845	19.323	19.0252	19.0405	20.306	20.3223	20.3733	20.243	20.3555	20.3956	TIPRL	O75663	O75663	TIPRL_HUMAN	TIP41-like protein
19.2432	19.379	19.1606	19.1434	19.6203	20.0318	19.9269	18.6439	19.6697	19.1328	19.6524	19.8064	19.3278	19.8937	19.6533	19.1899	18.3485	19.2923	19.384	18.9481	18.7854	0	19.6395	20.1097	19.0095	19.5165	19.1929	PPM1B	O75688	O75688	PPM1B_HUMAN	Protein phosphatase 1B
18.2824	18.286	18.3207	0	17.3088	0	17.8554	0	17.7614	18.5371	18.708	19.0664	18.0294	18.3869	0	17.7021	17.6357	17.4781	18.5671	18.1829	18.4674	0	18.4614	18.6154	17.0196	17.9999	17.2189	NUP155	O75694	O75694	NU155_HUMAN	Nuclear pore complex protein Nup155
18.5548	18.8851	18.6756	18.8876	18.5582	0	19.093	18.6942	18.6838	18.8644	18.907	19.0883	18.7861	18.8969	0	18.4428	18.5946	18.7798	18.9756	18.6854	18.5829	0	19.0688	19.2346	18.9428	18.8668	18.7679	RP2	O75695	O75695	XRP2_HUMAN	Protein XRP2
17.8413	18.0066	0	0	0	0	0	0	0	18.0166	17.9256	18.8453	17.0592	16.3051	0	0	0	0	17.9867	17.5511	18.4308	0	16.524	17.3124	0	0	0	WDHD1	O75717	O75717	WDHD1_HUMAN	WD repeat and HMG-box DNA-binding protein 1
18.0665	17.3983	0	0	0	0	0	0	17.7614	17.345	17.1624	0	0	0	0	0	0	0	17.1701	0	17.2862	0	0	0	14.4926	14.679	0	CRTAP	O75718	O75718	CRTAP_HUMAN	Cartilage-associated protein
18.7814	18.7692	18.4591	0	19.5391	0	20.4538	19.107	19.9712	18.4464	19.0771	19.3365	19.1683	20.028	24.0639	19.1076	19.1078	19.5396	18.7429	18.5179	18.5644	0	19.4975	19.9763	19.784	20.2088	19.8554	SLC25A12	O75746	O75746	S2512_HUMAN	Electrogenic aspartate/glutamate antiporter SLC25A12, mitochondrial
21.1239	20.9093	21.2008	20.4286	20.7903	21.1846	21.0815	20.4083	20.8041	20.6021	20.9348	21.2664	19.8616	20.7563	20.9848	19.8124	19.8257	20.1326	20.9297	20.5014	20.4473	20.3748	20.6169	20.7962	20.3398	20.7775	20.4934	SLC25A12;SLC25A13	O75746;Q9UJS0	O75746;Q9UJS0	S2512_HUMAN;S2513_HUMAN	Electrogenic aspartate/glutamate antiporter SLC25A12, mitochondrial
20.1201	20.0174	20.4936	21.2997	21.3467	21.4494	21.874	21.3302	21.5779	19.5381	20.2958	20.4348	20.7173	21.4189	21.127	21.0699	20.6779	21.3795	20.0998	19.7603	19.2826	21.3279	21.3519	21.585	21.5749	21.7849	21.6154	PALM	O75781	O75781	PALM_HUMAN	Paralemmin-1
0	0	19.9583	0	19.544	0	21.0288	18.9592	20.6666	18.1769	18.6509	0	20.0086	20.5047	0	19.5354	19.3903	19.9515	18.7204	20.2607	18.9899	0	19.859	20.0542	20.2661	20.8816	20.4622	ATP6AP2	O75787	O75787	RENR_HUMAN	Renin receptor
0	17.8036	18.4474	0	0	0	0	0	0	17.8367	18.4276	18.9461	17.6553	18.2082	0	0	0	0	18.5891	17.7332	18.0592	0	18.2199	18.1352	17.7208	16.7992	17.4347	RNASEH2A	O75792	O75792	RNH2A_HUMAN	Ribonuclease H2 subunit A
20.2093	20.186	20.2334	20.2656	19.5817	20.5433	19.4954	19.4459	19.8641	20.2674	20.3265	21.0498	19.9635	19.8151	20.1804	19.3819	18.5226	19.3969	20.2112	19.9871	20.2147	20.2034	20.181	20.2485	19.3167	19.4463	19.3227	EIF3G	O75821	O75821	EIF3G_HUMAN	Eukaryotic translation initiation factor 3 subunit G
20.1086	20.0957	20.3801	20.4463	20.2607	20.5629	20.4344	19.8906	20.3748	20.148	20.4524	20.8954	20.3757	20.6928	20.2552	19.6576	19.0902	20.1702	20.2909	19.8358	20.1039	20.1185	20.562	20.8485	19.8203	20.5171	20.1503	EIF3J	O75822	O75822	EIF3J_HUMAN	Eukaryotic translation initiation factor 3 subunit J
20.911	20.6453	21.7692	20.5983	20.4454	21.0891	20.8567	20.0515	20.9627	20.6114	20.9566	21.1935	20.6829	20.8076	0	20.5169	20.1236	20.7145	20.2909	20.6294	20.2188	20.7738	20.8336	21.2589	20.5602	20.6464	20.658	PSMD10	O75832	O75832	PSD10_HUMAN	26S proteasome non-ATPase regulatory subunit 10
18.9068	19.0621	0	0	18.7168	0	18.4644	0	18.936	18.6383	18.8533	19.2	18.3298	18.4243	0	17.8772	17.6285	18.3588	18.591	17.8796	18.2742	0	18.5081	18.6916	17.7607	18.2127	17.8486	ZMPSTE24	O75844	O75844	FACE1_HUMAN	CAAX prenyl protease 1 homolog
22.7909	22.7521	22.9148	22.755	23.0218	23.2898	22.9348	22.5809	23.0941	22.2155	22.8288	22.9223	22.7357	23.3203	22.9879	22.3706	22.058	22.8207	22.714	22.4825	22.1885	23.0169	23.2299	23.4281	22.7038	22.9696	22.8449	IDH1	O75874	O75874	IDHC_HUMAN	Isocitrate dehydrogenase [NADP] cytoplasmic
23.4375	23.5204	23.544	23.4335	23.6928	23.9064	23.5402	22.9509	23.6441	23.1341	23.5168	23.7083	23.3375	23.9389	23.8416	22.9283	22.9132	23.529	23.4461	23.0766	23.2462	23.5433	23.8799	24.0058	23.4662	23.7908	23.5396	IDH1;IDH2	O75874;P48735	O75874;P48735	IDHC_HUMAN;IDHP_HUMAN	Isocitrate dehydrogenase [NADP] cytoplasmic
17.1235	15.8611	0	0	0	0	16.667	0	17.3074	16.6364	17.1012	0	17.0443	16.8738	0	17.1089	17.2988	16.8071	16.6982	17.259	17.4167	0	17.2088	0	17.1596	16.5028	16.968	ATRN	O75882	O75882	ATRN_HUMAN	Attractin
18.2902	17.918	0	0	17.9792	0	18.6098	0	18.9188	18.4314	19.1195	19.5815	18.9824	19.2415	0	17.9413	17.1087	18.8177	18.4531	18.1597	18.0803	0	0	19.1257	17.6797	18.321	18.2207	RBBP9	O75884	O75884	RBBP9_HUMAN	Serine hydrolase RBBP9
0	0	0	0	17.6328	0	18.052	0	0	16.7554	17.5841	0	0	17.9405	0	17.4193	0	17.4045	16.9439	16.8166	0	0	17.9925	18.1013	17.9152	18.34	17.8236	STAM2	O75886	O75886	STAM2_HUMAN	Signal transducing adapter molecule 2
19.0717	18.8	18.4872	0	19.1543	0	19.1946	19.3951	19.3738	18.6025	18.6746	18.8127	18.7163	19.1013	0	18.997	18.9329	18.8861	18.6867	18.3639	18.1407	0	19.0279	19.1931	18.8098	19.2061	18.919	STAM;STAM2	O75886;Q92783	O75886;Q92783	STAM1_HUMAN;STAM2_HUMAN	Signal transducing adapter molecule 2
18.9094	18.77	0	0	20.3599	20.6377	20.2938	19.4109	19.8821	17.9953	19.4352	19.7564	18.6516	20.4898	0	18.7355	18.5668	19.5099	19.2597	0	18.1058	0	20.2347	20.2794	19.3255	19.9518	19.6226	PAK3	O75914	O75914	PAK3_HUMAN	Serine/threonine-protein kinase PAK 3
19.2918	19.0713	19.2536	0	20.1015	20.1139	19.9944	19.4762	19.9696	19.3387	20.0829	19.8309	19.7343	20.2245	20.0515	19.5667	19.0083	19.7406	19.5076	19.3635	19.0246	19.2184	19.8354	20.1656	19.7793	19.9932	19.7411	PAK1;PAK3	O75914;Q13153	O75914;Q13153	PAK1_HUMAN;PAK3_HUMAN	Serine/threonine-protein kinase PAK 3
20.9381	20.813	20.9965	21.4385	21.3742	21.8337	21.3689	20.9472	21.0951	20.8453	21.2971	21.5261	21.3289	21.4165	21.4001	21.0537	20.883	21.0716	20.8843	20.7958	20.6783	21.4492	21.2013	21.5213	20.9605	21.0237	20.8102	PAK1;PAK2;PAK3	O75914;Q13153;Q13177	O75914;Q13153;Q13177	PAK1_HUMAN;PAK2_HUMAN;PAK3_HUMAN	Serine/threonine-protein kinase PAK 3
19.3348	19.6087	0	0	19.9056	0	19.655	0	19.7131	19.3867	19.8806	19.5245	19.4951	20.3042	20.2469	19.4009	18.7859	19.4147	19.5868	18.5456	19.1297	0	19.8159	20.2604	19.3719	19.7528	19.462	PAK2;PAK3	O75914;Q13177	O75914;Q13177	PAK2_HUMAN;PAK3_HUMAN	Serine/threonine-protein kinase PAK 3
20.5229	20.2817	20.1686	20.8059	20.9708	21.2247	21.6688	21.4139	21.8681	20.4115	20.828	20.9507	20.9789	21.1335	21.1801	20.5867	20.7144	21.0975	20.6157	20.1444	19.7977	21.2272	21.0142	21.2326	21.3399	21.4963	21.3288	ARL6IP5	O75915	O75915	PRAF3_HUMAN	PRA1 family protein 3
18.5523	18.8672	18.6016	18.0369	0	0	18.3934	17.9989	18.5977	18.7448	18.9449	19.5055	18.3576	18.4468	0	17.9574	0	18.1027	19.1814	18.6758	18.9803	0	18.6253	19.0327	17.997	18.3015	18.0036	BCAS2	O75934	O75934	SPF27_HUMAN	Pre-mRNA-splicing factor SPF27
19.9598	19.5744	19.918	20.3165	20.4254	20.4396	20.8727	19.8213	20.6925	19.7911	20.1576	20.5038	20.3596	20.8928	20.3209	19.9648	19.4902	20.425	19.9555	19.6199	19.3979	20.3302	20.715	20.8589	20.249	20.6117	20.3734	DCTN3	O75935	O75935	DCTN3_HUMAN	Dynactin subunit 3
21.3219	21.1647	21.4496	21.7934	20.5468	21.9944	21.0171	20.962	20.965	21.2075	21.2781	21.8663	21.0683	21.1873	21.3452	21.031	20.3173	20.8752	21.234	21.0685	21.1558	21.1083	21.163	21.5736	20.5874	20.7864	20.653	DNAJC8	O75937	O75937	DNJC8_HUMAN	DnaJ homolog subfamily C member 8
18.26	18.5128	0	0	18.2082	0	18.5472	18.564	18.7498	18.6568	19.0052	19.5179	18.9815	18.9408	0	17.8659	18.6768	18.1118	19.0004	18.6076	18.7282	0	18.7612	19.4498	18.9295	18.8271	18.3853	SMNDC1	O75940	O75940	SPF30_HUMAN	Survival of motor neuron-related-splicing factor 30
21.5511	21.4537	21.7259	21.7211	21.4933	21.9936	22.0212	21.4142	22.0701	21.3401	21.7165	22.0669	21.7504	21.9532	21.5951	21.3201	20.648	21.837	21.4703	20.9836	21.0872	21.5773	21.8363	21.9843	21.4764	21.812	21.6427	ATP5PD	O75947	O75947	ATP5H_HUMAN	ATP synthase subunit d, mitochondrial
19.7233	19.5745	19.7881	0	18.8938	19.0509	18.5163	0	18.804	19.4249	19.4888	19.5622	19.04	19.042	18.653	18.4169	0	18.0504	19.4463	19.0001	19.2108	0	18.62	19.4027	18.4412	18.3523	18.3069	FLOT1	O75955	O75955	FLOT1_HUMAN	Flotillin-1
0	17.6443	0	0	19.3887	0	19.533	18.217	19.0444	17.5719	17.4506	0	18.3487	19.3032	0	19.0302	19.1334	18.8966	17.0336	17.5057	17.5725	0	19.3811	19.4392	19.2681	19.3349	19.1858	TRIO	O75962	O75962	TRIO_HUMAN	Triple functional domain protein
21.849	21.6942	21.6703	21.8843	21.7377	21.9597	22.3051	21.8934	22.4095	21.7339	22.067	22.1206	21.7638	22.352	21.9787	21.3764	21.6922	22.1053	21.8936	21.3729	21.674	21.7081	21.9818	22.3974	22.0528	22.3582	22.095	ATP5MG	O75964	O75964	ATP5L_HUMAN	ATP synthase subunit g, mitochondrial
19.7394	19.6395	0	0	0	0	0	0	0	19.8972	20.2395	21.1374	19.859	19.067	0	0	0	0	19.8776	20.0252	19.4035	0	0	19.6439	0	0	0	MPDZ	O75970	O75970	MPDZ_HUMAN	Multiple PDZ domain protein
18.425	18.8441	19.0526	0	17.6118	0	0	0	18.0512	18.2908	18.3732	18.6341	17.3195	17.8165	0	0	0	16.7992	18.1915	17.159	18.0252	0	17.4673	18.2095	0	16.02	16.3614	CPD	O75976	O75976	CBPD_HUMAN	Carboxypeptidase D
20.6537	20.5751	20.8487	20.7185	20.3935	20.801	20.258	19.9833	20.3417	20.7182	20.9137	21.3846	20.6197	20.8693	20.8618	19.8174	19.6573	20.1681	20.9078	20.4081	20.6242	20.2513	20.4842	21.0789	19.9027	20.1865	19.9974	GLRX3	O76003	O76003	GLRX3_HUMAN	Glutaredoxin-3
17.9893	17.8567	18.5765	0	17.3747	0	17.2412	0	18.1507	17.6303	18.2898	18.5709	17.5245	17.1468	0	17.206	0	17.4097	17.6076	17.4672	17.1889	0	17.399	16.5437	16.9373	17.2558	16.9506	RSL1D1	O76021	O76021	RL1D1_HUMAN	Ribosomal L1 domain-containing protein 1
19.3527	18.6548	0	0	18.4704	0	18.2366	0	0	19.526	19.4228	20.0342	18.5997	18.4535	0	0	0	0	19.0474	18.8874	18.7479	0	0	19.0759	17.1721	17.4422	0	CLPX	O76031	O76031	CLPX_HUMAN	ATP-dependent Clp protease ATP-binding subunit clpX-like, mitochondrial
21.3602	21.8316	21.9074	20.1619	22.1238	21.9261	21.7067	20.1189	21.0333	20.0752	22.5581	22.3914	18.204	20.4968	20.0467	18.3797	17.3148	0	21.4871	21.0304	20.4645	0	20.628	20.647	18.7466	18.7916	17.7281	SCGN	O76038	O76038	SEGN_HUMAN	Secretagogin
18.4712	18.4231	0	0	18.7782	0	18.3452	17.8993	19.0147	18.1551	18.7091	18.738	18.0367	19.0309	0	17.1265	17.0716	17.5436	18.3475	17.988	17.2763	0	18.6353	19.2522	17.5978	18.0717	17.5196	TM7SF2	O76062	O76062	ERG24_HUMAN	Delta(14)-sterol reductase TM7SF2
19.9009	19.7191	19.6558	19.8734	18.7382	0	19.6345	19.8127	19.4265	20.4935	20.1423	20.6131	19.3186	0	0	0	0	18.2989	20.2673	19.3879	19.715	0	0	19.732	18.0598	18.1602	0	SNCG	O76070	O76070	SYUG_HUMAN	Gamma-synuclein
18.9667	18.8838	18.7714	0	18.2537	0	18.7002	18.4395	18.9029	18.9984	19.1416	19.7421	18.8489	18.8821	0	17.2157	0	18.2252	19.1079	18.16	18.764	0	18.6027	19.3587	17.9633	18.6825	18.5521	CIAO1	O76071	O76071	CIAO1_HUMAN	Probable cytosolic iron-sulfur protein assembly protein CIAO1
21.0623	20.945	21.1415	21.0389	20.6891	21.3603	20.9147	20.3895	20.9841	20.8924	21.2483	21.6898	20.7778	21.1995	0	19.7715	19.4801	20.4293	21.2256	20.612	20.6929	0	21.2235	21.3734	20.2525	20.5447	20.2984	SRP72	O76094	O76094	SRP72_HUMAN	Signal recognition particle subunit SRP72
21.4274	21.2152	21.4359	21.8089	22.0387	22.215	22.4128	21.7523	22.2708	20.7831	21.4055	21.5211	21.6419	22.0778	21.9462	21.5976	21.2231	22.0206	21.6415	21.5625	21.0992	21.9141	22.3819	22.5496	21.9527	22.243	22.0591	DDAH1	O94760	O94760	DDAH1_HUMAN	N(G),N(G)-dimethylarginine dimethylaminohydrolase 1
22.8824	22.5658	22.9072	23.0563	23.1639	23.3597	23.3399	22.8056	23.2358	22.2439	22.9509	23.1372	22.2849	23.036	23.0989	22.7741	22.844	23.0095	22.8863	22.4524	22.2234	22.9865	23.2379	23.495	23.1404	23.6606	23.2964	DDAH1;DDAH2	O94760;O95865	O94760;O95865	DDAH1_HUMAN;DDAH2_HUMAN	N(G),N(G)-dimethylarginine dimethylaminohydrolase 1
18.2336	18.6087	0	0	18.0261	0	18.318	0	0	18.3609	18.6859	0	18.4984	18.1626	0	17.4967	0	18.564	18.4719	18.1058	18.6386	0	18.4347	19.1035	17.5186	17.2593	17.8611	RECQL5	O94762	O94762	RECQ5_HUMAN	ATP-dependent DNA helicase Q5
0	18.0738	0	0	17.2413	0	0	0	0	18.1355	17.2281	18.8829	17.4867	16.7772	0	0	16.7492	17.3396	17.6176	0	17.6645	0	0	0	17.1676	16.5883	16.3476	URI1	O94763	O94763	RMP_HUMAN	Unconventional prefoldin RPB5 interactor 1
19.309	19.4595	19.8042	20.0319	18.8304	0	19.2846	18.4707	19.0606	19.6322	19.8182	19.882	19.59	19.5321	19.3754	18.4761	18.6228	19.0109	19.8289	19.1845	19.5639	0	19.5101	19.8367	18.779	18.971	18.8116	MTA2	O94776	O94776	MTA2_HUMAN	Metastasis-associated protein MTA2
21.4937	21.4816	0	0	0	0	0	0	20.6083	21.5956	22.0862	22.3442	21.5394	21.0546	0	20.1688	0	20.2691	21.362	20.7204	21.4234	0	20.8778	21.3203	19.4575	20.2635	0	MTA1;MTA2	O94776;Q13330	O94776;Q13330;Q9BTC8	MTA1_HUMAN;MTA2_HUMAN	Metastasis-associated protein MTA2
0	0	0	0	19.4769	0	19.9266	0	19.9374	0	18.8295	0	0	20.1506	0	20.2416	18.988	19.066	0	0	0	0	0	20.1064	19.3076	19.5901	19.5734	ACTL6B	O94805	O94805	ACL6B_HUMAN	Actin-like protein 6B
20.4359	20.4576	20.639	20.0963	19.8644	0	19.8574	19.7812	20.079	20.5594	20.7864	20.8999	20.2844	20.5006	20.3557	19.4471	19.1881	19.9838	20.9314	20.5166	20.5605	0	20.2256	20.7775	20.0018	20.0703	20.1496	ACTL6A;ACTL6B	O94805;O96019	O94805;O96019	ACL6A_HUMAN;ACL6B_HUMAN	Actin-like protein 6B
0	0	18.3615	19.946	18.9421	0	20.0476	19.3871	19.7412	17.437	17.9391	18.3223	18.186	19.4731	0	18.9777	19.5539	19.124	17.7522	17.4115	17.1924	0	19.6909	19.8937	19.5756	19.7015	19.1599	TPPP	O94811	O94811	TPPP_HUMAN	Tubulin polymerization-promoting protein
18.3336	18.165	17.9782	18.5798	19.3601	0	19.9433	18.756	19.6131	17.828	18.9689	18.767	18.7537	19.9706	19.0284	19.1181	18.7557	19.5721	18.5846	18.0713	17.9753	18.869	19.5133	19.7117	19.7094	19.9523	19.6259	KBTBD11	O94819	O94819	KBTBB_HUMAN	Kelch repeat and BTB domain-containing protein 11
20.9886	20.8189	21.2442	21.2153	20.8398	21.0196	21.285	20.6118	20.9239	20.5631	21.081	21.5302	20.5829	21.2806	21.1773	20.3942	20.1439	20.6248	20.8009	20.5073	20.6459	20.9967	20.8866	21.2815	20.7235	20.9609	20.8642	TOMM70	O94826	O94826	TOM70_HUMAN	Mitochondrial import receptor subunit TOM70
20.7725	20.8675	0	22.5904	21.3967	22.5303	21.9081	21.0716	21.6459	19.9367	20.7941	0	21.3336	21.4424	0	21.1027	20.749	21.5043	20.458	20.4191	20.3401	0	21.4159	21.7261	21.3335	21.5631	21.2523	NFASC	O94856	O94856	NFASC_HUMAN	Neurofascin
18.936	18.9553	18.8432	0	18.4186	0	17.9261	20.4589	18.5183	18.9411	19.2013	19.2883	18.5245	18.4504	0	17.1938	17.3048	17.9237	19.3923	19.0532	18.9263	0	18.614	19.0785	18.2906	18.4123	18.1512	UFL1	O94874	O94874	UFL1_HUMAN	E3 UFM1-protein ligase 1
18.2272	0	0	0	17.7185	0	16.112	0	0	18.22	18.6641	17.716	18.4879	18.0562	0	17.9327	18.5178	0	18.1715	18.3811	17.5828	0	0	17.8773	16.9499	17.4876	15.1015	SORBS2	O94875	O94875	SRBS2_HUMAN	Sorbin and SH3 domain-containing protein 2
19.4533	19.5913	19.6507	0	19.1712	0	19.3064	19.0833	19.5258	19.439	19.638	19.9261	19.5256	19.6066	18.6733	19.0155	19.1212	19.1416	19.6828	19.3185	19.5417	0	19.6383	20.108	19.1265	19.248	19.0347	UBXN7	O94888	O94888	UBXN7_HUMAN	UBX domain-containing protein 7
20.1853	20.1539	20.3816	19.7052	19.5328	20.1669	19.6244	19.0182	19.8508	19.8111	20.3836	20.7348	19.9057	20.0384	19.7566	18.6625	18.4596	19.3465	20.2711	19.8158	19.802	19.5111	19.8849	20.3278	18.8898	19.4409	19.2068	PLPBP	O94903	O94903	PLPHP_HUMAN	Pyridoxal phosphate homeostasis protein
20.4306	20.568	20.6919	0	19.48	0	19.607	19.0095	19.5364	20.4759	20.942	20.8753	19.5141	19.8248	19.8108	18.6024	18.5113	17.9791	20.5657	20.0732	20.1989	0	19.5624	20.0322	18.8951	19.1105	18.9447	ERLIN2	O94905	O94905	ERLN2_HUMAN	Erlin-2
20.0003	20.0594	20.2553	19.8915	19.3283	20.5276	19.8168	19.6657	20.0939	20.0647	20.3595	20.7354	19.9045	20.2089	0	18.847	18.7316	19.4911	20.4203	19.9237	20.228	0	19.8871	20.4068	19.3511	19.8719	19.5391	PRPF6	O94906	O94906	PRP6_HUMAN	Pre-mRNA-processing factor 6
0	0	0	0	0	0	18.3809	17.924	18.2439	0	0	0	0	17.9361	0	0	0	18.2266	0	0	0	0	0	0	17.9454	18.4059	17.9677	ADGRL1	O94910	O94910	AGRL1_HUMAN	Adhesion G protein-coupled receptor L1
18.0935	17.6042	0	0	17.1805	0	17.8935	0	18.4835	17.3968	17.9131	18.7305	16.9206	17.8142	0	17.1891	0	16.8797	17.8771	17.7458	0	0	17.5342	16.1715	17.2984	17.5428	16.826	GLS	O94925	O94925	GLSK_HUMAN	Glutaminase kidney isoform, mitochondrial
0	0	0	0	17.6342	0	18.4672	0	18.2777	0	0	0	0	18.5172	0	18.7843	0	18.8645	0	0	0	0	19.1955	19.8739	17.92	17.3967	18.0616	KDM4B	O94953	O94953	KDM4B_HUMAN	Lysine-specific demethylase 4B
19.5829	19.2086	19.4262	0	20.8129	21.0162	20.9787	20.1777	20.7623	19.0711	19.7266	19.7077	20.2984	20.7472	0	20.3751	20.5256	20.4738	19.2279	18.9038	18.3729	0	20.1602	20.5681	20.4007	20.6175	20.6262	MTCL2;MTCL3	O94964;Q5TF21	O94964;Q9Y4B5;Q5TF21	MTCL2_HUMAN;MTCL3_HUMAN	Microtubule cross-linking factor 2
17.5148	18.079	18.4209	0	19.7866	0	20.1148	18.0971	19.5806	17.4702	17.5217	0	18.8984	19.423	0	19.477	19.7916	19.7269	17.97	18.1708	17.1536	19.5823	19.6045	19.7165	19.9463	20.0526	19.8641	WDR47	O94967	O94967	WDR47_HUMAN	WD repeat-containing protein 47
19.8928	19.5183	20.1134	0	20.208	20.5542	20.3174	19.7503	20.2707	19.9214	20.2399	20.4855	19.9072	20.5832	20.2607	19.5268	19.5784	20.0086	19.7844	19.4916	19.5218	20.0034	20.1173	20.3526	19.8098	20.2812	19.8857	AP2A2	O94973	O94973	AP2A2_HUMAN	AP-2 complex subunit alpha-2
20.4943	20.0928	20.4261	20.7981	20.8039	21.028	20.8475	20.2305	20.6841	20.1942	20.2434	20.3478	20.3346	20.7961	20.3226	20.5432	20.6949	20.7731	20.3339	20.0878	20.0291	20.7827	20.7296	20.5169	20.8995	20.6728	20.6571	AP2A1;AP2A2	O94973;O95782	O94973;O95782	AP2A1_HUMAN;AP2A2_HUMAN	AP-2 complex subunit alpha-2
20.5616	20.4693	20.5573	20.5923	20.5849	20.9138	20.8418	20.3348	21.2841	20.5599	20.9279	21.2193	20.6106	20.9791	20.3027	19.9452	19.7485	20.6374	20.7454	20.3554	20.4665	20.8258	20.9688	21.2446	20.5712	20.9848	20.6338	SEC31A	O94979	O94979	SC31A_HUMAN	Protein transport protein Sec31A
0	19.4649	0	0	0	0	0	0	0	19.1819	18.7588	20.218	19.6678	19.4695	0	0	0	19.547	18.5196	19.1358	0	20.91	0	20.183	19.1436	19.1667	19.2988	CLSTN1	O94985	O94985	CSTN1_HUMAN	Calsyntenin-1
17.6472	17.5124	0	0	0	0	17.7561	0	18.1992	17.5766	18.5135	0	17.7934	17.9061	0	16.7842	0	17.1117	17.8175	0	17.6992	0	17.3908	0	16.6585	16.6314	17.0898	HEXIM1	O94992	O94992	HEXI1_HUMAN	Protein HEXIM1
0	0	0	0	18.719	0	19.1688	0	18.7888	0	16.3114	0	17.4995	18.7263	0	17.4224	17.2553	18.2641	0	0	0	0	18.8297	18.5149	18.5338	18.9448	18.6416	DIRAS1	O95057	O95057	DIRA1_HUMAN	GTP-binding protein Di-Ras1
0	0	0	0	0	0	0	0	16.3563	15.6307	16.8463	17.3216	0	17.8728	0	16.5042	0	16.8958	16.755	0	15.9533	0	0	0	16.4721	17.5766	15.9139	YIF1A	O95070	O95070	YIF1A_HUMAN	Protein YIF1A
0	18.2059	18.6246	0	0	0	0	0	0	17.8735	18.0297	0	17.21	18.1272	0	0	0	0	17.9327	0	17.253	0	17.3405	0	0	16.9482	0	UBR5	O95071	O95071	UBR5_HUMAN	E3 ubiquitin-protein ligase UBR5
0	18.7762	19.6345	0	18.5639	0	18.6138	18.6942	0	19.0604	19.1922	19.2099	18.8658	18.7881	0	18.4819	17.7328	18.2639	18.5195	18.863	18.5329	0	18.5778	19.0999	18.029	18.156	18.2147	SCAF4	O95104	O95104	SCAF4_HUMAN	SR-related and CTD-associated factor 4
19.6431	20.1205	18.7622	0	18.5916	0	18.6263	0	0	19.6117	19.2746	19.0554	18.4423	19.0824	0	19.3051	18.9361	18.7844	19.0712	19.8208	20.073	0	18.578	0	18.9295	18.3864	18.3268	SCAF4;SCAF8	O95104;Q9UPN6	O95104;Q9UPN6	SCAF4_HUMAN;SCAF8_HUMAN	SR-related and CTD-associated factor 4
17.4725	17.9232	0	0	0	0	17.5009	0	0	17.5422	17.9503	0	0	17.9368	0	0	0	0	17.9921	0	17.7018	0	0	0	17.2021	17.2468	17.3788	MFN2	O95140	O95140	MFN2_HUMAN	Mitofusin-2
17.7475	17.5773	0	0	0	0	0	0	0	17.9046	18.1655	0	17.3687	18.3039	0	0	0	0	18.142	0	18.9936	0	18.7676	18.0086	17.762	17.7803	0	UBE4B	O95155	O95155	UBE4B_HUMAN	Ubiquitin conjugation factor E4 B
0	17.8952	0	0	18.5541	0	19.0239	0	18.2616	18.7601	18.8651	19.3279	18.6441	19.1766	0	17.9578	17.5753	18.8991	18.6959	18.3225	18.2986	0	18.8661	19.3656	18.5217	18.9329	19.089	ZFPL1	O95159	O95159	ZFPL1_HUMAN	Zinc finger protein-like 1
19.1517	19.0226	20.3969	0	18.8847	0	18.7027	0	18.8244	18.915	19.1195	19.533	18.5793	18.8246	0	17.8008	18.1008	18.1235	19.0377	18.7834	18.9672	0	19.0669	19.3103	18.3518	18.5725	18.3169	ELP1	O95163	O95163	ELP1_HUMAN	Elongator complex protein 1
19.2044	18.8657	19.1142	0	19.1663	19.3933	20.1905	19.0987	19.9755	19.0583	19.6313	20.066	19.7499	20.0354	19.224	19.066	18.5408	19.8975	19.2215	18.7381	18.8705	19.2141	19.8278	19.8585	19.8706	20.4036	19.7142	GABARAP;GABARAPL1;GABARAPL2	O95166;P60520;Q9H0R8	O95166;P60520;Q9H0R8	GBRAP_HUMAN;GBRL1_HUMAN;GBRL2_HUMAN	Gamma-aminobutyric acid receptor-associated protein
0	17.0559	0	0	17.7921	0	17.9206	0	17.3173	17.2423	17.3792	0	0	18.6384	0	0	0	17.5266	17.6779	17.5669	17.224	0	17.5558	17.8653	17.0992	18.5265	17.8229	NDUFA3	O95167	O95167	NDUA3_HUMAN	NADH dehydrogenase [ubiquinone] 1 alpha subcomplex subunit 3
19.2528	19.314	19.2431	0	19.4591	19.1967	19.5685	18.8115	19.1824	19.4165	19.6476	19.8727	19.3407	20.1143	0	18.8368	18.1805	19.0031	19.6284	19.1107	19.3817	18.9935	19.7063	20.1685	19.5951	20.1014	19.7638	NDUFB4	O95168	O95168	NDUB4_HUMAN	NADH dehydrogenase [ubiquinone] 1 beta subcomplex subunit 4
16.2224	0	0	0	17.5768	0	17.802	17.3788	17.824	17.5639	17.9718	0	18.0252	18.9786	18.5421	0	0	17.3687	18.0043	0	17.5507	0	0	18.7154	17.5679	18.4315	18.1714	NDUFB8	O95169	O95169	NDUB8_HUMAN	NADH dehydrogenase [ubiquinone] 1 beta subcomplex subunit 8, mitochondrial
0	17.436	0	0	17.7268	0	18.4574	0	17.7716	17.3442	18.0732	18.4018	18.5218	18.7266	0	18.1468	0	17.7838	18.2012	17.149	17.0213	0	18.6524	19.1064	18.0464	18.6969	18.1883	NDUFA7	O95182	O95182	NDUA7_HUMAN	NADH dehydrogenase [ubiquinone] 1 alpha subcomplex subunit 7
21.3797	21.1798	21.4763	21.9146	22.2233	22.4948	22.4163	21.8732	22.5272	21.0621	21.8907	21.99	22.2117	22.7755	22.4278	21.8892	21.3266	22.6274	21.049	20.8667	20.8662	22.5073	22.4264	22.7007	22.0249	22.3931	22.2729	RTN3	O95197	O95197	RTN3_HUMAN	Reticulon-3
19.3169	19.3563	19.5362	20.5366	19.6723	0	20.4066	19.8039	20.2358	19.3922	19.8529	19.7721	19.5326	19.9899	19.8296	19.6498	19.2439	20.0517	19.2738	18.9346	19.0053	0	19.5067	19.8929	20.0579	20.5039	20.2024	LETM1	O95202	O95202	LETM1_HUMAN	Mitochondrial proton/calcium exchanger protein
19.9762	19.9861	20.9795	20.487	19.5768	0	19.5787	19.6852	19.2124	19.8253	20.1165	21.0009	20.0329	19.9026	0	19.1437	18.1885	19.1562	19.8725	20.0281	19.9212	19.5739	19.8938	20.6224	19.0188	19.0131	18.9445	ZRANB2	O95218	O95218	ZRAB2_HUMAN	Zinc finger Ran-binding domain-containing protein 2
0	0	0	0	17.7631	0	18.1839	0	17.8266	17.8473	17.9097	0	0	17.8132	0	17.6549	0	17.3107	17.8391	17.9139	0	0	19.1394	0	17.1411	17.689	18.2268	SNX4	O95219	O95219	SNX4_HUMAN	Sorting nexin-4
19.3304	19.011	19.9519	0	18.5212	0	18.3993	0	18.5342	19.2308	19.3785	19.943	19.0035	19.5232	0	18.2561	0	18.3496	19.5618	19.218	18.9306	0	19.1688	19.3312	18.0744	18.253	18.1365	LUC7L3	O95232	O95232	LC7L3_HUMAN	Luc7-like protein 3
18.5926	18.6224	19.7032	0	0	0	0	0	0	19.0781	18.6077	19.8145	0	18.161	0	0	0	0	19.2109	18.8194	18.9873	0	18.0191	18.3039	0	0	0	KIF4A	O95239	O95239;Q2VIQ3	KIF4A_HUMAN	Chromosome-associated kinesin KIF4A
0	18.4498	0	0	18.1293	0	18.4035	0	18.6878	18.1477	18.2717	18.4944	18.141	18.4586	0	0	17.6637	18.3517	18.359	0	0	0	18.252	18.6203	18.0629	18.5223	17.9039	KIF3A;KIF4A	O95239;Q9Y496	O95239;Q2VIQ3;Q9Y496;Q6ZMV9	KIF3A_HUMAN;KIF4A_HUMAN	Chromosome-associated kinesin KIF4A
0	17.9491	0	0	18.7422	0	19.1706	18.42	0	17.7012	18.6911	19.0635	18.179	18.6987	0	18.2229	18.401	18.482	18.0069	17.8425	17.7275	0	18.7497	18.7718	18.5317	18.8347	18.548	SBF1	O95248	O95248	MTMR5_HUMAN	Myotubularin-related protein 5
0	0	0	0	18.569	0	19.1174	0	18.5394	17.4903	18.2595	0	0	18.712	0	17.9993	17.3997	18.837	17.4634	16.4458	0	0	18.6126	18.659	18.6697	19.0009	18.7035	SBF1;SBF2	O95248;Q86WG5	O95248;Q86WG5	MTMR5_HUMAN;MTMRD_HUMAN	Myotubularin-related protein 5
20.0309	20.3711	20.2185	20.4888	20.306	0	20.8939	20.6062	20.6277	19.7061	20.3202	20.6814	19.9824	20.5774	0	19.8209	19.8103	20.3722	20.1051	19.4621	20.2407	0	20.3122	20.8278	20.473	20.828	20.3711	VAPB	O95292	O95292	VAPB_HUMAN	Vesicle-associated membrane protein-associated protein B/C
21.0538	21.1749	20.9495	21.4195	21.7173	21.8908	22.2823	22.1552	22.48	21.5443	21.5319	21.8977	21.7223	22.3174	22.4154	21.7509	22.0606	22.281	21.578	21.2747	21.1454	21.9549	21.99	22.5122	22.394	22.6701	22.4199	VAPA;VAPB	O95292;Q9P0L0	O95292;Q9P0L0	VAPA_HUMAN;VAPB_HUMAN	Vesicle-associated membrane protein-associated protein B/C
18.2308	18.2452	0	0	18.4917	0	18.6929	17.9462	18.516	18.2371	18.643	19.1133	18.2132	18.8052	0	18.0505	17.5347	18.4394	17.9805	17.8933	18.1146	0	18.7997	19.099	18.3163	18.8882	18.471	SNAPIN	O95295	O95295	SNAPN_HUMAN	SNARE-associated protein Snapin
19.6673	19.2385	20.1261	0	20.4428	19.8272	20.5304	20.6833	20.9689	20.2683	20.3167	0	20.258	20.6724	0	19.7559	19.5659	20.7264	20.485	19.3601	0	19.6597	20.8412	21.0613	20.3986	20.828	20.8353	MPZL1	O95297	O95297	MPZL1_HUMAN	Myelin protein zero-like protein 1
19.1281	19.0422	19.4592	0	18.9658	0	19.3856	18.573	19.1846	18.8475	19.2101	19.7735	19.1969	19.5521	0	18.5812	17.8146	19.0075	19.1988	18.5626	18.8604	19.4123	19.4197	19.8188	19.2465	19.9929	19.4573	NDUFC2	O95298	O95298	NDUC2_HUMAN	NADH dehydrogenase [ubiquinone] 1 subunit C2
18.7967	18.8427	19.0987	0	19.1601	19.44	19.2434	19.0109	19.2005	18.8871	19.4699	19.6093	19.3857	19.78	19.6803	18.6761	18.4551	18.3096	19.1184	18.9854	18.8653	18.9495	19.4072	19.8113	19.1423	19.2541	19.2028	NDUFA10	O95299	O95299	NDUAA_HUMAN	NADH dehydrogenase [ubiquinone] 1 alpha subcomplex subunit 10, mitochondrial
19.804	19.4919	19.6401	0	18.6602	0	18.4445	0	0	19.2187	19.2116	20.2284	18.6348	18.1776	0	18.2727	0	17.9869	19.2193	19.1264	19.0541	0	18.4118	19.0308	17.2267	18.473	17.6445	FKBP9	O95302	O95302	FKBP9_HUMAN	Peptidyl-prolyl cis-trans isomerase FKBP9
19.0529	18.9045	0	0	19.4127	0	19.6936	19.2795	19.8659	18.9797	19.4893	19.7589	19.7919	20.033	20.1222	19.3743	19.569	19.5497	19.2275	19.0005	18.6311	0	19.5886	19.6094	19.4756	19.8927	19.8217	CELF2	O95319	O95319	CELF2_HUMAN	CUGBP Elav-like family member 2
18.808	18.9767	18.6683	0	19.1573	19.1462	19.665	18.9538	19.5751	18.7563	19.7647	19.5088	18.913	19.9265	19.2123	19.057	19.0299	19.3324	19.4171	18.5389	18.9624	19.19	19.7913	20.2227	19.837	19.8366	19.6637	CELF1;CELF2	O95319;Q92879	O95319;Q92879	CELF1_HUMAN;CELF2_HUMAN	CUGBP Elav-like family member 2
22.1899	22.1417	22.3846	22.443	22.3983	22.7651	22.5368	22.209	22.5427	22.1762	22.4508	22.6035	22.0709	22.5581	22.5031	21.9592	21.8622	22.1202	22.2409	21.9651	21.9285	22.3525	22.4188	22.8209	22.0317	22.3194	22.0415	PGLS	O95336	O95336	6PGL_HUMAN	6-phosphogluconolactonase
20.4076	20.2579	20.5484	0	19.9186	22.4475	19.7079	0	0	20.5899	20.6738	21.2518	20.1222	20.5783	0	18.0416	0	18.9614	20.7191	20.2477	20.4929	0	20.3027	20.5502	17.1652	18.8636	0	SMC2	O95347	O95347	SMC2_HUMAN	Structural maintenance of chromosomes protein 2
0	17.9647	0	0	16.4753	0	0	0	0	17.1911	17.7663	0	16.9237	17.5519	0	0	0	15.5625	17.5098	17.0424	17.2207	0	17.2434	18.2065	16.5096	16.7766	16.1514	ATG7	O95352	O95352	ATG7_HUMAN	Ubiquitin-like modifier-activating enzyme ATG7
0	16.4304	17.5807	0	17.3865	0	16.7627	17.1544	0	16.2235	16.2645	18.3819	0	16.7213	0	17.2758	0	16.1506	0	15.4832	0	0	16.4719	17.3242	15.9557	16.042	16.3631	TACC2	O95359	O95359	TACC2_HUMAN	Transforming acidic coiled-coil-containing protein 2
20.0641	20.0215	20.1148	0	19.5199	20.0198	19.9627	19.45	20.3264	20.0212	20.3894	20.8036	19.9519	20.0954	0	19.2829	18.7748	19.7492	19.9359	19.6859	19.7923	20.0242	19.9617	20.4674	19.497	19.9038	19.523	LYPLA2	O95372	O95372	LYPA2_HUMAN	Acyl-protein thioesterase 2
20.0802	20.0202	20.4041	19.7034	19.8323	20.684	19.9572	19.3905	20.1098	20.2699	20.4166	20.8314	20.3134	20.4282	20.3682	19.5513	19.2249	19.8224	20.155	19.8506	20.1366	20.136	20.1515	20.5717	19.677	19.6631	19.5371	IPO7	O95373	O95373	IPO7_HUMAN	Importin-7
19.0936	19.1114	19.1816	19.4657	18.859	19.3271	19.0427	19.164	20.1454	19.3763	19.5204	19.9835	19.3183	19.0001	19.8345	18.5708	18.546	18.9929	19.5032	19.1426	19.2388	0	19.0281	19.6926	18.7669	19.0912	19.0362	PGM3	O95394	O95394	AGM1_HUMAN	Phosphoacetylglucosamine mutase
20.1494	19.8386	20.2169	21.4252	19.7279	20.1954	19.4514	19.4523	19.8221	20.0893	20.1261	20.5224	20.1484	19.7472	0	19.603	18.9498	18.8851	20.4569	20.4069	20.5584	19.9928	19.7597	20.2136	18.8494	19.2269	19.0219	CD2BP2	O95400	O95400	CD2B2_HUMAN	CD2 antigen cytoplasmic tail-binding protein 2
17.7103	17.6609	0	0	17.2801	0	0	0	0	17.6326	17.2618	0	17.8799	16.9942	0	0	0	0	0	17.4431	17.7792	0	0	19.5142	0	0	0	SVIL	O95425	O95425	SVIL_HUMAN	Supervillin
21.9502	21.8951	22.1161	22.3033	21.8295	22.6797	22.2655	22.0561	22.3482	22.0399	22.207	22.5266	22.038	22.3099	22.635	21.5662	21.4919	22.083	21.9086	21.6439	21.8894	22.7659	22.1401	22.611	22.0989	22.4139	22.1667	AHSA1	O95433	O95433	AHSA1_HUMAN	Activator of 90 kDa heat shock protein ATPase homolog 1
20.3223	20.0083	20.5159	20.5581	19.3195	0	0	0	0	20.1177	19.988	20.9605	19.9319	19.224	0	0	0	17.9391	20.5044	20.0251	20.3577	0	19.8609	20.3849	18.6488	19.4648	18.8401	PSMG1	O95456	O95456	PSMG1_HUMAN	Proteasome assembly chaperone 1
17.1908	0	0	0	0	0	17.405	0	0	17.9124	18.4434	19.0123	18.215	18.2003	0	16.7729	0	17.0637	17.9599	17.3583	17.7661	0	0	18.4009	0	16.6131	0	SGPL1	O95470	O95470	SGPL1_HUMAN	Sphingosine-1-phosphate lyase 1
18.5203	18.4482	0	0	0	0	0	0	18.3201	17.784	18.2874	18.6241	18.1952	16.8181	0	17.0582	17.3353	17.1405	18.512	18.3791	17.94	0	0	17.95	16.6513	17.1856	17.1174	H6PD	O95479	O95479	G6PE_HUMAN	GDH/6PGL endoplasmic bifunctional protein
0	0	0	0	16.9121	0	17.3924	0	0	17.6185	17.703	17.8714	15.7863	17.3953	0	18.2052	0	17.1962	17.7964	16.78	17.5522	0	17.4075	17.2113	17.6207	18.0226	17.5339	SEC24A	O95486	O95486	SC24A_HUMAN	Protein transport protein Sec24A
0	0	0	0	0	0	16.5119	0	0	14.2894	17.2976	0	0	17.6298	0	16.0888	16.1146	0	17.5289	0	0	0	0	17.6999	16.3655	16.4968	16.7408	SEC24B	O95487	O95487	SC24B_HUMAN	Protein transport protein Sec24B
0	19.888	20.0298	0	0	0	19.1749	0	0	19.4598	19.7533	20.0457	0	18.5123	0	0	0	19.551	20.0164	19.274	19.25	0	0	0	18.5507	19.8127	19.7304	ADGRL2	O95490	O95490	AGRL2_HUMAN	Adhesion G protein-coupled receptor L2
18.1238	18.016	0	0	18.0168	0	19.117	0	19.1183	17.616	18.0445	0	18.4279	18.9968	0	18.3355	17.9342	19.0137	17.7014	0	0	0	19.1702	19.0194	19.2785	19.6067	19.0789	MPC2	O95563	O95563	MPC2_HUMAN	Mitochondrial pyruvate carrier 2
18.1493	19.1444	0	0	18.4521	0	19.0627	0	18.8567	18.6748	18.7074	0	18.5099	18.7121	18.3142	18.0603	17.9236	18.7211	18.5538	17.7498	18.4223	0	18.0544	18.9471	18.4243	18.942	18.4199	ETHE1	O95571	O95571	ETHE1_HUMAN	Persulfide dioxygenase ETHE1, mitochondrial
18.8917	18.7042	18.2782	0	19.5353	19.971	19.8055	19.248	19.7467	18.6164	19.0323	19.46	19.2541	19.9179	19.8274	19.128	19.0337	19.4152	18.7336	18.545	18.4464	19.5284	19.4545	20.074	19.2392	19.6525	19.3049	ACSL3	O95573	O95573	ACSL3_HUMAN	Fatty acid CoA ligase Acsl3
17.8821	17.4575	0	0	17.9802	0	17.2855	0	0	17.9265	17.7661	0	17.644	17.5028	0	16.3671	17.8587	17.2727	18.4308	0	0	0	0	17.8464	17.1755	17.2168	17.3189	STAMBP	O95630	O95630	STABP_HUMAN	STAM-binding protein
17.2173	17.9454	0	0	17.8063	0	0	0	0	18.107	18.2556	18.3038	17.2929	17.9517	0	18.0017	18.6351	17.5876	17.7954	18.477	18.1196	0	16.9509	17.5583	18.2953	17.8581	16.9654	CPSF4	O95639	O95639	CPSF4_HUMAN	Cleavage and polyadenylation specificity factor subunit 4
0	0	0	0	0	0	18.0285	0	18.1745	0	0	0	17.7553	17.7213	0	18.1232	0	18.5286	0	0	0	0	0	0	17.9401	18.5825	18.0319	ATP6V1G2	O95670	O95670	VATG2_HUMAN	V-type proton ATPase subunit G 2
19.6672	19.6269	20.4462	19.9159	19.4635	0	19.2334	18.977	19.56	19.555	19.9883	20.5129	19.3267	19.5505	0	18.7387	18.3911	18.9704	19.4691	19.2431	19.2952	0	19.4016	19.786	18.7107	19.0531	18.8094	ASMTL	O95671	O95671	ASML_HUMAN	Probable bifunctional dTTP/UTP pyrophosphatase/methyltransferase protein
19.9811	19.5687	20.2479	19.3963	20.2918	0	20.4529	20.0899	20.1875	19.9042	20.1234	20.1422	20.0197	20.665	20.166	20.1304	19.6892	20.6256	19.7795	19.3967	19.3364	0	20.316	20.868	20.3422	20.6934	20.171	CDS2	O95674	O95674	CDS2_HUMAN	Phosphatidate cytidylyltransferase 2
19.5171	19.3321	19.7814	21.3348	22.064	0	22.3585	21.6916	22.2809	19.7533	20.3585	20.2458	21.0994	22.3759	22.0896	21.7029	21.665	22.123	20.1706	0	19.2952	21.8079	22.1468	22.421	22.2166	22.7821	22.4503	RAB3D	O95716	O95716	RAB3D_HUMAN	Ras-related protein Rab-3D
19.9771	19.8178	20.1416	21.4073	21.5283	21.7416	22.2831	21.2697	21.8255	19.8623	20.311	19.7995	21.0144	21.8621	21.2921	21.8016	21.3268	21.6546	19.9957	20.6254	19.6549	21.5334	21.9921	21.6946	21.8114	22.1908	21.9723	RAB3A;RAB3D	O95716;P20336	O95716;P20336	RAB3A_HUMAN;RAB3D_HUMAN	Ras-related protein Rab-3D
22.0968	22.037	22.3809	22.5955	22.5342	22.9715	23.0436	22.3725	22.8043	21.7909	22.4676	22.748	22.586	22.9951	22.5962	21.9872	21.4619	22.3909	22.2434	21.9394	21.977	22.9346	22.9397	23.2695	22.5078	22.5547	22.486	RAB13;RAB3A;RAB3B;RAB3C;RAB3D;RAB8A;RAB8B	O95716;P20336;P20337;P51153;P61006;Q92930;Q96E17	O95716;P20336;P20337;P51153;P61006;Q92930;Q96E17	RAB13_HUMAN;RAB3A_HUMAN;RAB3B_HUMAN;RAB3C_HUMAN;RAB3D_HUMAN;RAB8A_HUMAN;RAB8B_HUMAN	Ras-related protein Rab-3D
0	0	0	0	19.1926	0	20.0574	19.2319	19.3916	18.9295	18.9591	18.9273	19.1487	19.744	0	18.4559	18.4587	18.7664	18.3387	17.9696	0	0	18.9043	19.2412	18.6928	18.2396	17.8351	RAB3B;RAB3C;RAB3D	O95716;P20337;Q96E17	O95716;P20337;Q96E17	RAB3B_HUMAN;RAB3C_HUMAN;RAB3D_HUMAN	Ras-related protein Rab-3D
0	19.5358	0	0	20.8554	0	20.6141	0	19.41	18.9536	19.2932	19.871	0	19.4444	0	18.8471	0	18.6673	19.0805	19.2695	20.0435	0	19.3961	19.8403	18.7115	18.571	18.5706	SNAP29	O95721	O95721	SNP29_HUMAN	Synaptosomal-associated protein 29
21.2563	21.1753	21.2935	21.0689	21.347	21.4011	21.4214	21.0809	21.2486	21.0218	21.42	21.1902	21.1415	21.2728	20.8705	20.9051	20.9859	21.2049	21.4504	21.1794	21.1432	21.0464	21.4552	21.4605	21.4563	21.4399	21.3475	OXSR1	O95747	O95747	OXSR1_HUMAN	Serine/threonine-protein kinase OSR1
20.2023	20.1195	20.3311	20.5193	20.7159	20.7382	20.7358	20.1805	20.691	19.9022	20.4059	20.7914	20.1599	20.9539	0	19.8229	19.3518	20.5245	20.4656	19.9896	19.9682	20.6032	21.1567	21.6206	20.309	20.8854	20.7217	OXSR1;STK39	O95747;Q9UEW8	O95747;Q9UEW8	OXSR1_HUMAN;STK39_HUMAN	Serine/threonine-protein kinase OSR1
18.0173	17.6624	0	0	17.8772	0	18.4973	0	18.2334	17.4107	18.1244	18.1457	17.9726	18.0335	0	17.0555	0	17.7708	18.2278	16.7202	17.0436	0	18.1272	18.6525	17.8742	18.675	18.1893	GGPS1	O95749	O95749	GGPPS_HUMAN	Geranylgeranyl pyrophosphate synthase
20.0007	19.8001	0	0	19.4151	0	20.2796	19.8954	20.5337	19.9993	20.191	20.328	20.374	20.1687	0	19.8718	19.5506	20.4292	20.4845	19.8115	19.9648	0	20.2483	21.0051	19.926	20.4558	19.7215	HSPA4L	O95757	O95757	HS74L_HUMAN	Heat shock 70 kDa protein 4L
18.8554	19.0353	0	0	18.2389	0	18.7605	19.2801	18.6802	19.2616	19.3987	0	18.7296	18.7676	0	18.5519	19.2386	18.8016	19.2974	19.2291	18.988	0	19.2	0	19.436	18.9615	19.163	HSPA4;HSPA4L	O95757;P34932	P34932;O95757	HS74L_HUMAN;HSP74_HUMAN	Heat shock 70 kDa protein 4L
20.8707	21.0959	20.8666	21.219	21.1469	20.9471	21.2124	21.0456	20.9118	21.0793	21.5166	21.336	21.0627	21.4611	21.1524	20.6957	20.8979	21.0513	21.1887	20.7478	20.821	20.8128	21.0918	21.2857	21.1675	21.2784	21.1571	HSPA4;HSPA4L;HSPH1	O95757;P34932;Q92598	P34932;Q92598;O95757	HS105_HUMAN;HS74L_HUMAN;HSP74_HUMAN	Heat shock 70 kDa protein 4L
20.3947	20.0372	20.4568	20.7591	20.5444	20.8312	20.8071	20.1885	20.6406	20.3077	20.4917	20.7941	20.3601	20.4342	19.3024	20.2751	19.6593	20.4541	20.2915	19.8598	19.9664	19.9946	20.4994	20.8983	20.2639	20.585	20.2372	HSPA4L;HSPH1	O95757;Q92598	Q92598;O95757	HS105_HUMAN;HS74L_HUMAN	Heat shock 70 kDa protein 4L
20.3005	20.5266	20.4486	19.3087	18.513	19.3152	18.6005	19.273	19.9025	20.6042	20.6307	21.0985	20.616	19.5453	0	18.5674	18.1983	19.2843	20.8858	20.2744	20.885	20.095	19.7743	20.2644	18.0717	18.5882	18.2785	PTBP1;PTBP3	O95758;P26599	O95758;P26599	PTBP1_HUMAN;PTBP3_HUMAN	Polypyrimidine tract-binding protein 3
17.1745	0	0	0	18.0379	0	18.8979	18.2936	18.573	17.2436	17.3268	0	17.6169	18.3042	0	17.6771	17.439	18.6561	17.0985	0	0	0	0	18.0672	18.4927	18.7821	18.5595	STARD3NL	O95772	O95772	STR3N_HUMAN	STARD3 N-terminal-like protein
20.1876	20.3935	20.5129	20.1561	19.6125	20.5761	20.4451	20.1584	20.5556	20.2725	20.5945	21.0295	20.3367	20.4485	20.2603	20.0373	19.2896	20.1189	20.3768	20.1795	20.3826	20.602	20.3073	21.0073	19.997	20.1747	20.0965	LSM8	O95777	O95777	LSM8_HUMAN	U6 snRNA-associated Sm-like protein LSm8
19.5371	19.5013	19.7723	19.5132	20.3456	19.7864	20.6336	19.6109	20.4431	19.6755	19.958	20.2072	19.8107	20.5123	20.0768	19.7934	19.7087	20.1792	19.654	19.2779	19.5736	20.2552	20.1915	20.1899	20.3235	20.6868	20.3357	AP2A1	O95782	O95782	AP2A1_HUMAN	AP-2 complex subunit alpha-1
17.7836	17.4972	0	0	17.572	0	0	0	0	17.7099	17.514	18.6028	0	17.8121	0	0	0	0	17.8868	16.9009	18.248	0	0	18.7248	16.5725	17.5723	0	WIZ	O95785	O95785	WIZ_HUMAN	Protein Wiz
20.0142	19.9043	19.862	0	19.8321	0	19.711	20.1003	20.0019	19.9254	19.9923	20.2897	19.4289	19.6658	0	19.0385	19.4028	19.4468	20.1919	19.6371	19.9803	0	19.7314	20.1426	19.5675	19.8092	19.6131	STAU1	O95793	O95793	STAU1_HUMAN	Double-stranded RNA-binding protein Staufen homolog 1
19.6697	19.1195	20.4123	20.409	19.7375	0	19.1148	0	0	19.0075	19.3174	20.0698	19.5498	19.7181	18.6787	18.9647	19.0297	19.0219	18.7906	19.249	18.8613	0	19.3393	19.7605	19.064	19.0469	18.8702	MAP4K4	O95819	O95819;Q8N4C8	M4K4_HUMAN	Mitogen-activated protein kinase kinase kinase kinase 4
20.2755	20.1132	20.5154	0	21.051	21.7155	20.9649	20.5059	20.8215	20.3279	20.6263	20.9621	20.629	21.3156	21.506	20.4366	20.189	20.6399	20.7739	20.2627	20.2509	0	21.2018	21.5069	20.6213	20.9082	20.7073	MAP4K4;TNIK	O95819;Q9UKE5	O95819;Q8N4C8;Q9UKE5	M4K4_HUMAN;TNIK_HUMAN	Mitogen-activated protein kinase kinase kinase kinase 4
22.9648	22.5384	23.4092	0	22.859	0	23.1285	23.3012	23.4187	22.8687	22.9459	23.9083	23.0733	23.361	0	22.8858	23.0389	23.0279	22.9506	22.8542	22.9194	23.8433	23.2963	23.7767	23.0006	23.3604	23.0967	CRYZL1	O95825	O95825	QORL1_HUMAN	Quinone oxidoreductase-like protein 1
19.9971	19.7997	19.9677	20.4714	19.6218	20.3311	20.0219	20.0405	20.2625	20.0101	19.9519	20.3484	19.7585	19.8996	19.709	19.6492	19.6879	19.8144	20.0457	19.7998	19.6734	19.9542	19.7069	20.1527	19.9537	20.1624	19.9416	AIFM1	O95831	O95831	AIFM1_HUMAN	Apoptosis-inducing factor 1, mitochondrial
19.4649	19.1302	19.6959	0	19.4681	0	19.9632	19.3218	19.9537	19.371	19.4737	20.0637	19.292	19.7833	0	19.0813	19.0981	19.5647	19.3647	18.6127	18.9159	0	19.5623	19.9712	19.4349	19.7869	19.4762	BPNT1	O95861	O95861	BPNT1_HUMAN	3'(2'),5'-bisphosphate nucleotidase 1
20.5102	20.2174	20.4689	0	20.4287	0	0	0	0	20.1315	20.3644	20.7939	20.4566	20.6902	0	0	0	0	20.6071	20.3453	20.386	0	20.6989	21.0837	19.5964	19.8312	19.5035	FADS2	O95864	O95864	FADS2_HUMAN	Acyl-CoA 6-desaturase
22.7532	22.6546	22.7074	22.73	22.9337	23.0515	23.2617	22.5822	23.1868	22.6205	23.1308	23.2765	22.6798	23.1679	23.065	22.6186	22.431	23.0508	22.7874	22.49	22.3492	22.9676	23.1714	23.3142	23.1741	23.4745	23.1614	DDAH2	O95865	O95865	DDAH2_HUMAN	Putative hydrolase DDAH2
18.5386	17.4295	19.0451	0	18.2134	0	18.5448	0	18.9563	18.1651	18.1335	0	18.0188	18.3772	0	17.2146	18.3983	18.3213	17.8953	17.1025	0	0	18.1491	18.6108	18.198	18.3683	18.3985	ABHD16A	O95870	O95870	ABHGA_HUMAN	Phosphatidylserine lipase ABHD16A
20.2115	20.2444	20.4503	20.0452	19.3161	20.0665	19.5465	20.3383	20.6261	20.6489	20.5196	20.9156	20.0485	19.9051	20.0182	19.9189	19.9036	20.2513	20.5371	20.1084	20.4144	19.9461	19.8906	20.6062	19.8879	19.8914	19.9685	TXNDC12	O95881	O95881	TXD12_HUMAN	Thioredoxin domain-containing protein 12
19.6068	19.3326	20.673	20.282	18.8018	0	19.2747	0	19.3023	19.3098	19.6388	20.4661	19.1878	19.2126	0	18.8185	18.4961	18.6011	19.2248	19.2427	19.0957	19.546	19.1453	19.5115	18.2909	18.7584	18.6833	MBD3	O95983	O95983	MBD3_HUMAN	Methyl-CpG-binding domain protein 3
19.7054	19.4527	19.5164	20.6202	21.2436	21.3948	21.7181	20.7965	21.1142	19.5672	20.2241	20.173	20.4545	21.4782	20.9725	20.772	20.6187	21.1842	19.7611	19.1385	19.307	20.9827	21.3117	21.5168	21.1443	21.7277	21.2889	NUDT3	O95989	O95989	NUDT3_HUMAN	Diphosphoinositol polyphosphate phosphohydrolase 1
20.1481	19.9242	19.9456	0	19.9858	0	19.9598	19.0073	19.9217	19.5297	19.6237	20.2563	19.6258	20.0354	20.1419	19.8279	19.5984	19.422	19.5348	19.5796	19.9872	0	19.7161	20.3736	20.2067	19.8766	19.7884	NDUFB10	O96000	O96000	NDUBA_HUMAN	NADH dehydrogenase [ubiquinone] 1 beta subcomplex subunit 10
0	0	0	0	0	0	19.1415	0	19.0342	18.7377	18.9503	0	19.3534	19.105	0	0	0	18.7937	18.9284	0	0	0	0	19.4039	18.5321	19.0086	19.0609	CLPTM1	O96005	O96005	CLPT1_HUMAN	Putative lipid scramblase CLPTM1
20.3047	19.9645	19.7197	0	19.5735	0	18.8573	0	18.5742	20.2785	20.3804	20.3592	18.8779	19.7334	18.8697	18.257	18.3859	18.5166	19.9921	19.5715	19.6656	0	18.9699	18.9238	18.8469	19.1297	18.6937	TOMM40	O96008	O96008	TOM40_HUMAN	Mitochondrial import receptor subunit TOM40 homolog
18.4657	16.9146	0	0	18.0663	0	18.1107	17.7102	0	17.5802	17.7125	18.3687	18.0313	18.2266	0	18.0963	17.9052	18.2183	17.7531	0	17.0415	0	0	18.4272	18.5742	18.9004	18.5016	PEX11B	O96011	O96011	PX11B_HUMAN	Peroxisomal membrane protein 11B
18.3674	17.9134	0	0	0	0	0	0	0	17.6018	17.7496	0	17.0038	16.8477	0	0	16.9542	16.4471	17.9757	17.9806	18.0328	0	0	0	16.3953	15.8165	0	PAK4	O96013	O96013	PAK4_HUMAN	Serine/threonine-protein kinase PAK 4
19.8719	19.9187	20.4123	0	18.9694	0	18.5011	19.0748	19.3246	19.9062	20.4288	20.5566	19.644	19.8598	0	17.9585	18.1961	18.6861	20.4212	19.7913	20.0565	0	19.7645	19.9129	18.4011	18.8483	18.786	ACTL6A	O96019	O96019	ACL6A_HUMAN	Actin-like protein 6A
0	17.6389	0	0	0	0	0	0	0	17.1009	16.8124	0	0	0	0	0	0	0	15.584	16.4086	16.8017	0	0	0	0	0	0	NSD2	O96028	O96028	NSD2_HUMAN	Histone-lysine N-methyltransferase NSD2
18.5172	18.7373	20.1061	0	19.249	0	19.4707	19.5873	19.6226	18.1345	18.8286	19.9226	19.7751	19.4878	0	19.3242	18.8889	19.7312	18.6644	18.4078	17.5382	0	19.5008	19.6604	18.3654	18.9729	18.793	CYB5A	P00167	P00167	CYB5_HUMAN	Cytochrome b5
23.6999	23.7882	24.2448	24.3991	23.4177	24.359	23.8003	24.331	24.7772	24.6243	24.6456	25.086	25.0672	24.883	24.6863	24.7176	24.5979	25.3284	24.6756	24.3107	24.5255	25.1401	25.2798	25.4551	25.2453	25.2756	25.2422	LDHA	P00338	P00338	LDHA_HUMAN	L-lactate dehydrogenase A chain
21.8925	21.8869	22.0912	21.5115	21.2536	21.9468	21.4885	21.1747	21.8556	21.8011	22.0491	22.4058	21.6995	21.7912	21.6133	20.8473	20.3343	21.439	21.8111	21.4403	21.5109	21.3503	21.5989	21.9277	20.9183	21.2524	20.9052	GLUD1	P00367	P00367;P49448	DHE3_HUMAN	Glutamate dehydrogenase 1, mitochondrial
19.3998	19.4711	19.5934	0	17.7858	0	16.9206	0	0	19.8102	19.7635	20.2967	18.481	18.2061	0	0	0	0	19.7538	18.8788	19.6004	0	18.0099	17.9718	0	0	0	DHFR	P00374	P00374;Q86XF0	DYR_HUMAN	Dihydrofolate reductase
21.8724	21.8359	21.9418	22.1642	22.0063	22.2421	22.2308	21.671	22.1791	21.8061	22.0776	22.2152	21.8705	22.2937	21.9324	21.5884	21.3406	21.895	21.8544	21.5729	21.541	21.9929	22.1462	22.5102	21.6883	21.9526	21.7579	CYB5R3	P00387	P00387	NB5R3_HUMAN	NADH-cytochrome b5 reductase 3
20.6338	20.5273	21.1167	20.6049	20.6049	21.4635	21.1538	20.7382	21.2066	20.5048	20.8662	21.1203	20.494	21.0519	20.754	20.4489	20.5263	21.0513	20.5675	20.3513	20.4406	20.3067	20.9317	21.1751	20.8888	21.2648	21.0066	GSR	P00390	P00390	GSHR_HUMAN	Glutathione reductase, mitochondrial
19.3939	19.1839	19.0165	0	18.3282	0	18.8701	0	18.5876	19.171	19.2166	19.8967	18.7032	18.1112	0	0	0	17.7003	19.0685	18.8152	18.4329	0	18.8105	18.4188	18.1104	18.004	17.7373	MT-CO1	P00395	P00395	COX1_HUMAN	Cytochrome c oxidase subunit 1
22.6723	22.6873	22.4359	21.2504	21.6597	21.4132	21.4452	21.0654	21.4228	22.2939	22.5439	22.1147	21.3887	21.5217	21.1724	20.1568	20.2773	20.5928	22.6419	22.0215	22.2699	21.4265	21.4915	21.9948	21.2023	21.5275	21.289	MT-CO2	P00403	P00403	COX2_HUMAN	Cytochrome c oxidase subunit 2
18.1158	18.7036	0	0	17.3243	0	18.4715	19.1585	18.8032	17.8937	18.1482	0	18.8257	17.3115	20.2196	19.5912	18.5461	18.9827	0	18.0816	0	0	0	0	18.0788	18.3937	19.0226	SOD1	P00441	P00441	SODC_HUMAN	Superoxide dismutase [Cu-Zn]
20.0681	19.8254	20.5138	20.5941	19.3008	0	19.0436	20.2865	19.7412	19.6901	19.9709	19.6227	19.5618	19.0709	19.1968	19.3479	19.6572	19.5728	19.8416	19.9648	19.5649	0	19.4832	19.5558	18.8499	19.2382	18.8656	PNP	P00491	P00491	PNPH_HUMAN	Purine nucleoside phosphorylase
19.0934	19.2495	19.5531	20.2512	18.8176	0	19.5628	19.3076	19.5281	19.6684	19.4237	20.0054	19.48	19.3228	0	19.6615	19.9304	20.0487	19.3064	19.0932	19.5456	0	19.3652	18.9614	19.77	19.91	19.817	HPRT1	P00492	P00492	HPRT_HUMAN	Hypoxanthine-guanine phosphoribosyltransferase
17.3603	17.6425	0	0	0	0	18.2969	0	18.4835	18.2351	18.2035	0	18.5612	18.1374	0	18.1449	0	18.6823	18.2948	17.7325	17.5944	0	18.1143	18.5986	18.6274	18.9228	18.6126	HPRT1;PRTFDC1	P00492;Q9NRG1	P00492;Q9NRG1	HPRT_HUMAN;PRDC1_HUMAN	Hypoxanthine-guanine phosphoribosyltransferase
22.265	22.1034	22.2658	22.2573	22.2793	22.3766	22.9615	22.475	22.8183	22.2212	22.4405	22.6335	22.218	22.6627	22.3668	22.4083	22.4119	22.9083	22.1518	21.6747	21.6606	22.1768	22.2964	22.5149	22.5656	22.8034	22.5199	GOT2	P00505	P00505	AATM_HUMAN	Aspartate aminotransferase, mitochondrial
24.2596	24.2447	24.5283	24.6478	24.7261	25.0284	25.8829	25.451	25.5188	24.5067	24.887	24.9187	24.6608	25.2348	25.0377	25.2684	25.3426	25.638	24.8165	24.4709	24.4732	25.4206	25.5733	25.5597	25.8389	25.9682	25.8267	PGK1	P00558	P00558	PGK1_HUMAN	Phosphoglycerate kinase 1
23.1675	23.1909	23.5005	23.6207	23.5812	24.1707	24.6789	24.3309	24.7048	23.2705	23.849	24.101	23.4664	24.204	24.2796	24.0566	23.9369	24.5482	23.7287	23.2947	23.3187	24.2294	24.4844	24.7203	24.5539	24.944	24.715	PGK1;PGK2	P00558;P07205	P00558;P07205	PGK1_HUMAN;PGK2_HUMAN	Phosphoglycerate kinase 1
21.3601	21.4263	21.6893	22.4243	22.734	22.7796	22.9506	22.3043	22.8824	21.3388	21.8888	21.9587	21.9571	22.79	22.6459	22.2549	22.3002	22.5481	21.4426	21.1105	21.0156	22.5772	22.5089	22.6694	22.6177	22.9108	22.6192	AK1	P00568	P00568	KAD1_HUMAN	Adenylate kinase isoenzyme 1
20.0822	19.471	19.7965	20.7481	21.4096	21.0351	21.7696	21.0425	21.6826	20.0091	20.3381	20.4185	20.5646	21.5894	21.3454	20.7413	20.5903	21.1135	20.1499	19.7389	19.6538	20.8221	21.2182	21.5293	21.4982	21.6359	21.2047	AK1;AK5	P00568;Q9Y6K8	P00568;Q9Y6K8	KAD1_HUMAN;KAD5_HUMAN	Adenylate kinase isoenzyme 1
20.0151	19.8886	20.1459	19.8837	19.9995	20.5179	20.4324	19.8127	20.6906	19.5656	20.081	20.4686	20.1519	20.3555	0	19.6038	18.9963	20.0791	20.0276	19.645	19.7657	20.8484	20.4119	20.8181	20.1082	20.3748	20.2031	ADA	P00813	P00813	ADA_HUMAN	Adenosine deaminase
20.2726	20.6363	0	20.6128	20.698	0	20.8411	20.7021	20.8219	21.0294	21.1169	20.6484	20.8579	21.2822	0	20.1978	20.2303	20.3944	20.3108	20.466	20.0421	0	20.3678	20.4467	20.5607	20.2134	20.5585	MT-ATP6	P00846	P00846	ATP6_HUMAN	ATP synthase subunit a
19.6948	19.5878	19.8822	0	0	0	18.2093	19.7618	19.9796	19.0967	19.8778	20.0037	18.7748	17.6407	0	16.9474	0	17.718	18.9799	18.4181	18.635	0	0	18.6172	17.4586	18.2389	18.2246	CA2	P00918	P00918	CAH2_HUMAN	Carbonic anhydrase 2
0	0	0	0	0	0	0	0	0	0	0	0	0	0	0	20.5274	21.9411	23.1508	0	0	0	0	0	0	21.5211	21.9486	21.0729	A2M	P01023	P01023	A2MG_HUMAN	Alpha-2-macroglobulin
20.3577	0	0	0	20.9889	0	22.0231	0	0	20.2915	20.3771	0	21.4015	21.7687	0	20.7686	19.9829	21.7838	20.2814	0	0	0	0	21.5482	21.3674	21.8652	21.1403	KNG1	P01042	P01042	KNG1_HUMAN	Kininogen-1
19.9727	20.0714	20.0891	0	19.9562	20.709	20.014	19.7248	20.0935	19.8935	20.3253	20.587	19.868	20.2721	0	19.2304	19.3921	19.9474	20.0278	19.5664	20.0053	0	20.2074	20.516	19.7788	20.3283	20.1383	NRAS	P01111	P01111	RASN_HUMAN	GTPase NRas
18.7619	18.7824	0	0	19.0634	0	19.2226	18.7502	19.2654	18.5639	19.3592	19.4983	18.8697	19.3496	0	18.0643	18.5831	19.092	18.9249	18.5138	18.1931	0	18.8796	18.9304	18.8086	19.3725	19.1281	HRAS;NRAS	P01111;P01112	P01111;P01112	RASH_HUMAN;RASN_HUMAN	GTPase NRas
20.7451	20.5788	20.852	21.1615	21.4482	21.6947	21.9084	21.3381	21.9163	20.5508	20.9608	21.5252	21.1711	21.7648	21.3405	20.9763	20.5404	21.3601	20.8603	20.4019	20.3369	21.4767	21.6601	21.8885	21.2554	21.6836	21.3583	HRAS;KRAS;NRAS	P01111;P01112;P01116	P01111;P01112;P01116	RASH_HUMAN;RASK_HUMAN;RASN_HUMAN	GTPase NRas
20.5647	20.4478	20.5862	21.1887	21.0559	21.2666	21.5722	21.132	21.703	20.5613	21.05	21.3464	21.1251	21.1064	21.6778	20.5967	20.6819	20.879	21.1408	20.6828	20.7353	21.142	21.4351	21.878	21.3856	21.5525	21.3022	KRAS;NRAS	P01111;P01116	P01111;P01116	RASK_HUMAN;RASN_HUMAN	GTPase NRas
0	17.5245	0	0	19.7001	20.0581	20.0496	19.1691	19.5795	17.7485	18.4896	18.5799	18.6211	19.8062	0	19.3857	18.744	19.5625	18.2884	17.5936	17.0497	19.3544	19.4827	19.8103	19.4488	19.8584	19.7659	HRAS	P01112	P01112	RASH_HUMAN	GTPase HRas
0	0	0	0	18.9438	0	19.812	19.8746	0	17.8953	18.1222	0	0	18.9321	0	19.5537	19.6072	18.5536	18.5404	18.2168	0	0	19.6897	18.7261	19.167	18.772	18.5842	HRAS;KRAS	P01112;P01116	P01112;P01116	RASH_HUMAN;RASK_HUMAN	GTPase HRas
0	17.7266	0	0	19.5168	0	19.9047	18.9615	20.0239	18.284	18.7826	18.9246	19.5021	20.0581	18.6711	18.7214	19.0938	19.2984	18.4505	17.799	17.7815	0	19.8319	19.5772	19.5282	19.7728	19.7124	KRAS	P01116	P01116	RASK_HUMAN	GTPase KRas
20.0179	0	0	0	21.0922	20.7854	19.3963	18.6041	0	19.9999	20.7418	21.976	0	18.639	0	0	17.8333	18.9842	20.9076	0	19.3389	20.3758	21.1227	20.8286	20.8172	21.133	20.7169	PDYN	P01213	P01213	PDYN_HUMAN	Proenkephalin-B
20.8629	20.5982	19.5647	0	0	0	18.6391	0	0	19.47	19.3242	0	0	0	0	0	19.0671	19.1706	18.8032	0	0	0	0	0	0	18.7449	0	INS	P01308	P01308	INS_HUMAN	Insulin
19.15	19.0692	19.8821	0	17.6829	0	19.213	19.361	19.3885	18.1364	18.5399	18.974	18.467	17.9986	0	17.8985	0	0	0	0	0	0	0	17.8228	0	0	0	HLA-B	P01889	P01889;P01893;P10321;P13747	HLAB_HUMAN	HLA class I histocompatibility antigen, B alpha chain
17.8437	17.3103	0	0	0	0	17.8184	0	17.5914	16.7687	17.2146	17.5459	0	16.5657	0	15.9097	0	16.8194	0	0	0	0	16.5922	16.4422	16.3373	16.3714	16.0529	HLA-B;HLA-G	P01889;P17693	P01889;P01893;P04439;P13747;P17693	HLAB_HUMAN;HLAG_HUMAN	HLA class I histocompatibility antigen, B alpha chain
20.6002	20.1565	21.4238	0	0	0	19.803	0	18.8216	19.7539	19.3826	20.5895	19.7291	18.5702	0	19.0965	18.7005	19.6383	0	0	18.6961	0	0	19.1956	17.904	16.6408	17.9973	HLA-A;HLA-H	P01893;P04439	P01893;P04439;P10321	HLAA_HUMAN;HLAH_HUMAN	Putative HLA class I histocompatibility antigen, alpha chain H
0	0	0	0	0	0	20.2072	22.2803	21.2963	0	20.3565	0	0	0	0	19.9379	20.6583	20.5844	0	20.4952	0	0	0	0	20.3037	20.8862	20.7305	HBB;HBD	P02042;P68871	P02042;P68871	HBB_HUMAN;HBD_HUMAN	Hemoglobin subunit delta
0	0	0	0	0	0	19.605	0	0	0	0	0	17.622	0	0	17.7805	18.1663	20.6294	0	0	0	0	0	0	18.0585	18.4518	18.7165	CRYAB	P02511	P02511	CRYAB_HUMAN	Alpha-crystallin B chain
21.033	20.012	22.0523	21.137	20.1874	22.2978	20.0912	20.1482	0	20.1837	20.862	20.6421	20.0751	21.0855	21.6591	20.2686	20.2834	20.181	19.2482	19.7996	18.9604	0	20.8757	20.0418	19.978	21.0059	20.9436	KRT14	P02533	P02533	K1C14_HUMAN	Keratin, type I cytoskeletal 14
23.4008	22.9254	23.3058	23.4227	21.9954	0	22.3896	22.4642	22.8973	22.2538	23.5731	23.1058	23.0858	23.1138	25.3916	22.3648	22.1044	22.3101	23.0848	22.6769	22.0007	0	22.8947	22.2674	22.5985	23.4278	24.038	KRT10;KRT13;KRT14;KRT16;KRT17;KRT18;KRT19	P02533;P05783;P08727;P08779;P13645;P13646;Q04695	O76013;O76014;O76015;P02533;P05783;P08727;P08779;P13645;P13646;P19012;Q04695;Q14525;Q14532;Q15323;Q2M2I5;Q7Z3Y7;Q92764	K1C10_HUMAN;K1C13_HUMAN;K1C14_HUMAN;K1C16_HUMAN;K1C17_HUMAN;K1C18_HUMAN;K1C19_HUMAN	Keratin, type I cytoskeletal 14
23.4009	22.6812	23.5296	23.9135	22.379	24.1903	22.653	22.6598	22.5367	22.5106	23.819	23.2211	23.2429	23.6408	24.7373	22.2628	22.2733	22.5727	22.6918	22.6943	21.9134	22.8003	23.2537	22.6719	22.6031	23.4793	23.7378	KRT10;KRT14;KRT16;KRT17;KRT19;KRT9	P02533;P08727;P08779;P13645;P35527;Q04695	P02533;P08727;P08779;P13645;P19012;P35527;Q04695;Q99456	K1C10_HUMAN;K1C14_HUMAN;K1C16_HUMAN;K1C17_HUMAN;K1C19_HUMAN;K1C9_HUMAN	Keratin, type I cytoskeletal 14
18.5551	0	18.5312	18.8948	17.0435	0	17.3278	0	19.1751	18.338	19.0625	18.7153	17.983	18.745	19.8524	16.9113	17.4853	17.3134	17.7709	17.3412	17.8655	0	18.0186	0	17.0124	18.8943	18.135	KRT13;KRT14;KRT15;KRT16;KRT17;KRT19	P02533;P08727;P08779;P13646;P19012;Q04695	P02533;P08727;P08779;P13646;P19012;P35900;Q04695;Q8N1A0	K1C13_HUMAN;K1C14_HUMAN;K1C15_HUMAN;K1C16_HUMAN;K1C17_HUMAN;K1C19_HUMAN	Keratin, type I cytoskeletal 14
21.8657	21.046	21.8689	21.6421	20.3875	22.6696	20.743	21.7331	22.5657	21.0013	22.0507	21.7	21.1842	22.0542	23.2569	20.4515	21.0595	20.3945	20.7232	20.9309	20.8988	21.5088	21.3949	20.5386	20.4214	22.3923	21.633	KRT14;KRT15;KRT16;KRT17;KRT19	P02533;P08727;P08779;P19012;Q04695	P02533;P08727;P08779;P19012;Q04695	K1C14_HUMAN;K1C15_HUMAN;K1C16_HUMAN;K1C17_HUMAN;K1C19_HUMAN	Keratin, type I cytoskeletal 14
19.7132	18.9863	19.9761	0	19.0226	0	19.3959	19.7758	21.018	18.9803	20.168	20.5753	19.3734	20.5103	21.0684	18.823	18.8072	19.1497	18.8776	19.2945	18.8413	0	19.7618	18.9411	18.8845	20.4697	20.0897	KRT14;KRT17;KRT19	P02533;P08727;Q04695	P02533;P08727;Q04695	K1C14_HUMAN;K1C17_HUMAN;K1C19_HUMAN	Keratin, type I cytoskeletal 14
19.8969	19.2707	20.1703	20.497	19.0149	20.6446	19.0888	19.6703	18.4815	19.213	20.4676	19.435	19.7608	20.6233	21.4951	19.0696	19.1307	19.0016	19.071	19.142	18.6731	0	20.1538	18.9149	19.0323	21.016	20.1244	KRT14;KRT16	P02533;P08779	P02533;P08779	K1C14_HUMAN;K1C16_HUMAN	Keratin, type I cytoskeletal 14
21.9439	21.4695	21.8568	21.6217	20.7766	22.5483	20.5688	21.149	20.6341	20.9271	22.5993	21.8896	21.8779	22.1019	24.1193	20.6159	21.0919	21.313	21.452	21.3537	20.431	21.1322	21.4552	20.9213	21.0207	22.0061	22.7634	KRT10;KRT14;KRT16	P02533;P08779;P13645	P02533;P08779;P13645	K1C10_HUMAN;K1C14_HUMAN;K1C16_HUMAN	Keratin, type I cytoskeletal 14
20.7533	19.6847	20.8366	20.0271	19.5834	21.0392	18.9719	20.1374	0	19.9618	20.9566	20.0057	20.2967	21.0699	22.2395	19.5786	20.071	19.4543	19.6907	19.568	18.4658	0	20.5234	19.4857	19.5686	21.2592	20.7386	KRT13;KRT14;KRT15;KRT16	P02533;P08779;P13646;P19012	P02533;P08779;P13646;P19012	K1C13_HUMAN;K1C14_HUMAN;K1C15_HUMAN;K1C16_HUMAN	Keratin, type I cytoskeletal 14
19.5966	18.6975	19.3552	0	17.9889	19.8009	18.3914	18.964	0	18.8208	19.9357	18.9742	18.7555	20.2589	20.6227	18.3497	18.6458	18.7163	18.3573	18.4296	17.928	0	19.0166	18.5373	18.4597	20.3594	19.3772	KRT13;KRT14;KRT15;KRT16;KRT17	P02533;P08779;P13646;P19012;Q04695	P02533;P08779;P13646;P19012;P35900;Q04695	K1C13_HUMAN;K1C14_HUMAN;K1C15_HUMAN;K1C16_HUMAN;K1C17_HUMAN	Keratin, type I cytoskeletal 14
19.6295	18.3345	20.0376	0	0	20.6973	0	18.8664	0	18.6499	19.9504	18.52	19.3454	20.7622	21.0159	18.0741	18.492	18.6197	18.4132	18.4475	17.396	0	19.4367	0	18.2341	20.3036	19.5817	KRT14;KRT17	P02533;Q04695	P02533;Q04695	K1C14_HUMAN;K1C17_HUMAN	Keratin, type I cytoskeletal 14
18.9787	18.778	19.827	0	0	19.8434	18.4802	19.0118	0	18.3211	18.6958	18.6776	18.8676	20.0441	19.5876	18.2264	18.0992	18.1925	18.193	0	18.4133	0	18.9705	17.7879	18.293	20.1993	19.0154	KRT6A	P02538	P02538	K2C6A_HUMAN	Keratin, type II cytoskeletal 6A
20.7781	20.008	21.3771	0	20.2858	21.7111	20.6192	20.2723	20.2833	19.6737	21.0956	20.6891	20.3767	21.2222	22.6133	19.4036	19.6632	20.5073	19.9566	20.159	19.4144	20.9999	20.7446	20.526	19.7718	20.5619	21.3352	KRT1;KRT2;KRT3;KRT5;KRT6A;KRT6B;KRT77;KRT8	P02538;P04259;P04264;P05787;P12035;P13647;P35908;Q7Z794	O95678;P02538;P04259;P04264;P05787;P12035;P13647;P35908;P48668;Q01546;Q7Z794	K22E_HUMAN;K2C1B_HUMAN;K2C1_HUMAN;K2C3_HUMAN;K2C5_HUMAN;K2C6A_HUMAN;K2C6B_HUMAN;K2C8_HUMAN	Keratin, type II cytoskeletal 6A
21.7047	20.8901	22.2619	22.3446	20.8342	22.3684	21.0827	20.9031	21.4223	21.1227	22.1603	21.9451	21.5204	22.1877	22.894	20.4892	20.4413	21.2412	20.8898	21.1084	20.3772	0	21.6517	21.2636	20.9192	21.8522	22.2999	KRT1;KRT5;KRT6A;KRT6B;KRT8	P02538;P04259;P04264;P05787;P13647	P02538;P04259;P04264;P05787;P13647;P48668	K2C1_HUMAN;K2C5_HUMAN;K2C6A_HUMAN;K2C6B_HUMAN;K2C8_HUMAN	Keratin, type II cytoskeletal 6A
19.4204	18.7508	0	0	0	0	19.8645	0	0	18.331	19.8655	0	19.2746	19.9296	20.7195	18.1723	0	19.3539	18.664	18.852	0	0	19.2505	19.2404	18.9993	19.3672	20.1723	KRT1;KRT2;KRT5;KRT6A;KRT6B;KRT77;KRT8	P02538;P04259;P04264;P05787;P13647;P35908;Q7Z794	O95678;P02538;P04259;P04264;P05787;P12035;P13647;P35908;P48668;Q01546;Q7Z794	K22E_HUMAN;K2C1B_HUMAN;K2C1_HUMAN;K2C5_HUMAN;K2C6A_HUMAN;K2C6B_HUMAN;K2C8_HUMAN	Keratin, type II cytoskeletal 6A
22.8924	22.9548	23.3521	23.0411	22.893	23.5643	22.8378	22.65	23.1479	22.8742	23.3621	23.7801	23.0285	23.5556	23.4302	22.345	21.7989	23.4537	22.9987	23.0934	23.1445	23.7488	23.4356	23.8379	22.3392	22.6124	22.8768	KRT3;KRT5;KRT6A;KRT6B;KRT7;KRT78;KRT8;VIM	P02538;P04259;P05787;P08670;P08729;P12035;P13647;Q8N1N4	O43790;O95678;P02538;P04259;P05787;P08670;P08729;P12035;P13647;P14136;P48668;P78385;P78386;Q01546;Q14533;Q5XKE5;Q8N1N4;Q9NSB2	K2C3_HUMAN;K2C5_HUMAN;K2C6A_HUMAN;K2C6B_HUMAN;K2C78_HUMAN;K2C7_HUMAN;K2C8_HUMAN;VIME_HUMAN	Keratin, type II cytoskeletal 6A
22.0235	21.1166	21.4466	21.5215	20.2212	22.345	20.7065	20.9604	22.4662	20.609	21.8629	21.5702	20.9074	21.8256	23.0329	20.34	20.6421	20.7295	21.131	20.5502	20.2249	20.4614	21.2432	20.3217	20.2754	21.8572	21.9009	KRT2;KRT3;KRT4;KRT5;KRT6A;KRT6B;KRT7;KRT71;KRT74;KRT76;KRT77;KRT79;KRT8;KRT84	P02538;P04259;P05787;P08729;P12035;P13647;P19013;P35908;Q01546;Q3SY84;Q5XKE5;Q7RTS7;Q7Z794;Q9NSB2	O95678;P02538;P04259;P05787;P08729;P12035;P13647;P19013;P35908;P48668;Q01546;Q14CN4;Q3SY84;Q5XKE5;Q7RTS7;Q7Z794;Q86Y46;Q9NSB2	K22E_HUMAN;K22O_HUMAN;K2C1B_HUMAN;K2C3_HUMAN;K2C4_HUMAN;K2C5_HUMAN;K2C6A_HUMAN;K2C6B_HUMAN;K2C71_HUMAN;K2C74_HUMAN;K2C79_HUMAN;K2C7_HUMAN;K2C8_HUMAN;KRT84_HUMAN	Keratin, type II cytoskeletal 6A
20.4597	21.454	19.3523	20.0642	0	20.55	0	0	0	20.6619	21.1104	20.1134	20.0197	19.4179	22.7238	20.1237	20.3483	18.3848	18.836	19.7027	19.8535	0	18.0661	16.4057	19.0328	18.3349	18.6994	KRT2;KRT3;KRT5;KRT6A;KRT6B;KRT6C;KRT76;KRT79	P02538;P04259;P12035;P13647;P35908;P48668;Q01546;Q5XKE5	O95678;P02538;P04259;P12035;P13647;P35908;P48668;Q01546;Q5XKE5	K22E_HUMAN;K22O_HUMAN;K2C3_HUMAN;K2C5_HUMAN;K2C6A_HUMAN;K2C6B_HUMAN;K2C6C_HUMAN;K2C79_HUMAN	Keratin, type II cytoskeletal 6A
19.1236	17.975	18.7481	18.7638	17.908	20.0307	17.6512	19.7818	0	18.0101	20.2391	0	18.6904	21.4186	20.9823	18.0113	19.0985	18.2565	18.5681	17.8953	17.3526	0	19.5187	16.8606	18.2331	21.55	20.5142	KRT3;KRT6A;KRT6B;KRT6C	P02538;P04259;P12035;P48668	P02538;P04259;P12035;P48668	K2C3_HUMAN;K2C6A_HUMAN;K2C6B_HUMAN;K2C6C_HUMAN	Keratin, type II cytoskeletal 6A
20.5684	19.7487	20.1843	20.2508	19.4329	21.3507	19.5191	20.0629	19.1367	19.5678	21.307	19.417	20.0256	21.7742	22.5279	19.4506	19.6265	19.847	19.6151	19.3208	18.9305	0	20.3651	19.3179	19.5591	21.5924	20.59	KRT5;KRT6A;KRT6B	P02538;P04259;P13647	P02538;P04259;P13647;P48668	K2C5_HUMAN;K2C6A_HUMAN;K2C6B_HUMAN	Keratin, type II cytoskeletal 6A
23.5863	23.3061	22.4872	22.481	22.1186	21.4982	21.955	21.1259	0	22.4297	23.1462	21.4811	22.2603	22.6272	22.4788	22.9697	23.6009	22.0282	22.3103	22.8852	22.284	20.7259	22.4292	19.7197	23.188	23.0303	23.0188	KRT2;KRT5;KRT6A;KRT6B;KRT6C;KRT79	P02538;P04259;P13647;P35908;P48668;Q5XKE5	O95678;P02538;P04259;P13647;P35908;P48668;Q5XKE5	K22E_HUMAN;K2C5_HUMAN;K2C6A_HUMAN;K2C6B_HUMAN;K2C6C_HUMAN;K2C79_HUMAN	Keratin, type II cytoskeletal 6A
22.0317	21.3663	22.0926	21.8651	20.8415	22.6803	20.6005	21.0022	20.6911	20.6319	22.1449	21.4055	21.6702	21.9081	23.3153	20.5044	20.7911	21.1919	21.0814	20.9703	20.2565	21.3145	21.5011	21.1375	20.9396	21.8121	22.0228	KRT2;KRT5;KRT6A;KRT6B;KRT78	P02538;P04259;P13647;P35908;Q8N1N4	O95678;P02538;P04259;P12036;P13647;P35908;P48668;Q01546;Q7RTS7;Q86Y46;Q8N1N4	K22E_HUMAN;K2C5_HUMAN;K2C6A_HUMAN;K2C6B_HUMAN;K2C78_HUMAN	Keratin, type II cytoskeletal 6A
21.8055	21.4227	22.1068	21.8285	20.4791	22.6467	20.4485	20.5779	20.3492	20.6099	22.1284	21.8366	21.6658	21.7396	23.4576	20.6332	20.5411	20.9261	21.0444	20.7764	20.0978	21.2049	21.3467	20.779	20.7778	21.5908	21.4573	KRT2;KRT4;KRT6A;KRT6B;KRT76	P02538;P04259;P19013;P35908;Q01546	P02538;P04259;P19013;P35908;P48668;Q01546	K22E_HUMAN;K22O_HUMAN;K2C4_HUMAN;K2C6A_HUMAN;K2C6B_HUMAN	Keratin, type II cytoskeletal 6A
19.5484	19.0967	20.849	18.8513	18.5842	20.7435	18.7356	20.1965	0	18.7978	20.5198	0	19.6585	22.0422	21.4043	18.8501	19.7187	18.7978	18.7307	18.7265	18.5865	0	20.0335	17.7071	19.2176	21.7098	20.0381	KRT6A;KRT6B;KRT6C	P02538;P04259;P48668	P02538;P04259;P48668	K2C6A_HUMAN;K2C6B_HUMAN;K2C6C_HUMAN	Keratin, type II cytoskeletal 6A
19.5575	18.7983	19.2522	19.1514	0	20.27	18.3205	18.9097	17.9161	18.5649	20.0012	19.0707	19.3391	20.8932	21.4616	18.1643	18.2557	18.3947	18.4729	18.3397	0	0	18.6218	0	17.8428	20.438	19.4073	KRT5;KRT6A	P02538;P13647	P02538;P13647;P48668	K2C5_HUMAN;K2C6A_HUMAN	Keratin, type II cytoskeletal 6A
19.2975	18.6336	0	0	0	20.3528	0	19.8966	0	18.8813	20.0806	0	19.6442	20.7545	21.1734	18.4078	19.1166	18.2767	0	18.7925	0	0	19.2603	0	18.8211	21.087	19.6091	KRT6A;KRT6C	P02538;P48668	O95678;P02538;P48668	K2C6A_HUMAN;K2C6C_HUMAN	Keratin, type II cytoskeletal 6A
17.5721	18.0356	18.9213	19.2271	17.7841	0	18.5279	19.5658	19.5525	0	0	18.9904	17.6592	17.7764	19.5797	17.8326	17.6776	17.1027	17.4711	17.7895	17.9694	20.3011	18.0171	17.9487	0	17.8675	18.1362	LMNA	P02545	P02545	LMNA_HUMAN	Prelamin-A/C
21.4104	21.3654	21.7299	20.7752	20.4573	21.3719	20.787	20.9256	21.0238	21.0411	21.7508	21.9086	21.1179	20.9859	20.7921	19.7308	19.0922	20.4405	21.377	20.9953	21.1002	21.6032	20.9554	21.6011	19.5072	20.0971	19.9406	LMNA;LMNB1;LMNB2	P02545;P20700;Q03252	P02545;P20700;Q03252	LMNA_HUMAN;LMNB1_HUMAN;LMNB2_HUMAN	Prelamin-A/C
21.1636	20.7916	21.1066	0	0	0	19.7913	19.6626	21.2868	17.9681	19.7502	0	0	19.2924	0	0	20.6794	0	18.413	0	21.2134	0	0	0	0	19.4042	0	FN1	P02751	P02751	FINC_HUMAN	Fibronectin
0	0	0	0	0	0	19.2665	20.3522	20.3411	20.3798	0	0	0	0	0	21.777	20.8532	22.7973	0	0	0	0	18.2522	0	20.6475	20.5042	20.7585	AHSG	P02765	P02765	FETUA_HUMAN	Alpha-2-HS-glycoprotein
23.6289	23.8749	24.11	23.8758	21.4192	23.4256	22.4748	23.1171	22.9695	23.2479	23.1454	23.9178	21.7973	23.0427	23.8025	23.7784	23.9898	24.9127	22.44	22.5093	22.8349	24.7475	22.7406	22.6693	22.9079	23.4709	23.2087	ALB	P02768	P02768	ALBU_HUMAN	Albumin
19.3895	19.3904	19.9145	20.8073	18.9553	21.0712	19.2986	19.3327	20.0128	19.2594	19.5768	20.1622	19.3403	19.388	19.2689	19.0848	19.0274	19.276	19.622	19.325	19.5066	20.2032	19.528	19.9128	19.2447	19.2503	19.3298	TFRC	P02786	P02786	TFR1_HUMAN	Transferrin receptor protein 1
24.3291	24.3542	24.523	23.5114	24.445	24.1045	25.1737	24.8932	25.2787	24.0894	24.7864	25.0998	24.2029	24.7904	24.1712	25.9004	25.6539	26.9465	24.2233	23.7173	23.8288	24.3056	24.8903	25.0707	24.6963	25.065	24.8571	TF	P02787	P02787	TRFE_HUMAN	Serotransferrin
0	16.975	0	0	0	0	18.2734	19.5425	18.7189	16.6439	0	0	0	0	0	19.1721	19.1628	20.9205	17.3427	0	17.4944	0	0	0	19.0882	19.466	19.1312	LTF	P02788	P02788	TRFL_HUMAN	Lactotransferrin
20.7715	20.2655	0	0	19.7939	25.4227	0	24.5531	0	20.0829	20.7416	20.9642	19.1382	19.7526	0	20.7889	20.7939	21.4941	0	27.6829	0	0	20.0373	20.1766	20.1477	23.1758	20.4492	HPX	P02790	P02790	HEMO_HUMAN	Hemopexin
0	18.614	0	0	0	0	19.2072	19.6757	0	18.1907	18.6497	0	0	18.2504	0	19.0359	18.8083	18.333	18.6875	18.1309	18.5731	0	0	18.4267	19.1627	19.4012	19.8302	FTL	P02792	P02792	FRIL_HUMAN	Ferritin light chain
19.3802	19.1926	0	0	18.668	0	20.3234	20.2298	20.3088	19.1634	19.9483	20.0206	19.1849	19.4331	19.2825	19.2339	19.1156	19.4571	19.1434	18.6278	18.8298	0	19.0464	19.4108	19.417	19.7086	20.08	FTH1	P02794	P02794	FRIH_HUMAN	Ferritin heavy chain
18.6665	18.1532	0	0	0	0	18.3787	18.2499	0	18.232	18.4814	0	17.8929	18.5301	0	17.6117	18.2571	17.7852	18.6147	18.2384	18.7139	0	18.7298	18.0277	18.9761	18.5647	18.2713	MT-ND2	P03891	P03891	NU2M_HUMAN	NADH-ubiquinone oxidoreductase chain 2
20.428	20.0346	20.4898	19.8548	20.4772	0	20.4645	18.973	19.3453	20.3046	19.7448	19.234	20.0868	20.3757	0	19.9351	20.1904	19.7306	20.1894	20.2097	20.2281	20.2112	20.2981	19.8537	20.4164	20.3929	20.3652	MT-ND4	P03905	P03905	NU4M_HUMAN	NADH-ubiquinone oxidoreductase chain 4
18.4704	18.7169	19.1306	0	19.2906	0	19.1511	0	0	18.5436	18.6801	19.3954	18.9157	19.3574	0	18.5506	17.9617	18.2024	18.6115	19.0041	18.4269	0	18.6776	19.386	18.3712	18.575	18.5163	MT-ND5	P03915	P03915	NU5M_HUMAN	NADH-ubiquinone oxidoreductase chain 5
19.0953	17.9381	0	0	18.4816	0	19.1245	0	18.9846	18.5127	18.8504	0	18.6301	19.3141	0	0	0	18.5277	18.6495	18.2371	0	0	18.9517	19.0599	19.0423	19.2251	18.7479	MT-ND6	P03923	P03923	NU6M_HUMAN	NADH-ubiquinone oxidoreductase chain 6
0	0	0	0	0	0	19.9651	21.8907	0	0	0	0	0	0	0	19.7563	20.3987	19.3104	0	0	0	0	0	0	20.2554	20.5947	20.6548	VTN	P04004	P04004	VTNC_HUMAN	Vitronectin
19.6335	19.3011	19.5722	19.5643	18.3922	0	19.3439	19.4473	19.7726	19.3456	19.5714	19.9959	20.0686	19.492	19.8491	19.3556	18.8071	19.7809	19.453	18.8911	19.0469	0	19.7212	20.089	18.6911	19.3836	19.2635	CAT	P04040	P04040	CATA_HUMAN	Catalase
19.2272	0	0	18.7961	18.2681	0	18.9371	17.4846	18.7849	18.8152	18.8307	0	18.54	18.89	0	17.9008	17.8239	18.8336	19.0276	18.6823	18.681	0	19.5026	19.3544	18.6854	19.0102	18.5907	BRAF;RAF1	P04049;P15056	P04049;P15056	BRAF_HUMAN;RAF1_HUMAN	RAF proto-oncogene serine/threonine-protein kinase
18.4868	17.854	0	0	18.1159	0	19.391	0	18.6956	18.3411	18.4143	0	0	18.3813	0	18.6239	18.5726	18.5332	18.562	18.1918	18.3179	0	18.3808	18.6537	19.0384	19.1423	18.9797	GBA1	P04062	P04062	GBA1_HUMAN	Lysosomal acid glucosylceramidase
0	0	0	0	18.2677	0	18.8356	0	21.2275	17.79	18.017	0	17.8478	18.1627	0	17.9525	18.6217	18.6218	17.9052	0	0	0	17.5618	0	18.5712	18.5616	18.6823	FUCA1	P04066	P04066	FUCO_HUMAN	Tissue alpha-L-fucosidase
23.1632	23.1597	23.7748	23.8562	23.4247	24.231	24.6134	24.2746	24.7975	23.5495	23.8255	24.2678	23.9776	24.1563	24.2055	24.3742	23.9735	24.9264	23.6469	23.4174	23.4072	24.5478	24.4123	24.609	24.5493	24.7345	24.5269	ALDOA	P04075	P04075	ALDOA_HUMAN	Fructose-bisphosphate aldolase A
20.1772	20.3224	20.0309	0	19.8303	20.4399	21.0863	21.0071	21.9303	20.7046	20.3864	20.7321	20.3907	20.4615	0	21.9137	20.8608	21.5463	19.2836	20.5164	20.3012	20.8396	20.3074	20.4671	21.6404	20.8064	21.1251	ALDOA;ALDOC	P04075;P09972	P04075;P09972	ALDOA_HUMAN;ALDOC_HUMAN	Fructose-bisphosphate aldolase A
21.6346	21.5577	21.6518	21.4748	21.3638	22.1028	21.8515	21.5205	22.0004	21.6241	22.1994	22.384	21.8883	21.7886	21.7423	21.1316	20.9409	21.857	21.8872	21.5486	21.573	21.6377	21.9655	22.2961	21.2172	21.5114	21.4684	CSTB	P04080	P04080	CYTB_HUMAN	Cystatin-B
18.5795	17.5231	0	0	20.2872	0	19.4783	19.5139	20.925	17.5536	0	0	0	0	0	18.3281	19.115	19.1895	0	0	0	0	0	0	19.5323	19.9279	19.5928	ANXA1	P04083	P04083	ANXA1_HUMAN	Annexin A1
21.5225	21.4637	21.6501	21.0874	21.0872	21.554	21.7208	21.2943	21.4997	21.0516	21.3916	21.5627	20.4722	21.4631	21.5198	21.1564	21.2612	21.3757	21.0421	20.9044	20.8644	21.1855	21.2337	21.3122	21.2747	21.5873	21.5162	SOD2	P04179	P04179	SODM_HUMAN	Superoxide dismutase [Mn], mitochondrial
19.8584	19.6271	19.0684	0	19.9955	0	21.2228	20.2428	21.2433	19.6819	20.0066	20.2063	19.8059	20.7513	20.0357	20.362	20.1966	20.7865	20.0441	19.8158	19.8011	20.0571	20.3286	20.6757	21.0406	21.3441	20.9434	OAT	P04181	P04181	OAT_HUMAN	Ornithine aminotransferase, mitochondrial
19.8551	19.8436	19.8057	20.7839	20.7371	21.0691	21.4193	20.772	21.577	19.969	19.8535	20.1109	20.1337	20.5904	20.9037	20.7243	20.8235	20.9132	19.8489	19.3677	19.675	20.2142	20.3215	20.7939	21.1675	21.2098	21.0752	THY1	P04216	P04216	THY1_HUMAN	Thy-1 membrane glycoprotein
24.5007	23.2954	24.6157	24.9715	23.4119	25.4802	23.1766	23.3057	22.6146	23.6638	24.7742	23.7885	23.955	24.5456	26.965	23.1063	23.945	23.3394	23.3992	23.6971	22.5048	23.2895	23.775	23.2022	23.1448	24.0052	24.6139	KRT1;KRT6B	P04259;P04264	P04259;P04264	K2C1_HUMAN;K2C6B_HUMAN	Keratin, type II cytoskeletal 6B
24.832	23.8578	24.8066	25.4812	23.8932	25.5839	23.9924	23.7851	23.3629	24.2742	25.2812	24.6563	24.3176	25.1294	26.9322	23.8391	24.4011	23.8852	24.0134	24.1454	23.2863	24.0067	24.3081	23.8252	24.0075	24.4003	25.1576	KRT1	P04264	P04259;P04264	K2C1_HUMAN	Keratin, type II cytoskeletal 1
23.4486	22.6365	23.3463	23.5281	22.1958	23.8516	22.4928	22.1083	22.1368	22.4679	23.6386	23.231	22.8971	22.9846	24.983	21.9251	22.3371	22.7732	22.9343	22.4021	21.5577	21.9432	22.9174	22.5835	22.5589	23.1709	23.6469	KRT1;KRT2	P04264;P35908	P04264;P35908	K22E_HUMAN;K2C1_HUMAN	Keratin, type II cytoskeletal 1
23.2477	22.0292	23.1765	23.1738	21.9147	23.6101	21.8525	21.4203	21.3143	22.8473	24.0465	23.2777	22.9227	23.7388	25.3684	21.6336	22.0693	22.6356	22.422	22.1757	21.0038	21.4763	22.3398	21.6736	21.7878	22.7379	23.3429	KRT1;KRT2;KRT77	P04264;P35908;Q7Z794	P04264;P35908;Q7Z794	K22E_HUMAN;K2C1B_HUMAN;K2C1_HUMAN	Keratin, type II cytoskeletal 1
20.9891	20.9978	21.3528	22.1906	22.8912	23.1286	23.3744	22.3181	23.0243	20.8814	21.6721	21.6951	21.9543	23.075	23.0739	22.6582	22.1886	22.8482	21.1307	20.7728	20.2692	22.4349	22.5352	22.7831	22.8238	23.0981	22.6732	TUBB4A	P04350	P04350	TBB4A_HUMAN	Tubulin beta-4A chain
25.3476	25.4432	25.6173	25.7009	26.3737	26.4615	26.6825	26.3124	26.6399	25.5167	26.0467	26.4346	25.6279	26.6137	26.6679	25.7644	25.8255	26.2866	25.8036	25.4987	25.4262	26.5756	26.6828	27.2056	26.5016	26.5958	26.4685	TUBB;TUBB3;TUBB4A;TUBB4B	P04350;P07437;P68371;Q13509	P04350;P07437;P68371;Q13509	TBB3_HUMAN;TBB4A_HUMAN;TBB4B_HUMAN;TBB5_HUMAN	Tubulin beta-4A chain
26.1931	26.3046	25.6502	27.1181	27.2409	27.378	27.2749	27.0388	27.1382	25.9274	26.4502	26.5815	26.5008	27.1296	26.7017	26.4754	26.8468	26.6475	26.3114	26.1525	25.9541	26.9945	27.0064	26.7639	26.8713	26.7657	26.8009	TUBB;TUBB2A;TUBB2B;TUBB3;TUBB4A;TUBB4B;TUBB6	P04350;P07437;P68371;Q13509;Q13885;Q9BUF5;Q9BVA1	P04350;P07437;P68371;Q13509;Q13885;Q9BUF5;Q9BVA1	TBB2A_HUMAN;TBB2B_HUMAN;TBB3_HUMAN;TBB4A_HUMAN;TBB4B_HUMAN;TBB5_HUMAN;TBB6_HUMAN	Tubulin beta-4A chain
26.8545	26.9949	26.7251	26.9947	28.1525	27.5098	28.2523	27.775	28.027	27.0112	27.5256	27.2265	27.5777	28.3394	28.2551	27.264	27.6613	27.7149	27.296	27.037	26.8538	27.8678	27.8789	28.0788	27.9664	28.1199	28.0198	TUBB;TUBB1;TUBB2A;TUBB2B;TUBB3;TUBB4A;TUBB4B;TUBB6	P04350;P07437;P68371;Q13509;Q13885;Q9BUF5;Q9BVA1;Q9H4B7	A6NNZ2;P04350;P07437;P68371;Q13509;Q13885;Q3ZCM7;Q9BUF5;Q9BVA1;Q9H4B7	TBB1_HUMAN;TBB2A_HUMAN;TBB2B_HUMAN;TBB3_HUMAN;TBB4A_HUMAN;TBB4B_HUMAN;TBB5_HUMAN;TBB6_HUMAN	Tubulin beta-4A chain
21.1181	20.7765	21.8411	22.8625	20.8336	23.0931	20.6452	21.6759	21.2676	19.6552	20.3574	21.9346	20.394	20.0648	23.2225	20.513	20.7112	20.1935	20.2082	20.5548	20.7792	23.4725	20.9525	21.1057	21.8588	20.3587	20.4919	TUBB;TUBB2A;TUBB2B;TUBB3;TUBB4A;TUBB4B	P04350;P07437;P68371;Q13509;Q13885;Q9BVA1	P04350;P07437;P68371;Q13509;Q13885;Q9BVA1	TBB2A_HUMAN;TBB2B_HUMAN;TBB3_HUMAN;TBB4A_HUMAN;TBB4B_HUMAN;TBB5_HUMAN	Tubulin beta-4A chain
24.8699	26.3451	26.4658	26.3239	27.1041	23.6515	26.4361	24.124	23.0681	24.0574	23.7925	23.7334	24.1682	24.784	23.4011	26.3107	26.0386	25.7864	24.3863	24.6969	25.4446	25.6133	26.0931	24.6345	26.5996	25.9509	26.2411	TUBB;TUBB2A;TUBB2B;TUBB4A;TUBB4B;TUBB6	P04350;P07437;P68371;Q13885;Q9BUF5;Q9BVA1	A6NNZ2;P04350;P07437;P68371;Q13885;Q3ZCM7;Q9BUF5;Q9BVA1	TBB2A_HUMAN;TBB2B_HUMAN;TBB4A_HUMAN;TBB4B_HUMAN;TBB5_HUMAN;TBB6_HUMAN	Tubulin beta-4A chain
22.9349	25.1494	22.4228	23.7074	23.6605	24.8066	22.7071	24.2151	23.5917	24.6438	24.0454	24.4351	24.6443	24.7466	22.5212	25.455	24.304	23.4778	22.6137	23.8983	24.2044	24.8535	23.4027	23.2236	24.8365	22.9495	23.9237	TUBB;TUBB2A;TUBB2B;TUBB4A;TUBB4B	P04350;P07437;P68371;Q13885;Q9BVA1	A6NNZ2;P04350;P07437;P68371;Q13885;Q3ZCM7;Q9BVA1	TBB2A_HUMAN;TBB2B_HUMAN;TBB4A_HUMAN;TBB4B_HUMAN;TBB5_HUMAN	Tubulin beta-4A chain
25.9495	25.8528	26.593	26.8688	26.6706	26.9575	26.9621	26.3598	26.6669	25.9003	26.3433	26.5727	26.364	26.6789	26.5022	26.4832	26.4511	26.5315	25.5426	25.7359	25.3422	26.1337	26.6356	26.6611	26.3702	26.3852	26.3361	TUBB4A;TUBB4B	P04350;P68371	P04350;P68371	TBB4A_HUMAN;TBB4B_HUMAN	Tubulin beta-4A chain
23.9367	24.1759	22.9115	23.5623	25.3347	23.4429	25.439	24.8003	23.8636	23.9658	24.6533	23.6407	24.3771	25.3292	23.6882	24.5683	25.1445	24.7014	23.922	24.0293	23.6296	24.6799	25.0477	24.3	24.9304	24.9201	24.8908	TUBB3;TUBB4A;TUBB4B	P04350;P68371;Q13509	P04350;P68371;Q13509	TBB3_HUMAN;TBB4A_HUMAN;TBB4B_HUMAN	Tubulin beta-4A chain
19.7733	21.0454	20.2045	20.7719	21.2289	21.3769	22.038	20.9587	22.1062	20.2167	20.4049	20.4557	21.0025	21.6172	21.626	22.0424	20.9144	21.5881	19.892	19.5367	20.2568	21.3166	21.4087	21.654	21.9055	21.7284	21.4281	TUBB4A;TUBB6	P04350;Q9BUF5	P04350;Q9BUF5	TBB4A_HUMAN;TBB6_HUMAN	Tubulin beta-4A chain
26.1019	26.2148	26.3344	26.2128	26.0008	26.4513	26.2668	26.2179	26.2914	26.2073	26.5338	26.7471	26.029	26.4408	26.4152	25.7383	25.7315	26.0205	26.249	26.1312	26.0451	26.239	26.2631	26.3366	25.7985	25.9221	25.803	GAPDH	P04406	P04406	G3P_HUMAN	Glyceraldehyde-3-phosphate dehydrogenase
20.4658	20.3931	21.1061	20.4809	19.969	20.679	20.3279	19.7949	20.4567	19.844	20.358	20.8107	19.9998	20.3042	19.6141	19.1106	18.2021	19.7143	19.9305	19.8918	19.8866	19.7584	20.3382	20.4191	19.3503	19.3411	19.37	CAPNS1	P04632	P04632	CPNS1_HUMAN	Calpain small subunit 1
19.7905	19.1298	19.96	20.4911	20.2746	20.7531	20.1462	20.1158	20.9509	19.3995	19.1783	20.2495	20.7925	20.5857	20.4806	19.4056	19.2386	20.1377	18.5083	19.2695	19.2213	20.2285	20.3046	20.6425	19.3112	20.0356	19.8681	HSPB1	P04792	P04792	HSPB1_HUMAN	Heat shock protein beta-1
19.3446	19.2633	19.2975	0	18.8027	0	0	18.6823	0	19.7077	19.5371	20.0413	18.9964	19.4602	0	0	0	17.1478	20.0096	19.2947	20.0097	0	19.6538	19.7964	0	16.9499	15.3944	TYMS	P04818	P04818	TYSY_HUMAN	Thymidylate synthase
21.6285	21.4584	21.6582	21.2617	21.0575	21.5036	21.3751	21.3176	21.6424	21.5764	21.7485	21.9973	21.3812	21.4864	21.2788	20.9822	20.8117	21.4164	21.4724	21.1832	21.3007	21.0936	21.3592	21.6942	21.1463	21.534	21.2323	RPN1	P04843	P04843	RPN1_HUMAN	Dolichyl-diphosphooligosaccharide--protein glycosyltransferase subunit 1
21.264	21.393	21.5304	20.7303	20.5367	21.111	20.8503	20.8002	21.1918	21.3123	21.2792	21.7146	21.0013	21.0479	20.8115	20.6174	20.3917	20.822	21.1213	20.8941	20.9855	20.7837	21.0064	21.4053	20.5114	20.7406	20.3666	RPN2	P04844	P04844	RPN2_HUMAN	Dolichyl-diphosphooligosaccharide--protein glycosyltransferase subunit 2
21.7336	21.9206	22.1938	21.5863	21.4819	21.9434	21.6712	21.1554	21.3757	21.6234	22.2041	22.4206	21.7963	21.8475	21.7548	20.8004	20.5589	21.2165	21.7692	21.4931	21.4562	21.3208	21.5954	22.0168	21.1476	21.2326	21.0148	GNAI2	P04899	P04899	GNAI2_HUMAN	Guanine nucleotide-binding protein G(i) subunit alpha-2
23.322	23.3582	23.7128	24.0215	24.2817	24.4897	24.6717	24.1038	24.5923	23.4148	23.9241	24.0161	23.8108	24.2898	24.189	23.9274	23.7835	23.8521	23.6784	23.2362	23.2463	24.1751	24.1605	24.5174	24.0029	24.2277	24.0575	GNAI1;GNAI2;GNAI3;GNAO1	P04899;P08754;P09471;P63096	P04899;P08754;P09471;P63096	GNAI1_HUMAN;GNAI2_HUMAN;GNAI3_HUMAN;GNAO_HUMAN	Guanine nucleotide-binding protein G(i) subunit alpha-2
21.7336	21.7262	21.8916	21.8486	21.8398	22.1476	22.2418	21.4387	22.1112	21.6046	22.0657	22.4983	21.9758	22.1567	21.97	21.2883	20.7666	21.6379	21.6592	21.3527	21.232	21.8929	22.0471	22.365	21.0626	21.4807	21.3401	GNAI1;GNAI2;GNAI3	P04899;P08754;P63096	A8MTJ3;P04899;P08754;P11488;P19087;P63096	GNAI1_HUMAN;GNAI2_HUMAN;GNAI3_HUMAN	Guanine nucleotide-binding protein G(i) subunit alpha-2
20.7198	20.6367	20.9836	20.6471	20.3714	20.9445	21.8931	21.2094	21.8229	21.033	21.2192	21.683	20.663	20.9335	20.8663	21.0641	20.6608	21.4512	20.7801	20.3292	20.6093	20.7724	20.8759	21.2262	21.7927	22.0539	21.7382	ATP1A1	P05023	P05023	AT1A1_HUMAN	Sodium/potassium-transporting ATPase subunit alpha-1
21.3322	21.0321	21.4788	21.6972	22.1279	22.298	23.0583	22.2352	22.628	21.4421	21.8816	22.0426	21.4587	22.3011	22.1337	22.25	21.9157	22.7254	21.3341	20.7576	20.8528	21.7476	21.9336	21.9843	22.4744	22.8046	22.4487	ATP1A1;ATP1A3	P05023;P13637	P05023;P13637;P50993;Q13733	AT1A1_HUMAN;AT1A3_HUMAN	Sodium/potassium-transporting ATPase subunit alpha-1
21.4029	21.1837	21.4955	21.705	21.963	22.3921	23.0472	22.2345	22.5766	21.4137	21.7065	21.8601	21.6111	22.2224	21.9796	22.3901	21.989	22.7214	21.0625	20.8279	20.6811	21.9413	21.9795	22.1679	22.4799	22.7128	22.4871	ATP1A1;ATP1A2;ATP1A3	P05023;P13637;P50993	P05023;P13637;P20648;P50993;P54707;Q13733	AT1A1_HUMAN;AT1A2_HUMAN;AT1A3_HUMAN	Sodium/potassium-transporting ATPase subunit alpha-1
21.352	21.2104	21.616	22.1876	21.8493	22.2032	22.9745	22.3823	22.9038	21.2011	21.8728	22.1382	21.9165	22.0905	22.3953	22.2904	21.8706	22.5933	21.0172	20.9723	20.6953	21.9413	22.0494	22.1522	22.2295	22.7219	22.3138	ATP12A;ATP1A1;ATP1A2;ATP1A3	P05023;P13637;P50993;P54707	P05023;P13637;P50993;P54707;Q13733	AT12A_HUMAN;AT1A1_HUMAN;AT1A2_HUMAN;AT1A3_HUMAN	Sodium/potassium-transporting ATPase subunit alpha-1
19.1145	18.7584	19.3444	19.0222	18.6362	18.8789	20.044	19.1805	20.1639	19.1826	19.1962	19.6886	19.2329	19.0887	0	19.2859	18.3964	19.8737	18.9871	18.307	18.7187	19.4042	19.1631	19.6349	19.732	20.2118	19.999	ATP1A1;ATP1A2	P05023;P50993	P05023;P50993;Q13733	AT1A1_HUMAN;AT1A2_HUMAN	Sodium/potassium-transporting ATPase subunit alpha-1
19.6584	19.6755	19.8427	20.2008	20.5411	20.9947	21.8259	21.1545	21.5172	19.6711	20.0922	20.6026	19.9016	20.8744	20.8154	20.8762	20.4269	21.3047	19.5127	19.0502	18.9238	20.4595	20.4861	20.6005	21.4431	21.7549	21.4006	ATP1B1	P05026	P05026	AT1B1_HUMAN	Sodium/potassium-transporting ATPase subunit beta-1
18.52	18.7651	18.9626	0	18.3893	0	19.1785	18.3066	18.9078	18.2955	18.5209	18.9281	18.3143	19.2656	0	18.2781	17.6155	18.9125	18.1357	17.676	17.9433	0	18.8879	19.1509	19.2556	19.577	19.4004	APP	P05067	P05067	A4_HUMAN	Amyloid-beta precursor protein
20.0992	20.0369	20.1426	20.8021	20.9928	21.3164	21.4082	20.7121	21.149	20.1353	20.4505	20.785	20.624	21.1694	20.9314	20.1908	19.9496	20.589	20.2065	19.8009	20.0641	20.8363	21.0117	21.3263	20.703	20.9558	20.6344	ALDH2	P05091	P05091	ALDH2_HUMAN	Aldehyde dehydrogenase, mitochondrial
18.8399	18.9828	19.0168	19.5123	19.8843	0	20.2517	19.4385	20.1593	19.1366	19.5958	19.8262	19.4272	19.9288	0	19.0386	18.3146	19.1465	19.2684	18.7722	18.8733	19.8166	19.7421	20.2005	19.5069	19.6455	19.5372	ALDH1B1;ALDH2	P05091;P30837	O94788;P00352;P05091;P30837;P47895	AL1B1_HUMAN;ALDH2_HUMAN	Aldehyde dehydrogenase, mitochondrial
19.5127	19.4577	20.4168	0	17.6455	0	18.112	0	0	18.92	19.2118	19.4533	18.2346	18.3973	0	0	0	18.1506	18.6101	18.1071	18.1811	0	18.2494	18.4409	17.7369	17.8363	17.4086	HMGN1	P05114	P05114	HMGN1_HUMAN	Non-histone chromosomal protein HMG-14
0	0	0	0	0	0	17.013	17.7072	0	0	0	0	16.2245	17.2022	0	0	0	17.2459	0	0	0	0	0	0	17.4158	17.9813	18.3558	PRKCG	P05129	P05129	KPCG_HUMAN	Protein kinase C gamma type
22.3718	22.3119	22.5579	23.1936	22.7859	23.2351	23.2608	22.8699	23.1315	22.5061	22.6605	23.0834	22.7059	23.1703	23.2861	22.5022	22.3613	22.819	22.3703	22.1135	21.9738	22.8101	22.8232	23.2209	22.456	22.8686	22.6496	SLC25A5	P05141	P05141	ADT2_HUMAN	ADP/ATP translocase 2
0	0	0	0	0	0	19.5437	0	0	0	0	0	16.8239	17.155	0	18.5304	17.6807	18.9828	0	0	0	0	17.5846	0	18.2628	18.6855	18.7488	SLC25A4;SLC25A5	P05141;P12235	P05141;P12235	ADT1_HUMAN;ADT2_HUMAN	ADP/ATP translocase 2
22.4655	22.2973	22.7476	23.1016	22.9736	23.4562	23.5781	22.898	23.5393	22.3202	22.6842	23.2829	22.9812	23.4855	23.0596	22.4798	22.0828	22.9831	22.3474	21.8139	22.0882	23.3256	23.0929	23.3655	22.6824	23.0147	22.8444	SLC25A4;SLC25A5;SLC25A6	P05141;P12235;P12236	P05141;P12235;P12236;Q9H0C2	ADT1_HUMAN;ADT2_HUMAN;ADT3_HUMAN	ADP/ATP translocase 2
23.7429	23.5463	23.9866	23.8211	24.1147	24.256	24.2054	23.7168	24.3947	23.803	23.8028	24.5376	24.0591	24.4724	24.1686	23.1693	22.8094	23.9405	23.7891	23.1062	23.506	23.9959	24.225	24.41	23.6232	24.0494	23.9591	SLC25A5;SLC25A6	P05141;P12236	P05141;P12236	ADT2_HUMAN;ADT3_HUMAN	ADP/ATP translocase 2
20.5258	20.4697	20.8151	0	19.7019	0	20.1869	20.4839	20.6792	20.5421	20.5768	21.0613	20.3523	20.1837	0	19.4063	19.302	19.8988	20.7378	19.997	20.1217	0	19.9566	20.5513	19.0875	19.7707	19.5133	PCCA	P05165	P05165	PCCA_HUMAN	Propionyl-CoA carboxylase alpha chain, mitochondrial
19.2193	19.17	19.4684	0	18.8223	0	18.6577	19.055	19.2777	18.9553	19.2259	19.5312	18.5171	18.6019	0	17.9119	18.5698	18.4351	19.3506	18.9211	18.9539	0	18.6316	19.0392	18.0855	18.3541	17.896	PCCB	P05166	P05166	PCCB_HUMAN	Propionyl-CoA carboxylase beta chain, mitochondrial
19.7101	19.5737	20.432	0	0	0	0	0	0	19.0212	18.4939	0	0	0	0	0	0	0	18.6868	0	18.9337	0	0	0	0	0	0	ALPL	P05186	P05186	PPBT_HUMAN	Alkaline phosphatase, tissue-nonspecific isozyme
20.636	20.5601	20.8148	20.9819	20.6721	20.9813	20.94	20.522	20.957	20.7283	21.0147	21.4781	20.9319	21.1111	20.3705	19.9947	19.7282	20.6232	20.8757	20.4689	20.7552	20.7941	21.0402	21.3408	20.5377	20.8557	20.6185	EIF2S1	P05198	P05198	IF2A_HUMAN	Eukaryotic translation initiation factor 2 subunit 1
20.481	20.3836	20.3993	0	18.7784	0	19.0794	19.6532	19.2076	20.2789	20.6459	20.8875	19.7841	19.781	19.794	18.6456	18.0398	19.6608	20.4219	19.9753	20.12	19.091	19.783	20.0377	18.7684	19.0846	19.2856	HMGN2;HMGN3	P05204;Q15651	P05204;Q15651	HMGN2_HUMAN;HMGN3_HUMAN	Non-histone chromosomal protein HMG-17
23.3179	23.543	20.4187	22.5365	22.9661	21.2961	22.6319	22.2844	20.7232	22.9776	22.8477	22.3251	23.05	22.968	21.7336	22.7225	22.59	22.3193	22.9639	23.4127	23.196	22.2552	22.1683	20.9887	22.9221	22.0865	22.5892	RPLP1	P05386	P05386	RLA1_HUMAN	Large ribosomal subunit protein P1
23.4621	23.4044	23.6147	23.4879	22.9172	23.7734	22.9808	22.8237	23.1561	23.4815	23.627	23.8624	23.3293	23.1754	23.2564	22.7212	22.5207	23.0161	23.6017	23.2726	23.3949	22.8978	23.1876	23.7633	22.8181	22.9864	22.7501	RPLP2	P05387	P05387	RLA2_HUMAN	Large ribosomal subunit protein P2
22.8188	22.7645	22.9605	22.552	22.3611	22.6801	22.2999	22.0392	22.4978	22.8618	22.9518	23.3871	22.5315	22.5397	22.3772	21.756	21.499	22.171	22.8349	22.4924	22.755	22.4285	22.429	22.7607	21.928	22.158	21.9643	RPLP0	P05388	P05388	RLA0_HUMAN	Large ribosomal subunit protein uL10
0	18.4481	0	0	18.1528	0	19.1036	18.5444	19.2343	0	18.2452	21.0932	19.2638	18.6379	0	18.4662	18.5972	19.0853	0	17.6787	20.522	0	18.6429	18.5387	17.7587	18.1625	18.0743	FABP3	P05413	P05413	FABPH_HUMAN	Fatty acid-binding protein, heart
22.0113	22.0243	22.1535	22.0431	21.6208	21.9876	21.706	21.7359	22.0702	22.1905	22.4035	22.7316	22.0357	21.9805	21.857	21.379	21.2749	21.6849	22.3413	22.1945	22.1761	21.9345	22.0601	22.2161	21.3585	21.5383	21.4783	SSB	P05455	P05455	LA_HUMAN	Lupus La protein
20.1124	20.0515	20.2701	0	19.0469	19.5677	18.5952	19.0385	19.5965	19.8714	20.1785	20.4879	19.5801	19.1673	0	18.5514	18.5799	19.5771	20.1324	19.7423	19.8773	0	19.3788	19.8224	18.5032	19.0406	18.801	ITGB1	P05556	P05556	ITB1_HUMAN	Integrin beta-1
0	0	0	0	18.8332	0	19.6724	0	19.3802	18.3444	18.7452	0	19.2939	19.1162	0	18.3196	18.2219	18.7254	18.0452	0	0	0	18.7292	18.8937	18.6142	19.1036	18.9408	PRKCB	P05771	P05771	KPCB_HUMAN	Protein kinase C beta type
0	0	0	0	19.5472	0	20.5835	19.0854	20.0565	18.0195	18.0381	0	19.745	20.0098	0	19.4612	19.186	20.117	0	0	0	0	19.4402	19.4084	19.4143	19.2605	19.5267	PRKCA;PRKCB	P05771;P17252	P05771;P17252	KPCA_HUMAN;KPCB_HUMAN	Protein kinase C beta type
20.4496	20.1813	21.058	21.5198	19.7178	21.6551	19.324	20.2417	21.4951	19.7659	19.2056	20.3304	19.2763	18.0638	20.926	18.589	19.1549	18.7621	19.1503	19.055	19.877	21.7365	19.5976	19.2797	17.5372	17.5379	18.1138	KRT18	P05783	P05783	K1C18_HUMAN	Keratin, type I cytoskeletal 18
20.0778	19.8111	20.66	20.6592	18.8609	21.1169	19.8582	20.0835	23.0203	20.3073	20.0563	21.1159	19.6557	18.8658	20.9567	18.6095	0	18.7813	19.8761	19.6983	20.6685	21.3389	19.5752	20.2891	18.0004	0	0	KRT18;KRT19	P05783;P08727	P05783;P08727	K1C18_HUMAN;K1C19_HUMAN	Keratin, type I cytoskeletal 18
19.8414	19.517	20.6153	20.8748	18.9082	20.9374	19.3909	19.7426	22.2573	19.6851	19.3672	20.6473	18.7968	17.2712	20.3851	18.6721	18.2755	17.8698	18.9396	18.5113	20.0524	21.122	19.4643	19.0347	17.7816	0	17.8145	KRT8	P05787	P05787	K2C8_HUMAN	Keratin, type II cytoskeletal 8
23.7401	23.8617	24.2003	23.7868	23.7909	24.4154	23.809	23.6433	24.0732	23.5575	24.201	24.5846	23.89	24.1709	23.903	22.9886	22.3572	24.009	24.1526	23.9146	24.0147	24.9349	24.4279	24.8124	23.2299	23.4597	23.6442	DES;KRT7;KRT8;PRPH;VIM	P05787;P08670;P08729;P17661;P41219	P05787;P08670;P08729;P17661;P41219;Q9NSB2	DESM_HUMAN;K2C7_HUMAN;K2C8_HUMAN;PERI_HUMAN;VIME_HUMAN	Keratin, type II cytoskeletal 8
20.8218	21.441	0	21.3778	18.4096	21.115	0	0	0	0	22.0241	0	20.8109	20.9179	23.5549	0	21.015	19.4312	0	0	0	0	19.386	0	0	18.6906	20.1233	KRT4;KRT7;KRT8;KRT80	P05787;P08729;P19013;Q6KB66	P05787;P08729;P14136;P19013;Q6KB66	K2C4_HUMAN;K2C7_HUMAN;K2C80_HUMAN;K2C8_HUMAN	Keratin, type II cytoskeletal 8
18.5914	18.7766	0	0	17.5679	0	18.0767	17.5497	18.8091	19.0712	19.0799	19.5965	18.7942	18.4791	0	18.2289	18.3158	18.6182	19.0778	18.2891	18.7492	0	18.3785	18.6338	18.0467	18.282	17.8798	UROD	P06132	P06132	DCUP_HUMAN	Uroporphyrinogen decarboxylase
0	0	0	0	19.5727	0	20.3291	19.8911	20.1337	19.0242	19.8218	0	19.5987	20.0422	0	19.0917	18.818	19.3393	19.291	18.9319	19.1195	0	20.3905	20.6954	19.8744	20.1076	19.9313	FYN	P06241	P06241	FYN_HUMAN	Tyrosine-protein kinase Fyn
19.2889	19.1498	18.8923	19.321	20.4136	20.1294	20.7473	19.6697	20.4987	18.9348	19.3974	19.8148	19.8745	20.6403	20.0107	19.5295	18.9926	19.8285	19.3988	19.261	19.2996	20.3369	20.427	20.6501	20.1615	20.4826	20.1241	FYN;SRC	P06241;P12931	P06241;P07947;P12931	FYN_HUMAN;SRC_HUMAN	Tyrosine-protein kinase Fyn
20.6503	20.8361	21.0954	22.6239	21.1269	22.6873	20.8109	20.7039	22.1087	20.7968	21.1485	21.2864	21.3793	20.3868	21.4463	19.8688	20.2549	21.0519	20.8797	20.1393	20.7394	20.5361	20.5156	21.6315	19.7236	19.7887	19.9587	GSN	P06396	P06396	GELS_HUMAN	Gelsolin
0	18.67	0	0	18.2319	0	19.0199	0	0	19.0824	19.1227	0	19.0029	18.9726	0	0	0	0	19.0161	18.5317	18.8363	0	19.0071	19.2876	0	0	0	RB1	P06400	P06400	RB_HUMAN	Retinoblastoma-associated protein
25.1733	25.0211	25.7638	26.9948	25.0512	25.9236	25.2327	26.8627	25.2976	24.9409	25.3268	25.9381	26.0864	25.3963	25.5782	24.9127	23.9231	24.5778	24.991	24.7921	24.6321	25.4596	25.2561	25.8853	24.2919	24.5367	24.3257	PTMA	P06454	P06454	PTMA_HUMAN	Prothymosin alpha
20.0713	19.7499	20.0348	19.6329	18.8807	19.4945	17.7318	0	17.8919	19.9347	20.1058	20.9804	19.6383	19.8268	0	0	0	17.6867	20.178	19.7137	20.1271	0	19.9833	20.2332	0	17.4544	17.3447	CDK1	P06493	P06493	CDK1_HUMAN	Cyclin-dependent kinase 1
21.307	21.263	21.4545	21.3199	20.9697	21.4858	20.9484	20.5317	20.8562	21.2223	21.6399	22.3073	21.0945	21.298	21.0916	19.9796	19.5564	20.4648	21.6109	21.1313	21.5634	21.1372	21.5263	21.7907	20.2454	20.8852	20.6932	CDK1;CDK16;CDK2;CDK4;CDK5;CDK6;CDK9	P06493;P11802;P24941;P50750;Q00534;Q00535;Q00536	O94921;P06493;P11802;P24941;P50750;Q00526;Q00534;Q00535;Q00536;Q00537;Q07002;Q14004;Q96Q40;Q9NYV4	CDK16_HUMAN;CDK1_HUMAN;CDK2_HUMAN;CDK4_HUMAN;CDK5_HUMAN;CDK6_HUMAN;CDK9_HUMAN	Cyclin-dependent kinase 1
20.145	19.7722	20.2288	0	18.9012	0	18.5097	0	18.5297	20.0161	20.3865	20.9798	19.7608	19.6499	0	0	0	0	20.5697	19.7189	19.8218	0	19.9702	19.9731	0	0	0	CDK1;CDK2	P06493;P24941	P06493;P24941;Q00526	CDK1_HUMAN;CDK2_HUMAN	Cyclin-dependent kinase 1
23.8057	23.7399	23.8309	23.8454	23.8463	24.1168	24.292	23.8294	24.3036	23.6674	23.9102	24.2529	23.8738	24.1727	24.045	23.7027	23.3773	23.932	23.6221	23.3988	23.4891	23.8597	23.9317	24.1536	23.8042	24.0898	23.8909	ATP5F1B	P06576	P06576	ATPB_HUMAN	ATP synthase subunit beta, mitochondrial
20.967	20.8133	21.1895	21.0797	20.7789	21.3183	20.9054	20.3769	20.8689	20.8089	21.0301	21.4608	21.0372	21.1741	20.9862	20.3661	19.7921	20.7485	20.7563	20.5798	20.723	20.9076	20.9521	21.1582	20.4336	20.7081	20.5294	EIF4E	P06730	P06730	IF4E_HUMAN	Eukaryotic translation initiation factor 4E
22.1225	22.2513	22.5481	22.1418	21.9904	0	21.5931	20.9333	21.3266	21.9162	22.4757	22.0649	21.9977	22.2649	0	21.3921	21.4105	21.2358	21.8652	21.7963	21.6918	0	21.8138	22.2426	20.5832	21.0436	20.9404	CKM	P06732	P06732	KCRM_HUMAN	Creatine kinase M-type
24.6602	24.8035	23.8824	24.0378	25.2404	24.6374	25.0543	25.1195	25.0362	25.1101	25.7402	25.3183	25.1129	25.8395	25.352	24.2364	24.9756	25.0358	25.5285	25.1055	24.4918	25.265	25.3492	25.3943	24.4769	24.6543	24.7229	CKB;CKM	P06732;P12277	P06732;P12277	KCRB_HUMAN;KCRM_HUMAN	Creatine kinase M-type
25.2806	25.2143	25.6019	25.6883	25.0054	25.9149	26.0064	26.2231	26.2582	25.6832	25.8566	26.3082	25.8661	25.7362	26.1	25.7605	25.4642	26.016	25.7579	25.4506	25.5624	26.2433	26.0953	26.4649	25.865	26.0101	26.0074	ENO1	P06733	P06733	ENOA_HUMAN	Alpha-enolase
25.2705	25.2876	25.1737	25.4277	25.0306	25.3887	25.9389	26.2002	25.1739	25.4363	25.4817	25.1081	25.3771	25.1353	24.7512	25.7777	25.7667	25.6153	25.636	25.4462	25.5465	25.5884	25.7921	25.2449	26.2171	26.0489	25.9603	ENO1;ENO2;ENO3	P06733;P09104;P13929	P06733;P09104;P13929	ENOA_HUMAN;ENOB_HUMAN;ENOG_HUMAN	Alpha-enolase
19.7609	19.9065	0	0	0	0	0	0	0	19.2268	19.7786	19.1112	0	18.3701	0	0	0	19.0418	19.7976	19.3773	19.6762	0	19.0775	20.2359	17.5253	18.2121	0	PYGL	P06737	P06737	PYGL_HUMAN	Glycogen phosphorylase, liver form
20.8817	20.9209	21.2505	21.2684	21.2049	21.6771	21.3213	20.9979	21.3308	21.0257	21.6134	21.5992	20.9748	21.7241	21.4046	20.4721	20.4567	21.0741	21.2659	20.7991	21.0283	21.3888	21.392	21.7888	20.9563	21.402	21.0615	PYGB;PYGL;PYGM	P06737;P11216;P11217	P06737;P11216;P11217	PYGB_HUMAN;PYGL_HUMAN;PYGM_HUMAN	Glycogen phosphorylase, liver form
22.3635	22.3043	22.4507	22.8151	22.7555	23.2012	23.8718	23.2633	23.898	22.4212	22.8999	23.0993	22.7963	23.247	22.9759	23.0563	22.9061	23.7401	22.4732	22.1987	22.0692	23.0856	23.2251	23.2517	23.408	23.6881	23.494	GPI	P06744	P06744	G6PI_HUMAN	Glucose-6-phosphate isomerase
23.2798	23.2507	23.7036	22.9764	22.6233	23.1059	22.8903	22.6213	23.0095	23.2449	23.4686	24.015	23.3031	22.8152	22.8731	22.4351	21.574	22.7791	23.3237	23.0567	23.4233	23.3057	23.0738	23.4618	22.4431	22.4446	22.3786	NPM1	P06748	P06748	NPM_HUMAN	Nucleophosmin
23.1442	22.9258	23.1511	23.6023	22.7772	23.6593	22.4599	23.1788	23.0279	22.9846	23.1267	23.4998	22.6917	22.9435	23.4811	22.9836	23.0522	22.7895	23.0122	22.7735	22.7878	23.1112	22.7304	22.8593	22.4588	22.7676	22.5102	TPM3	P06753	P06753	TPM3_HUMAN	Tropomyosin alpha-3 chain
23.1644	23.1693	23.3491	22.8547	22.8532	23.2357	23.1254	22.5043	23.493	23.1737	23.5957	23.8442	23.0285	23.136	23.335	22.4026	22.1784	23.1991	23.3415	22.8666	23.1073	23.0691	23.1588	23.5441	22.8356	23.1289	23.0026	TPM1;TPM2;TPM3;TPM4	P06753;P07951;P09493;P67936	P06753;P07951;P09493;P67936	TPM1_HUMAN;TPM2_HUMAN;TPM3_HUMAN;TPM4_HUMAN	Tropomyosin alpha-3 chain
20.2647	20.6584	21.0266	20.0866	19.9205	20.6169	20.2576	20.2436	20.6956	20.3386	20.8976	21.2876	20.4974	20.6158	0	19.797	0	20.4374	20.3646	19.8559	20.4836	20.2165	20.8518	21.1536	20.219	20.5572	20.0997	TPM2;TPM3;TPM4	P06753;P07951;P67936	P06753;P07951;P67936	TPM2_HUMAN;TPM3_HUMAN;TPM4_HUMAN	Tropomyosin alpha-3 chain
20.214	20.0896	20.8645	24.3212	19.9822	0	20.5583	24.2021	20.3945	20.0023	20.3896	20.9048	20.4988	20.5927	0	19.7374	20.3858	20.6092	20.3071	20.0166	20.287	21.8894	20.5211	21.0751	20.0286	20.0637	20.2794	TPM3;TPM4	P06753;P67936	P06753;P67936	TPM3_HUMAN;TPM4_HUMAN	Tropomyosin alpha-3 chain
18.338	18.4512	0	0	0	0	0	0	18.4188	18.5384	18.5331	18.9048	17.9744	18.0612	0	18.5505	18.5364	18.071	18.7955	19.13	18.4996	0	18.38	18.6502	17.7577	17.4796	17.5577	ITGAV	P06756	P06756	ITAV_HUMAN	Integrin alpha-V
22.2187	22.2097	22.712	0	21.7121	0	22.6126	22.253	23.2283	22.2977	22.4545	23.3312	21.6089	22.0675	0	22.4554	0	22.2698	22.6	22.1594	22.513	0	22.6161	22.4931	22.1057	22.7695	22.5246	HEXA	P06865	P06865	HEXA_HUMAN	Beta-hexosaminidase subunit alpha
0	18.3805	0	19.4329	19.0059	19.0809	19.9229	18.9501	19.9899	18.5379	17.309	0	17.8788	18.7524	0	18.1898	17.6533	19.117	18.8536	0	18.5695	0	19.0927	19.6532	19.2477	19.8178	19.3034	EPHX1	P07099	P07099	HYEP_HUMAN	Epoxide hydrolase 1
0	0	0	0	19.3253	0	19.4416	19.5938	19.7949	18.631	19.1968	0	19.7211	20.4552	0	19.2521	19.8071	19.4032	18.0638	0	0	0	19.716	19.3646	19.3542	19.3841	19.6443	DBI	P07108	P07108	ACBP_HUMAN	Acyl-CoA-binding protein
25.3567	25.3621	25.6438	25.6059	25.0613	25.8291	25.3463	25.4595	25.6828	25.485	25.8716	26.1965	25.7571	25.6406	25.6548	25.1318	24.8005	25.5797	25.6039	25.2955	25.2914	25.5442	25.7049	25.9429	24.9678	25.2957	25.1602	LDHB	P07195	P07195	LDHB_HUMAN	L-lactate dehydrogenase B chain
20.0219	19.7067	19.8722	20.3896	20.9592	20.6314	21.6848	21.2097	21.1696	19.1513	19.1562	19.6213	0	19.9445	0	19.733	19.656	20.5847	19.4793	19.0431	19.096	20.0436	20.8684	20.8116	22.1741	22.3915	22.1292	NEFL	P07196	P07196	NFL_HUMAN	Neurofilament light polypeptide
24.3089	24.3787	24.5834	24.3597	24.673	25.0081	24.7897	24.4945	24.6476	24.181	24.8112	25.2553	24.0809	24.978	24.7563	23.899	23.477	24.5326	24.88	24.3799	24.5539	24.8893	25.2556	25.4074	24.4063	24.9318	24.6804	DES;INA;NEFL;NEFM;VIM	P07196;P07197;P08670;P17661;Q16352	P07196;P07197;P08670;P12036;P17661;Q16352	AINX_HUMAN;DESM_HUMAN;NFL_HUMAN;NFM_HUMAN;VIME_HUMAN	Neurofilament light polypeptide
21.7746	21.6503	22.0789	22.3173	23.1837	23.0543	23.7224	22.7605	23.2155	20.5025	21.4152	21.6296	20.8454	22.6592	21.8714	21.6862	21.0965	22.6134	21.1526	20.9301	20.8282	23.043	22.7807	22.9764	23.2751	23.2877	23.3084	INA;NEFL;NEFM	P07196;P07197;Q16352	P07196;P07197;P12036;Q16352	AINX_HUMAN;NFL_HUMAN;NFM_HUMAN	Neurofilament light polypeptide
20.8131	20.4691	20.9377	20.9151	21.4402	21.3063	22.0557	21.5085	21.4886	20.1186	20.0298	20.5499	18.651	20.8306	20.4708	20.7014	20.5062	21.0884	20.2809	20.0652	19.8392	20.8552	21.356	21.3067	22.2862	22.4449	22.3154	NEFM	P07197	P07197	NFM_HUMAN	Neurofilament medium polypeptide
21.0573	20.9491	20.9204	21.8974	22.6461	22.6686	23.157	22.1269	22.5862	20.2289	20.8138	20.9263	20.3468	22.5021	21.8891	21.348	20.8321	22.1342	20.5338	20.333	19.958	22.4544	22.0401	22.3694	22.5173	22.7598	22.537	INA;NEFM	P07197;Q16352	P07197;Q16352	AINX_HUMAN;NFM_HUMAN	Neurofilament medium polypeptide
21.4099	21.4352	21.6218	0	20.7046	0	21.1331	20.97	21.481	21.6413	21.969	22.0749	20.9802	21.4873	21.1506	20.6403	20.5603	20.9295	21.4594	20.992	21.1383	0	21.0717	21.2966	20.5075	20.932	20.5162	GPX1	P07203	P07203	GPX1_HUMAN	Glutathione peroxidase 1
0	0	0	0	18.365	0	20.1452	19.5522	19.8954	17.7717	18.1737	18.537	17.8012	18.6688	0	18.6555	17.9099	19.3938	18.9952	18.3107	18.1708	19.4461	20.1048	20.3924	20.2144	20.8217	20.3235	PGK2	P07205	P07205	PGK2_HUMAN	Phosphoglycerate kinase 2
21.8988	21.8551	22.136	21.7984	21.4552	21.9832	22.096	22.0961	22.7177	21.9817	22.0734	22.4691	21.7928	21.7679	21.6846	21.7043	21.4004	22.142	21.8998	21.5405	21.7196	21.6822	21.8322	22.0736	21.8376	22.1227	21.9422	P4HB	P07237	P07237	PDIA1_HUMAN	Protein disulfide-isomerase
20.7852	20.8173	21.0683	0	19.9304	0	20.6425	21.2187	20.7853	21.6175	22.0069	22.3765	21.0032	21.3521	21.2041	20.627	20.3119	20.7807	21.1624	20.8601	20.7095	21.1904	21.0298	21.3569	21.2804	21.3964	21.2285	H1-0	P07305	P07305	H10_HUMAN	Histone H1.0
19.1592	19.0821	0	0	19.3433	0	20.0529	20.0411	20.0827	19.2711	19.226	19.5972	19.2689	20.0982	20.1992	19.6334	19.4552	20.1418	18.6158	18.6987	18.9043	0	19.8037	20.378	20.2141	20.5812	20.2848	ACYP1	P07311	P07311	ACYP1_HUMAN	Acylphosphatase-1
17.8097	17.4345	0	0	0	0	0	0	0	16.9926	18.3073	18.4239	18.4632	17.8752	0	17.1407	0	16.6915	17.6532	17.3195	17.1463	0	0	18.2129	16.6428	16.8857	16.8761	CRYGD	P07320	P07320	CRGD_HUMAN	Gamma-crystallin D
21.4456	21.3917	21.5385	22.0124	21.6855	22.1387	22.2967	22.173	22.9973	21.52	21.7337	22.2	21.9831	22.0869	21.8124	21.5044	21.185	22.0306	21.6103	21.1001	21.4004	21.8378	21.8073	22.1623	21.6619	22.054	21.9031	CTSD	P07339	P07339	CATD_HUMAN	Cathepsin D
21.1562	20.7723	21.6266	21.8115	19.523	21.5402	20.2008	20.6416	22.2272	21.2368	20.9396	21.9064	20.8088	20.1769	21.4222	19.8215	19.8388	20.2291	20.1786	19.9661	19.9609	21.8443	20.063	20.4335	19.7674	20.0653	19.9936	ANXA2	P07355	A6NMY6;P07355	ANXA2_HUMAN	Annexin A2
19.5769	19.5687	19.5014	0	19.9303	19.8216	20.0564	19.2224	20.2506	19.3938	19.7614	20.1424	19.4389	20.0756	19.7143	19.0086	18.692	19.5628	19.5196	18.9621	19.0046	19.4065	20.0224	20.1798	19.4548	19.8594	19.3877	CAPN1	P07384	P07384	CAN1_HUMAN	Calpain-1 catalytic subunit
26.181	26.4571	25.9023	26.3885	26.6582	26.4824	26.9161	25.7115	25.2602	25.9124	25.9147	26.1237	26.1205	26.3056	26.3801	26.4611	26.1755	26.114	25.7166	26.0652	25.9755	26.3418	26.3835	25.6604	26.3011	26.1179	26.1687	TUBB	P07437	P07437	TBB5_HUMAN	Tubulin beta chain
24.465	25.6156	22.9976	22.5593	24.9793	0	24.8824	21.2204	21.13	25.1283	24.6786	24.7056	25.0095	25.2936	23.1123	26.6963	25.28	24.9809	23.387	24.9208	25.3189	24.9802	24.3882	24.1813	25.6744	24.5689	24.76	TUBB;TUBB2A;TUBB2B;TUBB3;TUBB4B	P07437;P68371;Q13509;Q13885;Q9BVA1	P07437;P68371;Q13509;Q13885;Q9BVA1	TBB2A_HUMAN;TBB2B_HUMAN;TBB3_HUMAN;TBB4B_HUMAN;TBB5_HUMAN	Tubulin beta chain
22.7257	22.5237	25.1464	23.1113	25.7418	23.9885	25.9202	23.7289	23.9592	22.4278	22.9258	23.3243	25.3803	23.8104	23.6313	25.0558	23.5102	24.2125	23.1181	24.7231	24.306	26.0664	24.9031	26.0402	25.3561	25.6808	25.5482	TUBB;TUBB2A;TUBB2B;TUBB4B	P07437;P68371;Q13885;Q9BVA1	P07437;P68371;Q13885;Q9BVA1	TBB2A_HUMAN;TBB2B_HUMAN;TBB4B_HUMAN;TBB5_HUMAN	Tubulin beta chain
24.9974	24.9148	25.2769	25.2581	25.8819	25.9264	26.4835	25.421	26.1944	24.6118	25.0491	25.5545	25.7976	26.1971	25.8701	25.3212	24.7443	25.8756	25.2007	24.7287	24.7953	26.1287	26.1991	26.4194	25.756	25.8434	25.9597	TUBB;TUBB1;TUBB2A;TUBB2B;TUBB4B	P07437;P68371;Q13885;Q9BVA1;Q9H4B7	A6NNZ2;P07437;P68371;Q13885;Q3ZCM7;Q9BVA1;Q9H4B7	TBB1_HUMAN;TBB2A_HUMAN;TBB2B_HUMAN;TBB4B_HUMAN;TBB5_HUMAN	Tubulin beta chain
23.9184	24.1021	26.4141	26.4942	25.5049	26.4675	25.6348	24.9549	25.1583	23.8209	24.2341	24.5662	24.2081	24.908	26.4491	25.6585	25.3843	25.2936	23.8938	24.124	23.8012	25.5344	25.4663	25.5402	25.4115	25.3774	25.3274	TUBB;TUBB2A;TUBB2B;TUBB3	P07437;Q13509;Q13885;Q9BVA1	P07437;Q13509;Q13885;Q9BVA1	TBB2A_HUMAN;TBB2B_HUMAN;TBB3_HUMAN;TBB5_HUMAN	Tubulin beta chain
19.511	0	19.2878	0	0	0	0	0	0	18.2619	18.7181	18.9579	0	0	0	0	0	0	18.4599	17.2372	18.2557	0	0	0	0	0	0	CA3	P07451	P07451	CAH3_HUMAN	Carbonic anhydrase 3
19.9994	19.7225	19.9746	21.1268	21.0773	22.0091	21.2813	22.0782	21.8162	19.9043	20.3859	20.6952	21.0186	21.3178	22.501	20.9658	20.4118	21.2052	19.9671	19.7383	19.9443	21.4058	21.1199	21.5717	20.9859	21.7168	21.4356	PSAP	P07602	P07602	SAP_HUMAN	Prosaposin
19.2018	19.2493	19.4935	0	18.1288	0	19.1096	18.811	19.8025	19.5383	19.8828	20.6004	18.859	18.7121	0	18.1476	17.8446	18.8561	19.5108	19.176	19.4841	0	18.8421	19.3915	18.6718	18.8147	18.5824	HEXB	P07686	P07686	HEXB_HUMAN	Beta-hexosaminidase subunit beta
25.4211	25.3756	25.4711	25.2301	24.9081	25.5432	24.8257	24.657	25.0167	25.3429	25.3662	25.589	25.0642	25.1047	25.1638	24.7985	24.6539	24.7889	25.2925	25.3107	25.4924	25.0878	24.9496	25.043	24.674	24.6449	24.525	PFN1	P07737	P07737	PROF1_HUMAN	Profilin-1
0	17.0188	0	0	17.4348	0	18.5281	17.7492	18.6797	17.4738	18.2288	18.4646	17.6903	18.4698	0	17.664	17.2349	18.3167	17.5406	16.1078	17.4694	0	18.1641	18.4765	17.7097	18.2353	18.0914	BPGM	P07738	P07738	PMGE_HUMAN	Bisphosphoglycerate mutase
20.2497	19.9566	20.3124	19.9563	19.5149	20.3145	19.8382	19.4428	20.2869	19.9947	20.2716	20.7906	19.8379	19.8375	19.2411	19.0452	18.7472	19.5362	20.2944	19.7151	19.9715	19.982	20.2891	20.4639	19.3877	20.0658	19.7694	APRT	P07741	P07741	APT_HUMAN	Adenine phosphoribosyltransferase
21.0688	21.0007	21.3594	21.0124	20.6839	20.8602	21.0254	20.566	21.0783	21.0186	21.2745	21.6081	20.8733	21.0871	20.6318	20.4949	20.3102	20.6724	21.0935	20.8363	20.9364	21.3627	20.9079	21.3289	20.6254	20.9103	20.7327	EPRS1	P07814	P07814	SYEP_HUMAN	Bifunctional glutamate/proline--tRNA ligase
0	17.4657	0	0	0	0	17.7376	0	0	17.009	17.568	0	17.3233	17.4973	0	0	0	17.0276	17.0507	17.1945	17.5548	0	17.4524	18.5117	16.9297	17.3724	17.1974	EPRS1;QARS1	P07814;P47897	P07814;P47897	SYEP_HUMAN;SYQ_HUMAN	Bifunctional glutamate/proline--tRNA ligase
20.0796	19.9481	19.9349	0	19.5914	20.5953	20.5462	20.3566	20.8233	20.3011	20.7322	21.0114	19.9642	19.9996	20.6989	19.4996	19.2752	20.0477	20.1164	19.8637	19.8533	0	19.7984	20.2801	19.9009	20.1969	19.9052	CTSB	P07858	P07858	CATB_HUMAN	Cathepsin B
24.7093	24.6181	24.8302	24.4576	24.56	24.9374	24.8204	24.5445	24.8274	24.5949	24.7972	25.1255	24.4233	24.8484	24.8239	24.4107	24.1776	24.6786	24.5434	24.3475	24.6188	24.5705	24.6921	24.9868	24.5275	24.7489	24.5591	HSP90AA1	P07900	P07900	HS90A_HUMAN	Heat shock protein HSP 90-alpha
25.9362	25.7502	25.7633	25.442	25.7815	25.4186	25.7674	25.5592	25.7307	25.7525	25.8735	26.2861	25.5553	25.8862	25.6422	25.0884	24.8274	25.5279	25.8517	25.4559	25.7706	25.4221	25.6286	25.526	25.3415	25.5495	25.2702	HSP90AA1;HSP90AB1	P07900;P08238	P07900;P08238	HS90A_HUMAN;HS90B_HUMAN	Heat shock protein HSP 90-alpha
25.0032	24.756	24.8126	24.5389	24.4338	24.657	24.4621	24.1196	24.584	24.6785	24.8729	25.0312	24.5813	24.7155	24.4036	23.9025	23.6677	24.4431	24.7961	24.4612	24.7533	24.1757	24.4887	24.87	24.3403	24.645	24.4139	HSP90AA1;HSP90AA2P;HSP90AB1;HSP90AB2P	P07900;P08238;Q14568;Q58FF8	P07900;P08238;Q14568;Q58FF8	H90B2_HUMAN;HS902_HUMAN;HS90A_HUMAN;HS90B_HUMAN	Heat shock protein HSP 90-alpha
25.4386	25.2756	25.8934	25.251	25.0403	25.7159	25.3163	25.0507	25.391	25.1232	25.4277	26.1936	25.306	25.3027	25.3251	24.5734	23.837	25.013	25.2559	24.9731	25.2264	25.5222	25.3815	25.8436	24.786	25.062	24.9256	HSP90AA1;HSP90AB1;HSP90AB4P	P07900;P08238;Q58FF6	P07900;P08238;Q58FF6;Q58FF7	H90B4_HUMAN;HS90A_HUMAN;HS90B_HUMAN	Heat shock protein HSP 90-alpha
23.3134	23.2586	23.7574	23.2049	23.0192	23.2098	23.4183	23.1116	23.4483	23.2462	23.4112	24.1107	23.3218	23.4174	23.0606	22.4468	21.8147	22.9953	23.3241	22.8611	23.1844	23.4192	23.3328	23.882	22.777	23.2395	22.9767	HSP90AA1;HSP90AB1;HSP90AB2P;HSP90AB4P	P07900;P08238;Q58FF6;Q58FF8	P07900;P08238;Q58FF6;Q58FF7;Q58FF8	H90B2_HUMAN;H90B4_HUMAN;HS90A_HUMAN;HS90B_HUMAN	Heat shock protein HSP 90-alpha
24.5563	24.5269	24.898	24.4401	24.3202	24.8012	24.5323	24.2336	24.6767	24.4927	24.826	25.475	24.7457	24.755	24.444	23.8968	23.0617	24.4051	24.5979	24.1875	24.5219	24.8944	24.6015	24.9653	24.068	24.3318	24.3078	HSP90AA1;HSP90AB1;HSP90AB2P	P07900;P08238;Q58FF8	P07900;P08238;Q14568;Q58FF8	H90B2_HUMAN;HS90A_HUMAN;HS90B_HUMAN	Heat shock protein HSP 90-alpha
22.8497	22.9343	22.3277	22.3224	21.9105	22.0778	21.5889	22.2853	21.4553	22.4118	22.0969	22.6188	21.6102	21.2714	21.5455	22.4293	21.9786	20.7597	22.2637	22.4499	22.4739	21.8465	21.4089	20.5912	21.9361	21.3918	21.6728	HSP90AA1;HSP90AA4P;HSP90AB1	P07900;P08238;Q58FG1	P07900;P08238;Q14568;Q58FF7;Q58FG1	HS904_HUMAN;HS90A_HUMAN;HS90B_HUMAN	Heat shock protein HSP 90-alpha
24.0361	24.0089	24.2243	23.8052	24.0328	24.099	24.1752	24.0475	24.0319	24.0034	24.3095	24.3628	23.846	24.1407	23.7451	23.5592	23.6213	23.8787	23.9126	23.7549	23.9269	23.9637	23.8412	24.0562	23.7993	24.1457	23.9326	HSP90AA1;HSP90AA2P	P07900;Q14568	P07900;Q14568	HS902_HUMAN;HS90A_HUMAN	Heat shock protein HSP 90-alpha
23.2003	23.1028	22.8583	22.4323	23.4705	22.9044	23.2815	23.1037	23.6143	23.4854	23.5096	23.8036	23.0594	23.7759	23.5386	22.6448	23.0391	23.139	23.3605	23.0153	23.3536	0	23.1778	23.3395	23.1597	23.3222	23.205	HSP90AA1;HSP90AA4P	P07900;Q58FG1	P07900;Q58FG1	HS904_HUMAN;HS90A_HUMAN	Heat shock protein HSP 90-alpha
0	0	0	0	0	0	17.0772	0	0	17.4269	18.097	18.7161	17.3565	18.005	0	17.454	0	16.7712	17.8969	0	0	0	0	18.4926	17.2376	17.7008	17.0774	GALT	P07902	P07902	GALT_HUMAN	Galactose-1-phosphate uridylyltransferase
23.0674	22.9501	22.9901	23.1419	22.1612	22.9321	23.4402	23.3498	23.61	23.1374	23.077	23.3799	23.0006	22.7552	23.0382	23.0407	22.8509	23.2337	23.511	23.012	23.6118	22.8087	22.9552	23.1426	23.5965	23.7573	23.6358	HNRNPC	P07910	P07910	HNRPC_HUMAN	Heterogeneous nuclear ribonucleoproteins C1/C2
0	18.1171	0	0	17.7068	0	18.1793	0	0	17.0373	17.4165	0	18.4595	17.8413	0	18.6213	0	17.5469	0	0	0	0	0	0	18.441	17.6946	18.3904	UQCRH	P07919	P07919	QCR6_HUMAN	Cytochrome b-c1 complex subunit 6, mitochondrial
0	0	0	0	0	0	18.8948	23.0481	20.4887	0	0	0	23.6038	0	0	22.2171	22.9137	22.0513	0	0	0	0	23.4963	0	19.9505	20.4654	20.6523	LAMB1	P07942	P07942	LAMB1_HUMAN	Laminin subunit beta-1
19.913	19.7796	20.1718	0	0	0	0	0	19.3347	19.5562	19.8458	20.3821	18.5797	17.3527	0	0	0	17.1402	20.2025	19.6532	20.2108	0	18.2153	19.118	0	0	0	TPM1;TPM2	P07951;P09493	P07951;P09493	TPM1_HUMAN;TPM2_HUMAN	Tropomyosin beta chain
22.8848	22.5513	22.8058	23.3123	22.5141	22.9568	22.1953	22.7634	22.7509	22.8445	22.6144	22.8973	22.3686	22.1881	22.9704	22.194	22.5161	22.0522	22.8205	22.5271	22.5311	22.6134	22.5315	22.6819	22.2998	22.1061	22.1188	TPM2;TPM4	P07951;P67936	P07951;P67936	TPM2_HUMAN;TPM4_HUMAN	Tropomyosin beta chain
21.3034	21.1934	21.4681	20.8286	20.7775	21.2279	21.2878	20.8475	21.3471	21.2042	21.3968	21.6009	21.033	21.2709	20.877	20.705	20.3006	21.276	21.1604	20.7697	20.814	21.0751	21.2553	21.443	20.8591	21.2385	20.9348	FH	P07954	P07954	FUMH_HUMAN	Fumarate hydratase, mitochondrial
0	17.4105	0	0	17.0985	0	0	0	16.8134	17.2447	16.8381	16.7636	16.9492	17.0573	0	0	0	16.3407	16.845	16.5875	16.7373	0	15.6064	17.0939	14.8196	15.4318	15.1284	IGF1R	P08069	P08069	IGF1R_HUMAN	Insulin-like growth factor 1 receptor
21.5206	21.4503	21.6292	21.0984	20.1038	20.6744	20.4765	21.306	21.6352	21.2348	20.9422	21.3655	21.0133	19.7505	19.6619	19.5467	19.6126	19.789	20.9348	20.5381	20.9277	19.992	19.9126	20.2203	19.4765	19.6836	19.4357	ANXA6	P08133	P08133	ANXA6_HUMAN	Annexin A6
19.7329	20.2122	0	0	19.19	0	0	0	20.6837	19.914	20.3113	20.4715	19.4812	20.011	0	0	0	19.3547	20.1922	0	0	0	0	20.4598	18.4512	19.2353	19.3347	RHOC	P08134	P08134	RHOC_HUMAN	Rho-related GTP-binding protein RhoC
22.1699	22.3808	22.3642	22.0783	22.4911	22.6616	22.3923	21.9962	22.706	22.1615	22.532	23.0105	22.384	22.6593	22.5426	21.8203	21.7258	22.2874	22.3555	22.0604	22.1157	22.6523	22.5771	22.6847	22.0964	22.3168	22.1804	RHOA;RHOC	P08134;P61586	P08134;P61586	RHOA_HUMAN;RHOC_HUMAN	Rho-related GTP-binding protein RhoC
21.5366	21.4737	21.6533	22.693	21.7058	22.413	21.5607	22.2186	22.1059	21.5731	21.3486	21.6788	21.8599	21.4177	22.2605	22.07	22.4043	21.8452	21.905	21.862	21.5404	22.3514	22.1673	21.5011	21.6904	21.3457	21.6503	RHOA;RHOB;RHOC	P08134;P61586;P62745	P08134;P61586;P62745	RHOA_HUMAN;RHOB_HUMAN;RHOC_HUMAN	Rho-related GTP-binding protein RhoC
19.6018	19.5583	19.9467	20.2219	19.9163	20.7612	21.0158	20.6717	21.2719	19.7817	19.7047	20.1421	20.5552	20.3757	20.3797	20.9508	20.8521	21.4092	19.7469	19.4439	19.5833	20.3587	20.4416	20.772	21.0463	21.3217	21.0623	SLC3A2	P08195	P08195	4F2_HUMAN	Amino acid transporter heavy chain SLC3A2
21.8718	21.8322	21.8808	21.6001	21.7831	21.8543	21.9963	21.7825	21.9212	21.2308	21.8734	22.0221	21.4728	22.1239	21.8858	21.2957	21.2857	21.655	21.6012	21.3071	21.4312	21.741	21.9088	22.203	21.672	21.9873	21.7631	PFKM	P08237	P08237	PFKAM_HUMAN	ATP-dependent 6-phosphofructokinase, muscle type
19.1644	19.2123	19.5563	18.9991	19.3413	19.6527	19.7334	19.1007	19.7395	19.0613	19.5397	19.8666	19.3179	19.8698	19.4516	18.8429	18.374	19.344	19.1029	18.5491	18.8918	19.1442	19.7096	19.8346	19.3356	19.6742	19.2975	PFKL;PFKM	P08237;P17858	P08237;P17858	PFKAL_HUMAN;PFKAM_HUMAN	ATP-dependent 6-phosphofructokinase, muscle type
22.096	21.92	22.0155	22.4205	22.4089	22.3206	22.2264	22.7949	22.9594	21.705	21.8944	22.1513	21.9153	22.3598	22.0963	22.2244	22.6539	22.0619	22.1569	22.0417	22.0241	22.9323	22.4401	22.3914	22.5818	22.5528	22.6333	PFKL;PFKM;PFKP	P08237;P17858;Q01813	P08237;P17858;Q01813	PFKAL_HUMAN;PFKAM_HUMAN;PFKAP_HUMAN	ATP-dependent 6-phosphofructokinase, muscle type
24.8273	24.7463	25.0248	24.3949	24.3355	24.7189	24.4007	24.0455	24.4431	24.7538	24.8866	25.352	24.588	24.6755	24.5159	23.721	23.5752	24.2403	24.8578	24.4682	24.8489	24.4298	24.5494	24.9487	24.1127	24.3848	24.2415	HSP90AB1	P08238	P08238	HS90B_HUMAN	Heat shock protein HSP 90-beta
25.0439	24.6995	24.9154	24.3501	24.316	24.8557	24.5598	24.2788	24.7603	24.6065	24.735	25.4054	24.5001	24.5524	24.2204	23.7535	23.4403	24.3962	24.8479	24.4223	24.5348	24.5105	24.7663	24.9557	24.0118	24.6134	24.2015	HSP90AB1;HSP90B1	P08238;P14625	P08238;P14625	ENPL_HUMAN;HS90B_HUMAN	Heat shock protein HSP 90-beta
24.4669	24.1039	24.6936	24.2406	23.9152	24.4232	24.035	23.6419	24.2199	24.2842	24.3922	25.1448	24.3365	24.2058	23.7782	23.3492	22.7479	23.8438	24.5671	23.9145	24.3225	24.098	24.3621	24.4953	23.6768	24.0647	23.8657	HSP90AB1;HSP90AB2P	P08238;Q58FF8	P08238;Q58FF7;Q58FF8	H90B2_HUMAN;HS90B_HUMAN	Heat shock protein HSP 90-beta
18.584	18.717	0	0	19.351	0	19.7661	19.2791	19.5563	18.7935	18.849	19.4388	19.2573	19.9265	0	19.0286	19.0939	19.5363	18.7879	18.3023	18.7641	0	19.5501	19.9396	19.7341	19.7782	19.6603	ASNS	P08243	P08243	ASNS_HUMAN	Asparagine synthetase [glutamine-hydrolyzing]
18.5669	18.7364	0	0	19.8312	19.9275	20.7505	20.1372	20.8754	18.5108	19.0031	19.1577	19.6182	20.425	0	20.4009	19.8407	20.6225	18.2073	18.0987	17.2739	19.9778	19.476	19.9372	20.3783	20.8839	20.5452	SYP	P08247	P08247	SYPH_HUMAN	Synaptophysin
18.4272	18.1552	18.5825	0	0	0	0	0	18.7169	18.4493	18.6271	19.1435	18.4772	18.318	0	17.7494	0	18.441	18.8171	18.1064	18.9021	0	18.4582	19.0637	17.933	18.5307	17.8352	HMBS	P08397	P08397	HEM3_HUMAN	Porphobilinogen deaminase
21.9801	21.996	21.946	21.9553	22.2456	22.3018	22.3459	21.7643	22.3136	22.1398	22.4303	22.5372	22.1883	22.6642	22.1423	21.6961	21.6793	22.0968	22.2172	21.954	22.0355	22.0311	22.2492	22.546	22.3566	22.5606	22.4324	PDHA1	P08559	P08559;P29803	ODPA_HUMAN	Pyruvate dehydrogenase E1 component subunit alpha, somatic form, mitochondrial
18.9307	19.2617	0	0	19.2543	0	19.6066	18.9552	17.8423	19.5015	19.8692	0	19.7729	20.1193	0	18.5418	19.1391	19.3451	19.601	19.6063	18.9983	0	19.0034	18.956	20.037	19.6213	19.2177	PDHA1;PDHA2	P08559;P29803	P08559;P29803	ODPAT_HUMAN;ODPA_HUMAN	Pyruvate dehydrogenase E1 component subunit alpha, somatic form, mitochondrial
20.6351	20.6679	20.6457	20.37	20.3728	20.8181	20.7408	20.356	20.6523	20.4833	20.9095	21.1273	20.5228	20.8253	20.6387	19.9521	19.6346	20.3601	20.5382	19.9803	20.213	20.2631	20.7472	21.0744	20.6146	21.025	20.679	CYC1	P08574	P08574	CY1_HUMAN	Cytochrome c1, heme protein, mitochondrial
19.7423	19.4263	19.923	0	19.0006	0	19.5063	19.1803	19.6718	19.6896	19.9136	20.2161	19.931	19.8531	0	19.3598	19.0014	19.7604	19.8106	19.3306	19.3967	0	19.7363	19.9766	19.3036	19.5614	19.1896	SNRPB2	P08579	P08579	RU2B_HUMAN	U2 small nuclear ribonucleoprotein B''
20.8525	20.6436	20.948	0	20.1917	20.6507	20.7993	20.2354	20.9895	20.9554	21.2542	21.6529	20.9442	20.9649	20.5978	20.0904	20.0011	20.8927	21.1054	20.5368	20.6944	20.867	20.9461	21.2722	20.5488	20.8236	20.5169	SNRPA;SNRPB2	P08579;P09012	P08579;P09012	RU2B_HUMAN;SNRPA_HUMAN	U2 small nuclear ribonucleoprotein B''
21.0933	21.0334	21.4041	20.6677	20.2804	21.2467	20.8278	20.7685	21.0392	20.9216	21.3448	21.8516	20.9206	20.9024	21.0655	20.2229	20.0995	20.6156	21.2576	20.7137	20.9901	20.7418	20.9023	21.3168	20.3317	20.7694	20.5771	SNRNP70	P08621	P08621	RU17_HUMAN	U1 small nuclear ribonucleoprotein 70 kDa
25.093	25.0554	25.1876	24.869	25.0142	25.1911	24.6782	24.4113	24.4737	25.1043	25.5056	25.8631	24.8485	25.4224	25.0266	24.4337	24.0022	24.9942	25.3673	25.192	25.2061	25.25	25.4434	25.5342	24.4597	24.6903	24.587	VIM	P08670	P08670	VIME_HUMAN	Vimentin
24.2342	24.1478	24.387	24.336	24.3725	24.7135	24.1032	23.8115	24.1639	24.2971	24.7672	25.2233	24.4188	24.7497	24.3707	23.7572	23.2763	24.357	24.6463	24.319	24.2636	24.6831	24.8818	25.0698	23.6726	24.0998	24.048	DES;VIM	P08670;P17661	P08670;P17661	DESM_HUMAN;VIME_HUMAN	Vimentin
23.5378	23.7239	23.3986	23.4931	23.4843	23.9838	23.0769	22.795	23.0702	23.7044	24.098	24.4481	23.4838	23.9352	23.6667	22.4994	22.2183	23.3063	23.8754	23.5867	23.6332	23.4514	24.0068	23.6106	22.7547	22.6861	22.8984	PRPH;VIM	P08670;P41219	P08670;P41219	PERI_HUMAN;VIME_HUMAN	Vimentin
21.7246	21.9011	22.0674	21.625	21.4221	21.8844	21.2759	20.9866	21.5605	21.8744	22.0284	22.5289	21.7356	21.5261	22.0042	20.8853	20.777	21.1687	22.0725	21.7669	21.8019	21.5061	21.3714	21.8058	20.8303	21.2121	20.916	RPS17	P08708	P08708	RS17_HUMAN	Small ribosomal subunit protein eS17
17.2842	16.1157	0	0	0	0	17.855	0	20.424	17.4544	17.3233	18.2634	0	0	0	0	0	0	16.9657	16.3269	17.5229	0	0	0	0	0	0	KRT19	P08727	P08727	K1C19_HUMAN	Keratin, type I cytoskeletal 19
18.4657	17.8784	19.2637	20.3529	17.6143	20.3762	0	17.8252	17.9369	16.7071	16.8746	18.2981	0	15.8685	19.5542	0	17.0012	16.9046	16.5152	17.4309	16.8013	19.6476	0	0	0	0	16.6372	KRT7	P08729	P08729	K2C7_HUMAN	Keratin, type II cytoskeletal 7
20.189	20.2939	20.6325	20.1371	20.5134	20.8044	20.5446	19.9265	20.476	20.0749	20.3611	20.9777	20.2636	20.7359	20.2743	19.5781	18.8385	20.0724	20.1721	19.8355	19.9208	20.5552	20.7108	20.9357	19.7936	20.0821	19.7477	GNAI3	P08754	P08754	GNAI3_HUMAN	Guanine nucleotide-binding protein G(i) subunit alpha-3
22.9428	22.878	23.0896	22.7056	22.0104	22.7701	22.283	22.4763	23.3528	23.0495	23.2919	23.5224	22.8829	22.596	22.8063	22.393	22.1992	22.9127	23.0735	22.6399	22.701	22.8305	22.9522	23.3727	22.3267	22.536	22.4363	ANXA5	P08758	P08758	ANXA5_HUMAN	Annexin A5
19.7766	19.4242	21.2769	0	19.5587	0	20.4332	19.3622	20.8524	18.6175	19.8345	21.1704	19.3455	20.1268	21.3495	19.0971	19.7647	0	18.5742	20.4464	19.9686	0	19.9496	0	18.4707	20.554	19.2432	KRT16	P08779	P08779	K1C16_HUMAN	Keratin, type I cytoskeletal 16
23.05	22.9736	23.0827	22.6956	22.3738	22.8261	22.3744	22.126	22.7749	23.1372	23.3372	23.7062	22.889	22.6965	22.5211	21.8484	21.574	22.2326	23.2232	22.7825	23.062	22.539	22.6647	23.0687	22.0463	22.4299	22.2107	RPSA	P08865	P08865;A0A8I5KQE6	RSSA_HUMAN	Small ribosomal subunit protein uS2
0	19.4231	19.8018	0	0	0	20.3597	19.8758	20.6996	19.8282	19.888	20.6245	19.6156	19.9714	0	0	0	20.4294	20.0716	19.4102	0	0	20.3111	20.5971	20.0107	20.685	20.3129	CD63	P08962	P08962	CD63_HUMAN	CD63 antigen
17.9154	17.9607	0	0	0	0	0	0	0	18.2995	18.2407	18.3771	17.8109	18.1649	0	0	16.443	0	18.2589	17.351	18.3415	0	17.8246	17.9648	17.484	17.5492	17.3441	MRPL3	P09001	P09001	RM03_HUMAN	Large ribosomal subunit protein uL3m
21.3631	21.4492	21.9883	21.2287	20.4942	21.2831	20.9733	20.6198	21.1776	21.4783	21.5392	21.8344	21.2154	20.9943	20.7464	20.9543	20.1615	21.1244	21.0963	21.1417	21.1486	21.3722	21.1325	21.6718	20.6676	20.7154	20.5418	SNRPA	P09012	P09012	SNRPA_HUMAN	U1 small nuclear ribonucleoprotein A
22.2448	22.4634	22.3736	23.3869	23.6386	24.4815	24.6397	24.6105	24.1793	22.1361	22.6284	22.5197	22.8409	23.6734	24.4897	24.1164	23.6361	23.7511	22.3161	22.4461	22.0262	23.8637	23.702	23.9436	24.7079	24.6889	24.6305	ENO2	P09104	P09104	ENOG_HUMAN	Gamma-enolase
20.8247	20.9255	20.8908	21.9144	22.3626	22.8287	23.4077	23.3752	23.0208	20.9136	21.6327	21.6912	21.7132	22.6807	23.0164	22.2897	21.9048	22.9738	21.0465	20.7672	20.4313	22.5923	22.8664	23.0136	23.2869	23.6505	23.489	ENO2;ENO3	P09104;P13929	P09104;P13929	ENOB_HUMAN;ENOG_HUMAN	Gamma-enolase
17.6044	17.151	0	0	18.3085	0	18.3729	0	0	17.6266	17.2487	0	18.2017	18.2885	0	19.4648	18.4092	18.7124	18.1149	16.901	17.9228	0	17.8516	0	18.5927	17.934	18.1383	ACAA1	P09110	P09110	THIK_HUMAN	3-ketoacyl-CoA thiolase, peroxisomal
17.8754	18.3823	0	0	17.1713	0	18.1158	0	18.3874	18.9503	18.761	0	18.2754	18.9061	0	16.497	0	17.7305	18.5966	17.8323	18.0936	0	17.7828	18.7723	17.92	18.4385	17.7501	SRP19	P09132	P09132	SRP19_HUMAN	Signal recognition particle 19 kDa protein
23.3194	23.206	23.2725	23.1355	22.7991	23.6869	22.9109	23.0974	23.327	23.4139	23.5921	23.8865	23.2444	23.0788	23.7886	22.3303	22.2349	22.7365	23.3232	23.133	23.0692	23.3129	23.3207	23.5131	22.5447	22.7023	22.5777	GSTP1	P09211	P09211	GSTP1_HUMAN	Glutathione S-transferase P
20.6228	20.6768	21.0928	20.548	19.9522	20.8378	20.1428	20.434	20.2121	20.7124	21.0367	21.2145	20.3288	20.6861	20.3136	19.9506	19.0842	20.2218	20.5185	20.341	20.2346	0	20.1989	20.8318	19.7218	20.2122	19.9921	SNRPC	P09234	P09234	RU1C_HUMAN	U1 small nuclear ribonucleoprotein C
20.0847	20.1632	20.4403	20.1817	20.1258	20.6041	20.7659	20.1277	21.0383	20.756	21.0117	21.2762	20.9364	21.1201	20.5657	20.7009	20.2449	21.1082	20.8099	20.2595	20.4572	20.7833	20.8243	21.5276	20.8933	21.3031	21.0162	QDPR	P09417	P09417	DHPR_HUMAN	Dihydropteridine reductase
23.7421	23.6792	23.8783	23.75	23.5406	24.0175	23.8112	23.9028	24.0927	23.7769	24.2122	24.6786	24.1333	24.2155	23.7933	23.3828	22.92	23.8761	23.9895	23.6992	23.5194	23.7276	24.0551	24.4817	23.2828	23.6938	23.4937	HMGB1	P09429	P09429	HMGB1_HUMAN	High mobility group protein B1
20.9658	21.4089	21.6608	21.5489	21.0577	22.2189	20.9583	22.3325	21.7516	21.9637	22.1587	22.6501	21.0525	22.5536	22.7732	21.3514	21.234	21.418	22.1342	22.1016	21.8369	21.6086	22.2841	22.3453	21.245	20.6801	21.0379	HMGB1;HMGB2	P09429;P26583	P09429;P26583;B2RPK0	HMGB1_HUMAN;HMGB2_HUMAN	High mobility group protein B1
21.1632	20.9377	21.2516	20.0905	20.8348	21.145	21.5695	20.8319	21.3539	21.2136	22.153	22.1129	19.7537	21.4023	20.8063	19.6545	19.4119	20.4341	21.9938	21.8095	21.4506	21.1602	21.7574	21.8742	21.7188	21.5967	21.2164	RBP1	P09455	P09455	RET1_HUMAN	Retinol-binding protein 1
20.0598	20.0588	19.9395	21.8471	22.4266	22.5032	23.271	22.2174	22.8792	20.3173	21.2035	21.0634	21.899	22.8756	22.3625	22.2947	21.8584	22.6086	20.5105	20.1148	19.8916	22.1748	22.4178	22.5977	22.5068	22.9188	22.6607	GNAO1	P09471	P09471	GNAO_HUMAN	Guanine nucleotide-binding protein G(o) subunit alpha
19.4705	19.821	19.551	0	0	0	0	0	20.7649	19.7899	19.8468	20.408	0	18.5072	0	0	0	0	19.561	19.4587	19.8128	0	0	0	0	0	0	SPARC	P09486	P09486	SPRC_HUMAN	SPARC
0	17.3383	0	0	18.041	0	18.4451	17.4929	18.5636	17.8704	18.0567	18.7584	18.4795	18.7001	0	17.7855	17.6365	18.7326	18.0691	17.5773	17.6623	0	18.6902	18.5716	18.1132	18.592	18.737	GSTM1;GSTM3	P09488;P21266	P09488;P21266;P46439;Q03013	GSTM1_HUMAN;GSTM3_HUMAN	Glutathione S-transferase Mu 1
21.0455	21.0883	21.4197	21.1185	21.5597	21.7589	21.6596	20.7157	21.2456	21.4244	21.7364	21.8146	21.4837	21.8573	21.534	21.1636	20.6399	21.526	21.1685	21.0533	20.7468	21.5335	22.0169	22.1216	21.483	21.6569	21.5125	GSTM1;GSTM2	P09488;P28161	P09488;P28161;Q03013	GSTM1_HUMAN;GSTM2_HUMAN	Glutathione S-transferase Mu 1
22.2279	21.806	21.9555	21.2215	20.5004	21.3751	20.9537	20.7276	21.7185	21.6103	21.6685	22.1363	20.9613	20.5808	21.3897	21.1332	21.2243	21.0788	21.956	21.9821	21.9829	20.7196	20.6995	21.2537	20.8103	20.7796	20.7874	TPM1	P09493	P09493	TPM1_HUMAN	Tropomyosin alpha-1 chain
21.0838	20.8841	21.2529	21.6357	21.475	21.8584	21.9739	21.3805	22.0085	21.023	21.2379	21.7741	21.6251	21.9116	21.5359	21.2148	20.5191	21.6855	21.2315	20.6795	20.8834	21.8067	21.7236	21.9526	21.5358	21.8038	21.6544	CLTA	P09496	P09496	CLCA_HUMAN	Clathrin light chain A
18.5016	18.241	18.669	19.109	19.6704	0	20.4623	19.6947	20.1972	18.3934	18.9314	19.2326	19.6233	19.9407	20.0437	19.4932	18.5765	20.0183	18.4155	18.3684	18.0289	0	19.7525	19.7128	19.751	20.1036	20.0144	CLTB	P09497	P09497	CLCB_HUMAN	Clathrin light chain B
19.894	19.8662	20.1244	19.8293	20.2036	20.4475	20.5507	19.7025	20.4631	20.0001	20.5345	20.8456	19.9444	20.5624	20.3054	19.2913	18.9984	19.8721	20.165	19.704	19.8296	20.2034	20.3886	20.8206	19.7903	20.327	19.9099	CNP	P09543	P09543	CN37_HUMAN	2',3'-cyclic-nucleotide 3'-phosphodiesterase
21.0668	20.9582	21.1613	21.1187	20.7052	21.2328	21.0053	20.6995	21.2797	20.747	20.9173	21.4626	20.8273	20.9269	21.1382	20.7839	20.5454	21.0159	20.8122	20.6584	20.6752	20.8209	20.7759	21.1872	20.8488	21.0799	20.8493	DLD	P09622	P09622	DLDH_HUMAN	Dihydrolipoyl dehydrogenase, mitochondrial
23.9961	23.8152	24.0217	23.6087	23.1563	23.6688	23.7562	24.1309	23.7854	23.8915	24.1425	24.5227	23.5489	23.6812	23.8099	23.328	23.4455	23.3963	24.2957	23.9486	24.221	23.666	23.8057	23.9006	23.6917	23.9025	23.7473	HNRNPA1	P09651	P09651;A0A2R8Y4L2	ROA1_HUMAN	Heterogeneous nuclear ribonucleoprotein A1
20.9574	21.0124	21.364	0	19.9915	20.9139	21.5837	20.6438	21.1058	20.8578	20.8843	21.5161	21.1403	21.161	20.7672	20.4805	19.7217	21.2778	21.1502	20.9517	21.3498	21.3855	21.1256	21.5901	20.9014	21.0831	21.1974	HNRNPA1;HNRNPA2B1	P09651;P22626	P09651;P22626;Q32P51;A0A2R8Y4L2	ROA1_HUMAN;ROA2_HUMAN	Heterogeneous nuclear ribonucleoprotein A1
24.1068	24.0047	24.1778	23.5978	23.43	23.7894	24.3568	23.7828	24.3176	24.0695	24.4158	24.8703	23.7643	23.9583	23.6406	23.3058	22.7653	23.7619	24.4782	23.9386	24.4531	23.6732	24.1385	24.2336	23.9394	24.4183	24.2651	HNRNPA1;HNRNPA3	P09651;P51991	P09651;P51991;Q32P51	ROA1_HUMAN;ROA3_HUMAN	Heterogeneous nuclear ribonucleoprotein A1
20.1188	19.9792	19.9003	19.9131	19.5275	20.3656	20.2268	19.3112	20.1207	20.1413	20.4887	20.7797	20.1359	20.2874	19.8424	19.5636	19.2526	20.1206	20.455	19.8428	20.1031	19.7004	20.1665	20.4468	19.6811	20.1683	19.7702	SNRPA1	P09661	P09661	RU2A_HUMAN	U2 small nuclear ribonucleoprotein A'
21.4328	21.4066	21.4053	20.4463	20.2536	20.7165	20.8559	20.1449	20.7734	20.9021	21.2669	21.6723	20.4623	20.6156	20.1694	19.394	18.8743	19.9732	21.1781	20.7187	20.7933	20.0224	20.7038	20.9766	20.1453	20.5484	20.2353	COX6C	P09669	P09669	COX6C_HUMAN	Cytochrome c oxidase subunit 6C
23.3534	23.2653	23.5175	23.151	22.6488	23.1835	22.9004	22.4092	22.6904	23.8149	24.012	24.5284	23.1546	23.5012	23.141	21.7271	21.5095	22.0642	24.0355	23.6358	23.8965	23.3038	23.3689	23.8453	22.3447	22.6899	22.4326	PARP1	P09874	P09874	PARP1_HUMAN	Poly [ADP-ribose] polymerase 1
24.31	24.3081	24.4661	25	25.3165	25.5061	25.5235	24.8928	25.3608	23.9836	24.7071	24.7402	24.7814	25.4168	24.9886	24.8432	24.5033	25.192	23.8518	23.8284	23.4726	25.0234	25.0776	25.1911	25.0044	25.2102	25.1387	UCHL1	P09936	P09936	UCHL1_HUMAN	Ubiquitin carboxyl-terminal hydrolase isozyme L1
20.458	20.3238	20.5467	20.1915	19.5776	20.3396	19.8675	20.0721	20.1769	20.4831	20.6674	20.8481	19.9516	20.0112	20.0082	19.1771	19.0913	19.7972	20.764	20.3615	20.3952	19.826	20.197	20.5245	19.5109	19.8391	19.6034	LTA4H	P09960	P09960	LKHA4_HUMAN	Leukotriene A-4 hydrolase
22.6767	22.0474	23.562	23.1822	22.3904	22.8539	23.965	23.6935	24.1511	22.1509	22.2932	22.693	23.0296	22.9911	23.1753	23.768	23.2878	24.1726	22.2981	22.1814	22.1117	23.5469	23.7279	23.9714	24.3026	24.3146	24.1803	ALDOC	P09972	P09972	ALDOC_HUMAN	Fructose-bisphosphate aldolase C
22.1264	22.359	22.3185	20.9435	20.4156	21.3388	21.3115	22.366	21.8791	22.2518	22.4486	22.5805	21.5947	21.027	21.688	20.8996	20.4998	21.2009	21.9846	21.2827	21.2948	21.2514	21.1761	21.7216	20.7465	21.1225	21.1261	H2AZ1;H2AZ2	P0C0S5;Q71UI9	P0C0S5;Q71UI9	H2AV_HUMAN;H2AZ_HUMAN	Histone H2A.Z
24.7213	26.8944	24.5034	24.4453	22.7436	23.7539	22.5947	22.3666	21.7155	26.0383	25.4175	25.2612	24.6536	23.3218	24.5566	25.2955	23.8492	23.8791	23.1323	24.4983	25.4992	22.2232	22.0123	22.4517	24.4194	22.2305	22.2552	H2AC11;H2AC12;H2AC14;H2AC18;H2AC20;H2AC7;H2AJ	P0C0S8;P20671;Q16777;Q6FI13;Q96KK5;Q99878;Q9BTM1	P04908;P0C0S8;P20671;Q16777;Q6FI13;Q7L7L0;Q93077;Q96KK5;Q99878;Q9BTM1	H2A1D_HUMAN;H2A1H_HUMAN;H2A1J_HUMAN;H2A1_HUMAN;H2A2A_HUMAN;H2A2C_HUMAN;H2AJ_HUMAN	Histone H2A type 1
0	17.2317	0	0	0	0	18.1747	0	18.5675	17.2954	17.6715	0	17.785	18.3818	0	17.5417	17.3527	17.9218	0	0	0	0	18.5397	18.5365	17.776	17.9764	17.856	DERPC	P0CG12	P0CG12	DERPC_HUMAN	Decreased expression in renal and prostate cancer protein
17.8229	17.7293	18.1662	0	0	0	0	0	0	17.1033	17.4143	0	0	16.2413	0	0	0	0	16.5246	0	0	0	0	0	0	0	0	DHRS4;DHRS4L1	P0CG22;Q9BTZ2	Q9BTZ2;P0CG22	DHRS4_HUMAN;DR4L1_HUMAN	Putative dehydrogenase/reductase SDR family member 4-like 1
19.9562	19.4604	19.7819	19.7557	20.6038	20.5765	21.1087	19.3355	20.8919	19.248	19.8864	20.3056	20.289	21.0961	20.3354	19.86	19.1489	20.9096	19.6146	19.3294	19.3094	20.5967	20.6311	20.7098	20.5037	20.6273	20.594	POTEI	P0CG38	P0CG38	POTEI_HUMAN	POTE ankyrin domain family member I
26.0365	25.885	26.2007	26.4657	26.5941	26.8212	26.84	25.9493	26.7249	25.7159	26.4147	26.695	26.1767	26.8217	26.6824	25.8883	25.6691	26.6245	26.1603	25.7754	25.8528	26.7479	26.8743	26.9347	26.2858	26.6019	26.4489	ACTA1;ACTB;ACTG1;POTEI	P0CG38;P60709;P63261;P68133	A5A3E0;P60709;P62736;P63261;P63267;P68032;P68133;Q6S8J3;P0CG38;P0CG39	ACTB_HUMAN;ACTG_HUMAN;ACTS_HUMAN;POTEI_HUMAN	POTE ankyrin domain family member I
23.8437	23.8699	22.9516	23.8831	24.5303	23.9557	24.5224	23.7635	24.2356	23.8272	24.131	24.1535	24.1498	24.952	24.0467	23.672	23.6215	24.2594	24.3366	23.7489	23.6857	23.9262	24.5292	24.2961	24.139	24.5053	24.2185	ACTA1;ACTB;ACTG1;POTEI;POTEKP	P0CG38;P60709;P63261;P68133;Q9BYX7	A5A3E0;P60709;P63261;P68032;P68133;Q6S8J3;Q9BYX7;P0CG38;P0CG39	ACTBM_HUMAN;ACTB_HUMAN;ACTG_HUMAN;ACTS_HUMAN;POTEI_HUMAN	POTE ankyrin domain family member I
25.4007	24.8605	25.8626	25.8234	25.6393	0	25.7087	24.6416	0	25.052	25.5313	25.9398	25.6491	25.8667	0	24.6915	0	25.3008	24.8773	24.5606	24.3876	25.4274	25.7089	25.6612	24.6541	25.062	24.7666	ACTB;ACTG1;POTEI;POTEKP	P0CG38;P60709;P63261;Q9BYX7	A5A3E0;P60709;P63261;Q6S8J3;Q9BYX7;P0CG38;P0CG39	ACTBM_HUMAN;ACTB_HUMAN;ACTG_HUMAN;POTEI_HUMAN	POTE ankyrin domain family member I
0	0	0	0	20.4491	0	21.6146	0	20.908	0	0	0	20.0576	20.3125	0	21.2138	20.9581	21.5021	0	0	0	0	20.6628	20.9126	20.1669	20.0243	20.5459	SMIM13	P0DJ93	P0DJ93	SIM13_HUMAN	Small integral membrane protein 13
22.8549	22.7026	22.9288	22.533	22.3544	23.023	22.1842	22.1231	22.3663	22.1346	22.8608	22.9245	21.9843	22.3623	22.4576	21.3761	21.1411	21.7967	22.2524	21.9037	21.9011	22.2157	22.1056	22.3988	21.1354	21.5792	21.2917	HSPA1A;HSPA1B	P0DMV8;P0DMV9	P0DMV8;P0DMV9	HS71A_HUMAN;HS71B_HUMAN	Heat shock 70 kDa protein 1A
23.0848	23.1087	22.9956	22.5557	22.5489	22.8483	22.4073	22.3457	22.5459	22.3401	22.9157	22.7871	22.0596	22.4747	22.4409	21.4937	21.4258	21.7981	22.5605	22.1912	22.0819	22.1418	22.1717	22.6954	21.746	21.8852	21.5836	HSPA1A;HSPA1B;HSPA6	P0DMV8;P0DMV9;P17066	P0DMV8;P0DMV9;P17066;P48741	HS71A_HUMAN;HS71B_HUMAN;HSP76_HUMAN	Heat shock 70 kDa protein 1A
19.9333	19.6079	20.2821	22.0782	20.8505	22.8866	21.3601	22.5047	21.5361	19.6738	20.3663	20.8869	21.6174	21.4637	23.4724	21.3188	21.5175	21.5082	20.0266	19.4835	19.5967	21.2396	20.7959	21.6107	20.9988	21.0213	20.8459	CALM1;CALM2;CALM3	P0DP23;P0DP24;P0DP25	P0DP23;P0DP24;P0DP25	CALM1_HUMAN;CALM2_HUMAN;CALM3_HUMAN	Calmodulin-1
0	16.8559	0	0	17.7334	0	17.7804	0	18.1401	0	17.3867	0	17.5789	18.0666	0	17.7108	17.7261	18.0996	17.2865	0	16.34	0	17.764	0	17.3912	17.8796	17.66	RAP2A	P10114	P10114	RAP2A_HUMAN	Ras-related protein Rap-2a
19.564	19.2431	19.4169	19.2988	19.3801	0	19.9324	19.2069	19.7953	19.2745	19.3261	20.2071	19.7375	19.5347	19.5645	19.287	18.8248	19.4737	19.3005	18.7415	18.8631	0	19.7132	19.9269	18.982	19.5702	18.752	RAP2A;RAP2B;RAP2C	P10114;P61225;Q9Y3L5	P10114;P61225;Q9Y3L5	RAP2A_HUMAN;RAP2B_HUMAN;RAP2C_HUMAN	Ras-related protein Rap-2a
21.8202	21.6023	21.6582	21.3529	21.6315	21.7184	21.3264	21.2791	21.6885	21.7825	22.1145	22.0579	21.7806	21.885	21.7945	20.9686	21.3044	21.5604	21.9967	21.6587	21.4314	21.2767	21.6441	21.9311	21.1787	21.4743	21.1749	RO60	P10155	P10155	RO60_HUMAN	RNA-binding protein RO60
18.9869	18.8827	19.3225	0	0	19.5726	18.7298	19.12	18.6799	19.3926	19.7652	19.8143	18.7221	18.5189	20.0003	18.2591	18.3892	18.7624	19.5606	19.0781	19.4627	0	18.8152	19.2071	18.3865	18.9906	18.6766	GAA	P10253	P10253	LYAG_HUMAN	Lysosomal alpha-glucosidase
23.667	23.323	24.421	22.5836	21.6509	22.9009	22.1752	22.4925	21.7615	22.7482	23.217	23.6898	21.8804	22.0191	21.8684	20.9796	20.1743	20.5459	22.8418	22.8109	22.8307	22.379	22.2044	22.7458	21.1669	21.5409	21.3529	H1-4	P10412	P10412	H14_HUMAN	Histone H1.4
19.4973	19.4657	20.0537	0	0	0	18.5508	19.3276	18.5915	19.7667	20.2916	20.7396	19.234	18.8647	19.1415	18.0012	0	18.2494	20.5064	20.0264	20.0466	0	19.4613	19.8365	18.1245	18.2332	18.5295	H1-2;H1-3;H1-4;H1-5	P10412;P16401;P16402;P16403	P10412;P16401;P16402;P16403;Q02539	H12_HUMAN;H13_HUMAN;H14_HUMAN;H15_HUMAN	Histone H1.4
25.8347	25.837	26.0703	24.6616	24.2688	24.9725	24.6709	25.2985	24.8252	25.5226	25.8857	26.4146	24.5513	24.6311	24.804	23.4436	23.0735	23.7254	25.7853	25.3656	25.6491	25.0106	24.9694	25.3284	23.7944	24.1873	24.103	H1-2;H1-3;H1-4	P10412;P16402;P16403	P10412;P16402;P16403	H12_HUMAN;H13_HUMAN;H14_HUMAN	Histone H1.4
19.3495	19.1573	19.208	0	19.3582	20.1959	20.0382	19.2031	19.975	20.0493	20.5285	20.7704	20.2333	20.7814	20.7603	20.0677	19.9789	20.4306	20.3683	20.0991	20.2299	20.4302	20.653	20.992	20.6079	20.8209	20.5644	DLAT	P10515	P10515	ODP2_HUMAN	Dihydrolipoyllysine-residue acetyltransferase component of pyruvate dehydrogenase complex, mitochondrial
20.9597	20.257	0	0	20.707	0	20.7489	0	0	21.0902	21.0058	22.1022	21.189	20.7472	0	19.9872	20.3871	20.5801	21.0437	20.8717	20.8019	0	20.8495	21.4413	20.3099	20.4369	20.2894	PTPRF	P10586	P10586	PTPRF_HUMAN	Receptor-type tyrosine-protein phosphatase F
0	19.3646	0	0	0	0	19.0796	0	0	18.6333	18.8407	0	18.8051	19.314	0	17.8618	0	18.64	19.2055	18.7712	0	0	18.8971	19.5784	19.7341	19.4045	18.8946	PTPRD;PTPRF	P10586;P23468	P10586;P23468	PTPRD_HUMAN;PTPRF_HUMAN	Receptor-type tyrosine-protein phosphatase F
18.8877	18.6711	19.2541	0	19.0736	0	19.4496	18.5549	19.4343	19.2547	19.7726	20.181	19.6231	19.7253	19.1593	18.8225	18.2322	19.2637	19.4592	18.9221	18.7308	0	19.6645	19.6908	18.9723	19.5407	19.3082	PTPRD;PTPRF;PTPRS	P10586;P23468;Q13332	P10586;P23468;Q13332	PTPRD_HUMAN;PTPRF_HUMAN;PTPRS_HUMAN	Receptor-type tyrosine-protein phosphatase F
23.2624	23.1739	23.7106	24.0094	23.5985	24.2938	24.0352	23.669	24.219	23.2696	23.5646	24.0908	23.8299	23.7733	24.0255	23.3818	23.2238	24.0086	23.2698	22.8823	23.058	23.797	23.6168	23.9794	23.6643	24.0341	23.8756	TXN	P10599	P10599	THIO_HUMAN	Thioredoxin
19.3597	19.3565	19.0779	20.0393	19.8909	20.7999	19.7658	19.8662	19.7934	19.0255	19.6545	19.3338	19.7535	19.8987	20.7738	17.9986	18.5584	18.7471	19.5335	18.7228	18.9751	0	19.7758	19.8944	19.4368	19.7122	19.1286	COX5B	P10606	P10606	COX5B_HUMAN	Cytochrome c oxidase subunit 5B, mitochondrial
0	19.6411	0	0	0	0	19.9437	19.4273	20.3642	20.0892	20.6232	20.4801	19.7408	20.2583	0	19.3289	0	19.9568	20.0391	19.1787	19.6952	0	0	19.9851	19.993	19.9928	19.6521	CTSA	P10619	P10619	PPGB_HUMAN	Lysosomal protective protein
21.1898	21.46	21.1046	0	17.3299	0	0	19.7671	0	18.703	21.2022	20.3534	0	0	0	0	0	0	21.3363	21.1294	21.4335	0	19.1756	19.571	0	0	17.5856	MGST1	P10620	P10620	MGST1_HUMAN	Microsomal glutathione S-transferase 1
20.1365	20.1158	21.4205	22.3806	22.8127	22.6773	23.5685	22.7135	23.112	19.5041	20.568	20.9347	21.7089	22.9626	22.534	22.8037	22.2596	23.1348	19.9869	20.0296	19.2142	22.8291	22.5893	22.8561	23.0469	23.3132	23.1493	MAPT	P10636	P10636	TAU_HUMAN	Microtubule-associated protein tau
19.5921	19.6009	19.7904	18.2378	18.8409	0	18.7606	18.4321	18.8832	19.439	19.7558	20.0141	18.6307	19.1532	18.5052	17.3229	17.5898	18.1969	19.6623	18.9267	19.391	0	18.9323	19.0924	18.7057	19.1561	18.6211	PRKAR1A	P10644	P10644	KAP0_HUMAN	cAMP-dependent protein kinase type I-alpha regulatory subunit
0	17.3216	0	0	0	0	17.1727	0	17.505	17.2551	17.8612	0	0	17.3235	0	16.3512	0	16.5729	17.2624	16.986	17.8446	0	17.5584	0	17.2088	18.0115	17.193	UROS	P10746	P10746	HEM4_HUMAN	Uroporphyrinogen-III synthase
22.275	21.8112	22.7035	22.191	22.1188	22.3587	22.1998	21.5479	21.8393	21.8418	22.0224	22.4888	22.0177	22.087	21.6804	21.7833	21.6874	21.9733	21.7962	21.6992	21.5116	22.6606	22.204	22.2325	21.3385	21.5436	21.2525	ESD	P10768	P10768	ESTD_HUMAN	S-formylglutathione hydrolase
24.2189	24.0935	24.4145	24.2411	23.5653	24.2065	23.8969	23.6837	24.0028	24.0732	24.1364	24.6045	23.8606	23.8713	23.8612	23.6059	23.3702	23.8721	23.9366	23.6777	23.8975	23.8247	23.7777	24.0585	23.5332	23.7571	23.595	HSPD1	P10809	P10809	CH60_HUMAN	60 kDa heat shock protein, mitochondrial
21.4877	20.4917	21.3156	0	18.7972	0	20.0594	20.7373	19.644	20.6968	20.4333	21.3177	20.1982	19.0166	0	17.7519	17.9489	18.647	19.7613	20.0259	20.4325	0	18.6653	18.9024	17.627	17.6758	17.2936	CLU	P10909	P10909	CLUS_HUMAN	Clusterin
22.9111	22.8324	23.2651	22.6378	22.4123	22.994	22.9225	22.9508	23.2124	22.9453	23.1096	23.5442	22.6854	22.7929	22.7299	22.4835	22.3178	22.9559	22.8331	22.4151	22.6103	22.6766	22.6476	23.0111	22.3686	22.7359	22.4834	HSPA5	P11021	P11021	BIP_HUMAN	Endoplasmic reticulum chaperone BiP
24.7329	24.6354	24.5695	24.4761	24.3904	24.7954	24.7761	24.5879	24.801	24.5792	24.7936	24.9691	24.3428	24.6038	24.735	23.8685	24.0932	24.3973	24.9329	24.3365	24.4632	24.4785	24.6176	25.1009	24.5649	24.7653	24.6505	HSPA1L;HSPA2;HSPA5;HSPA8	P11021;P11142;P34931;P54652	P0DMV8;P0DMV9;P11021;P11142;P34931;P54652	BIP_HUMAN;HS71L_HUMAN;HSP72_HUMAN;HSP7C_HUMAN	Endoplasmic reticulum chaperone BiP
0	0	0	0	0	0	20.9177	23.4984	22.1761	0	0	25.8186	0	0	0	20.2314	19.9083	20.7635	22.5803	0	0	0	0	23.6356	18.5387	20.3198	20.5993	LAMC1	P11047	P11047	LAMC1_HUMAN	Laminin subunit gamma-1
19.375	19.4224	19.665	0	18.9817	0	19.3626	19.24	19.712	19.5823	19.5842	19.891	19.0149	19.2315	0	18.4498	18.5306	18.9819	19.379	19.0467	19.0391	0	18.9003	19.4993	18.799	19.3341	18.9913	ACP2	P11117	P11117	PPAL_HUMAN	Lysosomal acid phosphatase
22.1654	21.9926	22.4082	23.3338	23.4172	23.6006	24.01	23.1307	23.5767	21.5588	22.4639	22.5372	22.9201	23.6638	23.2635	23.2305	22.7957	23.4799	21.9338	21.7904	21.4139	23.3826	23.3977	23.5903	23.4478	23.642	23.4526	MAP2	P11137	P11137	MTAP2_HUMAN	Microtubule-associated protein 2
24.2966	24.2388	24.2612	24.2266	24.1615	24.3936	24.4348	24.0522	24.3957	24.2876	24.5238	24.8712	24.126	24.5582	24.2514	23.721	23.5882	24.0632	24.3303	24.029	24.1772	24.1736	24.1183	24.4135	24.1843	24.3339	24.1578	HSPA8	P11142	P11142	HSP7C_HUMAN	Heat shock cognate 71 kDa protein
25.0306	24.8103	25.4316	25.0654	24.8909	25.5658	25.1704	24.8588	25.2247	24.8002	25.231	25.6695	24.6756	24.9215	24.9629	24.1787	23.7567	24.644	25.0742	24.4818	24.6833	24.9104	25.046	25.3558	24.5226	24.9811	24.8011	HSPA1L;HSPA2;HSPA8	P11142;P34931;P54652	P0DMV8;P0DMV9;P11142;P17066;P34931;P54652;P48741	HS71L_HUMAN;HSP72_HUMAN;HSP7C_HUMAN	Heat shock cognate 71 kDa protein
21.5848	21.6092	22.0552	21.4496	21.7071	21.8526	22.2006	21.6582	22.0308	21.1167	21.6653	22.176	21.7544	21.805	0	20.8707	20.27	21.9439	21.47	21.2222	21.4715	23.263	21.9273	22.3829	21.5266	21.6691	21.8584	HSPA2;HSPA8;HSPA9	P11142;P38646;P54652	P11142;P38646;P54652	GRP75_HUMAN;HSP72_HUMAN;HSP7C_HUMAN	Heat shock cognate 71 kDa protein
24.1322	23.8835	24.0808	24.0482	24.0702	24.044	24.0415	23.7944	24.026	23.898	24.023	24.1725	23.9265	23.9641	24.0787	23.376	23.3678	23.7029	24.1685	23.6183	23.7761	23.7479	23.9553	24.0906	23.926	24.1204	23.9918	HSPA2;HSPA8	P11142;P54652	P11142;P54652	HSP72_HUMAN;HSP7C_HUMAN	Heat shock cognate 71 kDa protein
21.3292	21.1341	21.5911	20.9857	19.7325	20.9779	20.6904	20.8358	22.3317	21.7479	20.883	21.6945	20.8012	20.175	20.2506	20.7804	20.7642	20.9823	21.242	20.4689	21.229	20.3412	20.6333	20.9726	20.435	20.5256	20.5586	SLC2A1	P11166	P11166	GTR1_HUMAN	Solute carrier family 2, facilitated glucose transporter member 1
0	0	0	0	18.22	0	19.449	19.4531	19.6945	18.2476	17.7372	0	17.4477	18.2098	0	19.3465	19.3746	19.5354	17.991	0	18.1738	0	18.7776	18.4698	19.5888	19.4904	19.2327	SLC2A3	P11169	P11169;Q8TDB8	GTR3_HUMAN	Solute carrier family 2, facilitated glucose transporter member 3
21.8499	21.8328	22.5342	21.4591	21.2802	0	21.2884	21.2699	20.9683	21.8695	22.048	22.4986	21.4122	21.585	0	20.3778	20.3783	20.5232	21.9701	21.6781	21.7289	0	21.5783	21.8532	20.6606	20.9389	20.6175	EPB41	P11171	P11171	EPB41_HUMAN	Protein 4.1
0	19.9178	0	0	19.8748	0	20.2379	0	0	19.2089	19.4325	0	0	19.3341	0	0	0	18.9296	19.2092	18.4095	18.8134	0	0	0	20.0578	19.3995	19.1146	EPB41;EPB41L1	P11171;Q9H4G0	P11171;Q9H4G0	E41L1_HUMAN;EPB41_HUMAN	Protein 4.1
20.7438	20.407	20.5248	21.386	21.1961	20.8571	20.8932	20.4328	21.1757	20.625	20.4581	20.4107	21.012	20.5838	20.3628	21.4966	21.3584	20.8332	20.3673	20.6898	20.3643	20.9995	20.5184	19.9539	20.6269	20.3154	20.783	EPB41;EPB41L1;EPB41L3	P11171;Q9H4G0;Q9Y2J2	P11171;Q9H4G0;Q9Y2J2	E41L1_HUMAN;E41L3_HUMAN;EPB41_HUMAN	Protein 4.1
18.6478	18.8598	0	0	18.4654	0	18.7692	17.2689	18.7706	18.8816	19.1197	19.6653	19.1892	18.8719	0	18.6742	18.2463	18.9129	18.8083	18.1937	18.2695	0	18.5178	19.1818	17.9553	18.3894	17.8991	EPB41;EPB41L3	P11171;Q9Y2J2	P11171;Q9Y2J2	E41L3_HUMAN;EPB41_HUMAN	Protein 4.1
19.9816	20.0209	20.0824	19.867	19.2975	19.7539	18.842	0	18.96	19.9334	20.1403	20.2602	19.6317	19.5437	19.3294	18.2796	17.9344	18.1852	20.103	19.7337	19.9021	0	19.4182	19.7436	18.2785	18.1746	17.9094	UMPS	P11172	P11172	UMPS_HUMAN	Uridine 5'-monophosphate synthase
20.786	20.5934	20.9693	21.4797	20.9991	21.3085	21.1265	20.6759	21.3236	20.8109	21.1798	21.4086	21.0251	21.4745	21.3351	20.6524	20.7708	20.8304	21.1269	20.7487	20.7616	21.3803	21.1418	21.4544	21.1892	21.3473	21.2121	PDHB	P11177	P11177	ODPB_HUMAN	Pyruvate dehydrogenase E1 component subunit beta, mitochondrial
0	0	0	0	18.4291	0	0	0	18.9582	18.2245	17.9823	18.7643	0	17.1113	0	18.07	0	17.353	17.6419	18.6311	18.9095	0	0	0	18.4382	17.0306	16.2847	DBT	P11182	P11182	ODB2_HUMAN	Lipoamide acyltransferase component of branched-chain alpha-keto acid dehydrogenase complex, mitochondrial
21.3099	21.2582	21.3188	21.1771	21.6552	21.7617	21.8384	21.2599	21.6021	21.2056	21.5806	21.8486	21.3718	21.7938	21.4301	21.0423	21.2682	21.4346	21.3366	20.9944	21.0141	21.2593	21.6107	21.7733	21.3046	21.5632	21.3658	PYGB	P11216	P11216	PYGB_HUMAN	Glycogen phosphorylase, brain form
20.0354	19.3923	19.924	0	19.9784	0	19.9905	19.7274	20.0268	19.4087	20.2172	20.324	19.7967	20.165	0	19.1481	18.9915	19.88	19.7202	19.4168	19.4684	0	19.8844	20.4939	19.4379	20.021	19.5712	PYGB;PYGM	P11216;P11217	P11216;P11217	PYGB_HUMAN;PYGM_HUMAN	Glycogen phosphorylase, brain form
19.2114	18.8967	18.9315	0	19.6748	19.9878	20.3601	19.2013	20.0279	19.3045	19.407	19.8297	19.5849	19.9238	0	19.3045	19.4463	19.7018	19.2581	18.9547	18.831	0	19.4675	19.9054	19.9753	20.2299	20.2069	RALA	P11233	P11233	RALA_HUMAN	Ras-related protein Ral-A
19.17	19.5443	19.6511	0	20.1987	20.0749	20.5539	20.4272	20.8597	19.9867	20.2841	20.1997	20.2548	20.5651	20.3849	19.7393	19.9537	20.482	19.9188	19.6491	19.3948	19.8497	19.965	20.0764	20.5966	20.8013	20.75	RALA;RALB	P11233;P11234	P11233;P11234	RALA_HUMAN;RALB_HUMAN	Ras-related protein Ral-A
18.8965	19.1021	19.3852	0	19.3881	0	19.6568	19.0743	19.3953	19.3814	19.6433	19.7832	19.4608	19.7284	0	18.4559	18.815	19.1674	19.5306	18.8259	18.8412	0	19.4335	19.8788	19.2183	19.6754	19.1705	RALB	P11234	P11234	RALB_HUMAN	Ras-related protein Ral-B
20.9902	0	0	0	20.7775	0	20.9174	0	20.8402	20.1207	21.0207	21.279	20.5837	21.382	0	20.1948	21.0509	20.4197	20.8036	0	0	0	21.2121	21.4694	20.606	21.22	20.5	BCR	P11274	P11274	BCR_HUMAN	Breakpoint cluster region protein
18.7422	18.3495	0	0	18.9578	0	18.9187	0	0	18.6948	18.3145	0	18.1688	19.1155	0	19.0825	18.2439	18.4395	17.9407	18.1317	17.7831	0	18.41	0	19.1211	18.4989	18.5247	ABR;BCR	P11274;Q12979	P11274;Q12979	ABR_HUMAN;BCR_HUMAN	Breakpoint cluster region protein
19.2732	19.1971	0	0	19.4687	0	20.0208	19.2509	20.1424	18.233	19.0895	19.5163	18.4358	19.4283	0	19.2462	19.0589	19.9717	18.7569	18.7117	18.2868	0	19.3098	19.3784	19.429	19.6624	19.516	SPTB;SPTBN1	P11277;Q01082	P11277;Q01082	SPTB1_HUMAN;SPTB2_HUMAN	Spectrin beta chain, erythrocytic
21.1807	20.9172	21.1122	0	20.5173	21.0033	21.227	21.2093	21.2054	20.9478	20.9176	21.3801	20.6097	20.7255	21.5226	20.2376	19.8029	20.8504	20.8435	20.31	20.6957	20.6483	20.9549	21.1869	20.7288	21.1797	20.9784	LAMP1	P11279	P11279	LAMP1_HUMAN	Lysosome-associated membrane glycoprotein 1
21.5787	21.4532	21.6154	21.1791	20.8787	21.2398	20.6354	19.8145	20.3731	20.9854	21.5047	21.7673	20.3255	20.9353	20.3834	19.1574	18.9597	19.4142	21.3835	20.9455	21.0799	20.5365	21.0204	21.2974	19.4621	20.0519	19.5641	ACADM	P11310	P11310	ACADM_HUMAN	Medium-chain specific acyl-CoA dehydrogenase, mitochondrial
20.0641	20.1348	20.3017	19.4074	19.8094	19.6251	19.9623	19.6423	19.9493	20.2868	20.4144	20.836	20.1115	20.1639	19.9197	18.6245	18.9349	18.8313	20.6772	20.0218	20.5061	0	20.0766	20.3929	19.1803	19.4548	19.2215	TOP1	P11387	P11387	TOP1_HUMAN	DNA topoisomerase 1
19.8752	19.6676	19.9116	20.0113	19.7304	20.4165	19.8312	19.3714	19.9856	19.5379	19.8934	20.4514	19.8433	20.1195	19.4484	18.9903	18.474	19.5677	19.8086	19.2685	19.4784	0	19.9886	20.3013	19.4173	19.7454	19.5821	G6PD	P11413	P11413	G6PD_HUMAN	Glucose-6-phosphate 1-dehydrogenase
18.7673	19.17	19.8477	0	18.8218	0	19.4859	18.6684	19.6164	18.8983	19.1244	19.5201	19.1782	19.5237	0	19.0547	0	19.4089	18.954	18.6	19.0135	0	19.288	20.0704	18.9313	19.2639	19.3878	UBL4A	P11441	P11441	UBL4A_HUMAN	Ubiquitin-like protein 4A
18.9343	18.9084	19.1059	0	18.9263	20.7046	18.8031	0	19.2954	18.8123	18.8529	19.7797	19.229	19.0557	0	18.7569	18.3964	18.739	18.8997	17.7552	18.4051	0	18.5915	19.0298	17.8121	18.5548	17.578	PC	P11498	P11498	PYC_HUMAN	Pyruvate carboxylase, mitochondrial
0	18.3088	0	0	18.7245	0	19.277	0	18.9931	18.2197	18.5674	0	18.7326	19.239	0	0	0	18.7613	19.1065	18.3068	18.4818	0	0	19.5895	18.9236	19.541	18.8209	DMD	P11532	P11532	DMD_HUMAN	Dystrophin
21.0841	21.0099	21.1733	20.9236	20.4474	21.2112	20.5674	20.3872	20.6793	21.0234	21.1266	21.5135	20.9826	20.7827	20.8586	19.7022	19.8293	20.2129	21.3504	20.8302	21.1677	20.7337	21.0459	21.3572	20.11	20.4228	20.1949	MTHFD1	P11586	P11586	C1TC_HUMAN	C-1-tetrahydrofolate synthase, cytoplasmic
19.2341	19.2976	19.4095	0	18.5489	0	18.4736	0	18.709	19.282	19.3068	20.0616	19.1574	18.9372	0	18.1203	16.7101	18.9307	19.1678	18.5388	18.9074	0	18.4629	18.7691	18.0815	18.6097	18.0432	IGF2R	P11717	P11717	MPRI_HUMAN	Cation-independent mannose-6-phosphate receptor
22.8285	22.888	23.0574	22.5164	22.4261	22.7523	22.3039	22.0455	22.5155	22.7872	23.1748	23.3998	22.761	22.764	22.4643	21.5826	21.4147	22.106	22.9198	22.6083	22.603	22.4966	22.6964	23.0313	21.8043	22.0487	21.8779	ADH5	P11766	P11766	ADHX_HUMAN	Alcohol dehydrogenase class-3
21.3028	21.3636	21.5028	21.0052	20.9354	21.4311	20.9841	20.9173	21.136	21.6533	21.7927	22.3791	21.3403	21.2769	21.4172	20.4248	20.396	20.9941	21.411	21.0609	21.1354	20.896	21.1915	21.7572	20.8045	20.8409	20.7819	PRPS1;PRPS2	P11908;P60891	P11908;P21108;P60891	PRPS1_HUMAN;PRPS2_HUMAN	Ribose-phosphate pyrophosphokinase 2
21.8002	21.7164	21.88	21.6742	21.4437	21.9126	21.591	21.4608	21.852	21.831	22.0462	22.503	21.6118	21.8725	21.8051	21.215	20.8042	21.4481	22.1504	21.6342	21.8853	21.4807	21.7117	22.3022	21.4109	21.8999	21.5688	PABPC1	P11940	P11940;Q4VXU2	PABP1_HUMAN	Polyadenylate-binding protein 1
21.5876	21.3148	21.8007	21.5291	21.0361	21.8089	21.1565	21.0307	21.4139	21.6135	21.7893	22.2858	21.3263	21.5389	21.7774	20.9957	20.8616	21.0233	21.683	21.5072	21.5369	21.2299	21.3284	21.9833	20.9304	21.1039	20.9527	PABPC1;PABPC4	P11940;Q13310	P11940;Q13310	PABP1_HUMAN;PABP4_HUMAN	Polyadenylate-binding protein 1
21.6215	21.4565	21.8256	21.5798	21.4196	21.7984	21.336	21.2422	21.428	21.6933	21.8734	22.2722	21.3113	21.3341	21.5927	20.9917	21.0075	21.1656	21.7824	21.3581	21.6274	21.541	21.2686	21.7235	20.8093	21.2499	21.0433	PABPC1;PABPC3;PABPC4	P11940;Q13310;Q9H361	P11940;Q13310;Q9H361;Q4VXU2	PABP1_HUMAN;PABP3_HUMAN;PABP4_HUMAN	Polyadenylate-binding protein 1
22.1196	22.3041	22.3935	22.1309	21.867	22.2359	21.9864	21.7729	22.2151	22.3104	22.521	22.7406	22.1034	22.0367	22.1336	21.4243	21.7215	21.9382	22.5187	22.0486	22.3334	22.0725	22.1534	22.507	21.9219	22.199	21.9038	PABPC1;PABPC3	P11940;Q9H361	P11940;Q9H361	PABP1_HUMAN;PABP3_HUMAN	Polyadenylate-binding protein 1
22.5294	22.3769	22.7653	22.1016	21.0444	22.0777	19.9182	20.7451	20.5824	22.6758	22.7452	23.2406	21.9895	21.7509	21.572	19.402	19.0113	20.0295	22.724	22.4234	22.7949	21.5151	21.6722	22.1623	18.9974	19.3315	19.4373	PCNA	P12004	P12004	PCNA_HUMAN	Proliferating cell nuclear antigen
19.7615	19.2537	19.9185	0	0	0	0	0	0	18.6316	19.9655	0	19.4188	19.1705	0	18.5593	0	19.058	19.4402	18.9409	0	0	19.4082	19.1726	19.2028	19.6077	20.3152	KRT2;KRT3	P12035;P35908	P12035;P35908;Q01546	K22E_HUMAN;K2C3_HUMAN	Keratin, type II cytoskeletal 3
20.8735	20.5807	20.5855	20.2742	19.7845	21.282	18.777	19.4443	19.0453	19.7142	21.495	20.489	20.3145	20.1029	22.5715	19.2827	19.789	19.814	20.4891	19.7613	18.9471	0	20.3883	19.5476	19.9103	20.5014	20.8152	KRT2;KRT3;KRT76;KRT79	P12035;P35908;Q01546;Q5XKE5	P12035;P35908;Q01546;Q5XKE5	K22E_HUMAN;K22O_HUMAN;K2C3_HUMAN;K2C79_HUMAN	Keratin, type II cytoskeletal 3
21.4403	21.3828	21.6765	21.4624	21.2103	21.5968	21.1782	20.9175	21.598	21.4086	21.7052	22.1117	21.2433	21.3783	21.4221	20.6614	20.6872	21.1535	21.5546	21.2388	21.3231	21.3999	21.4155	21.5945	20.9686	21.4395	21.1671	HARS1	P12081	P12081	HARS1_HUMAN	Histidine--tRNA ligase, cytoplasmic
20.8462	20.6061	20.7845	20.9515	20.3738	20.8029	20.5917	20.4903	20.7862	20.4756	20.7898	20.9746	20.5238	20.435	20.2315	20.0745	20.0025	20.3401	20.7697	20.5158	20.45	20.8153	20.5909	20.903	20.3882	20.4852	20.3938	HARS1;HARS2	P12081;P49590	P12081;P49590	HARS1_HUMAN;SYHM_HUMAN	Histidine--tRNA ligase, cytoplasmic
19.1523	17.8671	19.4649	0	0	0	19.0931	19.1734	21.7894	19.3905	19.1462	19.8293	0	20.6523	0	0	0	0	19.1105	17.7947	19.6089	0	19.186	19.4366	18.2525	18.4906	18.3002	COL6A1	P12109	P12109	CO6A1_HUMAN	Collagen alpha-1(VI) chain
0	0	0	0	0	0	0	0	20.8049	0	0	0	0	0	0	17.3697	17.4744	17.3573	0	0	0	0	0	0	17.5028	0	16.7103	COL6A3	P12111	P12111	CO6A3_HUMAN	Collagen alpha-3(VI) chain
20.2755	19.8735	20.0973	20.9833	21.608	21.5556	22.6518	21.7153	22.2328	20.0235	20.6337	20.9217	20.9879	21.8729	21.7313	21.3692	21.0879	21.6977	20.0859	19.6387	19.6283	21.1704	21.3739	21.5858	22.0231	22.3096	21.9921	SLC25A4	P12235	P12235	ADT1_HUMAN	ADP/ATP translocase 1
21.8288	21.6172	22.2955	22.196	22.8946	23.1553	23.5289	22.7984	23.2211	21.8627	22.1402	22.6422	22.2587	23.0135	22.7886	22.1713	21.7678	22.5008	22.0787	21.326	21.5219	22.6858	22.8657	23.0802	22.6326	23.1369	22.6272	SLC25A4;SLC25A6	P12235;P12236	P12235;P12236	ADT1_HUMAN;ADT3_HUMAN	ADP/ATP translocase 1
21.7568	21.8377	22.0586	22.5525	22.1552	22.1155	22.4851	22.2015	21.8863	21.6452	21.7329	21.5725	21.7574	22.2805	21.8346	21.9954	21.8978	21.7029	21.8794	21.3747	21.6094	21.9738	22.0913	22.2	22.0029	21.9678	21.7615	SLC25A6	P12236	P12236	ADT3_HUMAN	ADP/ATP translocase 3
0	0	0	0	0	0	17.6105	18.7389	18.3145	0	18.0405	0	0	0	0	18.4896	18.4261	19.4574	18.0387	0	0	0	0	0	19.2259	19.3982	19.136	F5	P12259	P12259	FA5_HUMAN	Coagulation factor V
21.0208	21.0141	21.1622	21.3011	20.9828	21.5852	21.1163	20.7276	21.1273	21.2659	21.3381	21.7419	20.9369	21.212	20.9644	20.4529	20.3896	20.828	21.2755	21.0033	21.1686	20.875	21.1663	21.5738	20.9989	21.276	21.0831	IMPDH2	P12268	P12268	IMDH2_HUMAN	Inosine-5'-monophosphate dehydrogenase 2
20.0428	19.9381	20.3929	20.0585	19.9802	20.5812	20.3181	19.0164	20.037	19.9928	20.437	20.8981	20.3462	20.3087	19.7323	19.3214	17.5582	20.1358	20.0934	19.8697	20.2004	0	20.4108	20.6582	19.8235	20.1109	20.0494	IMPDH1;IMPDH2	P12268;P20839	P12268;P20839	IMDH1_HUMAN;IMDH2_HUMAN	Inosine-5'-monophosphate dehydrogenase 2
20.1747	20.0057	20.2482	20.521	19.4251	21.9425	19.6402	19.2557	19.7391	20.1667	20.3881	20.5627	19.9079	19.8925	0	19.5289	19.3904	19.7409	20.1714	19.9771	20.1269	19.5338	19.7153	20.1159	19.4244	19.774	19.4992	TPR	P12270	P12270	TPR_HUMAN	Nucleoprotein TPR
26.5689	26.5491	26.8145	26.8298	26.8021	26.9662	26.6424	26.22	26.334	26.5396	26.863	26.9625	26.6425	26.9504	26.9686	26.2735	26.1551	26.3635	26.5596	26.384	26.1339	26.802	26.8191	26.8361	25.956	25.9306	26.0133	CKB	P12277	P12277	KCRB_HUMAN	Creatine kinase B-type
18.5993	18.2918	0	0	0	0	16.3617	18.2176	19.177	17.5894	16.9198	0	0	0	0	0	0	0	18.6926	0	17.9107	0	0	0	17.9492	17.8235	0	ANXA3	P12429	P12429	ANXA3_HUMAN	Annexin A3
19.9221	19.6546	19.4903	0	20.1114	0	20.4129	20.0199	20.226	20.0868	20.1613	19.0574	19.5109	19.9147	0	19.4764	19.5854	20.0723	20.0894	19.9623	19.5558	0	20.2943	19.3262	20.3276	20.5472	20.1933	CKMT1A	P12532	P12532	KCRU_HUMAN	Creatine kinase U-type, mitochondrial
20.0165	19.9647	20.3425	0	18.5516	0	19.2265	19.3246	19.8443	20.0389	20.0002	20.7255	19.1469	19.0283	0	18.3385	0	19.0137	19.9288	19.2904	20.0489	0	19.307	19.5146	18.3565	18.4287	17.9518	ACTN1	P12814	P12814	ACTN1_HUMAN	Alpha-actinin-1
19.6059	19.4395	19.5665	20.23	20.2965	20.4316	20.6399	19.8591	20.3295	19.0974	19.5742	19.9929	19.7125	20.4924	19.9453	19.453	19.1658	19.7083	19.6878	19.193	19.2965	20.2313	20.3174	20.7143	19.9892	20.3544	20.0689	SRC	P12931	P08581;P12931;P42685;Q04912;Q9H3Y6	SRC_HUMAN	Proto-oncogene tyrosine-protein kinase Src
20.007	19.9936	20.2554	20.2971	20.0087	20.3838	19.7177	19.5674	20.0454	20.0607	20.2958	20.6652	20.2778	20.088	20.3234	19.529	19.5715	19.7378	19.9735	19.6928	19.8347	19.7827	19.9829	20.092	19.1707	19.3091	19.1245	PEPD	P12955	P12955	PEPD_HUMAN	Xaa-Pro dipeptidase
22.6173	22.5396	22.6712	22.2414	22.0093	22.4481	22.3	22.183	22.522	22.8043	22.9139	23.3175	22.2996	22.6016	22.4723	21.8343	21.6091	22.0131	22.9608	22.5964	22.8444	22.2855	22.4205	22.8087	22.2062	22.3647	22.1938	XRCC6	P12956	P12956	XRCC6_HUMAN	X-ray repair cross-complementing protein 6
23.1859	23.23	23.3551	22.9068	22.6801	23.1599	23.0568	22.8987	23.2137	23.4332	23.5276	23.979	22.9234	23.2189	22.9723	22.3581	22.205	22.7024	23.637	23.1595	23.4978	23.0217	23.0234	23.5023	22.6842	23.0392	22.8059	XRCC5	P13010	P13010	XRCC5_HUMAN	X-ray repair cross-complementing protein 5
20.5359	19.8759	22.029	0	18.0784	0	0	0	0	20.6128	20.6551	21.5101	20.0448	19.9059	0	0	0	0	20.2686	20.7019	19.9792	0	0	0	18.1632	19.2188	18.8575	UNG	P13051	P13051	UNG_HUMAN	Uracil-DNA glycosylase
21.6242	21.5888	21.6474	21.0359	20.8663	21.2446	21.4096	20.7993	21.5066	21.324	21.8018	22.0994	21.194	21.5892	20.8626	20.2108	20.1222	20.9091	21.4168	21.0647	21.1477	20.9466	21.177	21.4846	20.8548	21.2807	21.0421	COX4I1	P13073	P13073	COX41_HUMAN	Cytochrome c oxidase subunit 4 isoform 1, mitochondrial
20.7999	20.701	20.9998	20.2919	20.5434	20.4804	20.9988	20.7436	21.1255	20.7778	20.7981	20.7681	20.7778	20.1723	20.2426	20.3169	20.4898	20.8009	20.7679	20.3191	20.2807	20.0494	20.4639	20.7743	20.4622	20.8626	20.8218	LAMP2	P13473	P13473	LAMP2_HUMAN	Lysosome-associated membrane glycoprotein 2
20.5404	20.4352	20.734	21.0085	20.8069	21.233	21.2283	20.8197	21.3621	20.7682	20.964	21.3804	21.0606	21.2974	21.0231	20.5866	20.191	20.977	20.8798	20.5595	20.6076	20.8494	21.3331	21.6616	20.9645	21.2688	21.0363	RNH1	P13489	P13489	RINI_HUMAN	Ribonuclease inhibitor
21.7342	21.7168	22.0978	22.9583	23.3333	23.6224	24.0539	23.318	23.9149	21.3901	22.3563	22.3124	23.1122	23.4215	23.3683	23.4257	22.926	23.7746	21.863	21.6523	21.2001	23.1004	23.0992	23.4189	23.3425	23.6114	23.374	NCAM1	P13591	P13591	NCAM1_HUMAN	Neural cell adhesion molecule 1
21.5129	21.2622	21.4102	22.4383	22.97	22.9086	23.0297	22.1196	22.5825	21.2016	21.9986	22.1285	22.1242	23.0869	22.5256	21.9808	21.7791	22.5909	21.803	21.5073	21.3398	22.8542	23.3157	23.3855	22.9216	23.2648	22.9855	VCAN	P13611	P13611	CSPG2_HUMAN	Versican core protein
23.4188	23.2021	23.9175	24.2359	24.6968	24.7509	25.5785	24.7269	25.2672	22.8442	23.6687	23.7394	23.9095	24.8587	24.5207	24.7553	24.0967	24.9873	23.0834	22.7663	22.3581	24.5379	24.5444	24.6843	24.8128	25.0487	24.8713	ATP1A3	P13637	P13637	AT1A3_HUMAN	Sodium/potassium-transporting ATPase subunit alpha-3
19.938	19.7519	19.7883	20.8488	21.2364	21.5093	22.2508	21.6248	21.8841	19.3964	20.4277	20.3117	20.4629	21.5267	20.968	21.2221	20.6748	21.6779	19.6238	19.3756	18.7641	21.0216	20.8808	21.2072	21.4141	21.7123	21.6411	ATP1A2;ATP1A3	P13637;P50993	P13637;P50993;P54707;Q13733	AT1A2_HUMAN;AT1A3_HUMAN	Sodium/potassium-transporting ATPase subunit alpha-3
23.5936	23.4901	23.7927	23.4857	23.2649	23.851	23.5729	23.1329	23.8324	23.6249	23.9373	24.4262	23.6219	23.7264	23.4525	22.8972	22.4728	23.4286	23.6855	23.2254	23.4692	23.4713	23.5706	23.8572	23.1848	23.4989	23.2879	EEF2	P13639	P13639	EF2_HUMAN	Elongation factor 2
22.9916	22.9595	23.3113	22.7703	22.5779	22.8906	22.9738	22.7033	23.1838	22.9264	23.3611	24.0295	23.2159	23.086	22.8655	22.0317	21.5786	22.7585	22.9907	22.5428	22.8496	23.0855	22.9685	23.3807	22.5267	22.7484	22.5731	EEF2;EFTUD2	P13639;Q15029	P13639;Q15029	EF2_HUMAN;U5S1_HUMAN	Elongation factor 2
24.5708	23.6431	24.4405	24.4994	23.2116	25.2909	22.9921	23.2997	23.132	23.2054	24.5135	23.9715	23.8685	24.0097	26.561	23.1392	23.2939	23.4599	23.6567	23.5512	22.6292	23.5734	23.699	23.4178	23.2884	24.2418	25.0041	KRT10	P13645	P13645	K1C10_HUMAN	Keratin, type I cytoskeletal 10
21.1335	20.3499	20.4205	21.0538	19.9586	21.8437	19.7292	19.4561	19.53	20.0387	21.2315	20.8713	20.6737	21.036	23.2009	19.9189	20.0435	20.3116	20.5279	20.0713	19.1519	0	20.2187	19.7935	19.8059	21.0461	21.6147	KRT10;KRT13	P13645;P13646	P13645;P13646	K1C10_HUMAN;K1C13_HUMAN	Keratin, type I cytoskeletal 10
22.9196	22.248	22.5215	22.9031	21.4688	23.8549	21.228	21.8999	21.475	21.4821	23.036	22.3908	22.1353	22.5161	24.9949	21.2786	21.5656	21.7988	22.37	21.8395	21.0627	21.254	22.2978	21.46	21.7759	22.6299	23.7858	KRT10;KRT25	P13645;Q7Z3Z0	P13645;Q7Z3Y7;Q7Z3Y8;Q7Z3Z0	K1C10_HUMAN;K1C25_HUMAN	Keratin, type I cytoskeletal 10
21.3919	20.4509	21.527	21.7256	20.1714	22.3223	20.5244	20.6032	21.2838	20.51	21.5211	21.673	20.8742	21.7018	23.1241	20.2408	20.301	20.5262	20.5266	20.3198	19.74	0	20.8102	20.5689	19.9931	21.5642	21.4509	KRT5	P13647	P13647	K2C5_HUMAN	Keratin, type II cytoskeletal 5
21.4494	21.3479	21.7214	21.0289	20.7543	21.2842	21.228	21.3686	21.7421	21.4166	21.539	22.1013	21.2095	21.1554	21.0075	20.8486	20.37	21.4597	21.3204	20.9424	21.1659	20.9435	21.3155	21.7115	20.7877	21.1552	20.8423	PDIA4	P13667	P13667	PDIA4_HUMAN	Protein disulfide-isomerase A4
19.5643	18.7601	18.9021	18.9545	0	0	19.3771	20.3219	20.9437	19.7575	19.0194	19.7723	19.5544	18.9898	0	19.2915	19.1393	19.823	19.5185	19.0067	19.0157	18.9988	19.697	19.8034	19.3769	19.4878	19.3474	P4HA1	P13674	P13674	P4HA1_HUMAN	Prolyl 4-hydroxylase subunit alpha-1
22.1611	21.9551	21.8834	22.0876	21.4871	22.3655	21.5299	21.628	21.6743	22.0417	21.9791	22.118	21.7593	21.781	22.1473	21.6398	21.4972	21.4782	21.7781	21.7379	21.6834	21.6088	21.396	21.3799	21.6954	21.7234	21.8482	TPT1	P13693	P13693;Q9HAU6	TCTP_HUMAN	Translationally-controlled tumor protein
0	0	0	0	0	0	0	0	18.4302	17.5138	18.26	18.4704	17.4389	18.0955	0	17.2059	0	18.16	16.94	0	0	0	17.5239	18.1744	17.3826	17.8821	17.6277	ALAD	P13716	P13716	HEM2_HUMAN	Delta-aminolevulinic acid dehydratase
18.778	18.9037	0	0	0	0	0	0	20.0317	19.6953	18.6068	20.8002	19.2878	18.5602	0	0	17.7127	19.3041	17.3088	0	0	0	0	19.7637	0	17.9114	0	PLS3	P13797	P13797	PLST_HUMAN	Plastin-3
20.2439	20.0622	20.3598	20.0714	19.9065	20.5789	20.0137	20.0629	20.537	20.1901	20.3466	20.7024	20.1597	20.2379	20.0419	19.8734	19.8355	20.4061	20.2269	19.8777	19.941	20.1682	20.3203	20.7579	20.1877	20.5006	20.2258	APEH	P13798	P13798	ACPH_HUMAN	Acylamino-acid-releasing enzyme
20.5491	20.6189	20.5819	20.0882	20.3222	20.5216	20.7333	20.2881	20.7832	20.5842	20.7488	20.9794	20.3787	20.7893	20.7144	20.4489	20.1968	20.4751	20.5348	20.5347	20.4087	20.8118	20.6905	21.0322	20.869	20.9317	20.8002	ETFA	P13804	P13804	ETFA_HUMAN	Electron transfer flavoprotein subunit alpha, mitochondrial
0	0	19.3392	0	18.1033	0	17.3015	0	0	18.1327	18.4845	0	17.4223	18.4678	0	17.0492	0	17.1204	17.7753	18.1553	17.6106	0	18.0106	18.6366	16.3274	16.7786	16.8522	GYS1	P13807	P13807	GYS1_HUMAN	Glycogen [starch] synthase, muscle
19.6401	19.5268	20.641	20.2074	20.646	20.8183	21.1882	20.4909	21.0578	19.5667	20.1186	20.4401	20.221	20.7998	20.9337	20.434	19.7094	20.7181	19.7227	19.308	19.2447	20.7096	20.8437	21.1118	20.6026	20.8867	20.5882	PRKAR2A	P13861	P13861	KAP2_HUMAN	cAMP-dependent protein kinase type II-alpha regulatory subunit
19.5238	19.3442	19.13	20.3339	20.4471	20.2767	20.87	20.9242	20.4856	18.83	19.5526	19.3567	19.5356	20.588	20.8542	20.5526	20.5527	20.6734	19.3238	19.2391	18.9409	20.2466	20.3949	20.3564	20.8889	20.9283	20.5488	PRKAR2A;PRKAR2B	P13861;P31323	P13861;P31323	KAP2_HUMAN;KAP3_HUMAN	cAMP-dependent protein kinase type II-alpha regulatory subunit
24.1194	24.0012	24.4472	24.0862	23.6674	0	24.6048	24.525	24.4753	24.5387	24.7083	25.2582	24.4018	24.5216	24.6376	24.4002	23.9309	24.9281	24.4111	23.9622	24.0316	24.7243	24.6267	25.0606	24.2037	24.4985	24.2345	ENO3	P13929	P13929	ENOB_HUMAN	Beta-enolase
19.087	19.0898	18.9719	19.2385	18.7207	18.9774	18.8228	18.5721	18.9023	19.4619	19.4493	19.566	19.2033	18.9237	0	18.3534	18.5245	18.8126	19.5668	19.349	19.2083	0	18.8856	19.107	18.8349	18.7746	18.9502	GTF2F2	P13984	P13984	T2FB_HUMAN	General transcription factor IIF subunit 2
0	0	0	0	18.1017	0	18.3436	0	17.8822	17.4067	18.2055	0	17.7661	17.8687	0	0	0	17.5186	17.1718	0	0	0	0	17.0851	17.205	17.3336	17.163	CD59	P13987	P13987	CD59_HUMAN	CD59 glycoprotein
24.9419	25.2005	25.4758	25.1775	25.4509	25.511	25.7203	25.8761	26.0832	26.3632	26.6026	26.6013	26.5173	26.5231	26.732	26.3227	26.7152	26.7437	25.7898	25.5495	25.308	25.7824	25.773	25.855	26.2084	26.2352	25.9687	MIF	P14174	P14174	MIF_HUMAN	Macrophage migration inhibitory factor
21.4889	21.2768	22.0899	21.1432	20.7735	0	20.3905	19.7398	19.5079	20.852	21.2409	21.2998	21.2241	20.1986	0	20.5806	19.906	20.4182	19.6499	21.392	19.8056	21.1238	21.1288	21.1198	19.8656	19.0762	19.8024	CD99	P14209	P14209	CD99_HUMAN	CD99 antigen
22.0916	22.0508	22.4144	22.2086	21.5059	22.0429	21.8193	22.1613	22.3494	22.1306	22.3538	22.8665	21.9645	21.8518	21.7059	21.4132	20.9292	21.9167	22.011	21.7323	21.7491	21.8411	21.9133	22.11	21.3558	21.593	21.5306	PRKCSH	P14314	P14314	GLU2B_HUMAN	Glucosidase 2 subunit beta
21.3753	21.2384	21.3705	21.938	21.7798	22.1466	21.4828	21.3486	21.6594	20.9658	21.4015	21.7331	21.9304	22.3207	21.9974	21.2403	20.7605	21.5737	21.4885	21.0656	20.9605	22.2847	22.5548	22.6395	21.4302	21.7486	21.4929	FDPS	P14324	P14324	FPPS_HUMAN	Farnesyl pyrophosphate synthase
21.2558	21.0005	21.0933	20.0853	20.2023	20.938	20.4737	20.059	20.3479	20.8396	21.1885	21.1523	19.9041	20.1125	20.3556	18.8844	18.8384	19.3634	21.0564	20.5643	20.5721	19.4961	20.0813	20.542	20.0912	20.5022	20.1861	COX7A2	P14406	P14406	CX7A2_HUMAN	Cytochrome c oxidase subunit 7A2, mitochondrial
0	0	0	0	0	0	19.8135	18.8684	19.5242	16.9031	0	0	18.005	18.9143	0	18.8049	0	19.2955	0	0	0	0	18.663	19.2571	18.9475	19.301	19.2594	ATP1B2	P14415	P14415	AT1B2_HUMAN	Sodium/potassium-transporting ATPase subunit beta-2
0	0	0	0	0	0	0	21.3188	0	0	0	0	0	0	0	17.8207	18.8423	18.431	0	0	0	0	0	0	18.1544	18.6723	19.522	NID1	P14543	P14543	NID1_HUMAN	Nidogen-1
20.9937	20.9057	21.0671	21.0946	20.921	21.4458	20.9378	20.5472	21.2558	21.16	21.5408	21.9033	21.4821	21.5655	21.2456	20.8969	20.7138	21.3872	21.4265	21.126	21.0903	21.2168	21.5935	21.8499	21.3565	21.5812	21.4314	AKR1A1	P14550	P14550	AK1A1_HUMAN	Aldo-keto reductase family 1 member A1
25.2683	25.2394	25.4055	25.2469	24.951	25.3942	25.3666	25.3743	25.5626	25.4182	25.5718	26.0145	25.2819	25.3797	25.2863	24.9543	24.8286	25.4068	25.4296	25.2238	25.2257	25.4175	25.519	25.73	25.3394	25.4781	25.3848	PKM	P14618	P14618	KPYM_HUMAN	Pyruvate kinase PKM
24.6377	24.6807	24.8305	24.6432	24.5563	25.177	24.9623	25.1671	25.2753	24.8446	25.0812	25.6417	24.7233	24.8476	24.9965	24.4508	24.06	24.9176	25.0229	24.6011	24.7238	25.2335	25.3641	25.6278	24.8805	25.2774	25.07	PKLR;PKM	P14618;P30613	P14618;P30613	KPYM_HUMAN;KPYR_HUMAN	Pyruvate kinase PKM
0	17.2311	0	0	17.8683	0	17.9433	0	17.9758	17.1247	17.9205	0	0	18.0924	0	0	0	17.5198	16.4021	0	0	0	0	0	16.7656	17.7355	17.0892	ACYP2	P14621	P14621	ACYP2_HUMAN	Acylphosphatase-2
23.5076	23.2929	23.7194	23.1993	22.8783	23.3602	23.3767	23.5626	23.7171	23.3412	23.5092	24.0726	23.2868	23.2198	23.1732	22.7422	22.3652	23.3446	23.434	23.0424	23.3045	23.2774	23.3263	23.7087	22.928	23.2461	23.0817	HSP90B1	P14625	P14625;Q58FF3	ENPL_HUMAN	Endoplasmin
16.0686	17.1476	0	0	0	0	0	0	0	17.1997	17.3923	0	0	0	0	0	0	0	17.1919	0	16.9649	0	0	0	0	0	0	CCNB1	P14635	P14635	CCNB1_HUMAN	G2/mitotic-specific cyclin-B1
19.6177	19.2884	19.4564	19.9638	19.641	20.2323	20.0447	19.8293	20.3739	19.5105	19.8156	19.9621	19.581	20.0249	19.3947	19.2492	19.024	19.6007	20.0263	19.6113	19.8753	0	20.0976	20.4141	19.7579	20.0504	19.9383	MYL6B	P14649	P14649	MYL6B_HUMAN	Myosin light chain 6B
21.3136	21.1748	21.4884	21.7781	21.2644	21.898	21.3213	21.238	21.6692	21.3236	21.8965	22.4105	21.8022	21.8756	21.6172	20.7136	20.0892	21.2924	21.4981	21.2778	20.9453	21.5012	21.6686	22.1695	20.677	21.1534	20.8162	MYL6;MYL6B	P14649;P60660	P14649;P60660	MYL6B_HUMAN;MYL6_HUMAN	Myosin light chain 6B
21.9872	22.1134	22.0603	21.801	21.4376	21.7977	21.729	21.6052	22.0543	22.2785	22.4216	22.6896	21.9736	21.8543	21.7736	21.329	21.3504	21.6944	22.2971	21.9704	22.0345	21.7967	21.7185	21.999	21.2979	21.5616	21.4072	SNRPB;SNRPN	P14678;P63162	P14678;P63162	RSMB_HUMAN;RSMN_HUMAN	Small nuclear ribonucleoprotein-associated proteins B and B'
18.2281	18.3273	0	0	0	0	0	0	0	17.9523	17.9882	18.4298	16.9699	17.3384	0	0	0	16.3826	18.1135	17.8313	18.5286	0	0	17.8764	16.9615	17.6537	16.9857	IDE	P14735	P14735	IDE_HUMAN	Insulin-degrading enzyme
22.7935	22.6885	23.1591	22.5587	21.9615	22.6539	22.7009	22.3267	22.6635	22.5616	22.8459	23.3652	22.2989	22.4469	22.24	22.1183	21.8523	22.3458	22.7669	22.589	22.7924	22.7487	22.4346	22.5903	22.4206	22.7139	22.6004	HNRNPL	P14866	P14866	HNRPL_HUMAN	Heterogeneous nuclear ribonucleoprotein L
20.9598	20.8325	21.325	20.3133	20.132	20.7097	21.2948	20.5132	21.1081	20.6342	21.2714	21.3129	20.778	20.9567	20.4066	20.4048	19.5412	20.5078	20.9385	20.6795	21.0808	21.1189	21.0456	21.155	20.8947	21.0854	20.8366	HNRNPL;HNRNPLL	P14866;Q8WVV9	P14866;Q8WVV9	HNRLL_HUMAN;HNRPL_HUMAN	Heterogeneous nuclear ribonucleoprotein L
21.6764	21.582	21.8887	21.5557	21.4513	21.9404	21.5032	21.3099	21.5781	21.8221	22.0976	22.396	21.6002	21.8323	21.7092	20.8423	20.8312	21.3835	21.9275	21.5005	21.6637	21.5198	21.7221	22.0973	21.1808	21.4069	21.241	DARS1	P14868	P14868	SYDC_HUMAN	Aspartate--tRNA ligase, cytoplasmic
18.6249	17.6589	0	0	18.7423	0	18.3858	0	17.8548	18.4227	19.0827	19.0653	18.2307	19.0217	19.8822	17.723	18.971	18.0544	18.1894	18.2666	18.0738	0	18.808	19.1487	18.3391	19.0203	19.486	JUP	P14923	P14923	PLAK_HUMAN	Junction plakoglobin
20.7825	20.6161	20.4495	20.7471	20.5114	20.8884	20.5207	20.1975	20.5575	21.1607	20.9567	21.4024	20.9639	21.1216	21.1712	20.1205	19.8481	20.5813	20.9853	20.4199	20.5336	20.6158	20.7136	21.0247	20.2527	20.6723	20.5638	CTNNB1;JUP	P14923;P35222	P14923;P35222	CTNB1_HUMAN;PLAK_HUMAN	Junction plakoglobin
20.4611	20.4984	20.6281	20.1909	20.1179	20.9509	20.636	20.2654	20.6921	20.4606	20.6008	21.1338	20.3864	20.8041	21.0208	19.8633	19.4519	20.2532	20.5054	20.1211	20.276	20.6632	20.586	21.0887	20.4025	20.7973	20.6885	UQCRB	P14927	P14927	QCR7_HUMAN	Cytochrome b-c1 complex subunit 7
19.3679	19.15	0	20.6213	20.1719	20.3383	19.6527	19.8451	19.9089	19.9094	19.8155	20.0168	19.8451	20.0602	20.3311	19.0782	19.7841	19.6622	19.7697	19.6857	19.5462	19.5447	19.8805	20.145	19.8453	19.977	19.825	GLUL	P15104	P15104	GLNA_HUMAN	Glutamine synthetase
22.3256	22.2092	22.5717	22.1239	22.0621	22.4951	22.3819	21.6907	22.4594	22.154	22.629	23.016	22.1063	22.4121	22.2491	21.603	21.1793	22.0402	22.2387	21.9105	21.9749	21.8901	22.1973	22.5471	21.6678	22.125	21.817	AKR1B1	P15121	P15121	ALDR_HUMAN	Aldo-keto reductase family 1 member B1
20.8799	21.188	21.1115	0	20.7619	0	21.1965	20.6088	21.2586	20.8227	21.1965	21.5778	20.9435	21.3636	20.7497	21.0809	19.8835	20.642	20.9778	20.6213	20.8513	22.1562	21.2957	21.5563	20.7714	20.703	20.4617	GSPT1	P15170	P15170	ERF3A_HUMAN	Eukaryotic peptide chain release factor GTP-binding subunit ERF3A
20.9331	20.7525	20.8539	20.8212	20.8691	21.173	20.7817	20.2736	20.8418	20.746	21.1514	21.17	20.6467	21.2395	20.8206	20.36	20.2763	20.4021	20.887	20.4652	20.5655	20.7973	21.0537	21.1981	20.2406	20.8333	20.4547	GSPT1;GSPT2	P15170;Q8IYD1	P15170;Q8IYD1	ERF3A_HUMAN;ERF3B_HUMAN	Eukaryotic peptide chain release factor GTP-binding subunit ERF3A
21.0612	20.9452	21.205	21.7836	20.7971	22.0113	21.2673	21.1611	22.6598	21.3521	21.4337	21.9489	22.7154	21.8364	21.8642	21.4436	21.0091	22.0613	21.2626	20.662	20.8518	21.6747	21.4613	22.085	20.1921	20.7667	20.6388	EZR	P15311	P15311	EZRI_HUMAN	Ezrin
23.5042	23.4233	23.3461	23.5144	23.2669	23.533	23.3044	23.3234	24.0263	23.3291	23.4963	23.7655	23.781	23.638	23.4987	22.8789	22.8997	23.4394	23.5078	23.0762	23.123	23.5673	23.489	23.8043	22.7948	22.8806	22.8073	EZR;MSN;RDX	P15311;P26038;P35241	P15311;P26038;P35241	EZRI_HUMAN;MOES_HUMAN;RADI_HUMAN	Ezrin
19.9551	19.6885	19.8401	0	19.7855	20.5668	20.0913	19.8027	21.0563	19.8755	20.2406	20.8275	21.0611	20.5955	20.6869	19.8342	19.1908	20.5225	20.0766	19.6179	19.7151	20.1777	20.4832	20.9697	19.3092	19.8669	19.6041	EZR;RDX	P15311;P35241	P15311;P35241	EZRI_HUMAN;RADI_HUMAN	Ezrin
20.1752	19.9434	21.1644	0	20.2275	20.3971	20.2354	19.8429	20.1042	19.5307	19.7152	20.4867	20.2546	20.2075	20.1943	20.1776	19.6026	20.2097	19.8515	19.7354	19.4431	0	20.4663	20.7894	19.5612	19.6657	19.522	UCHL3	P15374	P15374	UCHL3_HUMAN	Ubiquitin carboxyl-terminal hydrolase isozyme L3
22.025	21.9229	22.3803	22.4174	21.7708	22.2858	22.034	21.9065	22.3069	22.1699	22.4698	22.8637	22.4984	22.5878	22.2589	21.987	21.4724	22.4039	22.0712	21.7663	22.0206	22.3236	22.279	22.7419	21.9751	22.2598	21.9515	NME1	P15531	P15531	NDKA_HUMAN	Nucleoside diphosphate kinase A
22.7845	22.8386	23.05	22.5371	22.5003	23.2258	22.9616	22.5561	23.2693	23.1477	23.3725	23.4782	23.252	23.3142	23.2794	22.5982	22.6462	23.1097	22.9579	22.3404	22.8683	22.5666	22.8373	23.3045	22.6616	23.1902	22.9124	NME1;NME2	P15531;P22392	P15531;P22392;O60361	NDKA_HUMAN;NDKB_HUMAN	Nucleoside diphosphate kinase A
20.236	20.1002	20.2642	0	18.8187	0	19.6392	19.916	19.9137	20.1856	20.2484	20.8836	19.7472	19.3072	0	19.0606	18.4971	19.3468	20.1981	19.742	19.94	0	19.2225	19.8558	18.8451	19.311	18.9131	GNS	P15586	P15586	GNS_HUMAN	N-acetylglucosamine-6-sulfatase
17.5369	17.4742	0	0	17.0288	0	17.5539	17.4184	18.0698	18.4328	18.5962	18.6376	17.6812	17.846	0	17.3679	17.11	17.5262	17.8807	17.3277	17.3041	0	17.216	18.1364	16.4598	17.1389	17.2089	ARSB	P15848	P15848	ARSB_HUMAN	Arylsulfatase B
22.4375	22.3655	22.4679	22.1444	21.8905	22.3093	21.9401	21.5184	22.2173	22.4631	22.7387	23.2395	22.5254	22.2951	21.8987	21.3503	20.6301	21.9651	22.6073	22.1745	22.4371	22.1198	22.3852	22.5356	21.5702	21.9288	21.7492	RPS2	P15880	P15880	RS2_HUMAN	Small ribosomal subunit protein uS5
17.9983	18.3727	0	0	18.6428	0	18.2898	0	0	17.1842	18.3139	0	0	18.3158	0	0	17.015	16.6474	18.2578	18.1082	18.1809	0	0	17.1948	17.9591	18.2178	17.9001	CHN1	P15882	P15882	CHIN_HUMAN	N-chimaerin
19.4045	19.5824	19.8584	0	18.4698	0	18.9963	18.5206	19.3199	19.9632	20.3932	20.8303	19.7344	19.5505	0	18.1945	17.3056	18.7921	20.2131	19.8745	20.1227	19.9925	19.6274	20.1494	18.6379	19.1091	18.6885	RPA2	P15927	P15927	RFA2_HUMAN	Replication protein A 32 kDa subunit
18.732	18.7559	19.1484	18.9712	18.5893	0	18.9121	19.1708	19.0953	0	0	0	0	0	0	16.8004	0	16.6065	18.4648	17.9172	18.4765	0	18.6062	19.143	18.6217	18.852	18.4766	NQO2	P16083	P16083	NQO2_HUMAN	Ribosyldihydronicotinamide dehydrogenase [quinone]
21.0238	21.0016	21.0177	21.07	20.829	21.7766	21.1741	21.0062	21.2254	19.9741	20.2792	20.332	19.9428	20.1042	0	19.5887	19.7754	19.8797	21.0876	20.8412	20.8303	21.4396	21.1174	21.3229	20.7172	21.1513	20.9427	CBR1	P16152	P16152	CBR1_HUMAN	Carbonyl reductase [NADPH] 1
18.2326	18.5412	17.8437	0	17.6948	0	18.2819	0	17.7433	18.5838	19.0624	0	18.3878	18.8382	0	0	0	17.8338	18.776	18.3751	17.9463	0	18.4145	18.9912	16.8267	17.9709	18.3348	CREB1	P16220	P16220;P18846	CREB1_HUMAN	Cyclic AMP-responsive element-binding protein 1
18.8856	19.0641	0	0	18.5455	0	18.9278	18.9727	19.3352	19.2133	19.236	19.0189	18.6767	18.4807	0	18.1937	18.3188	18.4118	19.2667	19.1198	19.3983	0	18.4199	18.6338	18.305	18.3811	18.1623	GLB1	P16278	P16278	BGAL_HUMAN	Beta-galactosidase
0	0	0	18.9108	19.8109	0	20.6165	19.8488	20.222	18.2606	18.5352	18.6144	19.2781	20.0992	20.2094	19.9826	19.9973	20.1687	18.5014	17.8934	17.6258	0	19.765	20.0885	20.5055	20.7753	20.5015	PPP3CB	P16298	P16298	PP2BB_HUMAN	Serine/threonine-protein phosphatase 2B catalytic subunit beta isoform
19.4647	19.2988	19.5559	20.1414	20.6414	20.9692	21.2799	20.7603	21.2959	19.3627	19.9593	20.0064	20.6005	20.9465	20.8615	20.6294	21.0349	21.0593	20.1995	19.5371	19.3271	20.5328	20.8144	20.6276	21.1217	21.348	21.1627	PPP3CA;PPP3CB;PPP3CC	P16298;P48454;Q08209	P16298;P48454;Q08209	PP2BA_HUMAN;PP2BB_HUMAN;PP2BC_HUMAN	Serine/threonine-protein phosphatase 2B catalytic subunit beta isoform
20.0836	19.7564	19.9636	20.5925	21.0703	21.2938	21.8985	21.0154	21.7116	19.7965	20.3857	20.9169	21.0225	21.5365	21.3793	21.2427	20.8186	21.742	20.1971	19.7281	19.5496	21.2106	21.4737	21.6238	21.4828	21.8842	21.6197	PPP3CA;PPP3CB	P16298;Q08209	P16298;Q08209	PP2BA_HUMAN;PP2BB_HUMAN	Serine/threonine-protein phosphatase 2B catalytic subunit beta isoform
0	0	18.6292	0	0	0	18.5249	0	18.697	17.8915	18.5465	18.9867	17.927	18.4644	0	17.6908	17.4883	18.3255	18.199	17.1727	17.6269	0	18.482	18.858	17.7117	18.4173	18.1939	NCK1	P16333	P16333	NCK1_HUMAN	SH2/SH3 adapter protein NCK1
24.9922	24.8747	25.2731	23.7998	23.2527	23.9788	23.6105	24.112	23.7031	24.3198	24.7577	25.2272	23.5964	23.2937	23.4437	22.3115	21.833	22.4878	24.5819	24.0853	24.3282	23.7009	23.6772	24.0773	22.6025	22.8683	22.7573	H1-5	P16401	P16401	H15_HUMAN	Histone H1.5
20.8396	21.1316	21.4653	0	18.6615	0	18.8532	20.0374	19.4973	21.8621	22.2011	22.3956	20.1541	20.0704	19.6623	18.4291	18.4484	18.7929	21.3142	20.6577	21.4102	0	20.1862	20.4857	18.8972	19.4332	19.2563	H1-3	P16402	P16402	H13_HUMAN	Histone H1.3
23.1019	23.0991	23.9515	22.3522	21.1424	22.3424	21.2673	21.9	21.3373	22.6436	23.1955	23.7746	21.942	21.6487	21.0442	20.5134	19.3934	20.2945	22.7287	22.9136	22.7652	21.9586	21.9229	22.5771	20.3947	20.7082	20.4401	H1-2	P16403	P16403	H12_HUMAN	Histone H1.2
19.7433	19.6366	19.8205	0	19.698	19.9367	19.9614	19.7924	20.0888	19.7193	19.9681	20.0999	19.5044	20.2446	20.0143	19.1742	19.2212	19.4621	19.7937	19.3809	19.5294	0	19.7966	20.2185	19.7594	20.0469	19.8009	POR	P16435	P16435	NCPR_HUMAN	NADPH--cytochrome P450 reductase
21.7415	21.6512	21.8901	22.03	21.8966	22.1737	22.2667	21.8635	22.2325	21.6583	21.9223	22.1554	21.8206	22.3335	22.1373	21.8011	21.6125	21.9486	21.7932	21.6086	21.576	22.2642	22.0194	22.3179	21.8959	22.0067	21.8535	ATP2A2	P16615	P16615	AT2A2_HUMAN	Sarcoplasmic/endoplasmic reticulum calcium ATPase 2
20.043	19.6463	0	0	19.1794	0	19.9445	19.0259	20.1669	18.59	19.2714	18.8326	19.7784	19.3625	0	19.3915	18.0122	19.4472	18.8998	0	17.1499	0	18.6441	19.4822	18.9734	19.7064	19.4371	CPE	P16870	P16870	CBPE_HUMAN	Carboxypeptidase E
24.5792	24.4631	25.0319	26.2595	25.2815	25.6211	25.5836	26.2925	25.4338	24.1308	24.7523	24.9556	25.004	25.5815	25.5025	25.0681	24.7352	25.1961	24.5727	24.3837	24.3288	25.7308	25.4473	25.786	25.1051	25.2604	25.1548	STMN1	P16949	P16949	STMN1_HUMAN	Stathmin
0	0	25.3223	26.1581	24.2288	0	26.1713	25.6956	24.7329	24.1065	24.398	0	0	24.7714	0	25.5251	0	22.3078	24.1803	0	0	25.8526	25.2269	25.4267	25.4235	25.7982	25.7473	STMN1;STMN2	P16949;Q93045	P16949;Q93045	STMN1_HUMAN;STMN2_HUMAN	Stathmin
22.5358	22.341	22.9863	23.3523	23.492	23.6158	24.0152	23.3307	23.3929	21.7807	22.5019	22.7961	23.0939	23.5613	23.596	22.947	22.0668	23.5871	22.4208	22.1176	22.2474	24.7391	23.5262	24.0179	23.1068	23.1403	23.4308	STMN1;STMN2;STMN4	P16949;Q93045;Q9H169	P16949;Q93045;Q9H169	STMN1_HUMAN;STMN2_HUMAN;STMN4_HUMAN	Stathmin
23.301	23.1223	23.5329	24.2978	23.228	23.864	23.5411	24.081	23.0531	23.1432	23.2206	23.71	23.3381	23.3271	23.5427	23.1112	22.7317	23.1884	23.018	22.7089	22.8503	23.3946	23.1388	23.4299	22.7915	22.9205	22.6608	YBX1;YBX3	P16989;P67809	P16989;P67809	YBOX1_HUMAN;YBOX3_HUMAN	Y-box-binding protein 3
18.466	18.1468	17.9785	0	16.9774	0	17.8982	0	18.3482	18.5323	19.0304	19.2716	17.4632	18.3165	0	0	0	17.473	18.6944	17.964	18.6124	0	18.3595	18.8505	17.519	17.7611	17.592	NAGA	P17050	P17050	NAGAB_HUMAN	Alpha-N-acetylgalactosaminidase
21.198	21.2735	21.5629	0	19.2792	0	19.7212	19.8391	19.5318	20.6567	21.3294	21.8333	19.2944	19.5518	0	18.4315	0	18.563	21.2203	20.7606	21.1241	0	20.0184	20.4728	19.3135	19.4169	19.2901	HMGA1	P17096	P17096	HMGA1_HUMAN	High mobility group protein HMG-I/HMG-Y
18.7651	19.5704	18.8853	0	18.4607	0	19.024	0	18.9995	18.3295	18.7262	0	0	18.9768	0	18.2211	18.1094	18.2551	18.9145	18.4278	18.7976	0	18.7635	19.4905	19.0531	18.7765	18.6614	TMEM11	P17152	P17152	TMM11_HUMAN	Transmembrane protein 11, mitochondrial
20.5806	20.4668	20.6273	20.751	20.7317	21.1472	21.7552	21.0691	21.5569	20.405	20.7829	21.1708	20.4431	21.2026	20.908	21.0548	20.6133	21.5159	20.4667	20.0844	20.2055	20.8526	21.1477	21.3026	21.3895	21.7306	21.5215	GOT1	P17174	P17174	AATC_HUMAN	Aspartate aminotransferase, cytoplasmic
0	0	0	0	22.2831	0	23.1854	22.8814	22.86	0	0	0	22.5991	22.9855	0	22.4571	22.4159	22.6579	0	0	0	0	22.2216	22.5618	21.2844	22.0684	21.4614	PRKCA	P17252	P17252	KPCA_HUMAN	Protein kinase C alpha type
19.0923	18.9731	19.1783	0	17.534	0	17.5755	0	18.1621	18.8336	19.0753	19.5361	18.9969	17.9519	0	17.103	16.6726	18.4419	19.1408	18.7702	18.5093	0	18.1643	18.5652	16.5902	17.0803	16.8517	ITGA2	P17301	P17301	ITA2_HUMAN	Integrin alpha-2
19.1731	18.897	18.8016	0	19.1247	0	19.5777	0	18.3332	19.3566	19.9427	20.1337	19.4227	19.7127	0	17.1137	0	17.1164	19.8415	19.2708	19.4973	0	18.2092	19.0327	17.4093	18.2254	17.7517	UBTF	P17480	P17480	UBF1_HUMAN	Nucleolar transcription factor 1
18.5707	17.6111	0	0	18.1689	0	18.4093	0	0	18.1638	18.5346	0	18.4539	18.861	0	16.6777	0	18.4468	18.4651	0	18.0493	0	18.5568	18.7272	18.2714	18.8086	18.284	NDUFB7	P17568	P17568	NDUB7_HUMAN	NADH dehydrogenase [ubiquinone] 1 beta subcomplex subunit 7
0	18.5441	0	0	19.624	0	20.3747	18.7506	20.0906	0	18.7432	0	19.3628	19.8451	0	19.5876	19.8397	19.8653	17.4236	0	0	20.4203	19.6991	19.9114	19.989	20.2835	20.1054	SYN1	P17600	P17600	SYN1_HUMAN	Synapsin-1
18.569	18.425	18.3988	0	18.5611	0	19.103	18.7398	18.7807	18.2852	18.5766	0	18.0887	18.9156	0	18.6714	18.6598	19.005	18.3526	17.9455	17.71	0	18.7268	19.0596	19.1698	19.4071	19.1261	PRKACA	P17612	P17612	KAPCA_HUMAN	cAMP-dependent protein kinase catalytic subunit alpha
20.3016	20.2408	20.6171	20.8548	21.1101	21.2939	21.8199	21.0045	21.6197	19.9893	20.657	21.0258	20.5993	21.2813	20.6146	20.549	20.0549	21.2113	20.2791	19.8382	19.9427	0	21.0621	21.5017	21.1909	21.5874	21.3729	PRKACA;PRKACB	P17612;P22694	P17612;P22612;P22694	KAPCA_HUMAN;KAPCB_HUMAN	cAMP-dependent protein kinase catalytic subunit alpha
19.381	19.2876	19.6856	0	18.4495	0	18.4784	0	19.1915	18.9377	19.4072	19.6664	18.7031	18.6075	0	17.0554	17.7816	17.695	19.2842	18.8164	18.8573	0	18.7484	18.8395	17.5206	18.1152	17.7972	CAPN2	P17655	P17655	CAN2_HUMAN	Calpain-2 catalytic subunit
0	0	0	0	19.8912	0	20.4083	0	19.7711	0	0	0	0	19.1696	0	18.0945	0	18.7352	0	0	0	0	20.052	18.5993	20.3275	20.6583	20.4795	DES	P17661	P17661	DESM_HUMAN	Desmin
24.9265	24.5382	25.5877	27.0558	26.6925	26.8564	26.5637	26.4151	25.92	23.6998	24.5514	25.0831	25.8552	26.1195	25.6108	26.3226	25.6125	26.1188	22.7426	24.2172	23.1846	26.7882	26.3864	26.2953	25.6753	25.4208	25.7054	GAP43	P17677	P17677	NEUM_HUMAN	Neuromodulin
20.1767	20.1536	20.2365	19.9912	19.9486	20.3007	19.9089	19.7002	19.9382	20.3816	20.4657	20.8994	20.1172	20.5086	20.1777	19.3398	19.4124	19.7092	20.429	19.8851	20.1807	19.962	20.2261	20.6052	19.6962	20.005	19.6224	CTPS1	P17812	P17812	PYRG1_HUMAN	CTP synthase 1
19.6076	18.767	19.2813	0	17.4414	0	18.6334	0	0	19.0403	19.122	19.749	18.7522	18.9849	0	18.5516	18.9596	18.0599	19.032	18.9868	18.9703	0	18.8641	19.3775	18.451	18.8319	18.3756	CTPS1;CTPS2	P17812;Q9NRF8	P17812;Q9NRF8	PYRG1_HUMAN;PYRG2_HUMAN	CTP synthase 1
22.5187	22.4096	22.5679	21.7684	21.5368	21.9621	21.6973	21.3892	21.7149	22.5046	22.7039	23.0451	21.6733	21.8594	21.5571	20.6134	20.2859	21.0347	22.759	22.2375	22.5653	21.631	21.86	22.1674	21.4187	21.6877	21.4781	DDX5	P17844	P17844	DDX5_HUMAN	Probable ATP-dependent RNA helicase DDX5
23.3163	23.2293	23.2808	22.4805	22.3912	22.7446	22.8017	22.3216	22.7019	23.2454	23.4647	23.6369	22.6133	22.7818	22.7	22.0821	21.8485	22.2306	23.3937	23.1054	23.3022	22.6812	22.6934	23.0996	22.2441	22.5373	22.3841	DDX17;DDX5	P17844;Q92841	P17844;Q92841	DDX17_HUMAN;DDX5_HUMAN	Probable ATP-dependent RNA helicase DDX5
21.3115	21.6208	21.7454	22.0676	21.8149	22.448	21.9584	21.3939	21.8642	21.1877	21.5723	21.8347	21.2934	21.8806	22.8448	21.2563	21.2886	21.6099	21.6451	21.0815	21.3522	21.517	21.9658	22.4637	21.6902	22.0607	21.6742	PFKL	P17858	P17858	PFKAL_HUMAN	ATP-dependent 6-phosphofructokinase, liver type
18.8619	19.063	19.3316	0	19.3722	0	20.0043	19.4339	20.149	19.0274	19.597	19.4481	19.2753	19.8001	0	18.3957	18.8375	19.4872	19.0837	19.011	18.7299	0	19.8034	19.7341	19.2642	19.4982	19.496	PFKL;PFKP	P17858;Q01813	P17858;Q01813	PFKAL_HUMAN;PFKAP_HUMAN	ATP-dependent 6-phosphofructokinase, liver type
18.5301	18.6405	18.7876	0	17.7475	0	18.3754	18.6321	19.1591	19.1488	19.3869	19.886	18.6597	18.5286	0	17.8558	17.6545	18.294	19.0099	18.6668	18.7934	0	18.2737	18.3724	17.7663	18.4195	18.4517	GM2A	P17900	P17900	SAP3_HUMAN	Ganglioside GM2 activator
21.2196	21.13	21.3558	20.9179	21.2158	21.019	21.1972	21.0063	21.0461	21.1633	21.4427	21.5994	21.0427	21.2031	20.7037	20.7006	20.5596	20.9048	21.3282	21.0221	21.17	21.0256	21.2369	21.3079	21.0093	21.1438	20.8639	PSMC3	P17980	P17980	PRS6A_HUMAN	26S proteasome regulatory subunit 6A
22.7939	22.6248	22.8314	23.1687	23.0061	23.463	23.1149	22.7947	23.1583	22.6994	22.9817	23.2146	23.0369	23.2503	23.1267	22.6639	22.5648	22.8824	22.8698	22.5427	22.6109	23.0611	23.0764	23.401	22.9643	23.1632	22.9703	TCP1	P17987	P17987	TCPA_HUMAN	T-complex protein 1 subunit alpha
20.1295	20.2352	20.1883	20.3342	20.0667	20.6152	20.2925	19.9064	20.1879	19.8871	20.3644	20.5366	19.7716	20.5429	20.4065	19.6567	19.389	19.7428	20.3145	19.9008	19.9821	19.8405	20.1354	20.6662	19.7661	19.9874	19.7332	PTPN1	P18031	P18031	PTN1_HUMAN	Tyrosine-protein phosphatase non-receptor type 1
0	0	0	30.1976	0	0	20.7263	20.1396	20.6084	19.6252	0	0	20.3781	20.0353	0	20.852	20.2571	20.9055	19.4392	18.5544	0	0	21.0938	20.8776	20.6172	20.8359	20.7407	IGFBP2	P18065	P18065	IBP2_HUMAN	Insulin-like growth factor-binding protein 2
22.1615	22.136	22.3819	21.8143	21.617	21.9784	21.7633	21.2465	22.0438	22.0603	22.3771	22.9578	22.1799	22.0604	21.7915	20.7946	20.1702	21.6124	22.4256	21.9269	22.2153	21.9185	22.1268	22.4478	21.3103	21.6914	21.4591	RPL35A	P18077	P18077	RL35A_HUMAN	Large ribosomal subunit protein eL33
21.2971	20.9602	21.1447	21.4247	21.3321	21.715	21.7711	21.4965	21.9183	21.1448	21.4595	21.876	21.3182	21.8011	21.3341	21.3791	20.974	21.692	21.274	20.8305	20.7816	21.36	21.6706	21.8047	21.8385	22.0522	21.8614	ARF4	P18085	P18085	ARF4_HUMAN	ADP-ribosylation factor 4
23.1861	23.6896	23.0873	22.9994	24.0875	23.7942	23.9578	24.0216	24.581	23.411	23.4334	23.8644	23.7398	24.0441	24.4319	24.1733	23.9309	24.1588	23.4876	23.3962	23.1879	23.9018	23.7716	23.942	24.0237	24.0529	24.0229	ARF4;ARF5	P18085;P84085	P18085;P61204;P84077;P84085	ARF4_HUMAN;ARF5_HUMAN	ADP-ribosylation factor 4
23.1651	22.9904	23.3724	23.0746	22.5762	23.1476	22.4716	22.133	22.6599	23.0177	23.2302	23.9132	22.8604	22.6723	22.701	21.8615	21.5438	22.308	23.1261	22.7739	23.0369	22.7629	22.7097	23.1423	21.9663	22.3199	22.1078	RPL7	P18124	P18124	RL7_HUMAN	Large ribosomal subunit protein uL30
20.5655	20.3078	20.8061	0	18.7672	0	19.2417	19.6732	20.3863	20.1551	20.2536	20.7772	19.6521	19.3496	0	18.6843	18.1833	19.3381	20.2076	19.7934	20.2413	0	19.6283	19.7069	19.003	19.128	18.9864	VCL	P18206	P18206	VINC_HUMAN	Vinculin
0	19.0632	0	0	0	0	19.0438	0	0	18.7013	18.8704	0	19.0382	18.6366	0	0	0	17.5832	19.1717	18.7801	19.1027	0	0	18.7108	18.0686	18.3013	0	PTPRA	P18433	P18433	PTPRA_HUMAN	Receptor-type tyrosine-protein phosphatase alpha
18.7563	18.9036	0	0	0	18.9266	19.1621	0	0	19.0585	18.9493	19.4839	18.8935	19.5621	0	0	17.2697	18.8152	19.437	18.8146	19.6758	0	19.1136	19.747	18.9775	19.3434	19.1075	SON	P18583	P18583	SON_HUMAN	Protein SON
19.5256	19.0276	0	0	0	0	18.9044	0	19.5963	19.6814	20.05	20.4647	19.5727	19.7369	0	18.0079	0	18.9848	19.8195	19.2843	19.3816	0	19.4237	19.4173	18.5675	18.8847	18.5088	NELFE	P18615	P18615	NELFE_HUMAN	Negative elongation factor E
22.1029	21.9117	22.7134	21.8878	21.298	22.093	21.2238	21.0212	21.6677	22.0514	22.2025	22.9609	22.0316	21.8674	21.5431	21.0351	20.4932	21.315	22.1135	21.7977	21.8836	21.825	21.7315	22.2836	21.0404	21.2276	20.9911	RPL17	P18621	P18621	RL17_HUMAN	Large ribosomal subunit protein uL22
22.7038	22.7898	22.9822	23.1165	22.8062	23.6696	23.8582	23.443	23.4997	22.8671	23.3971	23.6707	22.9302	23.4565	23.4886	23.0988	22.8666	23.3872	22.9862	22.8893	22.8525	23.2725	23.335	23.5068	23.5344	23.6682	23.6341	PGAM1	P18669	P18669	PGAM1_HUMAN	Phosphoglycerate mutase 1
19.5045	19.3572	19.9512	0	18.7719	0	18.8489	18.1737	18.2972	19.3398	19.5626	19.9686	18.4718	18.8598	0	17.8689	17.4335	18.105	19.2945	19.0656	19.2617	0	18.5183	18.8132	17.6946	17.797	17.6024	RCC1	P18754	P18754	RCC1_HUMAN	Regulator of chromosome condensation
0	18.6101	18.7275	0	0	0	0	0	0	18.5325	18.0216	0	0	0	0	0	0	0	18.8109	17.5065	18.8877	0	0	0	0	0	0	SDC1	P18827	P18827	SDC1_HUMAN	Syndecan-1
18.3267	18.7269	18.4038	0	18.4126	0	0	21.3922	0	18.7837	18.7521	19.2012	18.1729	18.4012	0	0	21.5909	0	18.7184	18.2025	18.9532	0	17.9637	18.5722	0	18.2028	0	LIG1	P18858	P18858	DNLI1_HUMAN	DNA ligase 1
18.9045	19.1166	18.9515	0	17.5125	0	17.6184	0	18.0716	19.1348	19.2588	19.4935	18.4283	18.5214	0	18.1468	16.9463	17.4552	19.4784	18.7902	19.3176	0	18.4691	18.7535	17.1762	17.8404	17.6896	XRCC1	P18887	P18887	XRCC1_HUMAN	DNA repair protein XRCC1
0	18.0096	0	0	0	0	0	0	0	18.6234	17.2678	20.0572	0	18.4022	0	0	0	0	19.8529	19.467	19.7642	0	18.9197	0	19.7284	18.8126	0	PAM	P19021	P19021	AMD_HUMAN	Peptidyl-glycine alpha-amidating monooxygenase
22.4265	22.4817	22.1914	22.6608	21.9238	22.5106	21.9228	21.8188	22.0452	22.2998	22.212	22.7769	21.7065	22.0854	22.1705	22.1038	21.5363	21.5267	21.8097	22.3179	22.1308	21.3788	21.9988	22.3268	21.7333	21.2831	21.3806	CDH2	P19022	P19022	CADH2_HUMAN	Cadherin-2
19.4732	19.286	0	0	19.3717	0	18.7973	18.1447	19.0395	19.7833	19.6141	19.323	19.2168	19.7825	0	19.0137	18.7146	19.2493	19.0064	19.2906	19.1821	0	19.1856	19.3682	18.4589	18.91	18.7732	CDH2;CDH4	P19022;P55283	P19022;P55283	CADH2_HUMAN;CADH4_HUMAN	Cadherin-2
0	18.6997	0	0	19.1121	0	20.3104	19.0081	19.7999	18.7392	19.3061	0	18.8513	19.5414	0	19.3725	19.3009	19.5598	19.1042	18.3237	18.2969	0	18.6203	19.9208	19.8071	20.0868	19.6787	GNAZ	P19086	P19086	GNAZ_HUMAN	Guanine nucleotide-binding protein G(z) subunit alpha
0	17.9657	0	0	18.6825	0	18.8444	18.4382	19.1244	0	18.3684	0	19.0528	19.1413	0	17.581	17.3783	18.3877	17.9958	17.5601	0	0	18.7785	0	18.175	18.2263	18.4426	GNA11;GNA12;GNA13;GNAQ;GNAZ	P19086;P29992;P50148;Q03113;Q14344	O95837;P19086;P29992;P50148;Q03113;Q14344	GNA11_HUMAN;GNA12_HUMAN;GNA13_HUMAN;GNAQ_HUMAN;GNAZ_HUMAN	Guanine nucleotide-binding protein G(z) subunit alpha
19.9077	19.7229	20.2748	0	19.9158	0	19.7711	19.7636	19.7476	19.593	19.8269	20.3422	19.5014	20.1075	0	19.5301	19.375	19.4041	19.8539	19.6759	19.7048	0	20.0658	20.3898	19.5346	19.8344	19.5645	PLCG1	P19174	P19174	PLCG1_HUMAN	1-phosphatidylinositol 4,5-bisphosphate phosphodiesterase gamma-1
24.0187	23.8755	24.2492	23.9289	23.2399	24.0472	23.5042	23.4342	23.61	23.9137	24.2438	24.784	23.8117	23.7018	23.7208	22.8229	22.3585	23.1892	24.3006	23.8087	24.0469	23.7804	23.8576	24.2601	22.917	23.3469	23.1099	NCL	P19338	P19338	NUCL_HUMAN	Nucleolin
20.4448	20.3066	20.4818	20.9217	21.276	21.3622	22.4319	21.9031	22.2344	20.314	20.6694	21.1405	20.9125	21.6332	21.225	21.9141	21.556	22.4505	20.4234	19.9508	20.0153	21.408	21.6121	21.7261	22.0625	22.3999	22.0741	HK1	P19367	P19367	HXK1_HUMAN	Hexokinase-1
19.8811	19.7952	19.9434	19.8604	21.0291	20.4714	21.9965	21.4263	22.2052	20.1745	20.6226	21.0705	20.6236	21.6896	21.1169	21.462	21.3488	22.1592	20.434	19.9238	19.9464	21.1486	21.3251	21.232	21.7308	22.0407	21.8741	HK1;HK2	P19367;P52789	P19367;P52789	HXK1_HUMAN;HXK2_HUMAN	Hexokinase-1
20.0986	20.2875	20.8019	0	18.971	0	19.1851	0	0	19.5884	19.634	20.2128	19.0007	18.9689	0	19.6996	18.6739	19.2082	19.2181	19.7592	19.896	0	18.9688	19.4453	19.2884	18.4079	18.6107	POLR2C	P19387	P19387	RPB3_HUMAN	DNA-directed RNA polymerase II subunit RPB3
18.0505	17.6484	18.4059	0	16.941	0	0	0	0	18.2474	18.5853	18.8267	18.3667	18.1212	0	0	0	17.8076	18.2636	17.3367	18.0566	0	0	18.2277	16.7465	17.5076	17.2388	POLR2E	P19388	P19388	RPAB1_HUMAN	DNA-directed RNA polymerases I, II, and III subunit RPABC1
20.1984	20.5298	20.4017	0	20.6949	0	21.12	20.1573	19.9884	20.4736	20.4876	19.9485	20.4359	20.9842	0	20.8525	20.6339	20.5858	20.6038	20.3732	20.71	0	20.8457	20.9208	21.1392	21.2085	20.8539	NDUFV2	P19404	P19404	NDUV2_HUMAN	NADH dehydrogenase [ubiquinone] flavoprotein 2, mitochondrial
17.9446	18.098	0	0	18.5457	0	0	0	17.813	18.2504	18.1008	19.5849	18.8357	17.9497	0	0	0	17.6488	17.4179	17.9695	17.9955	0	0	18.0657	16.5838	16.8444	16.6405	ERCC3	P19447	P19447	ERCC3_HUMAN	General transcription and DNA repair factor IIH helicase subunit XPB
19.8718	19.4561	18.4899	0	18.951	0	19.0101	0	18.5669	19.5052	19.5401	0	19.0673	19.4961	0	18.4021	18.5422	18.1662	19.2979	19.2097	19.3291	0	19.0016	19.2921	18.5328	18.9102	18.632	EIF2AK2	P19525	P19525	E2AK2_HUMAN	Interferon-induced, double-stranded RNA-activated protein kinase
20.3548	20.2375	20.4514	20.2578	20.2643	20.3542	20.2991	19.6998	20.5133	20.2866	20.5594	20.4895	19.9105	20.4623	20.2185	19.7677	19.8787	20.2056	20.3487	20.0638	20.2707	19.7879	20.3279	20.584	20.3076	20.5311	20.3064	SRM	P19623	P19623	SPEE_HUMAN	Spermidine synthase
18.8241	18.8579	0	0	18.8261	0	18.8672	0	18.9715	19.1311	19.2163	19.4929	19.1426	19.2966	0	17.9366	17.0625	18.3251	19.2904	18.7557	18.907	0	19.1833	19.4635	18.7846	18.899	18.488	CSNK2A2	P19784	P19784	CSK22_HUMAN	Casein kinase II subunit alpha'
0	0	0	0	0	0	22.4359	0	21.6675	0	0	0	0	0	0	22.6546	0	24.0405	0	0	0	0	0	0	21.306	21.6021	21.07	ITIH2	P19823	P19823	ITIH2_HUMAN	Inter-alpha-trypsin inhibitor heavy chain H2
20.523	20.543	21.14	0	20.5625	0	20.7879	20.4916	20.7885	20.0942	20.0692	20.6473	19.5101	19.9894	0	19.2887	19.5611	19.4508	19.7405	19.1539	19.6498	0	20.4067	19.812	19.2685	19.7867	19.2722	ATP2B1	P20020	P20020	AT2B1_HUMAN	Plasma membrane calcium-transporting ATPase 1
19.2553	19.0138	0	0	19.2514	0	19.8678	19.2171	19.9183	18.9354	19.3458	19.9099	19.1649	19.3138	18.8721	18.8337	18.737	19.0723	18.904	18.6852	18.6846	18.9577	19.1159	19.8318	18.7027	19.022	18.7855	ATP2B1;ATP2B4	P20020;P23634	P20020;P23634	AT2B1_HUMAN;AT2B4_HUMAN	Plasma membrane calcium-transporting ATPase 1
0	0	0	0	0	0	18.9213	0	0	17.6946	18.2657	0	18.9566	18.6748	0	18.1419	0	18.7773	0	0	0	0	18.2609	19.2488	18.0122	18.743	18.363	ATP2B1;ATP2B2;ATP2B4	P20020;P23634;Q01814	P20020;P23634;Q01814	AT2B1_HUMAN;AT2B2_HUMAN;AT2B4_HUMAN	Plasma membrane calcium-transporting ATPase 1
18.5519	18.6355	17.9571	0	19.3011	0	20.0742	19.3307	20.1417	18.8593	19.2118	19.7685	19.6451	19.7542	19.6415	18.9896	19.0513	19.7805	18.9867	18.3565	18.6639	0	19.6138	20.1622	18.9427	19.4581	19.1286	ATP2B1;ATP2B2;ATP2B3;ATP2B4	P20020;P23634;Q01814;Q16720	P20020;P23634;Q01814;Q16720	AT2B1_HUMAN;AT2B2_HUMAN;AT2B3_HUMAN;AT2B4_HUMAN	Plasma membrane calcium-transporting ATPase 1
19.4309	19.2741	19.2245	0	19.6826	0	20.5837	20.025	19.7141	19.7065	19.5981	19.6371	19.9844	19.7004	0	19.6031	19.8316	19.9504	19.4523	19.2527	19.4572	0	19.9808	19.2906	19.541	19.5574	19.0691	ATP2B1;ATP2B3;ATP2B4	P20020;P23634;Q16720	P20020;P23634;Q16720	AT2B1_HUMAN;AT2B3_HUMAN;AT2B4_HUMAN	Plasma membrane calcium-transporting ATPase 1
0	16.8756	0	0	0	0	18.2352	0	18.6908	17.5537	17.7075	0	17.5679	17.6562	0	17.426	0	18.2107	0	0	17.1925	0	18.1371	18.6862	17.055	17.7762	18.0103	ATP2B1;ATP2B2	P20020;Q01814	P20020;Q01814	AT2B1_HUMAN;AT2B2_HUMAN	Plasma membrane calcium-transporting ATPase 1
20.2199	20.1019	20.3698	20.0821	19.9275	20.7044	20.3917	20.0515	20.4377	20.1564	20.5462	20.8715	20.3261	20.5054	20.2169	19.1967	19.0641	20.0663	20.4013	20.0677	20.2595	20.082	20.4105	20.9176	20.0167	20.3647	19.9234	EIF2S2	P20042	P20042	IF2B_HUMAN	Eukaryotic translation initiation factor 2 subunit 2
20.9394	20.7436	21.0032	21.2219	20.266	0	20.4117	20.7771	21.0232	20.9562	20.6804	20.9277	20.5324	20.2952	20.7509	20.4051	20.6023	20.486	20.9605	20.9108	20.814	0	20.6122	20.6254	20.3391	20.3352	20.3987	ANXA7	P20073	P20073	ANXA7_HUMAN	Annexin A7
19.3068	19.2468	19.3023	0	0	0	0	0	0	18.3939	19.171	18.9557	0	18.3606	0	0	0	17.1896	19.2584	18.8843	18.7611	0	18.8506	18.5622	17.4249	17.6793	0	POU3F3	P20264	P20264;P20265;Q03052	PO3F3_HUMAN	POU domain, class 3, transcription factor 3
20.9719	20.7227	21.5022	21.8192	20.3363	0	20.7161	20.2714	19.9497	21.3347	20.9782	21.262	20.6887	20.6547	0	20.6333	20.6745	20.2503	20.8954	20.8618	21.1036	21.3148	20.6118	20.9764	19.9769	19.9355	19.9026	BTF3	P20290	P20290	BTF3_HUMAN	Transcription factor BTF3
0	18.3101	0	0	20.6604	20.7431	20.8452	20.3465	20.7313	18.4919	19.3053	0	19.7987	21.3113	20.7992	20.0524	19.9128	20.6223	18.7409	18.7271	0	20.6181	20.917	20.367	20.8205	20.8217	20.7904	RAB3A	P20336	P20336	RAB3A_HUMAN	Ras-related protein Rab-3A
18.8104	19.1325	18.7588	19.9438	20.6171	20.7126	20.9678	20.6289	20.7539	19.0397	19.6657	19.6173	20.1731	20.9046	20.8389	19.8771	19.8758	19.743	19.0732	18.7294	18.8976	20.1997	20.2433	20.5314	20.0706	20.1519	19.8064	RAB3B;RAB3C	P20337;Q96E17	P20337;Q96E17	RAB3B_HUMAN;RAB3C_HUMAN	Ras-related protein Rab-3B
18.6712	18.5672	0	0	18.3523	0	18.8814	18.3023	18.6819	18.5039	18.9001	19.2106	18.3386	18.9746	0	17.5707	17.3774	18.4634	18.9289	18.3934	18.4653	0	18.9674	18.9083	17.8871	18.4958	17.9767	RAB4A	P20338	P20338	RAB4A_HUMAN	Ras-related protein Rab-4A
19.5391	18.8924	0	0	18.7942	0	18.9995	19.9087	19.0086	18.3867	19.2533	0	18.8484	19.4756	0	19.3208	19.3154	19.2468	19.5415	19.2362	19.0753	0	19.6687	19.1047	19.5298	19.5423	19.3699	RAB4A;RAB4B	P20338;P61018	P20338;P61018	RAB4A_HUMAN;RAB4B_HUMAN	Ras-related protein Rab-4A
19.3843	20.2	20.5088	0	20.5988	0	20.5511	19.951	20.6413	20.3529	20.4578	20.9741	20.6368	20.8891	21.2662	20.4826	20.8419	20.5002	20.154	20.442	19.1844	0	20.6115	20.6988	20.3804	20.2951	20.3158	RAB5A	P20339	P20339	RAB5A_HUMAN	Ras-related protein Rab-5A
22.4009	22.3369	22.4707	22.721	22.9586	23.1177	23.3892	22.8042	23.1745	22.4247	22.9125	23.0405	22.8099	23.2762	22.8354	22.423	22.5226	23.0132	22.6428	22.1055	22.0926	22.8922	23.2041	23.235	22.7843	23.2866	23.0137	RAB5A;RAB5B;RAB5C	P20339;P51148;P61020	P20339;P51148;P61020	RAB5A_HUMAN;RAB5B_HUMAN;RAB5C_HUMAN	Ras-related protein Rab-5A
20.1687	19.9655	20.3581	0	20.9204	21.296	21.0709	21.0743	21.0716	20.1503	20.79	20.8181	20.7772	21.3822	22.0516	20.4798	20.2284	21.1272	20.4717	19.9509	19.6655	21.1258	21.3082	21.3587	20.8887	21.3666	21.0494	RAB6A	P20340	P20340	RAB6A_HUMAN	Ras-related protein Rab-6A
21.5012	21.3342	21.4868	22.1924	22.5749	23.396	22.6038	22.5674	22.6871	21.7384	22.2591	22.2944	22.2304	22.832	23.5848	22.1825	22.3473	22.5705	21.6641	21.1459	21.0301	22.4607	22.6227	22.8766	22.4749	22.8914	22.5975	RAB6A;RAB6B	P20340;Q9NRW1	P20340;Q9NRW1	RAB6A_HUMAN;RAB6B_HUMAN	Ras-related protein Rab-6A
21.8612	21.7809	22.1335	21.9461	21.7586	22.3605	22.0206	22.0802	22.2751	21.8229	22.1769	22.7127	21.9571	22.0349	21.9352	21.6086	21.4059	22.1601	21.8831	21.4424	21.5734	21.9512	22.0214	22.4296	21.6636	22.0913	21.8117	PSMB1	P20618	P20618	PSB1_HUMAN	Proteasome subunit beta type-1
19.0852	18.6507	19.2719	0	17.7163	0	18.5517	19.015	19.3554	19.038	19.2658	19.5621	18.7736	18.3059	0	18.4617	18.1772	19.0314	18.7448	18.3953	18.3597	0	18.3252	18.8581	18.066	18.8957	18.4281	M6PR	P20645	P20645	MPRD_HUMAN	Cation-dependent mannose-6-phosphate receptor
20.59	20.4448	20.8214	20.7172	20.3446	21.4309	21.037	21.0892	21.0338	19.9394	20.5308	20.7157	21.0361	20.9464	21.846	20.0753	19.6924	20.4566	20.522	19.836	20.6407	0	21.0267	21.1968	20.6253	20.9554	20.8098	COX5A	P20674	P20674	COX5A_HUMAN	Cytochrome c oxidase subunit 5A, mitochondrial
22.0563	21.9866	22.2051	21.7616	21.0887	21.9458	21.3459	21.4974	21.8494	22.0858	22.5553	22.6969	22.0137	21.7502	21.6816	21.2344	20.7274	21.7043	22.1165	21.7716	21.7462	21.5767	21.5219	22.1117	20.6194	20.939	20.7763	LMNB1	P20700	P20700	LMNB1_HUMAN	Lamin-B1
20.1772	20.1247	0	19.6959	0	0	19.7188	19.6461	19.6011	19.7555	20.417	20.6791	19.8358	19.6938	19.6119	18.8319	0	19.478	20.1381	19.8535	19.9795	20.1099	19.5156	20.4459	18.5518	18.6835	18.9761	LMNB1;LMNB2	P20700;Q03252	P20700;Q03252	LMNB1_HUMAN;LMNB2_HUMAN	Lamin-B1
17.4214	17.1986	17.7004	0	17.5517	0	18.476	17.0412	18.6743	17.8648	16.8952	0	0	17.8012	0	18.1178	17.9704	18.0779	17.4411	17.4527	17.4388	0	18.0142	18.4275	19.1299	17.8998	18.2396	IMPDH1	P20839	P20839	IMDH1_HUMAN	Inosine-5'-monophosphate dehydrogenase 1
18.5067	18.6118	0	0	18.6092	0	18.5522	18.0801	0	18.5338	18.7988	0	0	18.8321	0	0	0	18.3737	18.9927	18.1752	18.4255	0	18.6772	19.6659	18.3331	18.6876	18.3517	RASA1	P20936	P20936	RASA1_HUMAN	Ras GTPase-activating protein 1
23.1329	23.0259	23.4407	25.5858	23.846	24.2163	24.3704	26.114	24.3075	22.6276	23.22	23.7057	24.1855	23.8107	24.0261	23.6152	22.9886	23.0223	22.7087	22.4603	22.8317	23.7912	23.6242	24.3381	23.497	23.4889	23.425	PTMS	P20962	P20962	PTMS_HUMAN	Parathymosin
18.8162	18.7711	19.1039	19.1368	18.3018	0	18.7414	18.5214	18.9833	19.2379	19.349	19.647	19.0872	19.347	0	17.797	17.6529	18.6028	19.3324	18.9201	19.1469	0	19.1751	19.4242	18.5552	18.8953	18.348	CDK11B	P21127	P21127;Q9UQ88	CD11B_HUMAN	Cyclin-dependent kinase 11B
17.2092	17.7855	0	0	0	0	17.7781	0	0	17.8486	18.2088	18.2606	17.9099	17.7562	0	17.0332	0	17.388	18.0189	17.5494	17.7931	0	17.611	18.0427	16.9481	17.5147	17.0598	CDK11B;PTK6	P21127;Q13882	P21127;Q13882;Q9UQ88	CD11B_HUMAN;PTK6_HUMAN	Cyclin-dependent kinase 11B
20.6179	20.3617	20.4643	21.4918	20.9322	21.669	21.2023	20.928	21.2403	20.7265	21.1048	21.3157	21.2917	21.5794	21.4362	20.8589	21.2017	21.1062	20.3378	20.2596	19.8164	21.143	21.0862	21.034	21.0231	21.2052	20.9775	GSTM3	P21266	P21266	GSTM3_HUMAN	Glutathione S-transferase Mu 3
20.6088	20.7042	20.8048	21.0719	21.0502	21.3942	21.4268	20.7245	21.4667	20.8145	21.357	21.6815	21.6052	21.5994	21.4252	20.6512	20.1091	21.2248	20.4166	20.0298	20.3452	21.4084	21.2603	21.693	21.0214	21.2745	21.0398	GSTM2;GSTM3	P21266;P28161	P21266;P28161;P46439	GSTM2_HUMAN;GSTM3_HUMAN	Glutathione S-transferase Mu 3
20.5977	20.5532	20.7762	20.9942	21.1997	21.4841	21.7724	21.1067	21.6762	20.3469	20.7601	21.15	20.9821	21.4885	21.2743	21.2348	20.9378	21.5633	20.5723	20.2993	20.2212	21.4282	21.3812	21.7504	21.4769	21.7293	21.3817	ATP6V1B2	P21281	P21281	VATB2_HUMAN	V-type proton ATPase subunit B, brain isoform
18.0593	18.3047	17.9581	0	19.2568	0	19.7877	18.8949	19.5878	18.6427	18.678	19.1825	19.0586	19.4349	0	18.6599	18.5207	19.199	18.4921	18.0524	17.6773	0	18.7834	19.5586	19.1294	19.4417	19.1546	ATP6V1C1	P21283	P21283	VATC1_HUMAN	V-type proton ATPase subunit C 1
0	0	0	0	16.3998	0	16.9396	0	0	0	16.6863	0	0	16.4564	0	16.6791	0	16.7961	0	0	0	0	0	15.9673	17.2626	17.2904	16.5946	ATP6V1C1;ATP6V1C2	P21283;Q8NEY4	P21283;Q8NEY4	VATC1_HUMAN;VATC2_HUMAN	V-type proton ATPase subunit C 1
19.1736	18.8662	0	0	0	0	19.1948	19.1387	19.6093	18.967	18.9373	19.7707	0	18.5121	0	0	18.284	17.4483	18.6739	18.2822	18.0925	0	18.5761	0	18.6743	18.7489	18.5363	CSRP1	P21291	P21291	CSRP1_HUMAN	Cysteine and glycine-rich protein 1
21.8173	21.6759	22.1482	21.1786	20.3081	21.2689	20.4847	20.6835	21.2148	21.9845	22.0154	22.571	21.4076	21.1409	21.1637	20.176	19.9031	20.751	21.8661	21.5723	21.6677	21.175	21.0478	21.5481	19.6287	19.9125	19.8274	FLNA	P21333	P21333	FLNA_HUMAN	Filamin-A
20.1931	20.4003	20.3237	0	0	0	18.7105	18.5336	0	20.3668	20.247	20.4166	19.7352	19.3619	0	18.5999	18.9216	19	19.9521	20.1771	20.209	0	19.2051	19.7218	18.5312	18.3103	18.1458	FLNA;FLNC	P21333;Q14315	P21333;Q14315	FLNA_HUMAN;FLNC_HUMAN	Filamin-A
18.0313	0	18.9009	0	17.9047	0	19.0281	0	18.9571	17.4874	17.7201	0	18.1685	19.0154	0	18.9287	18.4642	18.7956	17.5884	16.9868	0	19.9896	18.8136	19.1842	18.2188	18.1676	17.9922	MAOA	P21397	P21397	AOFA_HUMAN	Amine oxidase [flavin-containing] A
18.9404	19.1551	19.1402	0	19.0001	0	19.0375	19.173	19.6898	19.29	19.6748	19.8876	19.758	19.5471	0	18.9396	19.2441	19.5462	19.6154	19.2138	19.4247	20.1347	19.8018	20.1338	19.2571	19.4867	19.4001	ACO1	P21399	P21399	ACOHC_HUMAN	Cytoplasmic aconitate hydratase
19.3522	19.2654	19.4826	20.3844	20.4281	20.6332	20.8397	20.4855	20.8062	18.7968	19.6486	19.9168	20.4046	20.3436	20.4124	20.672	20.4082	20.5945	19.2624	19.276	18.3504	20.2398	20.1479	20.3349	20.0803	20.1719	19.9068	SYT1	P21579	P21579;Q8N9I0	SYT1_HUMAN	Synaptotagmin-1
20.1281	20.1657	20.5477	0	0	0	0	0	0	19.7589	19.6069	20.4703	0	0	0	0	0	0	18.9206	18.4461	19.5989	0	0	17.765	0	17.9978	0	MDK	P21741	P21741	MK_HUMAN	Midkine
22.9132	22.8199	23.0145	21.698	22.3222	22.3223	22.4932	21.9598	21.8553	22.7683	22.9166	23.2203	21.4739	22.3093	21.9267	21.4145	21.4351	21.6596	22.7752	22.5553	22.6284	22.2236	22.3529	22.5584	22.0903	22.4344	22.1551	VDAC1	P21796	P21796	VDAC1_HUMAN	Voltage-dependent anion-selective channel protein 1
19.4361	19.6263	20.0457	19.9877	19.387	19.9433	20.0579	19.9061	20.3184	19.744	19.8493	19.8989	20.0255	19.8258	20.3231	19.6823	19.6145	19.9598	19.8911	19.4036	19.3864	19.817	19.7019	20.2659	19.8066	19.9703	19.7903	SDHB	P21912	P21912	SDHB_HUMAN	Succinate dehydrogenase [ubiquinone] iron-sulfur subunit, mitochondrial
19.3246	19.1765	18.9078	0	18.8693	0	18.6259	0	0	19.286	19.4724	19.3672	18.8184	19.1115	0	18.225	18.1718	18.4077	19.3232	19.0307	19.1016	0	0	18.906	18.6515	18.7705	18.9716	BCKDHB	P21953	P21953	ODBB_HUMAN	2-oxoisovalerate dehydrogenase subunit beta, mitochondrial
20.6829	20.4474	20.1082	20.125	19.8568	20.2944	20.0857	19.4276	20.3673	20.4576	20.269	20.2853	20.2776	19.7803	0	20.758	20.0195	20.0214	19.7647	20.4205	20.206	20.6568	19.9286	19.7213	20.2662	18.9895	19.3943	COMT	P21964	P21964	COMT_HUMAN	Catechol O-methyltransferase
19.5217	19.4258	19.2835	0	19.6847	0	20.1756	19.858	20.0151	19.6141	19.6968	19.8353	20.084	20.1477	0	19.8107	19.7608	20.0238	19.5591	19.0723	19.1346	0	19.895	20.3414	19.7699	20.0093	19.823	MMUT	P22033	P22033	MUTA_HUMAN	Methylmalonyl-CoA mutase, mitochondrial
19.2199	19.3383	19.6462	0	19.6162	0	19.7575	19.2963	19.8616	19.3731	19.7363	20.0711	19.7098	19.8794	0	19.0577	19.0555	19.6115	19.4783	18.9389	19.088	0	19.776	20.0502	19.4548	20.0087	19.7082	OSBP	P22059	P22059	OSBP1_HUMAN	Oxysterol-binding protein 1
20.5867	20.5255	20.763	21.0025	21.0793	21.1411	21.6024	21.0427	21.5591	20.697	20.9977	21.4353	20.9261	21.3703	21.2433	21.0656	21.1299	21.076	20.744	20.6714	20.5423	21.3215	21.2656	21.5743	21.2805	21.525	21.2414	PCMT1	P22061	P22061	PIMT_HUMAN	Protein-L-isoaspartate(D-aspartate) O-methyltransferase
19.6364	19.8804	19.6944	19.4242	19.0635	19.6603	19.2664	19.4166	19.3401	20.0184	20.2885	20.4436	19.5324	19.2055	19.8017	18.3605	18.4351	18.6211	20.048	19.4763	20.2352	19.2274	19.1938	19.8596	18.2045	18.8215	18.8347	FBL	P22087	P22087	FBRL_HUMAN	rRNA 2'-O-methyltransferase fibrillarin
20.2366	20.8239	0	0	0	0	0	0	0	20.2578	19.6594	0	20.154	19.3143	0	20.6799	0	19.1613	19.5049	20.1962	21.0546	0	0	20.9758	19.5915	17.851	17.9167	RPS4Y1	P22090	P22090;Q8TD47	RS4Y1_HUMAN	Small ribosomal subunit protein eS4, Y isoform 1
21.0698	20.8745	21.2796	21.1243	20.8335	21.2908	21.0344	20.6429	21.3637	21.2201	21.3718	22.039	21.5663	21.3943	20.9523	20.3424	19.856	20.9781	21.3035	20.7608	21.1266	21.2779	21.2479	21.7006	20.69	20.9431	20.6704	RPS4X;RPS4Y1	P22090;P62701	P62701;P22090;Q8TD47	RS4X_HUMAN;RS4Y1_HUMAN	Small ribosomal subunit protein eS4, Y isoform 1
20.727	20.7755	20.7433	20.6143	20.635	20.8265	20.5871	20.0941	20.692	20.7694	21.0125	21.4612	20.9333	21.1485	20.679	19.9492	19.7668	20.3525	20.7039	20.5126	20.708	20.6044	20.9415	21.2505	20.2022	20.4143	20.346	GART	P22102	P22102	PUR2_HUMAN	Trifunctional purine biosynthetic protein adenosine-3
23.0387	22.8934	23.2715	23.1077	22.0557	23.0202	22.1263	22.3033	22.7238	23.1549	23.2618	23.7985	22.9948	22.8597	22.7322	21.9399	21.8655	22.4876	23.2166	22.7693	22.9391	22.7105	22.8215	23.2235	21.6624	22.059	21.9459	PAICS	P22234	P22234	PUR6_HUMAN	Bifunctional phosphoribosylaminoimidazole carboxylase/phosphoribosylaminoimidazole succinocarboxamide synthetase
20.1023	19.9519	20.194	20.7051	20.0878	21.1352	20.5557	20.556	20.8243	20.2317	20.5363	20.8148	20.5041	20.759	20.7872	20.0897	19.8192	20.4245	20.4631	20.0159	19.9573	20.3826	20.3564	20.7666	20.2924	20.6796	20.4132	SCP2	P22307	P22307	SCP2_HUMAN	Sterol carrier protein 2
23.1629	23.1904	23.2885	22.9931	23.1851	23.5417	23.268	22.68	23.2158	22.9226	23.3793	23.6	22.9786	23.4819	23.1857	22.7795	22.4165	23.038	22.9589	22.7358	22.7261	23.1008	23.3168	23.4355	22.9738	23.2114	23.0096	UBA1	P22314	P22314	UBA1_HUMAN	Ubiquitin-like modifier-activating enzyme 1
20.7474	21.498	0	0	19.8803	0	19.8896	0	0	21.2171	20.0492	20.0645	20.5291	19.9839	0	21.8221	0	19.4125	18.9346	21.1019	20.6744	0	0	0	21.2111	19.0263	20.2718	NME2	P22392	P22392;O60361	NDKB_HUMAN	Nucleoside diphosphate kinase B
24.9257	24.9134	25.0181	24.7909	24.278	24.8081	25.3038	24.9433	25.1972	24.8438	25.1356	25.5149	24.7976	24.7854	24.8752	24.5175	24.2313	24.8067	25.2984	24.8633	25.2045	24.656	24.886	25.1859	24.9403	25.2964	25.1422	HNRNPA2B1	P22626	P22626	ROA2_HUMAN	Heterogeneous nuclear ribonucleoproteins A2/B1
0	0	0	0	18.4776	0	19.7976	19.5768	21.0125	17.8988	17.4985	0	21.7111	19.3127	19.9126	21.1794	20.942	21.6182	17.7753	17.6068	16.4091	0	0	18.2388	17.2444	17.7567	17.5449	CALB2	P22676	P22676	CALB2_HUMAN	Calretinin
18.9925	18.4014	18.6504	0	18.067	0	18.7241	0	0	18.615	18.8866	19.4225	18.3197	19.1548	0	0	0	18.0547	18.8662	18.2287	18.2652	0	19.1134	18.8245	18.4546	18.3247	18.2947	CBL	P22681	P22681	CBL_HUMAN	E3 ubiquitin-protein ligase CBL
18.7189	18.658	0	0	19.6023	0	19.7161	0	19.7025	17.5905	18.785	0	18.9959	19.49	0	20.0392	19.1304	19.5683	17.7231	18.6002	18.2008	19.5274	18.8398	19.1396	20.1382	19.035	18.9323	PRKACB	P22694	P22694	KAPCB_HUMAN	cAMP-dependent protein kinase catalytic subunit beta
20.8037	20.7357	21.0725	20.7524	20.5907	21.2491	20.8901	20.1393	20.5695	20.5495	20.8169	21.2277	20.5917	21.0515	20.7046	20.1046	19.6412	20.5104	20.5309	20.073	20.2481	21.0167	20.4213	20.9451	20.3525	20.8588	20.6146	UQCRC2	P22695	P22695	QCR2_HUMAN	Cytochrome b-c1 complex subunit 2, mitochondrial
20.947	20.5428	21.197	21.7987	21.5554	22.178	20.7472	19.6023	21.0436	20.5816	20.9543	21.7078	21.4918	21.7464	21.6892	20.2274	19.6429	20.4917	20.753	20.5947	20.5945	21.7185	22.0357	22.1742	20.2215	20.4098	20.3168	FBLN1	P23142	P23142	FBLN1_HUMAN	Fibulin-1
20.3376	20.2656	20.5401	19.7623	19.538	20.049	19.8825	19.3948	19.9419	20.1579	20.6084	21.0193	20.0542	20.0797	19.7124	18.9419	18.3879	19.6864	20.5313	19.8942	20.2587	0	20.0551	20.5176	19.2323	19.6403	19.2897	TCEA1	P23193	P23193;Q15560	TCEA1_HUMAN	Transcription elongation factor A protein 1
18.0622	17.7626	0	0	0	0	17.2895	0	0	17.7852	18.3993	18.3654	0	17.089	0	0	0	0	17.9894	17.8636	18.2181	0	17.4007	17.5383	15.8643	0	15.6601	ITGA6	P23229	P23229	ITA6_HUMAN	Integrin alpha-6
23.162	23.1752	23.2586	23.0027	22.935	23.3689	22.9688	22.3574	22.9028	23.0402	23.3982	23.7712	22.8181	23.1623	22.9816	22.246	21.8288	22.5388	23.1562	22.9442	23.0009	22.9377	23.0473	23.2564	22.2851	22.5913	22.3424	SFPQ	P23246	P23246	SFPQ_HUMAN	Splicing factor, proline- and glutamine-rich
23.7265	23.8042	24.2696	23.7025	23.3535	23.9611	23.5656	23.1171	23.6541	23.5635	24.085	24.447	23.7337	23.7633	23.6685	22.7101	22.1257	23.055	23.7558	23.4585	23.697	23.8713	23.7826	24.14	22.8521	23.0387	22.801	NONO;SFPQ	P23246;Q15233	P23246;Q15233	NONO_HUMAN;SFPQ_HUMAN	Splicing factor, proline- and glutamine-rich
20.078	19.9185	20.2071	0	19.6177	19.5834	19.4091	19.198	19.4897	20.0794	20.1949	20.2815	19.6553	19.7902	19.1226	18.0508	18.3325	18.6822	20.1201	19.5715	19.8561	19.13	19.5613	20.0273	18.8806	19.0962	18.6806	TUBG1	P23258	P23258;Q9NRH3	TBG1_HUMAN	Tubulin gamma-1 chain
22.7501	22.7538	23.0836	22.7374	22.7619	23.1638	23.1008	23.0585	23.49	22.9497	23.205	23.5433	22.7416	23.0091	23.037	22.3021	22.4759	23.0232	22.9944	22.6563	22.6971	22.8395	22.9628	23.3456	22.6268	22.8957	22.6994	PPIB	P23284	P23284	PPIB_HUMAN	Peptidyl-prolyl cis-trans isomerase B
20.2535	20.0833	20.4586	20.7424	20.151	20.5774	20.479	20.3229	20.6135	19.9992	20.4459	20.7762	20.0196	20.5981	20.2779	20.154	20.002	20.5519	20.1476	19.8159	20.0316	20.3136	20.4809	20.7576	20.5851	20.9426	20.6098	ME2	P23368	P23368	MAOM_HUMAN	NAD-dependent malic enzyme, mitochondrial
19.5889	19.5026	20.0035	0	18.8783	0	19.6105	18.7839	19.561	18.5275	19.2351	19.05	18.9888	19.2595	0	18.4794	17.6677	19.3724	18.9493	18.6302	18.9633	19.7057	19.508	19.8074	19.4914	19.394	19.3894	ME2;ME3	P23368;Q16798	P23368;Q16798	MAOM_HUMAN;MAON_HUMAN	NAD-dependent malic enzyme, mitochondrial
18.7519	18.8583	19.2119	0	0	0	17.3119	17.4329	18.1244	19.1358	19.3352	19.8188	18.7174	18.3509	0	17.4316	16.6866	17.564	19.1368	18.4858	18.9506	0	18.2675	0	16.3213	16.5157	0	GLDC	P23378	P23378	GCSP_HUMAN	Glycine dehydrogenase (decarboxylating), mitochondrial
20.8943	21.0258	21.0648	20.6535	20.2992	21.4143	20.8419	20.9682	21.059	20.9581	20.9129	21.3159	20.6051	20.7401	21.0712	20.4511	20.3831	20.9009	20.9	20.6128	20.7692	0	20.721	21.3112	20.8266	21.138	20.7913	WARS1	P23381	P23381	SYWC_HUMAN	Tryptophan--tRNA ligase, cytoplasmic
23.3582	23.2566	23.5496	23.1457	22.8268	23.3323	22.8636	22.6376	23.1	23.4186	23.646	24.0839	23.2112	23.1359	23.0281	22.1884	21.962	22.7083	23.5699	23.1335	23.4094	23.0359	23.0297	23.3713	22.4535	22.7253	22.5353	RPS3	P23396	P23396	RS3_HUMAN	Small ribosomal subunit protein uS3
20.0932	20.1049	0	20.5335	19.9765	20.8719	20.0438	19.6925	20.4468	20.3804	21.0497	21.1137	20.9519	20.9199	20.1465	19.7895	19.3248	20.4623	20.3726	19.7154	20.1242	0	20.5791	19.8837	19.5226	19.8518	19.8669	GCSH	P23434	P23434	GCSH_HUMAN	Glycine cleavage system H protein, mitochondrial
0	18.4064	0	0	19.1464	0	20.3037	0	0	17.9146	18.9477	21.8872	0	19.592	0	18.8405	0	20.4359	18.5033	18.5274	0	0	19.5375	19.8549	19.9001	20.0898	19.9318	PTPRD	P23468	P23468	PTPRD_HUMAN	Receptor-type tyrosine-protein phosphatase delta
0	18.1406	19.6963	0	19.8313	0	19.7813	18.6587	0	18.9855	19.2695	0	18.6834	19.1802	0	19.1564	18.1378	18.7473	18.5948	0	0	0	18.5344	0	18.9177	18.8051	19.0357	PTPRD;PTPRS	P23468;Q13332	P23468;Q13332	PTPRD_HUMAN;PTPRS_HUMAN	Receptor-type tyrosine-protein phosphatase delta
20.4172	19.8917	20.7078	0	0	0	19.972	19.4532	20.2611	20.2224	20.1176	21.274	20.6711	20.2044	0	19.4217	18.8869	20.1832	21.1675	20.057	20.33	0	20.5112	19.926	18.7947	19.7527	19.6629	PTPRZ1	P23471	P23471	PTPRZ_HUMAN	Receptor-type tyrosine-protein phosphatase zeta
21.8975	21.8349	22.0661	21.679	21.5227	21.927	21.5094	21.6837	22.0135	22.105	22.3532	22.7975	21.9247	21.9701	21.708	20.7962	20.4252	21.4057	22.3249	21.8564	22.2075	21.721	22.0641	22.3996	21.1168	21.5785	21.305	AHCY	P23526	P23526	SAHH_HUMAN	Adenosylhomocysteinase
25.8811	25.7651	26.0584	26.6144	26.4763	26.8971	26.656	26.2127	26.378	25.6835	26.0747	26.379	25.9391	26.4595	26.5453	26.0246	26.1484	25.9772	25.8941	25.7539	25.622	26.3661	26.4026	26.5552	25.9941	26.2581	26.0737	CFL1	P23528	P23528	COF1_HUMAN	Cofilin-1
20.8134	21.3561	21.4474	20.9779	22.0299	21.6814	22.4183	21.8075	22.462	20.8121	21.6297	22.0467	21.4743	22.2872	21.8708	20.7698	20.4478	21.8829	20.9873	21.1974	21.0094	23.4295	21.9358	21.7159	21.382	21.1574	21.7675	CFL1;CFL2;DSTN	P23528;P60981;Q9Y281	P23528;P60981;Q9Y281	COF1_HUMAN;COF2_HUMAN;DEST_HUMAN	Cofilin-1
25.0818	25.0483	25.4738	25.5637	25.7358	26.3393	26.0708	25.4919	26.0241	24.9265	25.3341	25.9453	25.3322	25.78	26.0339	25.2661	24.5094	25.5085	25.3686	24.8644	24.9539	25.9294	25.9326	26.2071	25.1757	25.6242	25.5268	CFL1;CFL2	P23528;Q9Y281	P23528;Q9Y281	COF1_HUMAN;COF2_HUMAN	Cofilin-1
20.5573	20.4295	20.9309	21.7269	20.4293	20.9398	20.7629	21.8546	20.7313	20.4755	20.718	21.4716	20.8715	20.7722	20.374	20.1832	19.6585	20.6002	20.6056	20.1943	20.5313	20.8189	20.8088	21.102	20.2392	20.6568	20.3789	EIF4B	P23588	P23588	IF4B_HUMAN	Eukaryotic translation initiation factor 4B
18.7467	18.4623	0	0	18.5529	0	19.5723	18.3161	19.1364	18.6679	19.3951	19.5519	19.5457	19.7216	0	19.1253	18.5398	19.4886	18.9258	18.2585	18.6153	0	19.4735	19.7295	18.4804	19.2222	18.8998	ATP2B4	P23634	P23634	AT2B4_HUMAN	Plasma membrane calcium-transporting ATPase 4
19.246	18.803	20.7197	0	18.2367	0	17.8614	0	19.0171	18.9832	19.1469	20.2072	18.776	18.6856	0	17.5904	0	18.0176	19.1575	18.5629	18.2008	0	18.2027	18.8897	17.5382	17.8456	17.85	CPT2	P23786	P23786	CPT2_HUMAN	Carnitine O-palmitoyltransferase 2, mitochondrial
20.101	20.0509	20.3092	20.4153	19.5198	20.2581	19.3512	19.433	19.6478	19.8782	20.2278	20.475	19.6849	20.0695	19.9574	18.4526	19.203	18.738	20.1081	19.7593	19.8364	0	19.9562	20.1134	18.3523	18.7589	18.3985	DTYMK	P23919	P23919	KTHY_HUMAN	Thymidylate kinase
21.7234	21.5252	21.65	21.124	20.5124	21.3859	20.0581	19.9242	20.1597	21.8763	21.7882	22.4156	21.2397	20.9973	20.713	19.4496	19.3294	20.1072	21.6227	21.1281	21.5875	20.8232	20.9291	21.2737	18.9782	19.4881	19.3726	RRM1	P23921	P23921	RIR1_HUMAN	Ribonucleoside-diphosphate reductase large subunit
18.7074	18.2654	18.7527	0	0	0	18.3528	0	18.501	18.1715	18.6549	19.084	0	18.5062	0	0	0	17.9961	18.6873	0	0	0	18.4724	18.9047	17.8055	18.1095	18.1697	COX7B	P24311	P24311	COX7B_HUMAN	Cytochrome c oxidase subunit 7B, mitochondrial
21.8789	22.0242	21.8276	22.0314	21.8204	22.3424	22.0698	21.3882	22.0022	22.1897	22.0888	22.4203	21.8719	22.2305	21.7357	21.7097	21.2407	21.7253	21.9601	21.7633	21.962	21.6937	21.9111	21.9283	22.0269	22.0117	21.9385	EEF1B2	P24534	P24534	EF1B_HUMAN	Elongation factor 1-beta
21.8499	21.7902	21.8162	21.7416	21.435	22.093	21.3851	21.0014	21.5803	22.018	22.3536	22.6056	21.7521	22.1352	21.9703	20.8541	20.5742	21.2323	22.0689	21.559	21.6975	21.3936	21.7805	22.0097	20.9027	21.6529	21.352	EEF1B2;EEF1D	P24534;P29692	P24534;P29692	EF1B_HUMAN;EF1D_HUMAN	Elongation factor 1-beta
22.0325	21.8351	22.1234	21.8766	22.2284	22.3474	22.5932	21.7949	22.6292	21.8688	22.2125	22.7372	22.174	22.5738	22.279	21.8052	21.4748	22.3237	22.0589	21.4584	21.5517	22.1883	22.3451	22.5761	22.1901	22.4293	22.227	ATP5PB	P24539	P24539	AT5F1_HUMAN	ATP synthase F(0) complex subunit B1, mitochondrial
21.7739	21.5792	21.8769	21.2091	21.3963	21.4099	21.5085	20.7473	21.621	21.4906	22.0448	22.3864	21.2902	21.6807	21.2941	20.4952	20.218	21.1218	21.8496	21.5015	21.601	21.3307	21.7589	22.0228	21.0289	21.4622	21.1716	ACP1	P24666	P24666	PPAC_HUMAN	Low molecular weight phosphotyrosine protein phosphatase
23.5475	23.5949	23.7982	24.3194	24.171	24.5705	24.8394	24.2457	24.887	23.4134	23.735	23.9614	24.0758	24.5877	24.4643	24.2775	24.1845	24.6539	23.4991	23.3332	23.1489	24.1803	24.2882	24.7068	24.8149	25.0766	24.8014	ACAT1	P24752	P24752	THIL_HUMAN	Acetyl-CoA acetyltransferase, mitochondrial
0	0	0	0	17.0776	19.4636	19.8957	18.5018	19.76	19.1435	19.6	0	19.2774	18.4566	0	18.5786	18.3344	19.0847	18.8637	0	17.2052	0	19.7276	18.6826	18.3958	19.0518	18.7903	TNC	P24821	P24821	TENA_HUMAN	Tenascin
20.5167	20.449	20.6638	19.951	20.3795	20.3385	20.6901	20.0189	21.0092	20.8464	21.1134	21.6322	20.4944	21.3086	20.4758	19.4781	19.0883	20.3091	20.8422	20.4183	20.505	20.3341	20.9271	20.89	19.8167	20.3674	20.1424	MYL9	P24844	O14950;P19105;P24844	MYL9_HUMAN	Myosin regulatory light polypeptide 9
19.0668	18.695	0	0	18.0762	0	19.1155	19.3129	0	19.0163	19.6521	20.0269	19.4678	19.1977	0	18.2231	0	18.7047	19.1904	18.8497	18.8544	0	19.2635	19.601	18.293	18.6375	18.5737	POLR2A	P24928	P24928	RPB1_HUMAN	DNA-directed RNA polymerase II subunit RPB1
19.319	18.9556	19.2836	0	17.7068	0	0	0	0	19.3918	19.5362	20.2737	19.173	19.0765	0	0	0	0	19.3959	19.037	19.1619	0	19.0392	19.3725	16.5045	0	0	CDK2	P24941	P24941	CDK2_HUMAN	Cyclin-dependent kinase 2
18.7372	18.5089	18.1871	17.8391	18.9151	0	18.6946	17.2589	18.4511	17.9218	17.8908	18.9449	18.0286	18.636	0	18.2524	18.1323	18.3503	18.3896	17.6102	17.7422	0	18.5471	18.8607	18.69	18.794	18.7625	GRK2	P25098	P25098;P35626	ARBK1_HUMAN	Beta-adrenergic receptor kinase 1
21.8428	21.776	21.8515	21.48	20.2789	21.4483	19.0646	19.0875	19.3937	21.6719	21.939	22.1843	21.2459	20.7481	20.7984	18.4234	18.1797	18.9435	22.036	21.6763	21.8523	20.5065	20.8085	21.2341	17.4139	18.0738	17.85	MCM3	P25205	P25205	MCM3_HUMAN	DNA replication licensing factor MCM3
18.977	19.136	0	0	18.313	0	18.4227	0	0	18.9226	19.3157	19.2365	18.7125	18.6146	0	17.5188	17.3374	18.0564	19.0495	18.3954	18.851	0	17.8869	0	18.175	17.9908	17.4981	NFYB	P25208	P25208	NFYB_HUMAN	Nuclear transcription factor Y subunit beta
20.004	20.1065	20.582	0	19.6829	20.5886	19.9328	19.3614	20.2442	20.1452	20.4233	20.791	20.2535	20.158	0	19.625	19.6375	19.7628	19.9556	19.7473	19.7132	0	19.9623	20.3871	19.2836	19.4713	19.1397	MPST	P25325	P25325	THTM_HUMAN	3-mercaptopyruvate sulfurtransferase
0	0	0	0	0	0	0	22.1626	18.7098	0	0	0	0	0	0	18.6992	19.4042	19.3247	0	0	19.2541	31.3716	0	0	18.7896	20.1281	20.53	LAMA1	P25391	P25391	LAMA1_HUMAN	Laminin subunit alpha-1
22.5002	22.4798	22.5957	22.3666	21.8457	22.5941	22.1466	21.7832	22.462	22.6963	22.8554	23.3506	22.4575	22.3948	22.4203	21.5682	21.0234	21.9164	22.6941	22.3063	22.5712	22.2086	22.3503	22.8445	21.6617	22.0265	21.7718	RPS12	P25398	P25398	RS12_HUMAN	Small ribosomal subunit protein eS12
19.8436	19.4673	19.9106	19.7076	19.3083	0	18.2359	18.7892	18.6462	19.6499	19.166	19.7888	19.5925	18.8537	0	19.0332	17.9943	18.0234	19.7861	19.9055	19.7327	0	19.1986	18.8756	18.3716	17.9544	18.4267	YY1	P25490	O15391;P25490	TYY1_HUMAN	Transcriptional repressor protein YY1
20.2152	20.0543	20.4084	19.9676	19.8265	20.0217	19.8824	19.4827	20.0859	20.2965	20.576	20.9321	20.1608	20.017	20.0238	18.9099	19.4783	19.4055	20.3089	19.9062	20.1992	20.2094	20.1474	20.5185	19.3078	19.398	19.185	DNAJB1	P25685	P25685	DNJB1_HUMAN	DnaJ homolog subfamily B member 1
19.2635	19.4509	19.4849	0	18.3938	0	19.0803	0	18.7439	19.5787	19.8513	20.2094	19.2254	19.2388	0	17.9261	17.2742	18.2477	19.139	19.0606	19.3711	0	18.932	19.411	17.75	18.4912	18.3204	DNAJB1;DNAJB4	P25685;Q9UDY4	P25685;Q9UDY4	DNJB1_HUMAN;DNJB4_HUMAN	DnaJ homolog subfamily B member 1
0	17.6334	0	0	18.0224	18.6458	18.4731	0	0	16.9242	17.4404	0	0	18.0821	0	18.2069	18.4883	17.8388	0	0	0	0	0	0	18.7289	18.813	18.6283	DNAJB2	P25686	P25686	DNJB2_HUMAN	DnaJ homolog subfamily B member 2
24.098	24.0184	24.1292	24.0858	24.0823	24.4522	24.5332	24.032	24.4952	23.8586	24.1759	24.4921	24.148	24.3389	24.2773	23.8917	23.6644	24.0881	23.9611	23.6151	23.7272	24.0506	24.1813	24.4602	24.0336	24.3125	24.1119	ATP5F1A	P25705	P25705	ATPA_HUMAN	ATP synthase subunit alpha, mitochondrial
21.76	21.7115	21.9567	21.7609	21.5637	21.986	21.7766	21.6072	22.0407	21.7956	22.0777	22.4215	21.9396	21.9862	21.6687	21.3856	21.2336	22.0125	21.7925	21.4124	21.4863	21.7639	21.887	22.1307	21.5971	21.9724	21.7624	PSMA1	P25786	P25786	PSA1_HUMAN	Proteasome subunit alpha type-1
21.3037	21.3836	21.5267	21.894	21.2175	21.6995	21.4268	21.4983	21.69	21.5035	21.5247	21.8488	21.5435	21.1998	21.54	21.2703	21.217	21.3351	21.4142	21.2423	21.4014	21.6647	21.4457	21.7974	21.0817	21.4092	21.1694	PSMA2	P25787	P25787	PSA2_HUMAN	Proteasome subunit alpha type-2
21.4045	21.2548	21.6809	21.6029	21.1058	21.8569	21.4503	21.4307	21.755	21.4297	21.6107	22.1774	21.4788	21.59	21.641	21.1462	20.9082	21.5515	21.448	21.1329	21.1802	21.6197	21.5021	21.9469	21.2716	21.5477	21.3232	PSMA3	P25788	P25788	PSA3_HUMAN	Proteasome subunit alpha type-3
22.2969	22.2018	22.378	22.2898	22.0629	22.702	22.2937	22.469	22.5245	22.3331	22.3899	22.9438	22.3127	22.294	22.2416	21.9136	21.8748	22.5193	22.4576	22.0462	22.1154	22.1236	22.2568	22.7192	22.031	22.393	22.2255	PSMA4	P25789	P25789	PSA4_HUMAN	Proteasome subunit alpha type-4
21.2003	21.2391	21.6378	20.9796	20.7143	21.197	20.8851	20.7823	21.3095	21.0241	21.4777	21.8991	21.091	21.166	21.0587	20.236	19.7017	20.7937	21.1446	20.7971	20.8259	21.3123	21.2925	21.4684	20.2129	20.4788	20.3183	MSN	P26038	P26038	MOES_HUMAN	Moesin
18.9405	18.9973	0	0	19.1135	0	18.976	0	19.5882	18.7619	19.3727	19.7094	19.567	19.5963	0	18.1542	18.5301	18.9849	19.313	19.1696	18.9188	0	19.5003	19.6679	18.4688	18.7929	18.971	MSN;RDX	P26038;P35241	P26038;P35241	MOES_HUMAN;RADI_HUMAN	Moesin
22.6843	22.6592	22.7397	22.7157	22.8378	23.0967	23.1746	22.3745	22.811	22.6967	23.0004	23.2243	22.7917	23.28	23.0572	22.1569	22.2138	22.6842	22.7798	22.4106	22.475	22.6627	22.9169	23.1728	22.6717	22.9819	22.6438	DDX6	P26196	P26196	DDX6_HUMAN	Probable ATP-dependent RNA helicase DDX6
18.7127	18.5205	0	20.4325	20.0822	20.1535	20.0658	19.2932	19.8577	18.5824	19.0099	19.5503	19.2935	20.308	19.5921	19.2726	19.2149	19.632	18.8496	18.4287	18.5822	20.2473	19.9996	20.1812	19.6674	19.8791	19.6674	CTNNA2	P26232	P26232	CTNA2_HUMAN	Catenin alpha-2
20.1663	20.1219	20.3488	20.3692	20.17	20.3829	20.0233	19.5399	20.1511	20.3727	20.6192	20.9032	20.3179	20.6789	20.2686	19.4246	19.201	19.9142	20.2199	19.8849	20.0451	0	20.3961	20.5679	19.526	19.9189	19.6809	CTNNA1;CTNNA2	P26232;P35221	P26232;P35221	CTNA1_HUMAN;CTNA2_HUMAN	Catenin alpha-2
18.4844	18.3625	19.4434	0	17.7796	0	18.1706	0	0	18.826	18.8537	19.5658	18.845	18.783	0	0	0	17.8792	19.0753	18.4277	19.1475	0	18.5053	18.6676	17.6012	17.9408	18.0835	DNMT1	P26358	P26358	DNMT1_HUMAN	DNA (cytosine-5)-methyltransferase 1
21.9583	22.1657	22.13	21.9574	21.7498	21.9234	21.7878	21.8108	21.81	22.0247	22.1587	22.2063	21.9279	21.9252	21.5586	21.3552	21.5456	21.5433	22.2356	21.9896	22.0298	21.7917	21.7883	22.0604	21.508	21.5338	21.4375	U2AF2	P26368	P26368	U2AF2_HUMAN	Splicing factor U2AF 65 kDa subunit
22.5735	22.4415	22.761	22.4222	22.0798	22.5962	22.089	21.6869	22.3109	22.6766	22.9695	23.3737	22.5305	22.5195	22.3036	21.3876	21.0697	21.9412	22.8103	22.2643	22.6473	22.3039	22.3473	22.6663	21.6457	22.1047	21.7631	RPL13	P26373	P26373	RL13_HUMAN	Large ribosomal subunit protein eL13
0	0	0	0	18.0374	0	18.2048	17.9111	18.4803	17.4359	18.2821	18.2768	18.2359	18.8498	0	17.9377	0	18.509	18.193	0	17.6447	0	18.5845	18.9088	18.5219	18.9442	18.6296	ELAVL4	P26378	P26378	ELAV4_HUMAN	ELAV-like protein 4
19.4305	19.4102	19.2495	0	19.6236	20.1202	20.0286	19.6633	19.7189	19.4981	19.9771	19.5184	19.5808	20.1095	0	19.4837	19.5005	19.8287	20.0024	19.351	19.466	19.0902	19.7582	20.0605	20.1702	20.2726	19.8629	ELAVL2;ELAVL4	P26378;Q12926	P26378;Q12926	ELAV2_HUMAN;ELAV4_HUMAN	ELAV-like protein 4
20.2785	20.2048	20.4076	20.5851	20.9844	21.0442	21.6804	20.8112	21.4222	19.9687	20.7731	20.7155	20.5638	21.1645	21.091	20.7321	20.4655	20.7675	20.674	20.0151	20.1382	20.5617	21.2572	21.5392	21.2224	21.7364	21.5615	ELAVL2;ELAVL3;ELAVL4	P26378;Q12926;Q14576	P26378;Q12926;Q14576	ELAV2_HUMAN;ELAV3_HUMAN;ELAV4_HUMAN	ELAV-like protein 4
0	18.0143	0	0	17.6726	0	18.5641	18.3588	18.6631	18.483	18.5376	0	18.3977	18.3416	0	18.0254	0	18.4583	18.5975	18.3093	18.4216	0	18.4737	18.9171	18.4458	18.9777	18.9093	ELAVL1;ELAVL2;ELAVL4	P26378;Q12926;Q15717	P26378;Q15717;Q12926	ELAV1_HUMAN;ELAV2_HUMAN;ELAV4_HUMAN	ELAV-like protein 4
20.0977	19.715	20.3205	20.2536	21.106	21.0995	21.6751	20.8557	21.4065	19.8301	20.6128	20.8593	20.6666	21.3911	20.76	20.6732	20.3648	21.1247	20.6332	20.0303	19.9514	20.6782	21.1555	21.2708	21.3453	21.6714	21.551	ELAVL3;ELAVL4	P26378;Q14576	P26378;Q14576	ELAV3_HUMAN;ELAV4_HUMAN	ELAV-like protein 4
18.7061	18.6896	18.6512	0	18.457	0	18.5206	0	18.6567	18.7476	19.1263	19.5991	19.0148	19.1271	0	17.4812	16.8815	18.0661	18.9849	18.6195	18.1112	0	18.9934	19.1832	17.6514	17.9996	17.4877	IVD	P26440	P26440	IVD_HUMAN	Isovaleryl-CoA dehydrogenase, mitochondrial
19.9195	19.6077	21.0945	21.7506	19.6488	21.9155	19.4259	20.1789	20.3919	18.5402	19.0303	20.8353	19.3431	18.443	21.5788	19.4512	19.5565	19.019	18.8738	19.0555	19.2775	21.9308	19.7498	19.4911	17.0851	18.1125	18.4505	S100A4	P26447	P26447	S10A4_HUMAN	Protein S100-A4
23.259	23.1699	23.6256	22.831	22.3243	22.7961	22.4944	22.3475	22.7137	23.0044	23.5595	24.0108	22.9349	23.1613	22.6058	21.9298	21.2666	22.4426	23.2939	22.9818	23.0196	22.7109	23.0576	23.5417	21.6225	22.0347	21.8325	HMGB2	P26583	P26583	HMGB2_HUMAN	High mobility group protein B2
21.0193	21.3805	21.3928	0	19.179	0	19.5048	20.0543	20.4342	21.5574	21.2554	21.8401	20.7943	20.2091	20.6537	19.9751	19.11	19.9421	21.1116	20.932	21.5459	0	20.2873	20.7385	18.9387	19.0812	18.9355	PTBP1	P26599	P26599	PTBP1_HUMAN	Polypyrimidine tract-binding protein 1
20.1039	20.0632	20.3114	20.2175	19.8037	19.9295	19.6711	19.4679	20.0893	20.1385	20.3831	20.6781	20.2735	20.2034	18.7743	18.9718	18.961	19.5414	20.2889	19.9153	20.1589	0	19.9981	20.347	19.4524	19.6052	19.3744	TARS1	P26639	P26639	SYTC_HUMAN	Threonine--tRNA ligase 1, cytoplasmic
20.2018	20.0643	20.3309	20.4251	19.99	21.0104	20.2869	20.0096	20.46	20.2282	20.3956	20.716	20.2636	20.5503	20.7647	19.8587	19.5987	20.3318	20.5259	19.9864	20.1059	20.6392	20.467	20.849	20.2696	20.623	20.3119	VARS1	P26640	P26640	SYVC_HUMAN	Valine--tRNA ligase
22.5698	22.4366	22.6766	22.4998	22.3305	22.6961	22.5696	21.945	22.5587	22.5865	22.6722	23.1971	22.5174	22.5974	22.3174	21.899	21.6031	22.3056	22.503	22.2281	22.4319	22.2568	22.4413	22.6338	22.247	22.4809	22.3382	EEF1G	P26641	P26641	EF1G_HUMAN	Elongation factor 1-gamma
20.854	20.9519	20.8846	20.8378	20.5209	20.9674	21.1462	20.8484	21.592	20.9819	20.9078	21.46	20.7592	21.0276	21.1513	20.7111	20.5375	21.0128	21.1397	20.4569	20.8271	20.8012	20.9761	21.1422	21.3709	21.3938	20.952	FKBP2	P26885	P26885	FKBP2_HUMAN	Peptidyl-prolyl cis-trans isomerase FKBP2
20.3674	20.0875	20.3083	20.973	20.4022	20.7227	20.6218	20.1175	20.6955	20.147	20.7506	20.8686	20.3653	20.5669	20.9212	20.1637	19.9036	20.2775	20.7274	20.097	20.0996	20.2813	20.5789	20.834	19.7386	20.1468	19.9335	CNTFR	P26992	P26992	CNTFR_HUMAN	Ciliary neurotrophic factor receptor subunit alpha
18.3644	18.1891	17.6781	0	0	0	18.3641	0	18.4031	18.41	18.6938	19.4173	0	18.0884	0	17.1136	0	17.5111	18.5388	17.9846	18.0888	0	18.4686	17.9149	17.048	18.029	17.4823	AK4	P27144	P27144	KAD4_HUMAN	Adenylate kinase 4, mitochondrial
23.4231	23.3932	23.4735	23.6422	24.0257	24.2802	24.4675	23.342	24.0292	23.2869	23.5917	23.7706	23.6963	24.2627	23.899	23.7952	23.3193	23.9378	23.3075	23.3159	23.2132	23.9727	24.114	24.1198	23.9826	24.1964	23.9729	YWHAQ	P27348	P27348	1433T_HUMAN	14-3-3 protein theta
26.1688	26.3504	27.01	25.9329	26.9048	25.8557	27.0083	26.1634	25.8643	25.971	26.1833	25.7651	26.1896	26.6998	25.2598	27.1068	27.1693	26.899	25.9389	26.4337	26.2458	26.6372	26.5022	25.9163	26.9087	26.6217	26.6724	SFN;YWHAB;YWHAE;YWHAG;YWHAH;YWHAQ;YWHAZ	P27348;P31946;P31947;P61981;P62258;P63104;Q04917	P27348;P31946;P31947;P61981;P62258;P63104;Q04917	1433B_HUMAN;1433E_HUMAN;1433F_HUMAN;1433G_HUMAN;1433S_HUMAN;1433T_HUMAN;1433Z_HUMAN	14-3-3 protein theta
0	23.9027	24.2743	24.5395	24.6698	25.0346	25.2046	24.5694	25.1393	23.6208	24.2747	24.5686	24.7826	25.0104	24.7816	24.3947	23.6756	24.9323	23.9941	0	23.7655	25.2522	24.7685	25.3527	24.6562	24.9391	24.7915	YWHAB;YWHAG;YWHAH;YWHAQ	P27348;P31946;P61981;Q04917	P27348;P31946;P61981;Q04917	1433B_HUMAN;1433F_HUMAN;1433G_HUMAN;1433T_HUMAN	14-3-3 protein theta
22.1618	22.1452	22.3443	22.0533	22.9718	22.707	23.3536	22.7534	23.5089	22.361	23.0057	23.2495	23.3499	23.6156	22.931	22.4143	21.9017	23.4749	22.4336	22.1389	22.1292	22.9738	23.1313	23.2561	22.7809	23.2207	23.1818	YWHAB;YWHAQ;YWHAZ	P27348;P31946;P63104	P27348;P31946;P63104	1433B_HUMAN;1433T_HUMAN;1433Z_HUMAN	14-3-3 protein theta
19.7563	19.3466	19.9459	20.4963	19.9347	0	19.8446	19.4719	20.0964	19.8285	20.1662	20.32	19.9888	20.3665	20.0033	19.6685	19.8978	19.7421	19.8416	19.535	19.5209	20.1933	20.2209	20.395	19.5533	19.7748	19.6548	MAPK3	P27361	P27361	MK03_HUMAN	Mitogen-activated protein kinase 3
20.8537	20.7834	20.8783	20.8079	21.0595	21.28	21.4026	20.6992	21.5009	20.6566	21.3083	21.7896	21.3892	21.7887	21.3108	20.8493	20.3335	21.5085	21.12	20.6486	20.4072	21.1275	21.5391	21.8322	20.9104	21.4448	21.1588	MAPK1;MAPK3	P27361;P28482	P27361;P28482	MK01_HUMAN;MK03_HUMAN	Mitogen-activated protein kinase 3
0	0	0	0	17.9324	0	17.391	0	18.3654	16.7934	17.2711	0	0	18.0314	0	18.0969	17.6694	17.7566	17.1641	17.6919	0	0	18.1713	18.4097	17.5574	17.7087	18.0983	MARK3	P27448	P27448	MARK3_HUMAN	MAP/microtubule affinity-regulating kinase 3
0	19.6065	0	0	19.2904	0	19.3555	19.2222	19.3989	19.7124	20.1597	0	19.7385	20.0859	0	19.026	19.2851	19.5742	19.5633	19.6038	0	0	19.249	20.1759	19.8026	19.5923	19.5094	MARK2;MARK3	P27448;Q7KZI7	P27448;Q7KZI7	MARK2_HUMAN;MARK3_HUMAN	MAP/microtubule affinity-regulating kinase 3
19.635	19.3393	0	0	19.6525	20.259	20.2538	19.5953	20.1	18.8533	19.3545	19.8976	19.4002	20.1447	19.9427	19.6835	19.6015	19.9647	19.3323	18.431	18.9658	19.5143	19.7456	20.398	19.9717	20.4323	20.1756	MARK1;MARK2;MARK3	P27448;Q7KZI7;Q9P0L2	P27448;Q7KZI7;Q96L34;Q9P0L2	MARK1_HUMAN;MARK2_HUMAN;MARK3_HUMAN	MAP/microtubule affinity-regulating kinase 3
18.1261	18.0249	0	0	18.7952	0	19.3902	19.2697	19.0042	17.851	18.7627	0	18.6705	19.2727	17.8423	18.4683	18.2323	18.9352	18.2977	17.9174	17.5919	0	19.4192	19.5739	18.5685	19.1149	19.0493	MARK1;MARK3	P27448;Q9P0L2	P27448;Q9P0L2	MARK1_HUMAN;MARK3_HUMAN	MAP/microtubule affinity-regulating kinase 3
0	17.7743	0	0	18.9542	0	18.8038	18.9102	0	18.1457	18.6714	0	0	19.5796	0	0	18.5712	18.2703	0	0	0	0	18.3222	0	18.7788	18.7538	18.8356	ATP6V0C	P27449	P27449	VATL_HUMAN	V-type proton ATPase 16 kDa proteolipid subunit c
19.4154	19.2978	19.9311	21.8697	20.7581	22.5939	21.1895	22.3967	21.5381	19.6143	19.7496	20.5043	21.5646	21.3148	23.3501	21.5586	21.524	21.5242	19.7714	19.3245	19.3801	21.0993	21.0015	21.5159	21.1413	21.388	21.3488	CALML3	P27482	P27482	CALL3_HUMAN	Calmodulin-like protein 3
16.2035	0	0	0	17.6501	0	17.9509	0	0	0	18.3194	0	17.5746	18.183	0	17.3585	0	17.5632	0	0	0	0	0	0	16.8954	17.8071	17.4406	CERS1	P27544	P27544	CERS1_HUMAN	Ceramide synthase 1
21.4649	21.4146	21.7505	21.0025	20.733	21.2709	20.5586	20.3864	21.3073	21.4889	21.7477	22.2682	21.5813	21.1905	21.2217	20.1213	19.8867	20.8767	21.6326	21.1599	21.5798	21.262	21.1653	21.6298	20.3979	20.6944	20.4648	RPL10	P27635	P27635;Q96L21	RL10_HUMAN	Large ribosomal subunit protein uL16
20.1658	20.4638	20.2923	0	19.2634	0	19.0153	18.9209	19.2154	21.3129	21.2143	21.5376	20.7236	20.3513	20.3374	19.4742	19.7006	19.7577	21.5519	21.3007	21.5129	21.0523	20.7017	20.8549	19.621	19.7516	19.6722	RPA1	P27694	P27694	RFA1_HUMAN	Replication protein A 70 kDa DNA-binding subunit
22.829	22.6835	23.1423	22.7293	22.3215	23.0461	22.557	22.5275	22.6052	22.7265	23.0284	23.5956	22.8157	22.8023	22.7335	22.1322	21.3192	22.342	22.6912	22.5596	22.5688	22.7327	22.7077	23.1672	21.8314	22.0331	21.9065	APEX1	P27695	P27695	APEX1_HUMAN	DNA-(apurinic or apyrimidinic site) endonuclease
18.5835	18.7198	18.7855	0	19.1551	0	19.161	19.1119	19.2336	19.0592	19.0779	19.5805	18.9837	19.3413	0	18.3575	18.7353	19.074	18.9956	18.6711	18.7743	0	19.1529	19.4439	19.0225	19.3431	19.0545	DCK	P27707	P27707	DCK_HUMAN	Deoxycytidine kinase
20.709	20.3706	20.6565	20.1918	19.4174	20.4189	19.5562	19.2853	19.6606	20.9747	20.8582	21.0946	20.4012	20.065	20.0782	18.9517	19.092	19.3236	20.9592	20.5909	20.858	20.0017	20.1643	20.5699	19.3235	19.2664	19.156	CAD	P27708	P27708	PYR1_HUMAN	Multifunctional protein CAD
19.9642	19.7818	20.3191	19.8692	0	0	0	0	0	20.1631	20.4646	20.9593	20.3175	19.6341	0	0	0	18.9285	20.5006	19.8642	19.9327	19.9369	19.7982	20.3641	19.4987	19.1988	18.9512	CAD;CPS1	P27708;P31327	P27708;P31327	CPSM_HUMAN;PYR1_HUMAN	Multifunctional protein CAD
24.1095	23.9934	24.6654	24.1129	23.531	23.9666	23.7299	23.9706	24.2	23.9795	23.9926	24.7042	23.8614	23.6206	23.1534	23.6207	23.1869	23.8346	23.4813	23.7264	23.607	23.7644	23.7063	23.8346	23.2219	23.3526	23.3247	CALR	P27797	P27797	CALR_HUMAN	Calreticulin
20.7929	20.7321	21.0429	21.702	21.0802	21.6106	21.4567	21.0935	21.2405	20.9915	21.3399	21.6553	21.1524	21.5541	21.2212	20.5088	20.0343	20.954	21.0666	20.6784	20.6439	21.5393	21.5659	21.885	21.0658	21.4208	21.0477	MAP4	P27816	P27816	MAP4_HUMAN	Microtubule-associated protein 4
23.2684	23.1826	23.6375	23.2569	22.9715	23.5878	23.3685	23.4111	23.479	22.992	23.3101	23.7326	23.1586	23.1779	23.1934	22.7026	22.5124	23.2678	22.997	22.8788	22.8515	23.2443	23.0473	23.3924	22.7552	22.9143	22.8499	CANX	P27824	P27824	CALX_HUMAN	Calnexin
21.5583	21.3762	21.7666	21.7184	21.2187	21.9371	21.6681	21.5352	21.7197	21.6062	21.7789	22.2126	21.5131	21.6907	21.4997	21.528	20.9441	21.7451	21.3908	21.2414	21.2229	21.7659	21.6402	21.9589	21.5645	21.6558	21.5083	PSMA5	P28066	P28066	PSA5_HUMAN	Proteasome subunit alpha type-5
21.4409	21.3337	21.4982	21.3064	21.046	22.0108	21.3975	21.2327	21.6519	21.4426	21.7357	22.291	21.4608	21.6592	21.4475	21.0024	20.7	21.6476	21.0246	20.6899	20.8806	20.5951	21.0624	21.4465	20.6994	21.1039	20.9075	PSMB4	P28070	P28070	PSB4_HUMAN	Proteasome subunit beta type-4
21.5288	21.3524	21.8053	21.5392	21.2983	21.8307	21.869	21.5429	22.0504	21.5084	21.8112	22.4074	21.9204	21.8241	21.5917	21.3011	20.8171	21.8253	21.5845	21.108	21.5551	21.8172	21.8193	22.205	21.4788	21.8098	21.534	PSMB6	P28072	P28072	PSB6_HUMAN	Proteasome subunit beta type-6
21.3633	21.2173	21.6501	21.3668	21.2085	21.6364	21.5165	21.251	21.7646	21.4251	21.6179	22.2112	21.5203	21.6125	21.325	21.1095	20.5766	21.7487	21.3878	21.024	21.0526	21.2873	21.5662	21.9252	21.2365	21.6398	21.2972	PSMB5	P28074	P28074	PSB5_HUMAN	Proteasome subunit beta type-5
20.4715	20.5145	20.3359	20.4024	20.6202	20.866	20.7125	20.2741	20.8974	20.4567	21.0322	21.4264	20.8534	21.0442	20.5272	20.1081	20.2494	20.6411	20.3211	19.8832	19.7584	20.4171	20.9655	21.0577	20.3946	20.7092	20.5228	GSTM2	P28161	P28161	GSTM2_HUMAN	Glutathione S-transferase Mu 2
0	18.5189	0	0	18.9704	0	19.1812	0	0	18.6803	18.9198	19.0619	19.3856	19.6406	0	17.417	0	18.3571	18.6483	17.746	18.3905	0	19.5413	19.7627	18.4534	19.1555	18.667	ABCD3	P28288	P28288	ABCD3_HUMAN	ATP-binding cassette sub-family D member 3
19.5609	19.6079	19.6346	19.8674	19.9031	20.123	20.379	19.4657	20.1703	19.4909	19.823	20.1697	19.7989	20.4046	19.8722	19.4499	19.4198	19.734	19.8953	19.5043	19.5899	20.0181	20.1514	20.5169	20.1873	20.4794	20.1869	NDUFS1	P28331	P28331	NDUS1_HUMAN	NADH-ubiquinone oxidoreductase 75 kDa subunit, mitochondrial
20.6488	20.5985	20.7518	20.8706	20.566	21.1175	20.4333	19.7482	20.4996	20.6311	20.7666	21.2923	20.6058	20.7012	20.7798	19.5477	18.8846	20.4512	21.0529	20.3415	20.785	20.7943	21.101	20.9169	20.2545	20.3725	20.1543	POLD1	P28340	P28340	DPOD1_HUMAN	DNA polymerase delta catalytic subunit
0	0	0	0	20.9321	0	19.8744	18.3281	18.95	0	0	0	0	19.1609	0	18.9629	18.5263	18.6759	0	16.752	0	0	18.9673	18.4325	19.2496	19.9972	19.2579	GABRB3	P28472	P18505;P28472;P47870	GBRB3_HUMAN	Gamma-aminobutyric acid receptor subunit beta-3
21.0383	21.1577	21.184	21.679	21.3335	22.0745	21.7005	21.3196	21.8472	21.1771	21.6498	21.8981	21.785	21.9436	21.9365	21.4068	21.2874	21.8296	21.4385	21.1793	21.1103	21.5798	21.7703	22.1873	21.6633	22.0149	21.6713	MAPK1	P28482	P28482	MK01_HUMAN	Mitogen-activated protein kinase 1
19.4308	19.0255	19.2012	0	18.8064	0	18.6664	0	19.5951	19.3692	19.8462	19.8393	19.5811	19.6581	20.1582	18.1417	18.3688	18.9023	19.6638	19.0851	19.1387	0	19.6384	20.1244	18.5031	18.9376	18.4781	GCA	P28676	P28676	GRAN_HUMAN	Grancalcin
20.3701	20.2649	20.4919	21.1038	19.6514	20.2968	19.7384	19.4826	20.0611	20.4006	20.655	20.9117	20.1744	19.9988	20.5434	19.6184	19.6429	19.4897	20.7778	20.3038	20.4221	0	20.0271	20.409	19.3473	19.9168	19.6056	LAP3	P28838	P28838	AMPL_HUMAN	Cytosol aminopeptidase
20.2828	20.0896	20.5128	20.9238	19.758	19.8363	19.9567	20.0011	20.1467	20.2562	20.4231	20.7721	20.1184	20.2674	20.1812	19.6614	19.4049	20.0294	20.3562	19.9185	20.1381	0	20.28	20.4495	19.4332	19.8488	19.6276	TPP2	P29144	P29144	TPP2_HUMAN	Tripeptidyl-peptidase 2
19.6983	19.9012	20.027	19.4004	19.9676	19.8546	20.2417	20.0365	20.0119	19.7308	20.1452	20.3401	19.724	20.1849	0	19.6636	19.4426	20.2413	19.7378	19.268	19.6018	19.2658	20.1117	20.4956	20.1892	20.5667	20.2004	IMPA1	P29218	P29218	IMPA1_HUMAN	Inositol monophosphatase 1
18.8954	18.962	19.1378	0	19.2013	19.428	19.6808	18.9868	19.4888	19.0347	19.4556	19.8438	19.4081	19.7902	18.942	18.8609	18.2756	19.5716	19.4592	19.0618	18.8518	19.6357	19.9116	20.1692	19.6692	20.1602	19.65	EPHA2;EPHA3;EPHA5;EPHA7;EPHB1;EPHB2;EPHB4	P29317;P29320;P29323;P54756;P54760;P54762;Q15375	P29317;P29320;P29322;P29323;P54753;P54756;P54760;P54762;Q06187;Q15375;Q9UF33	EPHA2_HUMAN;EPHA3_HUMAN;EPHA5_HUMAN;EPHA7_HUMAN;EPHB1_HUMAN;EPHB2_HUMAN;EPHB4_HUMAN	Ephrin type-A receptor 2
19.6053	19.4602	19.3654	18.9656	19.3124	19.4148	19.5739	18.4193	19.1673	19.3376	19.8302	19.5547	18.9755	19.6819	0	18.6244	18.8557	19.4768	19.5675	19.0232	18.9407	19.1956	19.552	19.976	19.4067	20.0095	19.6638	EPHA2;EPHA4;EPHA7;EPHB1;EPHB2;EPHB4	P29317;P29323;P54760;P54762;P54764;Q15375	P29317;P29323;P54753;P54760;P54762;P54764;Q15375;Q9UF33	EPHA2_HUMAN;EPHA4_HUMAN;EPHA7_HUMAN;EPHB1_HUMAN;EPHB2_HUMAN;EPHB4_HUMAN	Ephrin type-A receptor 2
0	0	0	0	18.3029	0	0	0	0	19.0409	18.8732	0	18.7275	19.6995	0	17.8581	17.83	18.8164	19.0201	18.5065	18.1515	0	18.8033	19.7699	18.7503	19.246	18.7127	EPHA3;EPHA5	P29320;P54756	P29320;P54756	EPHA3_HUMAN;EPHA5_HUMAN	Ephrin type-A receptor 3
19.4893	19.0966	0	0	19.4465	0	19.5623	0	19.5256	18.953	19.9053	19.8623	19.7902	20.6185	0	18.9988	18.6775	19.5816	19.685	19.2404	19.2163	0	20.4209	20.7903	19.5689	20.2604	19.7604	EPHA3;EPHA4;EPHA5	P29320;P54756;P54764	P29320;P54756;P54764	EPHA3_HUMAN;EPHA4_HUMAN;EPHA5_HUMAN	Ephrin type-A receptor 3
18.5003	18.3642	18.4795	0	18.7956	0	18.8266	18.379	18.7109	18.0517	18.6031	19.0369	18.4583	18.7077	0	18.6124	18.6315	18.0353	18.587	18.4485	18.1876	0	18.6506	18.7875	18.2101	18.5256	18.4043	EPHB2	P29323	P29323;Q15375	EPHB2_HUMAN	Ephrin type-B receptor 2
18.3147	17.8516	0	0	18.7995	0	18.6906	0	0	17.3015	18.2827	0	18.079	19.002	0	17.6888	18.3087	18.1608	18.7393	18.0898	17.739	0	18.7484	19.018	19.4997	19.6859	19.0309	EPHB1;EPHB2	P29323;P54762	P29323;P54762	EPHB1_HUMAN;EPHB2_HUMAN	Ephrin type-B receptor 2
0	17.1508	0	0	17.1857	0	16.6881	17.8661	0	17.4326	17.9925	17.677	16.4406	17.3321	0	0	15.828	15.4419	17.7387	16.9341	17.6365	0	0	0	15.7918	16.2338	16.0905	MPG	P29372	P29372	3MG_HUMAN	DNA-3-methyladenine glycosylase
22.1136	21.921	22.31	0	0	0	17.6042	19.8452	20.491	22.0927	22.2838	22.9058	19.4744	18.7534	0	18.2077	18.3317	18.6381	22.1583	21.8575	22.2831	0	19.8978	20.8971	18.5518	18.513	18.5932	CRABP2	P29373	P29373	RABP2_HUMAN	Cellular retinoic acid-binding protein 2
23.1319	23.113	23.4243	21.8817	19.1876	21.1756	20.5823	23.2096	22.292	22.5829	22.5558	23.232	21.7877	19.8307	0	19.7914	18.8633	20.7064	22.6122	22.1432	22.7763	21.6569	21.4675	22.4152	19.0865	19.6528	19.2874	CRABP1;CRABP2	P29373;P29762	P29373;P29762	RABP1_HUMAN;RABP2_HUMAN	Cellular retinoic acid-binding protein 2
22.6828	22.6325	22.9565	23.1208	22.908	23.4036	23.1687	22.8055	23.2709	22.7984	22.9484	23.4102	22.9116	23.265	23.1317	22.9799	22.592	23.1634	22.8745	22.6975	22.8017	23.285	23.3154	23.5736	23.1041	23.2562	23.112	TKT	P29401	P29401	TKT_HUMAN	Transketolase
22.9094	22.6664	23.0261	22.8499	21.9519	22.7772	21.928	21.5817	22.2402	22.6703	22.863	23.4874	22.5196	22.3879	22.4473	21.6301	21.0963	21.9084	22.909	22.571	22.5588	22.448	22.5106	22.9673	21.237	21.5576	21.3412	EEF1D	P29692	P29692	EF1D_HUMAN	Elongation factor 1-delta
23.5882	23.4103	23.5548	22.5212	20.0803	22.0567	21.1453	23.7815	22.868	23.0697	22.3034	23.2647	22.3913	20.2488	20.8662	20.6666	19.8119	21.4495	22.8189	22.1711	22.7683	21.3301	22.0089	22.8306	19.1449	20.1371	19.2948	CRABP1	P29762	P29762	RABP1_HUMAN	Cellular retinoic acid-binding protein 1
24.8534	24.6174	25.8458	25.523	25.0851	25.7799	25.0751	25.3673	24.8586	24.136	24.6575	25.3764	25.3432	25.2181	25.0376	25.1031	23.992	25.0177	24.1542	24.6093	23.7448	25.8328	25.5218	25.8153	24.6976	24.781	24.8138	MARCKS	P29966	P29966	MARCS_HUMAN	Myristoylated alanine-rich C-kinase substrate
18.3179	18.1604	0	18.2631	19.2541	0	19.8045	19.0495	19.3721	18.4624	18.655	18.8557	19.1438	19.5361	0	19.0069	18.7972	19.4036	18.7925	18.0777	17.6557	0	19.3865	19.496	19.4229	19.4276	19.4188	GNA11	P29992	P29992	GNA11_HUMAN	Guanine nucleotide-binding protein subunit alpha-11
20.4806	20.4056	20.2281	20.8653	21.4821	21.3243	21.9663	20.9612	21.4511	19.8698	20.4947	20.5927	20.626	21.4957	20.9145	20.7397	20.5205	21.0599	20.3213	19.9798	20.0318	20.5739	21.2136	21.4334	21.2386	21.6423	21.2521	GNA11;GNAQ	P29992;P50148	P29992;P50148	GNA11_HUMAN;GNAQ_HUMAN	Guanine nucleotide-binding protein subunit alpha-11
19.7284	19.5883	18.9365	0	18.8475	0	18.7872	0	19.0642	19.5824	20.0182	20.172	19.1179	19.559	0	18.2272	18.3161	19.2129	19.7718	18.826	19.3063	0	19.1353	19.261	18.0458	18.8006	17.9661	ALDH4A1	P30038	P30038	AL4A1_HUMAN	Delta-1-pyrroline-5-carboxylate dehydrogenase, mitochondrial
21.8605	21.8185	21.977	21.9457	21.6163	21.9179	22.0749	22.4815	22.2839	21.9642	21.9724	22.1876	21.7411	21.5745	21.7984	21.5383	21.6749	21.9249	21.8403	21.5765	21.601	21.3932	21.6726	21.9045	21.7834	21.8518	21.6443	ERP29	P30040	P30040	ERP29_HUMAN	Endoplasmic reticulum resident protein 29
23.4225	23.5513	23.6767	22.8986	22.7487	23.238	22.4987	22.524	23.2919	23.412	23.7329	24.0779	22.8483	22.9445	22.9219	21.972	22.02	22.5149	23.8019	23.451	23.6153	23.1601	23.1117	23.5149	22.3674	22.7098	22.4726	PRDX6	P30041	P30041	PRDX6_HUMAN	Peroxiredoxin-6
18.8759	0	0	0	19.1101	0	19.339	19.7599	19.7919	18.4795	18.6633	20.9973	19.0607	18.4902	0	19.5364	19.513	19.6093	18.3689	18.6617	0	0	18.6502	19.2619	19.7543	19.2856	19.3225	BLVRB	P30043	P30043	BLVRB_HUMAN	Flavin reductase (NADPH)
22.0997	22.1052	22.2393	22.5743	22.8551	22.9618	23.2782	22.9169	23.2178	22.1208	22.5335	22.4774	22.5394	22.9715	22.7198	22.6392	22.8216	23.082	22.3295	21.8982	21.9513	22.6867	22.8505	23.0765	23.2959	23.4739	23.1766	PRDX5	P30044	P30044	PRDX5_HUMAN	Peroxiredoxin-5, mitochondrial
20.3877	20.2605	20.0761	20.1007	20.6028	20.2867	21.0113	20.5232	20.5849	20.7339	20.9906	20.9643	21.1819	21.3998	21.5351	21.0803	21.1351	21.2933	20.2906	20.0402	20.106	20.4028	20.5983	20.2276	20.8236	20.8586	20.7327	DDT	P30046	P30046;A6NHG4	DOPD_HUMAN	D-dopachrome decarboxylase
22.3503	22.3226	22.4476	22.0593	22.0161	22.0017	22.4267	22.3571	22.3019	22.2413	22.3777	22.5012	21.9292	22.0674	21.6865	22.0765	22.1879	22.3916	22.3156	22.0738	22.2032	22.0521	22.1802	22.124	22.1884	22.2999	22.2215	PRDX3	P30048	P30048	PRDX3_HUMAN	Thioredoxin-dependent peroxide reductase, mitochondrial
21.339	21.1544	21.4773	21.6193	21.2407	22.0068	21.96	21.2703	21.7264	21.1007	21.4615	22.0722	21.6893	21.9031	21.8204	21.2179	20.3481	21.4306	21.0987	20.8175	20.8354	21.4824	21.3371	21.822	21.1964	21.5426	21.2432	ATP5F1D	P30049	P30049	ATPD_HUMAN	ATP synthase subunit delta, mitochondrial
22.817	22.6327	22.8896	22.4281	21.8923	22.4437	21.9355	21.8175	22.0406	22.7186	22.9622	23.3525	22.4463	22.3279	21.9568	21.6688	21.1897	21.8873	22.7709	22.4698	22.6423	22.0495	22.2423	22.7137	21.6065	21.7246	21.6071	RPL12	P30050	P30050	RL12_HUMAN	Large ribosomal subunit protein uL11
20.9221	21.0039	21.1518	20.7916	20.6164	21.0774	21.0551	20.7067	21.2509	20.9183	21.4313	21.6515	20.7871	21.2411	20.7154	20.2567	20.1581	20.4722	20.8278	20.4181	20.5739	21.078	20.6951	21.0971	20.1566	20.5439	20.1769	ECHS1	P30084	P30084	ECHM_HUMAN	Enoyl-CoA hydratase, mitochondrial
20.4241	20.6337	20.525	20.0188	20.4967	20.4175	20.4275	20.4176	20.677	20.3242	20.7027	20.7379	20.3458	20.6493	20.7059	20.1552	19.9405	20.2989	20.3563	20.3229	20.294	20.0942	20.5512	20.9876	20.1511	20.2159	20.153	CMPK1	P30085	P30085	KCY_HUMAN	UMP-CMP kinase
24.1523	24.1388	24.434	24.4267	24.368	24.5923	24.6762	24.296	24.6658	23.9406	24.411	24.6883	24.3258	24.5296	24.3429	24.0951	23.8892	24.481	24.0071	23.8104	23.7673	24.366	24.3337	24.6485	24.229	24.5144	24.29	PEBP1	P30086	P30086	PEBP1_HUMAN	Phosphatidylethanolamine-binding protein 1
23.0417	22.985	23.2548	22.7283	22.5156	23.0292	22.9042	22.8965	23.1909	23.054	23.1986	23.6929	22.6654	22.8268	22.831	22.4129	22.0328	22.7934	22.9577	22.6049	22.842	22.7955	22.8619	23.2123	22.5572	22.8265	22.5658	PDIA3	P30101	P30101	PDIA3_HUMAN	Protein disulfide-isomerase A3
22.2489	22.2638	22.4088	22.3007	22.4478	22.8257	22.5028	22.0866	22.4619	22.1954	22.4951	22.8323	22.3286	22.8193	22.5801	21.7941	21.6909	22.0259	22.2784	21.923	21.9922	22.4165	22.5231	22.7553	22.1951	22.3564	22.1059	PPP2R1A	P30153	P30153	2AAA_HUMAN	Serine/threonine-protein phosphatase 2A 65 kDa regulatory subunit A alpha isoform
18.9046	18.4806	0	0	18.8053	0	18.0828	0	0	18.9116	19.2265	19.5727	18.9082	18.6431	0	0	0	18.2046	18.9536	18.3246	0	0	18.0593	19.0531	17.5493	17.8772	17.8562	PPIF	P30405	P30405	PPIF_HUMAN	Peptidyl-prolyl cis-trans isomerase F, mitochondrial
19.8484	19.9236	20.2138	20.6064	19.3335	0	19.5575	19.3962	19.8884	19.8129	19.9702	20.5828	18.795	19.6332	19.5506	19.3221	19.2833	19.3518	19.9114	19.6241	19.8722	0	19.6265	19.6258	19.3766	19.6632	19.0928	NMT1	P30419	P30419	NMT1_HUMAN	Glycylpeptide N-tetradecanoyltransferase 1
0	17.9428	0	0	17.9427	0	18.8947	18.2374	18.9354	17.8783	18.2137	0	18.2419	18.5859	0	18.2181	17.2483	18.3387	17.9834	17.1221	17.7133	0	18.4587	19.4218	18.6426	18.9534	18.6378	HMOX2	P30519	P30519	HMOX2_HUMAN	Heme oxygenase 2
19.6576	19.7094	19.7689	19.1208	19.4312	19.7085	19.0807	18.6575	19.2729	19.5602	19.9348	20.0566	19.2646	19.62	0	18.3266	17.7394	18.8063	19.6697	19.1416	19.5537	0	19.3313	19.5941	18.8269	18.8688	18.7899	ADSS2	P30520	P30520	PURA2_HUMAN	Adenylosuccinate synthetase isozyme 2
18.9247	18.4945	18.7229	0	18.7352	0	18.9594	18.5148	18.9826	18.7762	18.7572	20.1287	18.9426	18.8569	0	18.5433	18.6681	18.9641	18.5888	18.4548	18.7354	0	18.9785	19.2181	18.3977	18.7337	18.5567	LRPAP1	P30533	P30533	AMRP_HUMAN	Alpha-2-macroglobulin receptor-associated protein
0	0	0	0	0	0	0	0	20.4255	18.8465	18.6577	0	20.0849	19.0178	0	18.9335	18.6545	19.9992	0	0	0	0	0	0	18.2681	18.8914	18.7207	TSPO	P30536	P30536	TSPO_HUMAN	Translocator protein
19.4951	19.6847	19.4782	0	19.1927	0	18.6302	0	18.9123	19.5138	19.7255	19.8195	19.4072	19.2046	0	18.0952	18.4361	18.8112	19.9737	19.4786	19.6519	0	19.5306	19.714	19.1907	19.1675	18.8205	ADSL	P30566	P30566	PUR8_HUMAN	Adenylosuccinate lyase
19.5336	19.6853	0	21.4732	20.5098	0	19.7147	19.4319	0	18.8471	18.6855	21.1717	20.7551	18.4155	0	19.4973	0	19.2777	19.4702	19.6155	21.2274	20.7034	19.5245	19.3815	0	0	0	PKLR	P30613	P30613	KPYR_HUMAN	Pyruvate kinase PKLR
18.0853	0	0	0	18.0224	0	19.2632	0	19.4197	18.3406	18.567	0	18.9197	19.2958	0	18.3351	18.5613	18.7435	18.0873	0	0	0	0	0	18.7126	19.1359	19.1711	CLIP1	P30622	P30622	CLIP1_HUMAN	CAP-Gly domain-containing linker protein 1
17.745	18.2144	0	0	18.9301	0	19.4183	0	19.1058	17.8033	18.5508	0	18.3575	19.3552	0	18.9824	18.4821	18.9005	18.1909	0	0	0	18.9883	19.2266	18.9851	19.4944	19.4288	CLIP1;CLIP2	P30622;Q9UDT6	P30622;Q9UDT6	CLIP1_HUMAN;CLIP2_HUMAN	CAP-Gly domain-containing linker protein 1
21.1441	21.0999	21.3108	21.038	20.6561	21.4804	20.9058	20.4653	21.1061	20.9976	21.5217	21.9307	21.2514	21.1048	21.1757	20.1257	19.5686	20.6836	21.1488	20.8047	20.715	21.2234	21.2442	21.6235	20.365	20.7978	20.5612	SRI	P30626	P30626	SORCN_HUMAN	Sorcin
18.9666	18.6021	18.8664	0	18.4155	0	18.871	0	18.999	19.0678	18.9073	0	18.7709	18.6571	0	0	18.0183	17.782	18.8275	18.1803	18.5617	0	18.6108	18.9542	16.9677	17.9627	16.7732	ALDH1B1	P30837	P30837	AL1B1_HUMAN	Aldehyde dehydrogenase X, mitochondrial
19.2027	19.2865	20.4141	0	18.4515	0	18.907	17.6251	18.9695	19.3607	19.6612	20.0046	19.2237	19.3894	0	17.9741	0	18.2298	19.5407	18.9444	19.1252	0	19.11	19.4672	18.1377	18.7271	18.4449	POLR2B	P30876	P30876	RPB2_HUMAN	DNA-directed RNA polymerase II subunit RPB2
20.4947	20.5153	21.0146	20.9396	20.5409	21.2882	21.4134	20.7789	21.4666	20.6847	21.0154	21.4652	21.2847	21.2459	21.0472	21.0649	20.7277	21.3797	20.7042	20.4423	20.3835	21.6038	21.0744	21.4695	21.1197	21.3546	21.0335	SDHA	P31040	P31040	SDHA_HUMAN	Succinate dehydrogenase [ubiquinone] flavoprotein subunit, mitochondrial
19.7885	19.5361	19.7736	20.266	20.8632	20.7352	20.9881	20.1603	20.6475	19.3953	20.0514	19.9319	20.3713	21.0738	20.4221	20.327	20.0703	20.6164	19.8597	19.5527	19.3626	20.7132	20.8217	21.1569	20.6738	20.9592	20.8314	CORO1A	P31146	P31146	COR1A_HUMAN	Coronin-1A
22.9682	22.8147	23.0562	23.76	24.3448	24.3986	24.6931	24.0819	24.3722	22.6439	23.321	23.2182	23.6185	24.5354	24.1655	24.0464	24.0814	24.4507	22.8122	22.5058	22.2369	24.0854	24.2275	24.3148	24.3703	24.5751	24.3279	GDI1	P31150	P31150	GDIA_HUMAN	Rab GDP dissociation inhibitor alpha
23.5522	23.4443	23.9369	24.0138	24.3945	24.5539	24.5775	24.1648	24.6761	23.5199	23.9529	24.1842	24.0965	24.6378	24.4486	24.0442	23.8444	24.4653	23.5902	23.2879	23.0935	24.204	24.2032	24.2538	24.2134	24.4141	24.3468	GDI1;GDI2	P31150;P50395	P31150;P50395	GDIA_HUMAN;GDIB_HUMAN	Rab GDP dissociation inhibitor alpha
21.3321	21.2933	21.336	20.7079	20.2005	21.5694	20.1867	20.4473	20.3869	21.4304	21.7027	22.026	20.9053	20.9199	21.5216	19.8719	19.1969	20.1056	21.5601	21.1332	21.2443	20.2083	20.7578	21.1366	19.5586	20.031	19.7418	MAT2A	P31153	P31153	METK2_HUMAN	S-adenosylmethionine synthase isoform type-2
21.083	21.2661	21.1549	20.5929	20.0479	21.1809	19.9539	20.7076	20.0515	21.1999	21.547	21.3971	20.7093	20.7544	21.3767	19.5464	19.6371	20.0806	21.6596	20.9855	21.3668	20.5256	20.4986	20.742	19.6679	19.9347	19.8169	MAT1A;MAT2A	P31153;Q00266	P31153;Q00266	METK1_HUMAN;METK2_HUMAN	S-adenosylmethionine synthase isoform type-2
19.9403	19.8033	20.1574	21.0443	21.5868	21.5432	22.1372	21.2728	21.7966	19.5069	20.0942	20.349	20.0659	21.5129	21.2518	21.2448	20.8618	21.3798	19.8574	19.6938	19.4874	21.4376	21.4084	21.5092	21.7562	21.878	21.7579	PRKAR2B	P31323	P31323	KAP3_HUMAN	cAMP-dependent protein kinase type II-beta regulatory subunit
18.163	18.7384	0	0	0	19.6182	0	0	18.1422	18.1006	17.4852	18.6275	17.1152	0	19.2152	0	17.4046	0	17.2586	13.6982	0	0	0	16.7346	0	15.4582	0	CPS1	P31327	P31327	CPSM_HUMAN	Carbamoyl-phosphate synthase [ammonia], mitochondrial
19.8362	19.3643	19.9059	0	17.9855	0	0	0	0	19.7122	19.8108	20.4642	19.3194	19.1365	0	0	0	0	19.6595	19.2877	19.6542	0	18.5287	19.7075	0	17.6692	0	RRM2	P31350	P31350	RIR2_HUMAN	Ribonucleoside-diphosphate reductase subunit M2
19.5154	19.5635	19.6859	18.8614	18.4422	19.2398	18.036	18.5339	18.8031	19.2176	19.7494	20.3044	18.6069	18.9883	0	17.4535	17.6192	18.2988	19.789	19.2372	19.4184	0	19.0592	19.5267	17.9915	18.3153	18.1135	TIA1	P31483	P31483	TIA1_HUMAN	Cytotoxic granule associated RNA binding protein TIA1
20.6691	20.5627	20.8039	19.8596	20.1697	20.4224	20.2029	19.4338	20.0793	20.7204	21.0504	21.4561	20.0544	20.7537	20.0259	19.3274	18.6462	19.902	20.9112	20.5821	20.5137	20.5283	20.7952	20.6139	19.4082	19.9505	19.9965	TIA1;TIAL1	P31483;Q01085	P31483;Q01085	TIA1_HUMAN;TIAR_HUMAN	Cytotoxic granule associated RNA binding protein TIA1
20.5722	20.5433	20.8288	20.4142	20.5393	20.815	20.3305	19.9046	20.3047	20.7164	20.9685	21.2861	20.4332	20.917	20.8502	19.5973	19.3528	19.7477	20.6711	20.2146	20.2901	20.6828	20.6062	20.9001	19.7142	20.0076	19.8459	DNAJA1	P31689	P31689	DNJA1_HUMAN	DnaJ homolog subfamily A member 1
0	18.5773	18.7046	0	19.1591	0	18.358	0	0	18.2366	18.4051	0	0	18.7084	0	17.7583	18.0274	17.9191	18.4867	17.7642	18.0653	0	18.5419	19.2575	18.2419	18.1074	17.886	AKT1	P31749	P31749	AKT1_HUMAN	RAC-alpha serine/threonine-protein kinase
18.8477	18.7969	0	0	18.8366	0	18.9802	0	0	19.03	19.2191	18.8627	18.7427	19.4352	0	17.8637	18.3074	18.9384	18.8798	18.6352	18.4091	0	19.2862	19.3335	18.7044	19.0947	19.2988	AKT1;AKT2;AKT3	P31749;P31751;Q9Y243	P31749;P31751;Q9Y243	AKT1_HUMAN;AKT2_HUMAN;AKT3_HUMAN	RAC-alpha serine/threonine-protein kinase
21.1365	21.0566	21.3124	20.6496	20.914	21.3445	21.2622	20.7509	21.2542	20.8464	21.204	21.4413	21.0682	21.3841	21.0742	20.5455	20.0607	20.8276	20.9487	20.5865	20.5955	21.1971	21.1172	21.4153	20.8173	21.294	21.0729	UQCRC1	P31930	P31930	QCR1_HUMAN	Cytochrome b-c1 complex subunit 1, mitochondrial
18.2253	18.485	17.7305	0	0	0	17.5444	0	18.3742	18.7898	18.498	19.1331	0	17.7995	0	15.5373	0	17.2193	18.2751	18.1674	18.422	0	18.0668	18.1697	17.2665	17.7235	17.5304	HIBADH	P31937	P31937	3HIDH_HUMAN	3-hydroxyisobutyrate dehydrogenase, mitochondrial
20.9249	20.9118	21.1306	20.4993	20.2767	20.9084	20.2674	19.9673	20.6195	21.0404	21.1454	21.5674	20.4065	20.6319	20.3697	19.9009	19.6179	20.22	21.4431	20.9284	21.3189	20.7416	20.8922	21.3547	20.4341	20.7714	20.523	ATIC	P31939	P31939	PUR9_HUMAN	Bifunctional purine biosynthesis protein ATIC
21.3728	21.2921	21.3955	21.3749	20.7577	21.7667	21.8369	21.4632	21.8179	21.3159	21.5808	21.8626	20.914	21.2863	21.5724	21.07	20.9246	21.2493	21.6343	21.2822	21.6682	21.4153	21.2813	21.79	21.8538	22.0881	21.97	HNRNPH3	P31942	P31942	HNRH3_HUMAN	Heterogeneous nuclear ribonucleoprotein H3
18.9196	18.8182	18.8717	18.151	17.857	0	18.7534	17.7513	18.4645	18.6178	18.9801	19.2889	18.5804	18.4454	0	17.4632	16.5766	18.4628	18.6637	18.0594	18.4432	0	18.6244	18.2145	18.2693	18.4739	18.3213	HNRNPH1;HNRNPH2;HNRNPH3	P31942;P31943;P55795	P31942;P31943;P55795	HNRH1_HUMAN;HNRH2_HUMAN;HNRH3_HUMAN	Heterogeneous nuclear ribonucleoprotein H3
22.7367	22.6751	22.9922	21.9188	22.1906	22.5022	22.2557	21.8281	21.9747	22.6888	22.9877	23.2603	22.1494	22.6125	22.2219	21.5584	21.258	21.7326	22.6163	22.5708	22.5339	22.1196	22.0895	22.2034	21.7353	21.6936	21.6317	HNRNPH1	P31943	P31943	HNRH1_HUMAN	Heterogeneous nuclear ribonucleoprotein H
22.5903	23.0558	22.5535	21.6874	21.748	20.4462	22.2314	21.463	20.2227	22.3947	22.4703	22.0095	21.727	22.2514	20.2847	21.4168	21.6331	21.2751	22.9574	22.6854	22.8886	21.5953	21.7369	21.2447	21.841	21.956	21.791	HNRNPF;HNRNPH1	P31943;P52597	P31943;P52597	HNRH1_HUMAN;HNRPF_HUMAN	Heterogeneous nuclear ribonucleoprotein H
21.9465	22.0953	22.0429	21.3341	21.4389	20.8136	21.9521	21.1308	21.622	21.765	22.392	22.5037	21.5891	21.8675	19.8315	20.8653	20.2172	21.1516	22.0279	21.4911	21.7955	21.0403	21.6582	22.1474	21.1599	21.7061	21.2884	HNRNPF;HNRNPH1;HNRNPH2	P31943;P52597;P55795	P31943;P52597;P55795	HNRH1_HUMAN;HNRH2_HUMAN;HNRPF_HUMAN	Heterogeneous nuclear ribonucleoprotein H
23.3879	23.3321	23.2681	23.0945	22.781	22.476	23.1349	22.5557	22.4085	23.2879	23.5566	23.6711	22.691	23.1758	22.2659	22.246	22.3457	22.6669	23.4061	23.0839	23.2641	23.1739	23.0026	23.1036	22.4214	22.6001	22.4669	HNRNPH1;HNRNPH2	P31943;P55795	P31943;P55795	HNRH1_HUMAN;HNRH2_HUMAN	Heterogeneous nuclear ribonucleoprotein H
22.7555	22.6222	23.099	23.0845	23.1236	23.5645	23.5005	22.8281	23.4252	22.5239	22.905	23.3136	23.042	23.5335	23.1443	23.1131	22.4419	23.451	22.6346	22.4937	22.5163	23.4225	23.2862	23.444	23.0198	23.2681	23.0425	YWHAB	P31946	P31946	1433B_HUMAN	14-3-3 protein beta/alpha
18.0078	18.8892	18.467	22.6686	19.8476	0	20.6044	20.3684	20.9773	19.0465	19.8013	20.1562	19.8592	21.0285	20.566	19.7603	19.3424	20.7281	18.8875	19.1718	18.6718	20.3242	19.9778	20.2005	20.5329	20.5993	20.6765	YWHAB;YWHAG	P31946;P61981	P31946;P61981	1433B_HUMAN;1433G_HUMAN	14-3-3 protein beta/alpha
22.7507	22.6063	22.9175	22.9012	22.729	23.1079	22.9272	22.6763	23.0098	22.73	23.0952	23.4661	22.8472	23.1947	22.9331	22.3911	22.0918	22.8027	22.8277	22.5389	22.6903	22.9142	23.079	23.3709	22.6617	22.9127	22.7406	STIP1	P31948	P31948	STIP1_HUMAN	Stress-induced-phosphoprotein 1
18.7898	18.8062	19.4945	20.3692	20.9193	20.7434	21.0337	20.5753	20.745	18.6263	19.1706	19.1869	19.6011	20.7435	20.7395	20.4592	20.3275	20.7475	18.913	18.4414	18.3641	20.0103	20.5565	20.5484	20.9427	21.177	20.836	L1CAM	P32004	P32004	L1CAM_HUMAN	Neural cell adhesion molecule L1
24.8107	24.7806	25.1051	24.7058	24.5428	25.1009	24.7679	24.6286	24.9866	24.4801	24.9769	25.3337	24.7753	24.8248	24.657	24.2591	23.7225	24.7242	24.5605	24.3331	24.3963	24.7098	24.8792	25.3043	24.2733	24.4794	24.2875	PRDX2	P32119	P32119	PRDX2_HUMAN	Peroxiredoxin-2
0	0	0	22.2202	22.3134	22.9442	22.6346	22.7345	23.2792	22.0382	22.4435	0	22.0083	22.307	21.7919	22.0054	21.5344	22.3552	22.8922	22.0019	0	22.249	22.585	23.0249	22.3667	22.9631	22.639	PRDX1;PRDX2	P32119;Q06830	P32119;Q06830	PRDX1_HUMAN;PRDX2_HUMAN	Peroxiredoxin-2
18.6475	18.6634	19.1011	0	18.1652	0	18.0971	17.1756	0	18.4734	18.8934	19.3916	18.6729	18.5737	0	18.0743	17.1882	18.0878	19.0111	18.6584	18.5523	0	18.9157	19.1989	18.3446	18.4149	18.1618	ARRB2	P32121	P32121	ARRB2_HUMAN	Beta-arrestin-2
17.8317	17.2871	0	0	18.2414	0	18.5607	0	18.6389	0	17.9052	18.2651	17.6319	17.7558	0	17.5564	0	17.8314	18.2536	18.043	17.8356	0	18.6419	18.3659	18.0307	18.0033	18.1963	ARRB1;ARRB2	P32121;P49407	P32121;P49407	ARRB1_HUMAN;ARRB2_HUMAN	Beta-arrestin-2
19.0781	18.9196	0	0	0	0	0	0	19.0913	18.782	18.7863	19.0744	0	16.0402	0	0	0	0	19.0855	18.5215	18.7141	0	0	18.3033	0	0	15.3649	DCTD	P32321	P32321	DCTD_HUMAN	Deoxycytidylate deaminase
19.0359	18.6948	20.0796	0	18.6747	0	19.5469	19.0218	19.7097	19.2597	19.1121	20.0003	19.5748	19.2644	0	19.007	18.2676	19.3831	18.7434	18.357	19.0344	0	19.0448	19.5554	19.0903	19.2255	18.8336	PYCR1	P32322	P32322	P5CR1_HUMAN	Pyrroline-5-carboxylate reductase 1, mitochondrial
18.7132	19.1712	0	0	17.2419	0	18.0989	18.3504	18.1861	19.198	18.8836	18.5157	19.1465	18.1822	0	18.8739	18.37	18.1065	18.9943	18.4734	19.0313	0	17.9881	0	19.1803	18.5461	18.3891	PYCR1;PYCR2	P32322;Q96C36	P32322;Q96C36	P5CR1_HUMAN;P5CR2_HUMAN	Pyrroline-5-carboxylate reductase 1, mitochondrial
0	0	0	0	18.697	0	19.3346	18.9008	19.2788	0	0	0	16.5282	17.4396	0	19.1142	19.1917	18.4267	0	0	0	0	17.6692	17.3185	18.768	18.3431	18.9358	SLC8A1	P32418	P32418	NAC1_HUMAN	Sodium/calcium exchanger 1
17.0531	0	17.6359	0	17.8848	0	18.7183	17.9596	18.4016	16.633	17.0284	0	17.2097	18.055	18.2417	17.7905	17.9239	17.8207	17.0028	0	0	0	18.2308	18.2986	18.5491	18.7348	18.2313	DSG3	P32926	P32926	DSG3_HUMAN	Desmoglein-3
0	17.0101	0	0	0	0	16.7715	17.4888	0	17.7896	18.0324	0	18.7306	17.9349	0	17.646	18.3738	18.1465	18.2013	18.0091	0	0	18.0952	18.6176	17.9606	18.2961	18.3155	CTH	P32929	P32929	CGL_HUMAN	Cystathionine gamma-lyase
22.6458	22.6746	22.7412	22.8584	22.0045	22.8337	21.7576	21.9065	22.2549	22.6872	22.9069	23.3399	22.3649	22.461	22.5894	21.7848	21.461	21.8758	22.8581	22.4411	22.8394	22.349	22.3709	22.6947	21.7195	22.1172	21.7556	RPL9	P32969	P32969	RL9_HUMAN	Large ribosomal subunit protein uL6
0	18.8354	0	0	0	0	18.3873	0	18.1218	18.9968	19.178	0	18.2389	18.2765	0	17.1316	0	18.0796	18.631	0	0	0	0	0	18.2828	18.1836	18.0885	ACSL1	P33121	P33121	ACSL1_HUMAN	Long-chain-fatty-acid--CoA ligase 1
21.6998	21.7293	21.9019	21.7232	21.7031	22.1903	21.709	21.4374	21.798	21.7686	22.1095	22.4366	21.8318	22.2079	21.9535	21.0753	20.7324	21.5429	21.8085	21.397	21.3927	21.5488	21.9148	22.2406	21.1584	21.5061	21.3522	KIF5B	P33176	P33176	KINH_HUMAN	Kinesin-1 heavy chain
18.7554	18.4509	0	0	18.8157	0	18.6989	0	18.8809	18.3121	19.0002	19.1487	18.9741	19.0394	0	17.8512	0	18.6529	18.7088	18.2166	18.2296	0	19.0753	19.2659	17.9792	18.4064	18.3665	KIF5A;KIF5B	P33176;Q12840	P33176;Q12840	KIF5A_HUMAN;KINH_HUMAN	Kinesin-1 heavy chain
18.9737	18.9243	19.2573	19.7628	18.3624	19.2371	18.4987	18.0297	18.5483	18.9553	19.1346	19.9133	18.9385	18.7173	0	18.3157	18.4117	18.4397	18.9803	18.8952	19.0327	0	18.8971	19.1332	18.1143	18.4168	18.4664	CSTF2	P33240	P33240	CSTF2_HUMAN	Cleavage stimulation factor subunit 2
20.069	19.935	19.9115	20.1441	19.5897	20.3573	19.9402	19.963	20.0728	20.0299	20.4166	20.5791	19.9706	20.1691	20.0972	19.2862	19.196	19.5901	20.4418	19.7765	20.2449	0	20.2842	20.3947	19.5674	20.1979	19.6672	CSTF2;CSTF2T	P33240;Q9H0L4	P33240;Q9H0L4	CSTF2_HUMAN;CSTFT_HUMAN	Cleavage stimulation factor subunit 2
20.8812	20.8787	21.0984	21.4866	20.488	21.3767	19.926	19.7843	19.8252	20.9246	21.0911	21.1183	20.9989	21.066	20.9232	19.4086	19.459	19.574	21.226	20.7892	21.1645	20.5652	21.1537	21.3852	19.3189	19.2428	19.2568	DUT	P33316	P33316	DUT_HUMAN	Deoxyuridine 5'-triphosphate nucleotidohydrolase, mitochondrial
18.1768	18.0641	0	0	0	0	0	0	0	18.4295	18.4757	19.0085	0	18.354	0	0	0	0	18.4281	18.0384	0	0	0	18.4595	0	0	0	CKS2	P33552	P33552	CKS2_HUMAN	Cyclin-dependent kinases regulatory subunit 2
20.8545	20.7007	20.8581	19.5779	19.2386	20.0086	18.7015	18.6672	18.2855	20.7037	21.0121	21.5129	20.3773	20.0143	0	17.8117	0	17.9606	20.9321	20.5658	20.9124	19.6785	20.1882	20.4233	17.5476	17.9891	17.9091	MCM4	P33991	P33991	MCM4_HUMAN	DNA replication licensing factor MCM4
21.4801	21.3197	21.3845	20.5693	19.7543	20.7727	18.3372	0	18.7298	21.1431	21.5043	21.7448	20.6725	20.2168	19.7178	17.2692	17.5196	17.9792	21.5035	21.2378	21.348	19.975	20.2238	20.5267	16.5223	16.6773	16.7208	MCM5	P33992	P33992	MCM5_HUMAN	DNA replication licensing factor MCM5
23.7072	23.633	23.6587	23.3205	22.2287	23.6524	21.0331	22.7603	23.0846	23.6213	23.9113	24.1907	23.1777	22.9263	22.9928	20.6527	20.022	21.2387	23.8985	23.482	23.7649	22.6383	22.812	23.0292	20.9967	21.7433	20.6721	MCM7	P33993	P33993	MCM7_HUMAN	DNA replication licensing factor MCM7
18.8134	18.2462	0	0	0	0	0	0	0	17.9004	17.998	0	17.3128	16.6104	0	0	0	0	19.4016	18.0989	19.1516	0	0	0	0	18.0819	0	SHMT1	P34896	P34896	GLYC_HUMAN	Serine hydroxymethyltransferase, cytosolic
19.4416	19.7826	0	0	0	0	0	19.2963	0	19.6244	19.4287	0	19.6446	19.5305	0	19.487	19.0506	18.9736	19.8232	19.7983	19.4932	0	0	0	19.0057	18.7283	18.6846	SHMT1;SHMT2	P34896;P34897	P34896;P34897	GLYC_HUMAN;GLYM_HUMAN	Serine hydroxymethyltransferase, cytosolic
21.2936	21.204	21.5198	21.7572	20.3421	21.6334	20.7435	21.1939	21.3592	21.4772	21.7151	22.0229	21.8247	21.4643	21.6328	20.8006	20.4998	21.2065	21.6871	21.2654	21.6057	21.5118	21.3365	21.956	20.6275	20.9487	20.7809	SHMT2	P34897	P34897	GLYM_HUMAN	Serine hydroxymethyltransferase, mitochondrial
0	0	0	0	18.8282	0	19.0209	0	16.9143	15.8769	16.1968	0	0	18.8953	0	17.582	18.0621	18.0545	16.3259	0	15.9342	0	18.4313	18.029	18.7223	18.4438	18.664	GABRA3	P34903	P34903	GBRA3_HUMAN	Gamma-aminobutyric acid receptor subunit alpha-3
22.5142	22.2974	18.551	0	0	0	0	0	0	22.4499	22.6762	23.012	0	22.0084	0	0	0	0	22.4093	0	0	0	0	0	0	0	19.8081	EPHX2	P34913	P34913	HYES_HUMAN	Bifunctional epoxide hydrolase 2
23.9693	23.8386	24.0415	23.668	23.5793	23.8756	23.4293	23.3658	23.2758	23.3761	23.8709	23.8425	23.1848	23.4278	23.3057	22.6192	22.6752	22.8262	23.3871	23.1903	23.132	23.1721	23.1117	23.4674	22.4993	22.5689	22.4809	HSPA1L	P34931	P0DMV8;P0DMV9;P34931	HS71L_HUMAN	Heat shock 70 kDa protein 1-like
23.8223	23.7427	23.9742	23.6367	23.8818	24.2375	24.0734	23.7207	24.1359	23.8113	23.9932	24.3607	23.7048	24.2448	24.0658	23.6332	23.251	23.9482	23.8037	23.5306	23.5406	24.0794	24.1826	24.3654	24.0694	24.322	24.0352	HSPA4	P34932	P34932	HSP74_HUMAN	Heat shock 70 kDa protein 4
19.4896	19.5179	20.0049	0	19.7259	0	20.1573	19.8952	19.9354	19.4743	19.7023	20.0964	19.8772	20.1461	0	19.5247	18.6526	19.9594	19.8549	19.1707	19.6992	0	20.0372	20.5995	19.6827	20.064	20.0894	HSPA4;HSPH1	P34932;Q92598	P34932;Q92598	HS105_HUMAN;HSP74_HUMAN	Heat shock 70 kDa protein 4
0	18.4478	0	0	17.8133	0	0	0	18.267	18.227	18.61	0	18.5275	18.5583	0	18.2558	18.6167	18.4988	18.6236	0	0	0	19.2117	19.0029	18.6199	18.9812	18.6444	MPI	P34949	P34949	MPI_HUMAN	Mannose-6-phosphate isomerase
19.7059	19.6905	19.5431	19.6732	18.5371	0	17.8952	0	18.3864	19.8719	19.831	19.8339	20.8686	19.7952	19.5391	17.6563	17.6584	18.2248	19.6414	19.2519	19.2077	0	19.0693	19.6556	18.0201	18.228	17.7756	GPC1	P35052	P35052	GPC1_HUMAN	Glypican-1
23.0449	22.9693	23.5636	23.4764	23.2566	23.9462	23.5	23.1016	23.2296	22.6413	22.9392	23.7057	23.0595	23.8171	23.7275	22.6804	22.416	23.1302	22.7387	22.6363	22.4977	23.7129	23.6856	23.8919	23.1495	23.4016	23.1598	PFN2	P35080	P35080	PROF2_HUMAN	Profilin-2
21.0067	20.8396	21.3184	19.9707	19.665	20.7309	19.4997	19.4129	19.8167	20.9404	21.1723	21.795	20.9544	20.458	0	18.9521	18.8152	19.6118	20.8224	20.4424	20.7031	0	20.4408	20.8603	18.0853	18.7832	18.4963	CTNNA1	P35221	P35221	CTNA1_HUMAN	Catenin alpha-1
20.9053	20.8832	21.1025	21.0224	20.7383	21.0145	20.7403	20.3531	20.956	21.0199	21.1171	21.5744	20.985	21.0092	20.6479	20.5069	20.1696	20.6611	20.862	20.4904	20.7587	0	20.784	21.1808	20.2169	20.4307	20.2279	CTNNB1	P35222	P35222	CTNB1_HUMAN	Catenin beta-1
22.312	22.3303	22.472	22.0029	21.9198	22.3876	22.3837	22.2008	22.3915	22.3152	22.5404	22.8796	22.1972	22.2858	22.0916	21.8111	21.6252	22.1989	22.2578	21.8455	22.1415	22.0181	22.1373	22.5086	22.1606	22.3966	22.1222	PHB1	P35232	P35232	PHB1_HUMAN	Prohibitin 1
19.8816	19.8106	20.0977	0	18.5622	19.4136	18.6305	18.5752	19.6594	19.8543	20.0833	20.1182	18.4623	18.8527	18.9314	17.886	0	18.2935	19.8402	19.5035	19.2575	0	19.0511	19.2016	18.5094	18.278	18.5524	SERPINB6	P35237	P35237	SPB6_HUMAN	Serpin B6
20.5254	20.3841	20.6437	20.7683	20.5092	20.8139	20.6421	20.4717	20.6362	20.2412	20.6597	20.9247	20.3455	21.1502	20.7898	19.9773	19.355	20.5139	20.5166	20.1311	20.2222	21.0327	21.1262	21.3439	20.1713	20.4411	20.307	RDX	P35241	P35241	RADI_HUMAN	Radixin
21.0478	21.2956	21.2689	0	20.2147	21.8948	20.3899	20.1957	20.6013	21.6793	21.8246	22.2965	21.1023	20.8572	21.2703	20.0956	19.6085	20.1279	21.7176	21.3189	21.6498	0	21.06	21.3994	20.1887	20.2082	20.1749	RPA3	P35244	P35244	RFA3_HUMAN	Replication protein A 14 kDa subunit
19.5204	19.3531	19.2165	0	17.473	0	18.1398	0	0	19.5089	19.5796	20.0654	18.7965	18.5886	0	16.3468	0	17.6486	19.7473	19.225	19.6753	0	18.4594	19.1935	18.225	17.7635	17.3593	RFC4	P35249	P35249	RFC4_HUMAN	Replication factor C subunit 4
20.5393	20.7175	20.9257	0	0	0	0	0	19.7318	20.7274	20.9101	21.5751	20.2859	20.0764	20.2583	0	0	0	20.9691	20.4552	20.7664	0	20.0123	20.7146	0	19.4462	0	RFC2	P35250	P35250	RFC2_HUMAN	Replication factor C subunit 2
0	18.074	0	0	0	0	0	0	0	17.6764	17.5903	18.0914	0	16.5772	0	0	0	0	17.7041	17.7108	17.8571	0	0	0	0	15.7218	15.138	RFC1	P35251	P35251	RFC1_HUMAN	Replication factor C subunit 1
22.2314	22.1832	22.5092	22.3189	21.958	22.6091	22.2522	21.8996	22.416	22.5416	22.848	23.2302	22.3199	22.3542	22.4535	21.4293	21.1543	22.1092	22.8909	22.2429	22.6294	22.1253	22.5905	22.8111	21.766	22.3204	21.9061	RPL22	P35268	P35268	RL22_HUMAN	Large ribosomal subunit protein eL22
19.2733	19.4008	19.8439	0	18.0621	0	18.4616	0	19.1045	19.4104	19.3581	20.1661	19.2367	19.0039	0	18.1655	18.1964	18.6446	19.4526	19.036	19.2785	0	18.843	19.4336	18.6267	18.807	18.5775	GTF2F1	P35269	P35269	T2FA_HUMAN	General transcription factor IIF subunit 1
19.0529	18.8387	18.9811	0	18.2627	0	17.6752	0	18.8222	18.9002	19.1363	19.8366	19.8726	18.8573	0	18.2827	17.6547	18.9801	19.037	18.2436	19.1602	0	18.389	19.4183	16.8432	16.895	16.3538	CBS	P35520	P35520	CBS_HUMAN	Cystathionine beta-synthase
23.5136	22.3032	24.136	24.8245	22.8692	24.4341	23.1161	22.7488	22.1751	23.3961	24.2263	23.5727	23.1232	24.2371	25.2418	22.3978	22.9465	22.763	22.751	22.9495	21.6063	22.7486	23.3347	22.9372	22.5321	22.7734	22.0536	KRT9	P35527	P35527	K1C9_HUMAN	Keratin, type I cytoskeletal 9
18.0945	18.5295	18.3037	0	18.4003	0	18.9169	18.7454	18.8536	18.5487	18.8304	19.0394	18.4972	18.7994	0	17.5387	0	18.0895	18.9894	18.3201	18.6383	0	18.7877	19.2044	18.5997	19.0702	18.4809	AGL	P35573	P35573	GDE_HUMAN	Glycogen debranching enzyme
21.2534	21.1763	21.4774	19.4281	20.0954	20.689	20.4173	20.2361	21.1175	21.0558	21.0993	21.6264	20.0714	20.3727	20.4152	19.5822	19.1296	20.1199	20.9262	20.4787	20.992	20.2783	20.2742	20.6912	19.4376	19.9332	19.6098	MYH9	P35579	P35579	MYH9_HUMAN	Myosin-9
21.5777	21.6086	21.3421	19.9769	20.8514	21.3221	20.745	20.2544	20.5552	21.178	21.3289	21.2973	20.423	20.9426	21.1914	20.2412	20.4704	20.5655	21.089	20.9983	21.179	0	20.5172	20.5459	20.4224	20.3452	20.1288	MYH10;MYH9	P35579;P35580	P35579;P35580	MYH10_HUMAN;MYH9_HUMAN	Myosin-9
21.2896	20.994	21.75	20.4678	20.5706	21.251	20.717	20.0554	20.8182	21.3003	21.4639	22.034	20.9579	21.3421	20.8992	19.9014	19.4516	20.4497	20.9879	20.8123	20.9916	20.9732	21.0039	21.1678	19.8767	20.4418	20.2436	MYH10;MYH14;MYH9	P35579;P35580;Q7Z406	P35579;P35580;P35749;Q7Z406	MYH10_HUMAN;MYH14_HUMAN;MYH9_HUMAN	Myosin-9
18.813	19.546	0	0	0	0	17.4527	0	0	19.0115	18.726	18.8752	0	18.1957	0	0	0	18.0086	18.6973	18.6232	19.2903	0	0	18.5372	17.736	18.1343	0	MYH14;MYH9	P35579;Q7Z406	P35579;P35749;Q7Z406	MYH14_HUMAN;MYH9_HUMAN	Myosin-9
22.1538	22.1257	22.3126	21.7753	21.8056	22.1682	21.9421	21.3941	21.9397	22.04	22.3691	22.7599	21.8619	22.3477	21.9748	21.1601	20.8507	21.6618	22.1428	21.7954	21.916	21.8996	22.084	22.4136	21.3926	21.6156	21.446	MYH10	P35580	P35580;Q7Z406	MYH10_HUMAN	Myosin-10
19.5605	19.3625	19.9396	0	19.137	0	19.2672	18.6483	19.5742	19.3003	19.8341	20.0345	19.5572	19.7014	0	18.3343	0	19.2907	19.3349	19.0254	19.2735	19.6987	19.7411	19.951	18.7641	19.052	18.6781	GOLGA4;MYH10	P35580;Q13439	P35580;Q13439	GOGA4_HUMAN;MYH10_HUMAN	Myosin-10
20.9712	20.9546	21.1864	20.5777	20.8437	21.0759	21.0255	20.6018	21.2489	20.9892	21.1671	21.5672	20.6879	21.1835	20.8398	20.1568	20.0432	20.7904	21.1699	20.6985	20.8388	21.1072	21.1455	21.5247	20.7896	21.1361	20.8063	COPB2	P35606	P35606	COPB2_HUMAN	Coatomer subunit beta'
0	17.5807	0	0	0	0	0	0	0	16.3671	17.9891	0	17.4235	17.623	0	0	0	0	17.5257	16.9211	17.205	0	0	17.2008	0	0	15.2641	SOAT1	P35610	P35610	SOAT1_HUMAN	Sterol O-acyltransferase 1
20.4621	20.3527	20.4163	20.5806	21.1549	21.3073	21.5784	20.8009	21.1862	20.3188	20.7476	21.0417	20.6928	21.4558	20.4798	20.7771	20.6552	21.0935	20.4064	20.1108	20.0777	20.4424	21.088	21.4597	21.1374	21.5254	21.2236	ADD1	P35611	P35611	ADDA_HUMAN	Alpha-adducin
0	19.8209	0	0	20.364	0	20.5669	0	21.0002	19.7688	20.0813	20.7415	20.4477	20.946	0	19.2975	0	20.4633	19.9085	19.3124	0	0	20.4311	20.7031	20.2633	20.5846	20.656	ADD1;ADD2	P35611;P35612	P35611;P35612	ADDA_HUMAN;ADDB_HUMAN	Alpha-adducin
21.7385	21.7502	21.9015	22.6738	23.4232	23.2221	23.743	22.7787	23.5444	22.0418	22.4301	22.6315	22.8272	23.744	23.336	22.9882	22.9809	23.521	22.2685	21.8546	21.6846	23.1059	23.3431	23.5569	23.6931	23.9691	23.6259	ADD2	P35612	P35612	ADDB_HUMAN	Beta-adducin
22.1403	21.9691	22.5431	21.4861	20.7736	21.844	21.2558	21.6261	21.6804	21.7314	21.9795	22.5715	21.2019	21.217	21.4796	20.9759	20.4889	21.3191	21.6737	21.5497	21.5062	21.406	21.3943	21.7284	20.8236	21.0288	20.9183	BSG	P35613	P35613	BASI_HUMAN	Basigin
22.8604	22.8289	23.8731	22.2211	22.3928	22.391	22.0782	21.7423	21.989	22.6782	23.1227	23.8353	22.579	22.7932	22.2481	21.6527	21.0279	21.9796	22.1694	22.7817	22.431	22.5635	22.6258	22.7889	21.274	21.278	21.2471	FUS	P35637	P35637	FUS_HUMAN	RNA-binding protein FUS
23.84	23.6006	24.0811	23.1862	23.2623	23.5671	23.1754	22.8984	23.2003	23.5681	23.9728	24.443	23.3829	23.5347	23.2327	22.4033	21.7313	22.8377	23.823	23.4578	23.4839	23.3766	23.496	23.765	22.412	22.8082	22.6686	FUS;TAF15	P35637;Q92804	P35637;Q92804	FUS_HUMAN;RBP56_HUMAN	RNA-binding protein FUS
19.0774	0	0	0	17.4084	0	0	0	0	17.5036	18.2486	18.5282	17.6528	17.309	0	0	0	0	18.0895	17.11	17.5534	0	0	18.0949	0	17.304	15.8581	NUP214	P35658	P35658	NU214_HUMAN	Nuclear pore complex protein Nup214
22.02	22.1548	22.3839	22.0178	21.672	22.3293	21.5879	21.1659	21.4925	22.3102	22.6535	22.95	22.0168	22.1923	22.014	20.6712	20.3601	20.8199	22.6801	22.3456	22.381	21.9081	22.1152	22.4741	20.6086	20.961	20.9083	DEK	P35659	P35659	DEK_HUMAN	Protein DEK
0	18.0508	0	0	0	0	0	0	0	17.7362	18.2986	0	18.6255	17.8823	0	17.346	17.7252	17.5646	17.8103	17.4745	17.8472	0	0	0	0	0	0	SOX5	P35711	P35711	SOX5_HUMAN	Transcription factor SOX-5
0	0	0	0	18.6644	0	19.0102	18.6659	18.8341	17.8795	17.8891	0	18.6542	18.9557	0	18.7388	18.4446	18.7934	16.9119	0	0	0	18.8876	18.6261	18.7803	19.1452	18.9217	GLRX	P35754	P35754	GLRX1_HUMAN	Glutaredoxin-1
18.4167	18.4878	0	18.7619	19.2712	19.8272	19.6551	0	19.7453	18.7434	19.3219	19.4688	19.0806	19.7032	19.3269	18.9464	18.5637	19.3979	19.0683	18.7157	18.611	19.0855	19.7602	19.8187	19.3078	19.7525	19.533	PPM1A	P35813	P35813	PPM1A_HUMAN	Protein phosphatase 1A
23.6647	23.2568	23.4338	23.8466	22.1486	24.4522	21.9207	22.1674	22.1331	22.3335	23.6032	23.0059	22.9234	22.2862	25.3147	22.317	22.6654	22.2765	22.9675	22.5373	21.6389	22.3167	22.7477	22.5851	22.5053	22.811	23.1256	KRT2	P35908	P35908	K22E_HUMAN	Keratin, type II cytoskeletal 2 epidermal
21.0497	21.0424	21.1299	20.9467	21.007	21.1965	21.1499	20.796	21.1216	20.9725	21.2934	21.519	21.008	21.2764	21.1217	20.4149	20.3417	20.8442	21.2324	20.8172	20.9479	20.8495	21.1953	21.5511	21.007	21.1159	20.9559	PSMC2	P35998	P35998	PRS7_HUMAN	26S proteasome regulatory subunit 7
18.9219	18.9459	19.103	0	18.2522	0	18.3531	18.0977	18.6244	19.1945	19.3013	19.6179	18.686	18.9642	0	17.4824	17.5785	18.0829	19.256	18.8792	19.0541	0	18.6956	18.9044	18.5172	18.7065	18.3573	ARL2	P36404	P36404	ARL2_HUMAN	ADP-ribosylation factor-like protein 2
21.9261	22.058	22.0196	22.0059	22.3068	22.0594	22.3079	21.702	21.8797	22.1264	22.2524	22.1304	21.9054	22.5006	22.1873	21.5578	21.706	21.7901	22.1791	22.0315	21.8636	22.1362	22.2057	22.3951	22.2885	22.1995	22.0976	ARL3	P36405	P36405	ARL3_HUMAN	ADP-ribosylation factor-like protein 3
20.1386	20.5019	19.8575	0	19.8736	0	19.0778	20.3054	0	20.2291	20.21	21.2681	19.4312	19.8885	0	19.159	18.823	19.038	19.5845	19.6548	19.4716	0	19.6466	19.1643	19.7207	19.4475	19.0383	MAP2K2	P36507	P36507	MP2K2_HUMAN	Dual specificity mitogen-activated protein kinase kinase 2
19.2713	19.4827	19.5447	0	19.3292	19.8049	19.8266	19.4135	20.1292	19.5108	19.7176	20.2513	19.567	20.2375	19.6987	19.1422	18.6227	19.7045	19.6829	19.1172	19.407	19.7682	20.0126	20.3663	19.6655	20.0958	19.7814	MAP2K1;MAP2K2	P36507;Q02750	P36507;Q02750	MP2K1_HUMAN;MP2K2_HUMAN	Dual specificity mitogen-activated protein kinase kinase 2
21.6834	21.6726	21.8605	21.9112	21.8145	22.2455	22.3297	21.7852	22.2215	21.5212	21.9076	22.259	22.0567	22.1454	22.1205	21.4642	21.5692	21.881	21.7073	21.3477	21.4496	21.8882	21.8894	22.2954	21.8194	22.1417	21.8723	ATP5F1C	P36542	P36542	ATPG_HUMAN	ATP synthase subunit gamma, mitochondrial
21.3261	21.3601	21.389	0	21.3809	0	22.0088	21.396	21.8854	20.8029	21.1621	21.9748	20.7621	21.4184	0	21.9654	21.4932	21.9864	20.8677	20.6487	20.639	0	21.155	21.7682	21.9294	22.0062	21.8768	ATP6V1E1	P36543	P36543;Q96A05	VATE1_HUMAN	V-type proton ATPase subunit E 1
19.2064	18.5838	18.8729	0	18.6019	0	18.6034	18.4321	18.9534	18.9773	18.8658	19.2593	18.5767	18.5072	0	17.7955	18.1826	18.3454	18.7538	18.4235	18.5015	0	18.3211	18.8505	18.2697	18.2848	18.0161	CPOX	P36551	P36551	HEM6_HUMAN	Oxygen-dependent coproporphyrinogen-III oxidase, mitochondrial
23.2167	23.0745	23.1527	22.5342	22.5527	22.5664	22.3642	22.071	22.6589	23.1792	23.308	23.5681	22.8653	22.6925	22.4221	21.6805	21.698	22.3042	23.3045	22.7915	23.1658	22.6077	22.7206	22.995	22.3305	22.3503	22.1334	RPL4	P36578	P36578	RL4_HUMAN	Large ribosomal subunit protein uL4
18.6595	18.5684	0	0	19.4405	19.3643	19.9387	18.6126	19.5074	19.0823	18.9424	19.1045	19.3238	19.9135	0	19.6264	19.435	19.7531	19.0092	18.1714	18.6999	0	19.6705	20.0513	19.6971	20.0063	19.6178	NUDT1	P36639	P36639	8ODP_HUMAN	Oxidized purine nucleoside triphosphate hydrolase
19.52	19.4881	19.2645	0	19.6069	19.828	20.3015	19.3385	19.8574	19.3193	19.3817	20.0828	19.4892	19.7236	0	19.5208	19.632	19.6868	19.3511	19.3861	19.6095	0	19.702	19.9379	19.83	19.9677	19.6506	LONP1	P36776	P36776	LONM_HUMAN	Lon protease homolog, mitochondrial
19.1689	19.1812	19.6716	20.2808	19.0044	20.5323	19.564	19.0531	20.3423	20.2382	20.3663	20.7383	20.3315	20.0664	20.0698	18.9775	18.5348	19.3705	20.097	19.6353	19.4924	20.0881	20.1025	20.6145	19.0295	19.364	19.0586	PGM1	P36871	P36871	PGM1_HUMAN	Phosphoglucomutase-1
19.2952	19.4253	19.7163	19.5111	19.5371	19.7122	20.0138	19.1954	19.5576	19.5152	19.7223	20.0715	19.4557	20.0701	19.6543	18.8471	18.9657	19.3537	19.5471	18.995	19.3066	19.5755	19.577	19.7757	19.3596	19.5548	19.5461	PPP1CC	P36873	P36873	PP1G_HUMAN	Serine/threonine-protein phosphatase PP1-gamma catalytic subunit
20.4992	20.3597	20.3193	19.9552	20.5539	0	20.7521	20.1202	20.3284	20.5134	20.5004	20.9189	20.1122	20.9183	20.5933	19.7698	19.7171	20.0815	20.5537	20.1302	20.0157	0	20.5568	20.2691	20.1735	20.44	20.0712	PPP1CA;PPP1CC	P36873;P62136	P36873;P62136	PP1A_HUMAN;PP1G_HUMAN	Serine/threonine-protein phosphatase PP1-gamma catalytic subunit
21.5884	21.5899	21.5508	21.4498	21.6655	21.9758	21.9904	21.401	21.6765	21.517	21.8659	22.1463	21.4505	21.9017	21.4346	20.8825	21.1167	21.4706	21.767	21.3705	21.5494	21.6299	21.8858	22.0411	21.449	21.8775	21.5244	PPP1CA;PPP1CB;PPP1CC	P36873;P62136;P62140	P36873;P62136;P62140	PP1A_HUMAN;PP1B_HUMAN;PP1G_HUMAN	Serine/threonine-protein phosphatase PP1-gamma catalytic subunit
17.6349	18.0423	18.8069	0	0	0	0	0	0	17.649	18.1925	18.1231	0	16.5511	0	0	0	0	17.8422	16.9396	0	0	0	0	0	0	0	TGFBR1	P36897	P36897	TGFR1_HUMAN	TGF-beta receptor type-1
19.9937	19.8058	0	0	19.9525	0	20.4255	20.1077	20.3099	19.6847	20.1482	20.459	20.0566	20.4855	0	19.6518	19.7326	20.0917	19.8384	19.5192	19.9441	0	20.2315	20.3289	20.0719	20.31	20.1709	GNL1	P36915	P36915	GNL1_HUMAN	Guanine nucleotide-binding protein-like 1
20.4851	20.4584	20.5354	20.6109	20.8553	21.1614	21.3883	21.1975	21.4434	20.4705	20.8507	21.0973	20.7738	21.1595	21.0143	20.5529	20.4545	21.1228	20.7342	20.1959	20.2992	20.6236	20.9719	21.2748	21.3378	21.6592	21.425	DLST	P36957	P36957	ODO2_HUMAN	Dihydrolipoyllysine-residue succinyltransferase component of 2-oxoglutarate dehydrogenase complex, mitochondrial
20.9349	20.626	20.8368	20.8135	20.4655	0	21.0273	20.5188	20.8166	20.8128	21.1439	21.3841	20.2542	21.039	20.677	20.0154	20.0238	20.4294	20.7328	20.2787	20.3686	20.4139	20.54	20.8268	20.3814	20.462	20.2576	GPX4	P36969	P36969	GPX4_HUMAN	Phospholipid hydroperoxide glutathione peroxidase GPX4
23.1436	23.1127	23.2967	22.3574	22.17	22.7634	22.3334	21.9676	22.0912	22.8999	23.0835	23.3561	22.4998	22.4614	22.5944	21.8348	21.5824	21.7229	22.8367	22.8626	22.871	22.4949	22.4409	22.6046	21.7375	21.753	21.6798	SRP14	P37108	P37108	SRP14_HUMAN	Signal recognition particle 14 kDa protein
19.6509	19.7512	21.2927	0	19.1176	0	18.8271	0	0	19.6854	19.8147	20.204	19.1711	19.0244	0	18.5059	0	18.7611	19.4648	19.3037	19.5222	0	19.3239	19.7007	17.9604	18.4316	18.4305	NUP62	P37198	P37198	NUP62_HUMAN	Nuclear pore glycoprotein p62
0	0	0	0	18.6891	0	19.2989	0	18.8613	17.0501	17.3193	0	18.1489	18.5774	0	18.3215	17.995	18.9259	16.2745	16.667	0	0	17.346	17.6341	18.46	18.9102	18.4707	HPCAL1	P37235	P37235	HPCL1_HUMAN	Hippocalcin-like protein 1
21.6772	21.7099	21.6866	21.4748	21.2079	21.5033	21.7227	21.3898	21.4259	21.3631	21.5477	21.2541	21.6774	21.1483	21.547	21.3968	21.6658	21.4859	21.3538	21.0911	21.1125	20.8717	20.8602	21.0692	21.386	21.1809	21.2537	HPCAL1;NCALD	P37235;P61601	P37235;P61601;P84074	HPCL1_HUMAN;NCALD_HUMAN	Hippocalcin-like protein 1
21.1159	21.1332	21.2749	21.1794	21.2233	21.4507	19.8298	19.734	19.5136	20.1815	20.8011	20.9819	20.9693	21.4548	20.9974	18.8231	19.3185	19.3866	20.8745	20.6976	20.358	21.6753	21.9776	21.9566	20.4243	20.4153	20.3024	FDFT1	P37268	P37268	FDFT_HUMAN	Squalene synthase
18.6108	18.4268	19.0936	0	0	0	18.6456	18.8348	20.3111	20.5282	19.8729	20.5377	20.5673	18.5728	0	18.7464	18.957	19.99	19.628	19.3546	19.3406	0	19.0601	19.3688	18.0951	18.3434	18.4909	TAGLN2	P37802	P37802	TAGL2_HUMAN	Transgelin-2
0	16.5444	0	0	17.7062	0	17.7289	0	17.9179	17.4834	18.1156	18.6605	17.3509	18.9917	0	0	0	0	18.1239	17.823	0	0	18.4947	17.5737	17.6353	18.01	17.6687	TAGLN2;TAGLN3	P37802;Q9UI15	P37802;Q9UI15	TAGL2_HUMAN;TAGL3_HUMAN	Transgelin-2
21.8151	21.8875	22.0891	22.1833	22.1038	22.5454	22.4122	22.1534	22.5976	22.0196	22.3371	22.6165	22.3294	22.5476	22.4041	21.97	21.8293	22.4412	21.9818	21.6583	21.7742	22.2502	22.3564	22.8181	22.0098	22.4459	22.2267	TALDO1	P37837	P37837	TALDO_HUMAN	Transaldolase
18.3268	17.9221	0	19.9632	21.0311	20.3618	21.9442	19.9322	20.7689	19.0213	18.3678	18.6163	20.5096	20.8281	20.5237	21.7877	21.1395	22.2852	17.9491	18.281	18.1008	20.9654	20.6858	20.4733	21.0218	20.5269	20.3198	SNCA	P37840	P37840	SYUA_HUMAN	Alpha-synuclein
16.7912	16.7308	0	19.7981	20.0438	20.1065	21.2843	20.2546	21.6617	18.0333	17.8388	18.768	21.1305	20.3631	20.3154	21.1852	20.4932	21.4756	17.8261	17.5171	16.9366	19.9963	20.0991	20.4425	20.3159	20.6669	20.1902	SNCA;SNCB	P37840;Q16143	P37840;Q16143	SYUA_HUMAN;SYUB_HUMAN	Alpha-synuclein
20.0251	19.9844	20.1413	20.1289	20.0229	20.461	20.4849	19.9167	20.5446	19.961	20.3176	20.6294	19.9269	20.5475	20.119	19.5525	19.2712	20.0679	20.266	19.7883	19.8579	20.235	20.5196	20.8985	20.4307	20.77	20.595	ETFB	P38117	P38117	ETFB_HUMAN	Electron transfer flavoprotein subunit beta
19.8627	19.5187	19.9971	0	19.1615	0	20.4958	19.9183	20.82	20.0173	20.0011	20.3977	20.1835	19.9471	19.8264	19.896	20.0773	20.3395	20.056	19.7474	20.084	0	19.838	20.071	20.4007	20.5039	20.5408	RBMX	P38159	P38159	RBMX_HUMAN	RNA-binding motif protein, X chromosome
19.6033	19.3054	19.75	0	0	0	20.4804	19.5737	20.2952	19.3038	19.5199	19.9554	19.8915	19.7442	19.6361	19.2918	18.687	19.8797	19.9982	19.1377	20.0011	0	20.0412	20.3722	20.0104	20.5668	20.452	RBMX;RBMXL1;RCOR2	P38159;Q8IZ40;Q96E39	P38159;Q8IZ40;Q96E39	RBMX_HUMAN;RCOR2_HUMAN;RMXL1_HUMAN	RNA-binding motif protein, X chromosome
21.6135	21.6251	21.7364	22.0298	21.0925	21.6267	22.5033	22.1599	22.5163	21.776	21.8517	22.2238	21.855	21.7535	21.7788	21.8602	21.6997	21.9614	22.1741	21.5316	22.209	21.911	22.0175	22.2847	22.4783	22.5888	22.4524	RBMX;RBMXL1	P38159;Q96E39	P38159;O75526;Q96E39	RBMX_HUMAN;RMXL1_HUMAN	RNA-binding motif protein, X chromosome
20.3686	20.395	20.4812	20.8471	21.0448	21.3897	21.6865	20.9766	21.6075	20.1937	20.6996	20.9272	20.7454	21.4249	21.3361	21.0171	20.698	21.3503	20.4465	20.1369	20.1239	21.2534	21.22	21.4012	21.3487	21.6091	21.3104	ATP6V1A	P38606	P38606	VATA_HUMAN	V-type proton ATPase catalytic subunit A
21.8899	21.7881	22.0388	22.0353	21.7314	22.2684	22.0541	21.62	21.9946	21.8643	22.0938	22.4605	21.7015	21.9672	21.8745	21.4107	21.2534	21.6885	21.9539	21.5701	21.9255	21.8891	21.916	22.3395	21.9169	21.9967	21.8251	HSPA9	P38646	P38646	GRP75_HUMAN	Stress-70 protein, mitochondrial
21.3135	21.182	21.4382	21.2168	20.6326	21.2688	21.0635	20.7966	21.1088	21.387	21.5742	22.1576	21.3046	21.386	21.1585	20.409	20.145	21.052	21.6204	21.1454	21.369	20.87	21.2621	21.5695	20.8901	21.1965	21.1411	EIF4A3	P38919	P38919	IF4A3_HUMAN	Eukaryotic initiation factor 4A-III
22.9652	22.847	23.0315	22.8153	22.936	23.3293	22.9531	22.5888	23.0158	22.8179	23.1407	23.6925	22.7692	23.1854	23.0022	21.8724	21.5788	22.6045	23.2958	22.643	22.9426	23.074	23.3378	23.4273	22.6066	22.9003	22.7007	EIF4A1;EIF4A2;EIF4A3	P38919;P60842;Q14240	P38919;P60842;Q14240	IF4A1_HUMAN;IF4A2_HUMAN;IF4A3_HUMAN	Eukaryotic initiation factor 4A-III
22.4962	22.4379	22.5362	22.1857	21.8547	22.459	22.0133	21.722	22.3275	22.5952	22.9282	23.3049	22.5593	22.4119	22.2826	21.1967	20.8819	21.8314	22.7675	22.1713	22.4654	22.2116	22.2915	22.4311	21.526	21.7968	21.7618	RPS19	P39019	P39019	RS19_HUMAN	Small ribosomal subunit protein eS19
22.0989	22.048	22.3292	21.844	21.5106	21.8682	21.6157	21.1856	21.8086	22.0869	22.3523	22.8672	21.9489	21.8405	21.5308	20.8031	20.3913	21.4319	22.2125	21.7373	22.0633	22.1884	21.8614	22.1606	21.0036	21.3437	21.1489	RPL3	P39023	P39023	RL3_HUMAN	Large ribosomal subunit protein uL3
21.7691	21.6309	21.9024	21.6869	21.0868	21.7453	21.1944	21.3266	21.6413	21.6816	21.8348	22.165	21.3318	21.205	21.4467	21.0907	21.1657	21.2633	21.6507	21.414	21.5753	21.1552	21.311	21.7285	21.0886	21.1896	21.0303	DDOST	P39656	P39656	OST48_HUMAN	Dolichyl-diphosphooligosaccharide--protein glycosyltransferase 48 kDa subunit
23.7792	23.6922	24.0123	23.8826	23.5322	24.2376	23.8657	23.6395	24.1189	23.7131	24.0759	24.5167	24.1647	23.9266	24.1654	23.7791	23.4494	23.9857	24.0064	23.5944	23.7268	24.0364	24.0031	24.3624	23.5219	23.8738	23.7803	ANP32A	P39687	P39687;O43423	AN32A_HUMAN	Acidic leucine-rich nuclear phosphoprotein 32 family member A
22.5192	22.4985	21.9944	21.8654	21.6879	20.8619	21.6495	21.2092	20.7648	22.323	22.3344	22.0973	22.1985	21.8687	21.0967	21.8459	21.8676	21.9346	22.1844	22.1813	22.2899	21.7054	21.8681	21.2309	21.7416	21.6532	21.6149	ANP32A;ANP32B	P39687;Q92688	P39687;Q92688	AN32A_HUMAN;AN32B_HUMAN	Acidic leucine-rich nuclear phosphoprotein 32 family member A
21.3354	21.4764	21.4846	21.1202	20.1591	21.1286	20.198	20.1275	20.359	21.4051	21.5568	21.9413	21.1393	20.7334	20.9127	19.7101	19.1115	19.9235	21.4892	21.2315	21.5788	20.6814	20.9484	21.2202	19.6234	19.7855	19.625	FEN1	P39748	P39748	FEN1_HUMAN	Flap endonuclease 1
0	15.9228	17.1008	0	0	0	17.3065	0	19.1452	18.0596	18.2361	18.7904	19.6907	17.892	0	17.4882	17.8431	18.4088	18.1308	17.3441	17.7479	0	18.4103	18.9199	0	17.2871	17.2954	CAPG	P40121	P40121	CAPG_HUMAN	Macrophage-capping protein
[truncated: 2,958 more rows]

## Sheet: Secretome_before_imputation
KOLF2_M_D20_Ctrl1	KOLF2_M_D20_Ctrl2	KOLF2_M_D20_Ctrl3	KOLF2_M_D35_Ctrl1	KOLF2_M_D35_Ctrl2	KOLF2_M_D35_Ctrl3	KOLF2_M_D50_Ctrl1	KOLF2_M_D50_Ctrl2	KOLF2_M_D50_Ctrl3	BIONi_M_D20_Ctrl1	BIONi_M_D20_Ctrl2	BIONi_M_D20_Ctrl3	BIONi_M_D35_Ctrl1	BIONi_M_D35_Ctrl2	BIONi_M_D35_Ctrl3	BIONi_M_D50_Ctrl1	BIONi_M_D50_Ctrl2	BIONi_M_D50_Ctrl3	HMGU1_M_D20_Ctrl1	HMGU1_M_D20_Ctrl2	HMGU1_M_D20_Ctrl3	HMGU1_M_D35_Ctrl1	HMGU1_M_D35_Ctrl2	HMGU1_M_D35_Ctrl3	HMGU1_M_D50_Ctrl1	HMGU1_M_D50_Ctrl2	HMGU1_M_D50_Ctrl3	T: Genes	T: Protein.Group	T: Protein.Ids	T: Protein.Names	T: First.Protein.Description
[truncated: 1,610 more rows]
