# Supplementary material for: Human dorsal forebrain organoids show differentiation-state-specific protein secretion
Source: iScience. 2025 Jun 19;28(7):112935. doi: 10.1016/j.isci.2025.112935 (PMC12270659; doi:10.1016/j.isci.2025.112935)
Supplement: Table S3. Excel file containing mass spectrometry data from DFO proteome and secretome after data imputation [file mmc3.xlsx]

## Sheet: Info
Supplementary Table 3: Whole organoid proteome and secretome analysis after data imputation of day 20, 35, and 50 control dorsal forebrain organoids
1	Proteome after imputation
2	Secretome after imputation

## Sheet: Proteome_after_imputation
Log2(D35/D20)	Log2(D50/D20)	Log2(D35/D50)	KOLF2_O_D20_Ctrl1	KOLF2_O_D20_Ctrl2	KOLF2_O_D20_Ctrl3	KOLF2_O_D35_Ctrl1	KOLF2_O_D35_Ctrl2	KOLF2_O_D35_Ctrl3	KOLF2_O_D50_Ctrl1	KOLF2_O_D50_Ctrl2	KOLF2_O_D50_Ctrl3	BIONi_O_D20_Ctrl1	BIONi_O_D20_Ctrl2	BIONi_O_D20_Ctrl3	BIONi_O_D35_Ctrl1	BIONi_O_D35_Ctrl2	BIONi_O_D35_Ctrl3	BIONi_O_D50_Ctrl1	BIONi_O_D50_Ctrl2	BIONi_O_D50_Ctrl3	HMGU1_O_D20_Ctrl1	HMGU1_O_D20_Ctrl2	HMGU1_O_D20_Ctrl3	HMGU1_O_D35_Ctrl1	HMGU1_O_D35_Ctrl2	HMGU1_O_D35_Ctrl3	HMGU1_O_D50_Ctrl1	HMGU1_O_D50_Ctrl2	HMGU1_O_D50_Ctrl3	D20	D35	D50	N: -Log Student's T-test p-value D35_D20	N: Student's T-test q-value D35_D20	N: Student's T-test Difference D35_D20	N: Student's T-test Test statistic D35_D20	N: -Log Student's T-test p-value D50_D20	N: Student's T-test q-value D50_D20	N: Student's T-test Difference D50_D20	N: Student's T-test Test statistic D50_D20	N: -Log Student's T-test p-value D35_D50	N: Student's T-test q-value D35_D50	N: Student's T-test Difference D35_D50	N: Student's T-test Test statistic D35_D50	T: Genes	T: Protein.Group	T: Protein.Ids	T: Protein.Names	T: First.Protein.Description
1.5423	1.77229	-0.229984	19.9771	19.8178	20.1416	21.4073	21.5283	21.7416	22.2831	21.2697	21.8255	19.8623	20.311	19.7995	21.0144	21.8621	21.2921	21.8016	21.3268	21.6546	19.9957	20.6254	19.6549	21.5334	21.9921	21.6946	21.8114	22.1908	21.9723	20.0206	21.5629	21.7929	8.09168	0	1.5423	10.9074	8.51559	0	1.77229	11.6773	0.823803	0.306586	-0.229985	-1.51199	RAB3A;RAB3D	O95716;P20336	O95716;P20336	RAB3A_HUMAN;RAB3D_HUMAN	Ras-related protein Rab-3D
2.37461	2.86173	-0.48712	18.3268	17.9221	17.3853	19.9632	21.0311	20.3618	21.9442	19.9322	20.7689	19.0213	18.3678	18.6163	20.5096	20.8281	20.5237	21.7877	21.1395	22.2852	17.9491	18.281	18.1008	20.9654	20.6858	20.4733	21.0218	20.5269	20.3198	18.2189	20.5936	21.0807	8.9671	0	2.37461	12.5447	7.17204	0	2.86173	9.37106	0.968572	0.240459	-0.487119	-1.70513	SNCA	P37840	P37840	SYUA_HUMAN	Alpha-synuclein
1.97466	2.33037	-0.355715	19.5501	19.1868	19.3644	20.9804	21.4739	21.6085	22.1805	21.1801	21.9624	19.1419	19.9575	19.7929	20.9431	21.7457	21.4002	21.55	21.123	21.8152	19.371	19.0043	18.9872	21.2181	21.2858	21.4724	21.7835	21.9973	21.7374	19.3729	21.3476	21.7033	9.51648	0	1.97466	13.6713	9.73049	0	2.33037	14.1328	1.51717	0.092395	-0.355715	-2.37493	STXBP1	P61764	P61764	STXB1_HUMAN	Syntaxin-binding protein 1
1.99777	2.17427	-0.1765	22.7091	22.6077	22.841	24.1948	24.8342	25.0523	25.4515	24.5195	25.0966	22.1463	23.1878	23.1493	23.8378	24.8477	24.6979	24.6657	23.9679	25.0211	22.6801	22.3643	22.0819	24.7171	24.6908	24.8749	24.806	24.9128	24.8951	22.6409	24.6386	24.8151	8.11373	0	1.99777	10.9464	8.37782	0	2.17427	11.4225	0.443202	0.559053	-0.1765	-0.941575	TUBB2A	Q13885	Q13885	TBB2A_HUMAN	Tubulin beta-2A chain
1.69226	1.97364	-0.281389	20.8668	20.922	20.8394	21.9429	22.3958	22.6443	23.0549	22.2233	22.7991	20.2336	21.0614	20.9359	21.9247	22.6255	22.4222	22.2391	22.0079	22.9149	20.3326	20.3683	20.0873	22.3397	22.189	22.3936	22.5973	22.866	22.7077	20.6275	22.3197	22.6011	8.3211	0	1.69226	11.3189	8.41475	0	1.97365	11.4904	1.11775	0.185085	-0.28139	-1.8954	RTN1	Q16799	Q16799	RTN1_HUMAN	Reticulon-1
3.92019	3.48992	0.430265	18.7816	18.2447	18.8121	22.269	22.2401	22.1652	22.0094	20.978	20.8665	17.657	19.1081	18.721	20.9572	22.1885	21.464	22.4573	21.6207	21.9886	16.5549	17.6267	17.0567	22.2762	22.1647	22.1194	21.4358	21.008	21.6078	18.0625	21.9827	21.5524	8.57569	0	3.92019	11.7899	7.61525	0	3.48992	10.0898	1.05887	0.205043	0.430264	1.82123	PRRT2	Q7Z6L0	Q7Z6L0	PRRT2_HUMAN	Proline-rich transmembrane protein 2
2.01538	1.94417	0.071209	22.1624	22.0547	22.3441	23.9773	24.3224	24.4214	24.8078	23.7042	24.3335	21.9702	22.6325	22.4415	23.506	24.5327	24.1899	23.7458	23.6565	24.0386	22.0172	22.0347	21.6132	23.8714	24.1899	24.3978	24.1081	24.2503	24.1231	22.1412	24.1565	24.0853	9.54353	0	2.01537	13.7289	8.88502	0	1.94417	12.3832	0.17611	0.797403	0.0712083	0.438852	SEPTIN5	Q99719	Q99719	SEPT5_HUMAN	Septin-5
1.42404	1.285	0.139038	19.9994	19.7225	19.9746	21.1268	21.0773	22.0091	21.2813	22.0782	21.8162	19.9043	20.3859	20.6952	21.0186	21.3178	22.501	20.9658	20.4118	21.2052	19.9671	19.7383	19.9443	21.4058	21.1199	21.5717	20.9859	21.7168	21.4356	20.0368	21.4609	21.3218	5.72132	4.81928e-05	1.42404	7.26246	5.10454	7.82779e-06	1.285	6.46115	0.247	0.725525	0.13904	0.585713	PSAP	P07602	P07602	SAP_HUMAN	Prosaposin
1.29902	1.76683	-0.467813	20.2755	19.8735	20.0973	20.9833	21.608	21.5556	22.6518	21.7153	22.2328	20.0235	20.6337	20.9217	20.9879	21.8729	21.7313	21.3692	21.0879	21.6977	20.0859	19.6387	19.6283	21.1704	21.3739	21.5858	22.0231	22.3096	21.9921	20.1309	21.4299	21.8977	5.72641	4.87805e-05	1.29901	7.26929	6.38233	0	1.76683	8.18055	1.54942	0.0868273	-0.467812	-2.41227	SLC25A4	P12235	P12235	ADT1_HUMAN	ADP/ATP translocase 1
1.17821	1.29119	-0.112978	20.0822	19.471	19.7965	20.7481	21.4096	21.0351	21.7696	21.0425	21.6826	20.0091	20.3381	20.4185	20.5646	21.5894	21.3454	20.7413	20.5903	21.1135	20.1499	19.7389	19.6538	20.8221	21.2182	21.5293	21.4982	21.6359	21.2047	19.962	21.1402	21.2532	5.73367	4.93827e-05	1.17821	7.27903	5.76395	0	1.29119	7.31972	0.257628	0.717745	-0.112978	-0.606719	AK1;AK5	P00568;Q9Y6K8	P00568;Q9Y6K8	KAD1_HUMAN;KAD5_HUMAN	Adenylate kinase isoenzyme 1
1.46354	1.33447	0.12908	19.8091	19.8643	20.0206	20.9371	21.5636	21.5596	22.0128	20.7499	21.369	19.5789	20.3748	20.4235	20.4595	21.7901	21.083	20.6557	20.2537	21.0411	19.8226	19.2564	19.191	21.0961	21.4233	21.6009	21.2813	21.5808	21.4072	19.8157	21.2792	21.1502	5.7518	5e-05	1.46355	7.30338	4.59563	3.63086e-05	1.33447	5.83446	0.239351	0.732488	0.12908	0.570444	ATAT1	Q5SQI0	Q5SQI0	ATAT_HUMAN	Alpha-tubulin N-acetyltransferase 1
1.18524	0.796619	0.388624	20.3794	20.1422	20.3595	21.1169	21.1883	21.6484	21.6491	20.5876	21.2843	19.9344	20.7718	20.74	21.041	21.7957	21.2675	20.4927	20.0116	21.0829	20.1864	19.652	19.6512	21.3875	21.4123	21.6264	21.1969	21.4642	21.2172	20.2019	21.3871	20.9985	5.75865	5.06329e-05	1.18524	7.31259	2.60088	0.00179964	0.796618	3.57924	1.19156	0.163066	0.388625	1.9869	RUFY1;RUFY2;RUFY3	Q7L099;Q8WXA3;Q96T51	Q7L099;Q8WXA3;Q96T51	RUFY1_HUMAN;RUFY2_HUMAN;RUFY3_HUMAN	Protein RUFY3
-0.963596	-3.45013	2.48653	21.7824	21.7022	21.7956	21.0456	20.2974	21.2497	19.0568	19.0932	19.4044	21.7629	21.9412	22.2775	21.2388	20.9445	20.7138	18.2223	18.3006	19.1562	21.9965	21.6437	21.912	20.4892	20.9255	21.2372	16.6164	17.8338	18.0791	21.8682	20.9046	18.4181	5.79442	5.12821e-05	-0.963596	-7.36081	8.44504	0	-3.45013	-11.5463	6.20755	0	2.48653	7.9313	MCM2	P49736	P49736	MCM2_HUMAN	DNA replication licensing factor MCM2
-0.67469	-1.2521	0.57741	23.4609	23.0948	23.4452	22.6917	22.4807	22.7004	22.5176	22.366	22.5444	23.2802	23.5299	23.7639	22.7695	22.8414	22.7893	21.6927	21.4525	21.9105	23.2721	23.0578	23.1387	22.4494	22.4991	22.7497	22.0231	22.2751	21.9925	23.3382	22.6635	22.0861	5.79655	5.19481e-05	-0.674691	-7.36369	6.64305	0	-1.2521	-8.56159	3.27977	0.00452252	0.57741	4.32283	SRP9	P49458	P49458	SRP09_HUMAN	Signal recognition particle 9 kDa protein
1.11297	1.5239	-0.410925	19.9596	19.9361	20.2832	20.8927	21.1486	21.5696	22.0999	21.6579	22.0896	20.2917	20.5026	20.8552	21.093	21.5064	21.2623	21.3036	21.2882	21.6168	20.2261	19.6299	19.6793	21.2108	21.19	21.507	21.5037	21.8802	21.6388	20.1515	21.2645	21.6754	5.80591	5.26316e-05	1.11297	7.37633	7.09266	0	1.5239	9.24635	2.34497	0.0199032	-0.410925	-3.30005	SCARB2	Q14108	Q14108	SCRB2_HUMAN	Lysosome membrane protein 2
1.07768	0.97418	0.103498	23.6282	23.6179	23.6448	24.6576	24.5986	24.7694	24.8087	24.4155	24.6728	23.485	24.2157	24.0271	24.128	25.2035	24.9022	24.5541	24.3268	24.6856	23.5868	23.2311	23.2581	24.5352	24.6756	24.9237	24.5085	24.8728	24.6176	23.6327	24.7104	24.6069	5.80619	5.33333e-05	1.07768	7.37672	6.24723	0	0.974181	7.98746	0.415032	0.580911	0.103498	0.894017	CRMP1;DPYSL2	Q14194;Q16555	Q14194;Q16555	DPYL1_HUMAN;DPYL2_HUMAN	Dihydropyrimidinase-related protein 1
0.814714	1.08327	-0.268555	23.5475	23.5949	23.7982	24.3194	24.171	24.5705	24.8394	24.2457	24.887	23.4134	23.735	23.9614	24.0758	24.5877	24.4643	24.2775	24.1845	24.6539	23.4991	23.3332	23.1489	24.1803	24.2882	24.7068	24.8149	25.0766	24.8014	23.5591	24.3738	24.6423	5.81125	5.40541e-05	0.814714	7.38356	6.21845	0	1.08327	7.9467	1.25141	0.147533	-0.268554	-2.05999	ACAT1	P24752	P24752	THIL_HUMAN	Acetyl-CoA acetyltransferase, mitochondrial
-2.09005	-3.24228	1.15223	19.3998	19.4711	19.5934	17.4917	17.7858	16.908	16.9206	16.9824	16.3005	19.8102	19.7635	20.2967	18.481	18.2061	16.5795	17.0783	15.7748	16.6354	19.7538	18.8788	19.6004	16.3234	18.0099	17.9718	16.9824	15.4013	15.3115	19.6186	17.5286	16.3763	5.81844	5.47945e-05	-2.09005	-7.39329	8.72247	0	-3.24228	-12.0684	2.36836	0.0191129	1.15223	3.3256	DHFR	P00374	P00374;Q86XF0	DYR_HUMAN	Dihydrofolate reductase
1.38562	1.68839	-0.302771	19.9403	19.8033	20.1574	21.0443	21.5868	21.5432	22.1372	21.2728	21.7966	19.5069	20.0942	20.349	20.0659	21.5129	21.2518	21.2448	20.8618	21.3798	19.8574	19.6938	19.4874	21.4376	21.4084	21.5092	21.7562	21.878	21.7579	19.8766	21.2622	21.565	5.82822	5.55556e-05	1.38562	7.40654	7.71607	0	1.68839	10.2588	0.784012	0.327342	-0.302769	-1.45711	PRKAR2B	P31323	P31323	KAP3_HUMAN	cAMP-dependent protein kinase type II-beta regulatory subunit
1.11123	0.604616	0.506611	20.7165	20.365	20.823	22.2587	21.2415	22.2631	21.081	21.5925	21.8992	20.5619	20.6091	21.2154	21.7963	21.5108	22.1677	21.2347	21.105	21.5139	20.9065	20.4892	20.5443	21.5079	21.6203	21.8657	20.9658	21.1537	21.1266	20.6923	21.8035	21.2969	5.8484	5.6338e-05	1.11123	7.43391	3.47846	0.000281739	0.604615	4.54348	2.24023	0.0243731	0.506612	3.18541	RPL38	P63173	P63173	RL38_HUMAN	Large ribosomal subunit protein eL38
1.54051	2.03053	-0.490021	20.8247	20.9255	20.8908	21.9144	22.3626	22.8287	23.4077	23.3752	23.0208	20.9136	21.6327	21.6912	21.7132	22.6807	23.0164	22.2897	21.9048	22.9738	21.0465	20.7672	20.4313	22.5923	22.8664	23.0136	23.2869	23.6505	23.489	21.0137	22.5542	23.0443	5.85889	5.71429e-05	1.54051	7.44818	6.64241	0	2.03053	8.56065	1.16851	0.169111	-0.490021	-1.95849	ENO2;ENO3	P09104;P13929	P09104;P13929	ENOB_HUMAN;ENOG_HUMAN	Gamma-enolase
1.06709	1.29108	-0.223997	23.2972	23.3007	23.3748	24.2904	24.798	24.7682	25.1886	24.4887	24.774	23.3614	24.051	24.0497	23.7514	24.9426	24.6817	24.6038	24.449	24.9014	23.5257	23.362	23.0122	24.411	24.5509	24.7444	24.797	24.9108	24.841	23.4816	24.5487	24.7727	5.03393	5.71429e-05	1.06709	6.37246	7.09251	0	1.29108	9.24611	0.864489	0.284823	-0.223997	-1.56725	DPYSL3	Q14195	Q14195	DPYL3_HUMAN	Dihydropyrimidinase-related protein 3
-1.81437	-2.7245	0.910133	19.4078	19.1297	20.3038	16.4624	17.759	17.6645	16.9577	16.4151	16.064	18.0104	18.7605	19.6178	17.6619	17.8963	16.592	16.3501	16.2336	16.5121	19.0268	18.845	18.8563	17.65	16.665	17.2776	16.3018	15.673	16.9302	19.1065	17.2921	16.3819	5.04858	5.7554e-05	-1.81437	-6.39081	8.0673	0	-2.7245	-10.8644	2.93163	0.00753548	0.910133	3.94016	SALL2	Q9Y467	Q9Y467	SALL2_HUMAN	Sal-like protein 2
1.04712	1.44231	-0.395189	19.4647	19.2988	19.5559	20.1414	20.6414	20.9692	21.2799	20.7603	21.2959	19.3627	19.9593	20.0064	20.6005	20.9465	20.8615	20.6294	21.0349	21.0593	20.1995	19.5371	19.3271	20.5328	20.8144	20.6276	21.1217	21.348	21.1627	19.6346	20.6817	21.0769	5.87139	5.7971e-05	1.04712	7.46518	7.84738	0	1.44231	10.4821	2.38983	0.0182905	-0.395188	-3.34906	PPP3CA;PPP3CB;PPP3CC	P16298;P48454;Q08209	P16298;P48454;Q08209	PP2BA_HUMAN;PP2BB_HUMAN;PP2BC_HUMAN	Serine/threonine-protein phosphatase 2B catalytic subunit beta isoform
1.46796	1.51558	-0.0476227	20.1727	20.0343	21.2418	22.4539	21.2711	21.867	22.1546	21.2648	21.7083	19.8786	20.4225	20.6278	20.9881	21.7514	21.5616	21.6208	21.0119	21.9101	19.9383	19.7629	19.3444	21.6257	21.3893	21.7269	21.6888	21.9594	21.7449	20.1582	21.6261	21.6737	5.05603	5.7971e-05	1.46796	6.40015	5.49727	0	1.51558	6.96563	0.0994862	0.883025	-0.0476229	-0.263844	VAMP2	P63027	P63027	VAMP2_HUMAN	Vesicle-associated membrane protein 2
0.949896	0.718889	0.231007	24.9974	24.9148	25.2769	25.2581	25.8819	25.9264	26.4835	25.421	26.1944	24.6118	25.0491	25.5545	25.7976	26.1971	25.8701	25.3212	24.7443	25.8756	25.2007	24.7287	24.7953	26.1287	26.1991	26.4194	25.756	25.8434	25.9597	25.0144	25.9643	25.7332	5.05684	5.83942e-05	0.949898	6.40117	2.65949	0.00159105	0.718889	3.64312	0.562521	0.467119	0.231008	1.13319	TUBB;TUBB1;TUBB2A;TUBB2B;TUBB4B	P07437;P68371;Q13885;Q9BVA1;Q9H4B7	A6NNZ2;P07437;P68371;Q13885;Q3ZCM7;Q9BVA1;Q9H4B7	TBB1_HUMAN;TBB2A_HUMAN;TBB2B_HUMAN;TBB4B_HUMAN;TBB5_HUMAN	Tubulin beta chain
-0.5473	-1.06159	0.51429	22.9431	22.7011	22.9047	22.5808	22.2942	22.2621	22.0693	21.8276	22.1677	22.9818	22.9388	23.239	22.5883	22.5193	22.0622	21.4861	21.701	21.9556	23.0106	22.6883	22.9259	22.1955	22.3117	22.5935	21.836	21.946	21.7896	22.9259	22.3786	21.8643	5.05889	5.88235e-05	-0.5473	-6.40374	8.80449	0	-1.06159	-12.2264	4.29018	0.00105747	0.51429	5.47121	RPL30	P62888	P62888	RL30_HUMAN	Large ribosomal subunit protein eL30
2.39071	1.84073	0.549974	17.8896	17.2893	18.781	20.7076	19.4209	20.4163	19.7538	19.3507	18.9731	17.1984	18.1268	16.886	19.7457	19.655	19.0609	20.1579	19.1878	19.6104	16.6884	16.1329	17.383	19.2875	19.568	20.0299	18.5863	18.4583	18.8637	17.3751	19.7658	19.2158	5.87482	5.88235e-05	2.3907	7.46985	4.45357	3.88889e-05	1.84073	5.6644	1.31304	0.13335	0.549975	2.13432	CCDC33	Q8N5R6	Q8N5R6	CCD33_HUMAN	Coiled-coil domain-containing protein 33
1.13518	1.43599	-0.300808	19.7733	21.0454	20.2045	20.7719	21.2289	21.3769	22.038	20.9587	22.1062	20.2167	20.4049	20.4557	21.0025	21.6172	21.626	22.0424	20.9144	21.5881	19.892	19.5367	20.2568	21.3166	21.4087	21.654	21.9055	21.7284	21.4281	20.1984	21.3336	21.6344	5.06733	5.92593e-05	1.13518	6.41433	5.38172	0	1.43599	6.81517	0.933515	0.253693	-0.300808	-1.65921	TUBB4A;TUBB6	P04350;Q9BUF5	P04350;Q9BUF5	TBB4A_HUMAN;TBB6_HUMAN	Tubulin beta-4A chain
-2.26169	-2.76895	0.507263	19.913	19.7796	20.1718	18.3083	16.9644	17.124	18.2659	17.9091	19.3347	19.5562	19.8458	20.3821	18.5797	17.3527	16.7189	16.7092	16.4265	17.1402	20.2025	19.6532	20.2108	16.9785	18.2153	19.118	16.5889	16.0897	16.3302	19.9683	17.7066	17.1994	5.89776	5.97015e-05	-2.26169	-7.50114	5.8317	0	-2.76895	-7.41125	0.541513	0.483038	0.507263	1.10049	TPM1;TPM2	P07951;P09493	P07951;P09493	TPM1_HUMAN;TPM2_HUMAN	Tropomyosin beta chain
-0.870564	-3.65334	2.78278	21.4967	21.3951	21.6265	21.1931	20.1027	20.891	18.627	18.3907	18.8657	21.3595	21.5753	22.0455	20.9839	20.6504	20.3056	18.0236	16.1058	18.5526	21.6258	21.3313	21.5652	20.5639	20.5769	20.9181	17.0611	17.9167	17.5976	21.5579	20.6873	17.9045	5.07312	5.97015e-05	-0.870564	-6.42162	8.75718	0	-3.65334	-12.1351	6.838	0	2.78278	8.85409	MCM6	Q14566	Q14566	MCM6_HUMAN	DNA replication licensing factor MCM6
0.934835	0.768332	0.166504	19.6182	19.6375	19.7596	20.5289	20.7315	20.8285	21.1841	20.3787	20.9306	19.5494	20.1003	20.3567	20.1367	20.8731	20.375	20.1393	19.2741	20.5048	19.882	19.3575	19.3089	20.8246	20.6766	21.0086	20.645	20.8003	20.628	19.73	20.6648	20.4983	5.07709	6.01504e-05	0.934836	6.42661	2.58391	0.00188306	0.768332	3.56074	0.367747	0.622458	0.166504	0.811838	MAPRE2	Q15555	Q15555	MARE2_HUMAN	Microtubule-associated protein RP/EB family member 2
-1.20963	-1.45314	0.243504	18.8376	18.7832	18.9165	18.0792	16.911	17.6298	16.9512	16.2514	18.3469	19.2318	18.8406	18.1619	17.9893	17.3729	17.7068	18.3061	17.4463	17.1902	18.997	18.5697	18.7989	17.7748	17.1433	17.6434	17.3015	17.2478	17.0174	18.793	17.5834	17.3399	5.91568	6.06061e-05	-1.20963	-7.52563	4.78556	2.64026e-05	-1.45314	-6.06502	0.456972	0.548404	0.243502	0.964468	MAN2B1	O00754	O00754	MA2B1_HUMAN	Lysosomal alpha-mannosidase
0.862467	0.617126	0.24534	23.5406	23.3762	23.6828	24.1017	24.3357	24.5824	24.5039	23.6368	23.9011	22.9962	23.6697	23.8088	23.7138	24.4313	24.1532	23.7401	23.6355	24.0752	23.2277	23.1531	22.9425	24.1682	24.2782	24.395	24.085	24.2737	24.1003	23.3775	24.24	23.9946	5.0789	6.06061e-05	0.862467	6.42888	3.24711	0.000471892	0.617127	4.28674	1.12766	0.182323	0.24534	1.90779	PAFAH1B3	Q15102	Q15102	PA1B3_HUMAN	Platelet-activating factor acetylhydrolase IB subunit alpha1
0.908983	0.0507622	0.858221	19.6541	19.5344	19.9503	20.2586	19.9809	20.3474	19.8055	19.3552	19.9827	19.0566	19.5081	19.9399	20.7281	20.4723	20.3158	19.1285	18.9913	19.7409	19.5767	19.0135	19.1845	20.3011	20.4214	20.7736	19.5959	19.7794	19.4957	19.4909	20.3999	19.5417	5.09994	6.10687e-05	0.908985	6.45536	0.12235	0.759964	0.0507639	0.318153	4.96493	0.000615385	0.858221	6.28635	DHCR7	Q9UBM7	Q9UBM7	DHCR7_HUMAN	7-dehydrocholesterol reductase
-1.46682	-1.98374	0.516916	18.472	18.4921	18.6017	16.5187	16.8302	17.9814	16.8484	16.9387	16.5642	18.483	18.6127	18.8946	17.2803	16.9883	16.2486	16.7916	16.1793	15.7028	17.8871	17.7698	17.8467	17.1511	16.471	16.3889	15.6481	16.188	16.345	18.34	16.8731	16.3562	5.12342	6.15385e-05	-1.46682	-6.48496	7.30301	0	-1.98374	-9.57944	1.31779	0.132557	0.516916	2.14002	TSPAN6	O43657	O43657	TSN6_HUMAN	Tetraspanin-6
-3.7796	-3.4611	-0.318504	22.1136	21.921	22.31	16.7324	17.9109	18.2747	17.6042	19.8452	20.491	22.0927	22.2838	22.9058	19.4744	18.7534	16.5006	18.2077	18.3317	18.6381	22.1583	21.8575	22.2831	17.4682	19.8978	20.8971	18.5518	18.513	18.5932	22.214	18.4344	18.7529	5.9405	6.15385e-05	-3.7796	-7.55963	8.25211	0	-3.46109	-11.1939	0.233481	0.73742	-0.318505	-0.558639	CRABP2	P29373	P29373	RABP2_HUMAN	Cellular retinoic acid-binding protein 2
1.12897	0.914043	0.214928	18.4289	18.5114	17.6312	19.7092	19.3413	19.7188	19.7063	18.9894	19.5863	18.0592	18.7945	19.0927	18.9024	19.5624	19.7373	19.0961	18.6063	19.1587	18.4344	18.0244	18.073	19.2285	19.4438	19.5668	19.2456	19.5088	19.3787	18.3389	19.4678	19.2529	5.1288	6.20155e-05	1.12897	6.49176	3.80823	0.000148148	0.914044	4.91465	0.79811	0.32248	0.214927	1.47665	CLIP2	Q9UDT6	Q9UDT6	CLIP2_HUMAN	CAP-Gly domain-containing linker protein 2
1.08801	1.46481	-0.376806	19.5238	19.3442	19.13	20.3339	20.4471	20.2767	20.87	20.9242	20.4856	18.83	19.5526	19.3567	19.5356	20.588	20.8542	20.5526	20.5527	20.6734	19.3238	19.2391	18.9409	20.2466	20.3949	20.3564	20.8889	20.9283	20.5488	19.249	20.337	20.7138	5.96356	6.25e-05	1.08801	7.59131	9.80067	0	1.46481	14.287	1.91617	0.0444076	-0.376806	-2.82764	PRKAR2A;PRKAR2B	P13861;P31323	P13861;P31323	KAP2_HUMAN;KAP3_HUMAN	cAMP-dependent protein kinase type II-alpha regulatory subunit
1.08211	1.02661	0.0555077	20.1562	19.8801	19.9066	20.57	21.1391	21.4949	21.515	20.8267	21.3951	20.0178	20.3249	20.5201	20.4321	21.533	21.2676	20.6111	20.5144	20.9733	19.9674	19.4885	19.9091	20.814	21.2327	21.4263	21.0921	21.4322	21.0502	20.019	21.1011	21.0456	5.13274	6.25e-05	1.08211	6.49674	5.26255	0	1.0266	6.6618	0.118417	0.863128	0.0555085	0.308948	DNM1;DNM2;DNM3	P50570;Q05193;Q9UQ16	P50570;Q05193;Q9UQ16	DYN1_HUMAN;DYN2_HUMAN;DYN3_HUMAN	Dynamin-2
-1.24211	-1.73205	0.489937	21.7954	22.0515	21.3701	20.4088	20.6871	20.2883	20.0552	20.9096	20.9627	21.9796	22.4789	22.5626	20.9494	21.4799	21.4863	19.7545	19.81	20.1954	22.3196	21.8502	21.9229	20.5599	20.688	20.6043	20.458	20.4226	20.1744	22.0368	20.7947	20.3047	5.16672	6.29921e-05	-1.24211	-6.53975	7.02997	0	-1.73205	-9.14868	1.55073	0.0868522	0.489935	2.41377	IGF2BP1;IGF2BP2;IGF2BP3	O00425;Q9NZI8;Q9Y6M1	O00425;Q9NZI8;Q9Y6M1	IF2B1_HUMAN;IF2B2_HUMAN;IF2B3_HUMAN	Insulin-like growth factor 2 mRNA-binding protein 3
-1.82091	-2.54298	0.722065	19.7097	20.0958	20.2329	18.1013	18.4832	17.779	18.5136	16.9325	17.2653	19.5215	19.8333	20.2152	18.7008	18.2358	17.5076	17.3812	16.7806	16.2114	19.904	19.4287	19.9168	17.2299	16.9541	19.478	17.643	17.147	18.0965	19.8731	18.0522	17.3301	5.16908	6.34921e-05	-1.82091	-6.54273	7.67372	0	-2.54298	-10.1876	1.25914	0.146096	0.722064	2.06936	ESYT1	Q9BSJ8	Q9BSJ8	ESYT1_HUMAN	Extended synaptotagmin-1
1.01533	0.907675	0.107656	20.8692	20.8575	21.2276	21.9983	21.9524	22.3668	22.4234	21.9892	22.2822	20.9618	21.4765	21.7187	21.76	22.3821	22.0946	21.69	21.6794	22.0751	21.2781	20.761	20.8017	22.023	22.1347	22.3782	21.8786	22.1749	21.9284	21.1058	22.1211	22.0135	5.9672	6.34921e-05	1.01533	7.5963	5.1071	7.87402e-06	0.907676	6.46437	0.458854	0.547078	0.107656	0.967582	CORO1C	Q9ULV4	Q9ULV4	COR1C_HUMAN	Coronin-1C
1.74406	1.463	0.281063	17.7684	17.6804	16.989	18.3708	20.0073	19.5829	19.898	18.4278	19.6344	17.2016	18.3003	18.5191	18.852	20.003	19.4707	19.2115	18.443	19.2468	18.2009	18.1038	17.9994	19.974	20.0969	20.1019	19.7194	19.7646	19.5846	17.8626	19.6066	19.3256	5.17205	6.4e-05	1.74406	6.54651	4.61119	3.66412e-05	1.463	5.85321	0.489242	0.521831	0.281064	1.01728	NEDD4;NEDD4L	P46934;Q96PU5	P46934;Q96PU5	NED4L_HUMAN;NEDD4_HUMAN	E3 ubiquitin-protein ligase NEDD4
1.21454	1.39366	-0.179113	21.7385	21.7502	21.9015	22.6738	23.4232	23.2221	23.743	22.7787	23.5444	22.0418	22.4301	22.6315	22.8272	23.744	23.336	22.9882	22.9809	23.521	22.2685	21.8546	21.6846	23.1059	23.3431	23.5569	23.6931	23.9691	23.6259	22.0335	23.248	23.4271	5.99034	6.45161e-05	1.21454	7.62818	6.17718	0	1.39366	7.88848	0.48601	0.523294	-0.179114	-1.01204	ADD2	P35612	P35612	ADDB_HUMAN	Beta-adducin
-2.16135	-1.79834	-0.363008	18.7805	18.8105	19.9506	16.9036	17.8074	17.9273	18.39	17.8226	19.2092	20.7946	20.4879	21.2458	18.2481	17.9597	17.0126	18.4723	16.6934	18.5874	19.9302	19.6462	19.8765	17.7658	17.807	18.6392	18.1211	18.1188	17.9229	19.947	17.7856	18.1486	5.18283	6.45161e-05	-2.16135	-6.56019	3.90956	0.000111828	-1.79834	-5.03016	0.635906	0.418962	-0.36301	-1.24445	PLIN2	Q99541	Q99541	PLIN2_HUMAN	Perilipin-2
1.00181	0.736834	0.264975	24.5792	24.4631	25.0319	26.2595	25.2815	25.6211	25.5836	26.2925	25.4338	24.1308	24.7523	24.9556	25.004	25.5815	25.5025	25.0681	24.7352	25.1961	24.5727	24.3837	24.3288	25.7308	25.4473	25.786	25.1051	25.2604	25.1548	24.5776	25.5794	25.3144	5.2044	6.50407e-05	1.00181	6.58761	3.16692	0.000550152	0.736834	4.19832	0.759133	0.339452	0.264973	1.42235	STMN1	P16949	P16949	STMN1_HUMAN	Stathmin
-0.643232	-0.980297	0.337065	23.3163	23.2293	23.2808	22.4805	22.3912	22.7446	22.8017	22.3216	22.7019	23.2454	23.4647	23.6369	22.6133	22.7818	22.7	22.0821	21.8485	22.2306	23.3937	23.1054	23.3022	22.6812	22.6934	23.0996	22.2441	22.5373	22.3841	23.3305	22.6873	22.3502	6.02355	6.55738e-05	-0.643232	-7.67407	6.77739	0	-0.980296	-8.76244	1.90524	0.0449713	0.337064	2.81545	DDX17;DDX5	P17844;Q92841	P17844;Q92841	DDX17_HUMAN;DDX5_HUMAN	Probable ATP-dependent RNA helicase DDX5
2.0088	1.84672	0.162073	19.4154	19.2978	19.9311	21.8697	20.7581	22.5939	21.1895	22.3967	21.5381	19.6143	19.7496	20.5043	21.5646	21.3148	23.3501	21.5586	21.524	21.5242	19.7714	19.3245	19.3801	21.0993	21.0015	21.5159	21.1413	21.388	21.3488	19.6654	21.6742	21.5121	5.21344	6.55738e-05	2.0088	6.5991	7.81355	0	1.84672	10.4242	0.222986	0.748531	0.162074	0.537334	CALML3	P27482	P27482	CALL3_HUMAN	Calmodulin-like protein 3
-0.563978	-1.19557	0.631596	23.1436	23.1127	23.2967	22.3574	22.17	22.7634	22.3334	21.9676	22.0912	22.8999	23.0835	23.3561	22.4998	22.4614	22.5944	21.8348	21.5824	21.7229	22.8367	22.8626	22.871	22.4949	22.4409	22.6046	21.7375	21.753	21.6798	23.0514	22.4874	21.8558	5.21476	6.61157e-05	-0.563978	-6.60079	8.54404	0	-1.19557	-11.7305	5.18664	0.000390244	0.631595	6.56502	SRP14	P37108	P37108	SRP14_HUMAN	Signal recognition particle 14 kDa protein
1.55372	1.39684	0.156889	21.6197	21.6499	21.7451	22.8734	23.4746	23.4724	23.8666	22.6634	23.4207	21.221	22.2375	21.9172	22.2157	23.7822	23.1421	22.4226	22.0722	22.951	21.759	21.2607	20.8473	23.1085	23.0821	23.0898	23.016	23.2824	23.1339	21.5842	23.1379	22.981	6.02848	6.66667e-05	1.55373	7.68089	4.85656	1.35135e-05	1.39684	6.1522	0.292567	0.686408	0.15689	0.674151	DCLK1;DCX	O15075;O43602	O15075;O43602	DCLK1_HUMAN;DCX_HUMAN	Serine/threonine-protein kinase DCLK1
0.653093	-0.0400162	0.69311	20.2262	20.1384	20.2391	20.5177	20.5284	21.1444	20.176	19.715	20.4422	20.0441	20.296	20.429	20.8971	20.8849	20.5985	19.8367	20.0498	20.2726	20.1007	19.966	20.1919	20.7317	20.9632	21.2434	20.0718	20.4259	20.2813	20.1813	20.8344	20.1413	5.23239	6.66667e-05	0.653094	6.62326	0.167855	0.682926	-0.0400162	-0.420895	4.53054	0.00084507	0.693111	5.7563	NSDHL	Q15738	Q15738	NSDHL_HUMAN	Sterol-4-alpha-carboxylate 3-dehydrogenase, decarboxylating
1.24187	1.06972	0.172153	21.1511	21.0361	21.2104	21.7873	22.51	22.5167	22.6753	21.6658	22.2302	20.8243	21.6971	21.5852	21.742	22.6717	22.7978	21.8098	21.7907	22.1817	21.0482	20.7423	20.335	22.0508	22.2887	22.4416	22.2552	22.4206	22.2278	21.07	22.3118	22.1397	5.23703	6.72269e-05	1.24187	6.62919	4.77815	2.62726e-05	1.06972	6.05595	0.501497	0.511096	0.172155	1.03703	RUFY3	Q7L099	Q7L099	RUFY3_HUMAN	Protein RUFY3
0.987421	0.863171	0.12425	20.9728	21.1494	20.9947	21.5867	22.2681	22.2045	22.418	21.7869	21.8667	20.673	21.012	21.1055	21.239	22.3234	21.9697	21.2752	21.3779	21.6355	21.071	20.7751	20.7914	21.8306	21.9477	22.0619	21.9597	22.0651	21.9284	20.9494	21.9369	21.8126	6.0377	6.77966e-05	0.987421	7.69366	5.29159	0	0.86317	6.69901	0.336469	0.648362	0.124251	0.755685	ACOT7	O00154	O00154	BACH_HUMAN	Cytosolic acyl coenzyme A thioester hydrolase
1.30451	1.68291	-0.378393	23.4188	23.2021	23.9175	24.2359	24.6968	24.7509	25.5785	24.7269	25.2672	22.8442	23.6687	23.7394	23.9095	24.8587	24.5207	24.7553	24.0967	24.9873	23.0834	22.7663	22.3581	24.5379	24.5444	24.6843	24.8128	25.0487	24.8713	23.2221	24.5266	24.905	5.23863	6.77966e-05	1.30451	6.63123	6.04548	0	1.68291	7.70445	1.42305	0.108641	-0.378394	-2.26496	ATP1A3	P13637	P13637	AT1A3_HUMAN	Sodium/potassium-transporting ATPase subunit alpha-3
0.809954	0.507881	0.302073	20.0992	20.0369	20.1426	20.8021	20.9928	21.3164	21.4082	20.7121	21.149	20.1353	20.4505	20.785	20.624	21.1694	20.9314	20.1908	19.9496	20.589	20.2065	19.8009	20.0641	20.8363	21.0117	21.3263	20.703	20.9558	20.6344	20.1912	21.0012	20.6991	5.23933	6.83761e-05	0.809953	6.63213	1.96612	0.00773568	0.50788	2.8832	1.0327	0.215088	0.302074	1.78788	ALDH2	P05091	P05091	ALDH2_HUMAN	Aldehyde dehydrogenase, mitochondrial
0.855465	0.598557	0.256908	22.6485	22.8176	23.0513	23.4589	23.4938	24.1651	23.968	23.5322	23.9044	22.6729	23.165	23.4392	23.5564	23.8493	23.6813	23.1512	22.8639	23.5329	22.9676	22.5466	22.4798	23.6493	23.77	23.8637	23.3406	23.4801	23.402	22.8654	23.7208	23.4639	5.25367	6.89655e-05	0.855464	6.65045	2.8541	0.00105969	0.598556	3.85541	1.11633	0.185326	0.256908	1.89363	GNB1;GNB2;GNB4	P62873;P62879;Q9HAV0	P16520;P62873;P62879;Q9HAV0	GBB1_HUMAN;GBB2_HUMAN;GBB4_HUMAN	Guanine nucleotide-binding protein G(I)/G(S)/G(T) subunit beta-1
-0.976269	-1.34615	0.369881	17.7313	18.1934	18.3849	17.472	16.8797	16.8443	17.2351	16.5091	16.5808	18.1974	18.343	18.3138	17.3792	17.1408	16.921	17.8575	16.7862	16.4514	18.2297	17.6921	18.1755	17.0311	17.1637	17.6426	16.637	16.7523	16.3363	18.1401	17.1638	16.794	6.07216	6.89655e-05	-0.976269	-7.74151	5.89639	0	-1.34615	-7.49926	1.21114	0.157671	0.369881	2.0109	METTL16	Q86W50	Q86W50	MET16_HUMAN	RNA N6-adenosine-methyltransferase METTL16
1.15961	1.07257	0.0870457	23.5571	23.488	23.8277	24.3266	24.9829	24.9408	25.3146	24.51	25.1395	23.3546	24.1222	24.2628	24.1873	25.276	24.6847	24.3455	23.9322	24.8995	23.7152	23.3547	23.0161	24.9861	24.8423	24.9082	24.6614	24.7786	24.7701	23.6331	24.7928	24.7057	5.2606	6.95652e-05	1.15962	6.6593	4.42091	3.84088e-05	1.07257	5.62559	0.197967	0.774079	0.0870463	0.485479	CRMP1;DPYSL2;DPYSL3	Q14194;Q14195;Q16555	Q14194;Q14195;Q16555	DPYL1_HUMAN;DPYL2_HUMAN;DPYL3_HUMAN	Dihydropyrimidinase-related protein 1
1.4153	1.58035	-0.165054	20.3424	20.2241	20.4319	21.1185	21.8196	21.861	22.2691	21.2472	21.7186	19.602	20.4115	20.577	20.3769	21.9032	21.5155	21.2118	20.987	21.5752	20.0441	19.7954	19.4846	21.4302	21.7934	21.8326	21.9785	22.1908	21.958	20.1014	21.5167	21.6818	5.27615	7.01754e-05	1.4153	6.67922	6.16232	0	1.58035	7.86759	0.32276	0.660595	-0.165053	-0.730582	DCLK1	O15075	O15075	DCLK1_HUMAN	Serine/threonine-protein kinase DCLK1
1.58953	1.69397	-0.104445	20.9891	20.9978	21.3528	22.1906	22.8912	23.1286	23.3744	22.3181	23.0243	20.8814	21.6721	21.6951	21.9543	23.075	23.0739	22.6582	22.1886	22.8482	21.1307	20.7728	20.2692	22.4349	22.5352	22.7831	22.8238	23.0981	22.6732	21.0846	22.6741	22.7785	6.08016	7.01754e-05	1.58953	7.75266	6.74376	0	1.69397	8.71186	0.233042	0.737523	-0.104445	-0.557752	TUBB4A	P04350	P04350	TBB4A_HUMAN	Tubulin beta-4A chain
-0.876808	-2.42355	1.54674	21.7861	21.6441	21.8968	21.273	20.2397	21.1508	19.2379	19.8593	20.3362	21.3336	21.5734	21.913	20.7218	20.4191	20.7541	19.3906	19.0383	19.2572	21.7896	21.4002	21.6813	20.9706	20.6325	20.9652	18.7604	18.4994	18.8269	21.6687	20.7919	19.2451	5.29407	7.07965e-05	-0.876808	-6.70219	8.69161	0	-2.42355	-12.0094	5.5384	0.000242424	1.54674	7.01962	UGDH	O60701	O60701	UGDH_HUMAN	UDP-glucose 6-dehydrogenase
1.49967	1.48789	0.011776	22.1584	22.185	22.2134	23.1973	23.9914	23.8658	24.3063	23.1652	23.582	21.6044	22.5347	22.3432	22.4839	24.0498	23.4632	23.2556	23.005	23.5138	22.0506	21.9692	21.5741	23.6186	23.6666	23.7936	23.6502	23.8487	23.6973	22.0703	23.57	23.5582	6.08208	7.14286e-05	1.49967	7.75533	6.83986	0	1.48789	8.8569	0.0197478	0.976261	0.0117743	0.0566222	DCX	O43602	O43602	DCX_HUMAN	Neuronal migration protein doublecortin
1.43774	1.23548	0.202261	18.8473	18.7721	19.467	19.3499	20.2163	20.7338	20.3978	19.8445	20.3835	18.6011	19.4723	19.6242	20.6311	21.0003	20.3684	20.0365	19.5329	20.5401	19.2877	18.7365	18.7858	20.4228	20.8408	20.9702	20.6364	20.8652	20.4766	19.066	20.5038	20.3015	5.29694	7.14286e-05	1.43774	6.70587	5.10969	7.92079e-06	1.23548	6.46764	0.429638	0.569455	0.20226	0.918799	MVD	P53602	P53602	MVD1_HUMAN	Diphosphomevalonate decarboxylase
1.22517	0.929272	0.295902	20.7559	20.6341	21.06	21.7207	22.0895	22.2522	22.2594	21.3708	21.8135	20.4647	21.3418	21.3786	21.4043	22.4157	21.9003	21.4952	20.9925	21.7702	20.5993	20.2337	20.1383	21.676	22.0094	22.1648	21.5615	22.0077	21.6991	20.7341	21.9592	21.6633	5.2984	7.20721e-05	1.22517	6.70775	3.72107	0.000154762	0.929272	4.81588	1.06371	0.20313	0.295901	1.82737	IRGQ	Q8WZA9	Q8WZA9	IRGQ_HUMAN	Immunity-related GTPase family Q protein
1.36491	1.85826	-0.493341	19.938	19.7519	19.7883	20.8488	21.2364	21.5093	22.2508	21.6248	21.8841	19.3964	20.4277	20.3117	20.4629	21.5267	20.968	21.2221	20.6748	21.6779	19.6238	19.3756	18.7641	21.0216	20.8808	21.2072	21.4141	21.7123	21.6411	19.7086	21.0735	21.5669	5.31428	7.27273e-05	1.36491	6.72815	6.47376	0	1.85825	8.3129	1.77325	0.0575285	-0.49334	-2.66751	ATP1A2;ATP1A3	P13637;P50993	P13637;P50993;P54707;Q13733	AT1A2_HUMAN;AT1A3_HUMAN	Sodium/potassium-transporting ATPase subunit alpha-3
1.30936	1.49495	-0.185593	24.3267	24.1259	24.3364	25.3762	25.9104	25.9114	26.2187	25.6019	26.0445	24.1172	24.8809	24.8328	24.766	25.7537	25.7242	25.5707	25.4814	25.9267	24.4819	24.116	23.8712	25.679	25.7921	25.9602	25.6762	26.1552	25.8683	24.3432	25.6526	25.8382	6.08915	7.27273e-05	1.30936	7.76518	7.77718	0	1.49495	10.3623	0.610576	0.434664	-0.185593	-1.20654	CRMP1;DPYS;DPYSL3	Q14117;Q14194;Q14195	Q14117;Q14194;Q14195	DPYL1_HUMAN;DPYL3_HUMAN;DPYS_HUMAN	Dihydropyrimidinase
1.1024	0.843386	0.259016	21.3797	21.1798	21.4763	21.9146	22.2233	22.4948	22.4163	21.8732	22.5272	21.0621	21.8907	21.99	22.2117	22.7755	22.4278	21.8892	21.3266	22.6274	21.049	20.8667	20.8662	22.5073	22.4264	22.7007	22.0249	22.3931	22.2729	21.3067	22.4091	22.1501	5.32258	7.33945e-05	1.1024	6.73884	3.29067	0.000423263	0.843386	4.33489	0.882106	0.276619	0.259017	1.59093	RTN3	O95197	O95197	RTN3_HUMAN	Reticulon-3
1.01904	0.891363	0.127682	19.7885	19.5361	19.7736	20.266	20.8632	20.7352	20.9881	20.1603	20.6475	19.3953	20.0514	19.9319	20.3713	21.0738	20.4221	20.327	20.0703	20.6164	19.8597	19.5527	19.3626	20.7132	20.8217	21.1569	20.6738	20.9592	20.8314	19.6947	20.7137	20.586	6.10205	7.40741e-05	1.01904	7.78318	5.1261	8.03213e-06	0.891363	6.48835	0.385573	0.60436	0.127682	0.843184	CORO1A	P31146	P31146	COR1A_HUMAN	Coronin-1A
0.788467	0.743023	0.0454445	24.2046	24.2653	24.265	24.6808	25.216	25.197	25.3159	24.924	25.0187	23.948	24.5092	24.5236	24.4544	25.2329	25.1534	24.8463	24.5777	24.8897	24.2403	24.1205	23.8589	24.9036	25.0903	25.1034	25.0025	25.0971	24.9509	24.2151	25.0035	24.9581	5.32312	7.40741e-05	0.788467	6.73953	5.88153	0	0.743024	7.47899	0.160581	0.814739	0.0454436	0.404909	DPYSL2	Q16555	Q16555	DPYL2_HUMAN	Dihydropyrimidinase-related protein 2
2.40108	2.16653	0.234554	24.0377	23.7908	25.2242	26.8837	25.7744	26.4219	26.1228	26.3304	25.9167	23.3768	24.5775	24.7951	26.1093	26.1501	26.1216	26.6144	26.0599	26.2802	22.8273	24.2087	21.9686	26.5784	26.1142	26.263	25.7182	25.3957	25.8673	23.8674	26.2685	26.0339	5.33076	7.47664e-05	2.40108	6.74937	4.74811	2.60163e-05	2.16653	6.01927	0.782935	0.327676	0.234553	1.45561	BASP1	P80723	P80723	BASP1_HUMAN	Brain acid soluble protein 1
1.42953	1.97845	-0.54892	22.2448	22.4634	22.3736	23.3869	23.6386	24.4815	24.6397	24.6105	24.1793	22.1361	22.6284	22.5197	22.8409	23.6734	24.4897	24.1164	23.6361	23.7511	22.3161	22.4461	22.0262	23.8637	23.702	23.9436	24.7079	24.6889	24.6305	22.3505	23.78	24.329	6.14104	7.54717e-05	1.42953	7.83772	9.10807	0	1.97845	12.8261	1.60904	0.0771288	-0.548921	-2.48088	ENO2	P09104	P09104	ENOG_HUMAN	Gamma-enolase
1.19767	1.54063	-0.342958	18.6267	18.583	18.8619	19.7784	19.8917	19.9419	20.652	19.6001	20.2918	18.6819	19.0245	18.8052	19.2938	20.2377	20.0494	19.4921	19.9478	19.9543	18.7122	17.7711	17.9306	19.3057	19.553	19.7243	20.1269	20.5728	20.2249	18.5552	19.7529	20.0959	5.34068	7.54717e-05	1.19767	6.76215	6.25262	0	1.54063	7.99512	1.21866	0.155546	-0.342959	-2.02011	ATP6V0A1	Q93050	Q93050	VPP1_HUMAN	V-type proton ATPase 116 kDa subunit a 1
0.79434	0.714554	0.0797863	22.3084	22.345	22.5603	22.9732	23.0487	23.3103	23.5836	22.7957	23.4772	22.0969	22.6266	22.8747	22.8383	23.4937	23.1343	23.1018	22.6177	23.2093	22.3179	22.0681	22.0519	22.9926	23.24	23.3677	22.8995	23.1461	22.8498	22.3611	23.1554	23.0756	5.34256	7.61905e-05	0.794339	6.76457	3.92457	0.000104009	0.714553	5.04733	0.266643	0.709069	0.0797859	0.62435	GNB1	P62873	P62873	GBB1_HUMAN	Guanine nucleotide-binding protein G(I)/G(S)/G(T) subunit beta-1
0.953709	1.04883	-0.0951176	20.1467	20.4329	20.3937	21.0804	21.4217	21.3327	21.7947	21.2967	21.4792	20.3203	20.8243	20.8258	20.7866	21.5029	21.5313	20.9918	21.1025	21.1224	20.2476	19.9787	19.9887	21.0013	21.4561	21.6291	21.4304	21.7812	21.5993	20.351	21.3047	21.3998	5.35327	7.69231e-05	0.953708	6.77839	5.77516	0	1.04883	7.33482	0.305523	0.675701	-0.0951186	-0.698563	RAB35	Q15286	Q15286	RAB35_HUMAN	Ras-related protein Rab-35
0.876623	0.902748	-0.026125	20.0095	19.7953	19.9815	21.4758	20.5488	20.8803	20.9432	20.6918	20.9889	19.9844	20.4087	20.265	20.8688	20.8774	20.9785	20.8847	20.772	20.948	20.2737	20.1086	19.8064	20.8822	20.8244	21.1866	21.1428	21.3217	21.0648	20.0703	20.947	20.9731	6.17197	7.69231e-05	0.876623	7.88116	7.26571	0	0.902748	9.51976	0.0917171	0.892181	-0.0261256	-0.244931	LZIC	Q8WZA0	Q8WZA0	LZIC_HUMAN	Protein LZIC
0.888075	0.126431	0.761644	21.3753	21.2384	21.3705	21.938	21.7798	22.1466	21.4828	21.3486	21.6594	20.9658	21.4015	21.7331	21.9304	22.3207	21.9974	21.2403	20.7605	21.5737	21.4885	21.0656	20.9605	22.2847	22.5548	22.6395	21.4302	21.7486	21.4929	21.2888	22.1769	21.4152	5.37373	7.76699e-05	0.888075	6.80483	0.466256	0.320178	0.126431	0.979781	4.33615	0.00107317	0.761644	5.52532	FDPS	P14324	P14324	FPPS_HUMAN	Farnesyl pyrophosphate synthase
0.774046	0.760117	0.0139294	22.9508	23.0778	23.1093	23.5884	23.8963	23.9973	24.3119	23.7168	24.1312	22.8165	23.3404	23.411	23.3646	24.0446	23.6511	23.5074	23.1817	23.7061	23.0055	22.8164	22.6464	23.7421	23.8115	24.0449	23.7699	23.9384	23.7519	23.0194	23.7934	23.7795	5.40123	7.84314e-05	0.774047	6.84046	4.32656	6.76203e-05	0.760118	5.51401	0.0367902	0.957319	0.0139292	0.103597	DPYSL5	Q9BPU6	Q9BPU6	DPYL5_HUMAN	Dihydropyrimidinase-related protein 5
1.31933	1.00116	0.318171	24.8558	24.722	25.0488	25.8812	26.1666	26.5159	26.4751	25.7442	26	24.4564	25.1542	25.4642	25.3971	26.1669	26.1547	25.5463	24.9697	25.7441	24.6007	24.3297	24.3035	26.1371	26.1289	26.2608	25.7712	25.8992	25.7959	24.7706	26.0899	25.7717	6.18345	7.84314e-05	1.31933	7.89731	4.19281	7.30816e-05	1.00116	5.35723	1.1236	0.183758	0.318171	1.90272	TUBB2B	Q9BVA1	Q9BVA1	TBB2B_HUMAN	Tubulin beta-2B chain
1.20283	1.44866	-0.245827	20.0836	19.7564	19.9636	20.5925	21.0703	21.2938	21.8985	21.0154	21.7116	19.7965	20.3857	20.9169	21.0225	21.5365	21.3793	21.2427	20.8186	21.742	20.1971	19.7281	19.5496	21.2106	21.4737	21.6238	21.4828	21.8842	21.6197	20.0419	21.2448	21.4906	5.4247	7.92079e-05	1.20283	6.87093	6.00038	0	1.44866	7.64203	0.797695	0.322494	-0.245826	-1.47608	PPP3CA;PPP3CB	P16298;Q08209	P16298;Q08209	PP2BA_HUMAN;PP2BB_HUMAN	Serine/threonine-protein phosphatase 2B catalytic subunit beta isoform
-0.810678	-1.3324	0.521721	22.5187	22.4096	22.5679	21.7684	21.5368	21.9621	21.6973	21.3892	21.7149	22.5046	22.7039	23.0451	21.6733	21.8594	21.5571	20.6134	20.2859	21.0347	22.759	22.2375	22.5653	21.631	21.86	22.1674	21.4187	21.6877	21.4781	22.5902	21.7795	21.2578	6.18819	8e-05	-0.810679	-7.904	5.62982	0	-1.3324	-7.14041	1.92893	0.043442	0.52172	2.84185	DDX5	P17844	P17844	DDX5_HUMAN	Probable ATP-dependent RNA helicase DDX5
1.00152	1.31674	-0.31522	19.2793	19.38	19.6309	20.7243	20.5378	21.1424	21.1637	20.9622	21.2659	19.8532	19.9487	20.2642	20.3295	20.7372	21.0428	20.7178	20.7389	20.7926	19.9123	19.4287	19.4291	20.3509	20.5189	20.7564	20.9883	21.2625	21.0853	19.6807	20.6822	20.9975	5.45827	8e-05	1.00152	6.91465	7.57508	0	1.31674	10.023	1.7797	0.0568218	-0.315221	-2.67477	PITHD1	Q9GZP4	Q9GZP4	PITH1_HUMAN	PITH domain-containing protein 1
-1.1525	-1.93079	0.778292	18.3421	18.2607	18.7048	17.337	17.0151	16.648	17.3262	16.2668	16.7895	18.0903	18.0361	18.6068	17.7416	17.5452	17.2658	17.0258	15.4385	15.7497	18.7008	17.9587	18.4765	17.2245	17.5115	16.5156	16.5578	16.5618	16.0836	18.353	17.2005	16.4222	5.46075	8.08081e-05	-1.1525	-6.9179	6.71567	0	-1.93079	-8.66978	2.25547	0.0236597	0.778291	3.20211	TRIP13	Q15645	Q15645	PCH2_HUMAN	Pachytene checkpoint protein 2 homolog
-1.0107	-2.10827	1.09757	22.675	22.5246	22.8492	21.6093	20.8033	21.8681	20.5946	20.86	21.4462	22.5011	22.8213	23.1646	21.7894	21.4843	21.8008	20.3704	20.2693	20.6596	22.5824	22.3286	22.3933	21.8135	21.5771	21.9981	20.1085	20.3573	20.1997	22.6489	21.6382	20.5406	5.46619	8.16327e-05	-1.0107	-6.92499	9.14262	0	-2.10827	-12.8958	4.77711	0.000721311	1.09757	6.05469	CLIC1	O00299	O00299	CLIC1_HUMAN	Chloride intracellular channel protein 1
0.827759	0.59503	0.232729	27.2117	27.345	27.2984	27.9275	28.3014	28.0482	28.366	27.7685	27.6864	27.174	27.5796	27.6071	27.738	28.3723	28.353	27.6609	27.9212	27.8328	27.2718	27.0342	26.8888	28.0413	28.0068	28.0719	27.8781	27.9184	27.7336	27.2678	28.0956	27.8629	6.20673	8.16327e-05	0.827759	7.93014	4.47398	3.96601e-05	0.59503	5.68872	1.48562	0.0979294	0.232729	2.33823	TUBA1C;TUBA4A;TUBA8	P68366;Q9BQE3;Q9NY65	P0DPH7;P0DPH8;P68363;P68366;Q6PEY2;Q71U36;Q9BQE3;Q9NY65	TBA1C_HUMAN;TBA4A_HUMAN;TBA8_HUMAN	Tubulin alpha-4A chain
-1.83248	-1.93476	0.102274	18.807	18.326	19.5315	16.1517	16.4585	17.3034	16.5846	17.6449	16.682	19.3881	18.3915	19.4369	18.0819	16.5084	17.0091	16.0224	16.9482	17.8817	18.348	18.0816	18.9204	17.2055	17.1541	16.8659	16.7937	16.2897	16.9708	18.8034	16.9709	16.8687	5.48468	8.24742e-05	-1.83248	-6.94915	5.65793	0	-1.93476	-7.17778	0.1463	0.830294	0.102276	0.373055	SYPL1	Q16563	Q16563	SYPL1_HUMAN	Synaptophysin-like protein 1
1.10859	1.17932	-0.0707264	19.3522	19.2654	19.4826	20.3844	20.4281	20.6332	20.8397	20.4855	20.8062	18.7968	19.6486	19.9168	20.4046	20.3436	20.4124	20.672	20.4082	20.5945	19.2624	19.276	18.3504	20.2398	20.1479	20.3349	20.0803	20.1719	19.9068	19.2613	20.3698	20.4406	5.49297	8.33333e-05	1.10859	6.96	4.95607	7.16846e-06	1.17932	6.27533	0.253636	0.720776	-0.070727	-0.598856	SYT1	P21579	P21579;Q8N9I0	SYT1_HUMAN	Synaptotagmin-1
-1.13743	-3.96062	2.82319	21.4801	21.3197	21.3845	20.5693	19.7543	20.7727	18.3372	17.2648	18.7298	21.1431	21.5043	21.7448	20.6725	20.2168	19.7178	17.2692	17.5196	17.9792	21.5035	21.2378	21.348	19.975	20.2238	20.5267	16.5223	16.6773	16.7208	21.4073	20.2699	17.4467	6.20694	8.33333e-05	-1.13743	-7.93044	10.1205	0	-3.96062	-15.0083	7.42753	0	2.82319	9.78065	MCM5	P33992	P33992	MCM5_HUMAN	DNA replication licensing factor MCM5
-0.784214	-2.4219	1.63768	22.8375	22.8254	22.9846	22.3168	21.8101	22.2548	20.9281	21.5752	20.808	22.5795	22.9988	23.2807	21.6598	22.293	21.9105	20.0339	20.2197	20.2554	22.8872	22.6493	22.7411	21.9428	22.1069	22.4317	19.9012	20.1717	20.094	22.8649	22.0807	20.443	5.52101	8.42105e-05	-0.784214	-6.99676	8.8978	0	-2.4219	-12.4082	6.32445	0	1.63768	8.09747	NES	P48681	P48681	NEST_HUMAN	Nestin
1.05943	1.40613	-0.346691	22.0901	21.9342	22.2212	22.7259	23.2509	23.4977	23.9947	23.3007	23.8946	21.8711	22.5946	22.9176	22.965	23.3582	23.1844	23.1231	22.8647	23.6715	22.2563	21.7257	21.5415	22.9946	23.2251	23.4853	23.3766	23.8867	23.6947	22.128	23.1875	23.5342	5.02594	8.4507e-05	1.05944	6.36246	5.73596	0	1.40613	7.2821	1.40083	0.1137	-0.34669	-2.23877	MAP1LC3A	Q9H492	Q9GZQ8;Q9H492;A6NCE7	MLP3A_HUMAN	Microtubule-associated proteins 1A/1B light chain 3A
-1.01858	-1.69368	0.675106	25.8347	25.837	26.0703	24.6616	24.2688	24.9725	24.6709	25.2985	24.8252	25.5226	25.8857	26.4146	24.5513	24.6311	24.804	23.4436	23.0735	23.7254	25.7853	25.3656	25.6491	25.0106	24.9694	25.3284	23.7944	24.1873	24.103	25.8183	24.7998	24.1247	5.53136	8.51064e-05	-1.01858	-7.01036	5.20678	0	-1.69368	-6.59064	1.73075	0.0620275	0.675105	2.61951	H1-2;H1-3;H1-4	P10412;P16402;P16403	P10412;P16402;P16403	H12_HUMAN;H13_HUMAN;H14_HUMAN	Histone H1.4
1.25187	0.809969	0.4419	22.5358	22.341	22.9863	23.3523	23.492	23.6158	24.0152	23.3307	23.3929	21.7807	22.5019	22.7961	23.0939	23.5613	23.596	22.947	22.0668	23.5871	22.4208	22.1176	22.2474	24.7391	23.5262	24.0179	23.1068	23.1403	23.4308	22.4142	23.6661	23.2242	5.02595	8.51064e-05	1.25187	6.36247	2.79059	0.00122374	0.809969	3.78608	1.09273	0.193061	0.441902	1.86402	STMN1;STMN2;STMN4	P16949;Q93045;Q9H169	P16949;Q93045;Q9H169	STMN1_HUMAN;STMN2_HUMAN;STMN4_HUMAN	Stathmin
1.59586	2.39466	-0.798796	18.801	18.6531	19.1164	19.3003	20.2119	20.32	21.0836	20.1375	21.07	18.2118	19.0915	19.2235	20.1912	20.8484	20.2786	20.8412	20.665	21.3229	18.9034	18.3601	18.0989	20.5272	20.4632	20.6818	21.5531	21.8503	21.4881	18.7178	20.3136	21.1124	6.21264	8.51064e-05	1.59586	7.93849	8.0499	0	2.39466	10.8338	2.55268	0.013662	-0.798797	-3.5267	CAMKV	Q8NCB2	Q8NCB2	CAMKV_HUMAN	CaM kinase-like vesicle-associated protein
1.58762	1.67093	-0.0833092	18.4674	18.3149	17.0547	19.4182	19.9283	19.7456	20.5577	19.6389	20.1367	18.2861	19.1363	18.7914	19.3775	20.3816	20.0389	19.5161	19.362	20.0385	18.563	18.2722	17.9694	19.8759	20.0747	20.3034	20.1119	20.4477	20.0842	18.3173	19.9049	19.9882	5.54692	8.60215e-05	1.58762	7.03083	5.57894	0	1.67093	7.07304	0.188999	0.784174	-0.0833085	-0.466503	MTCL3	Q5TF21	Q5TF21	MTCL3_HUMAN	Microtubule cross-linking factor 3
1.0951	1.12862	-0.0335159	21.3601	21.4263	21.6893	22.4243	22.734	22.7796	22.9506	22.3043	22.8824	21.3388	21.8888	21.9587	21.9571	22.79	22.6459	22.2549	22.3002	22.5481	21.4426	21.1105	21.0156	22.5772	22.5089	22.6694	22.6177	22.9108	22.6192	21.4701	22.5652	22.5987	6.22272	8.69565e-05	1.0951	7.95274	6.26391	0	1.12862	8.01114	0.100801	0.881385	-0.0335157	-0.267021	AK1	P00568	P00568	KAD1_HUMAN	Adenylate kinase isoenzyme 1
-2.95354	-3.79315	0.839602	21.1898	21.46	21.1046	18.1743	17.3299	17.563	17.7108	19.7671	16.9412	18.703	21.2022	20.3534	17.404	17.8436	17.4071	16.6457	16.8489	15.9037	21.3363	21.1294	21.4335	16.8618	19.1756	19.571	16.1949	16.176	17.5856	20.8791	17.9256	17.086	5.55293	8.69565e-05	-2.95354	-7.03874	6.06986	0	-3.79315	-7.73833	0.962602	0.242311	0.839601	1.69735	MGST1	P10620	P10620	MGST1_HUMAN	Microsomal glutathione S-transferase 1
1.91508	2.02336	-0.108282	18.304	18.7466	17.0923	19.8518	20.6035	21.0677	20.8289	20.0397	20.5044	18.4812	18.7661	19.7278	19.8633	20.7421	20.5578	20.3985	20.4988	20.5855	18.6991	18.6214	18.1925	19.9763	20.4955	20.7089	20.5435	20.8166	20.6255	18.5146	20.4296	20.5379	5.56771	8.79121e-05	1.91508	7.05822	6.48473	0	2.02336	8.32886	0.285278	0.691261	-0.108283	-0.66028	IGSF3	O75054	O75054	IGSF3_HUMAN	Immunoglobulin superfamily member 3
1.07392	1.36303	-0.28911	19.8436	19.6095	19.9261	20.3913	20.925	21.1401	21.6355	20.7969	21.5728	19.6358	20.3565	20.456	20.8654	21.3561	20.9622	20.8967	20.6577	21.5383	20.2743	19.7102	19.5619	20.8952	21.1385	21.3654	21.3761	21.6567	21.5104	19.9304	21.0044	21.2935	5.57318	8.88889e-05	1.07392	7.06544	6.10392	0	1.36303	7.78579	1.00685	0.22471	-0.289109	-1.75471	PPP3CA	Q08209	Q08209	PP2BA_HUMAN	Protein phosphatase 3 catalytic subunit alpha
-0.985296	-1.40392	0.418627	22.6482	22.4881	22.5798	21.2217	22.0107	21.2796	21.5627	20.8885	20.6226	22.3875	22.3836	22.2299	21.1102	21.6723	20.8864	20.6888	21.2069	20.6512	22.406	22.23	22.1118	21.411	21.5187	21.4867	20.9092	21.2624	21.0374	22.385	21.3997	20.9811	6.22607	8.88889e-05	-0.985297	-7.95748	8.49087	0	-1.40392	-11.6312	1.84491	0.0502936	0.418626	2.74803	VDAC3	Q9Y277	Q9Y277	VDAC3_HUMAN	Voltage-dependent anion-selective channel protein 3
-1.41355	-1.81876	0.40521	18.1585	18.304	18.3974	17.2072	17.3009	16.9126	16.7807	16.9728	17.9028	18.1608	17.9992	18.4442	15.867	16.4983	17.2956	15.6886	16.2396	15.9649	18.6408	18.2047	18.1199	17.5849	16.2196	16.8213	16.0062	16.6915	15.8136	18.2699	16.8564	16.4512	5.58322	8.98876e-05	-1.41355	-7.07869	5.84032	0	-1.81876	-7.42295	0.701912	0.374107	0.40521	1.341	IMPA2	O14732	O14732	IMPA2_HUMAN	Inositol monophosphatase 2
1.34368	0.117447	1.22624	19.1691	19.1991	18.8952	20.527	19.6235	21.0052	19.0788	19.5243	19.6106	18.5943	19.4759	19.5577	20.1866	20.4007	20.9311	18.8309	19.0845	19.5966	19.545	18.8393	18.8053	20.093	20.6003	20.8068	18.7765	19.5689	19.0668	19.1201	20.4638	19.2376	5.5893	9.09091e-05	1.34368	7.08673	0.315799	0.471617	0.117447	0.717713	5.20732	0.000410256	1.22624	6.59132	IDI1	Q13907	Q13907	IDI1_HUMAN	Isopentenyl-diphosphate Delta-isomerase 1
0.94738	0.916588	0.0307922	23.0933	22.7361	23.0484	23.9822	23.5151	24.4637	23.6587	24.0437	24.1051	22.6158	22.9467	23.1663	23.6302	23.535	24.0611	23.859	23.8103	23.6993	23.0079	22.9518	22.6985	23.9541	23.76	23.8899	23.6729	23.7893	23.8758	22.9183	23.8657	23.8349	6.25864	9.09091e-05	0.94738	8.00366	8.21036	0	0.916587	11.1188	0.103415	0.880056	0.0307937	0.273317	NEDD8	Q15843	Q15843	NEDD8_HUMAN	NEDD8
-0.958227	-0.901365	-0.0568619	22.2279	21.806	21.9555	21.2215	20.5004	21.3751	20.9537	20.7276	21.7185	21.6103	21.6685	22.1363	20.9613	20.5808	21.3897	21.1332	21.2243	21.0788	21.956	21.9821	21.9829	20.7196	20.6995	21.2537	20.8103	20.7796	20.7874	21.9251	20.9668	21.0237	5.59061	9.1954e-05	-0.958228	-7.08846	5.70581	0	-0.901366	-7.24169	0.141094	0.836539	-0.0568619	-0.361285	TPM1	P09493	P09493	TPM1_HUMAN	Tropomyosin alpha-1 chain
0.776199	0.457876	0.318323	24.0077	24.0739	24.1878	25.2657	25.3322	24.8729	25.1722	24.6491	24.6116	24.256	24.608	24.5217	24.841	25.2066	25.0976	24.7267	24.9045	24.7059	24.5005	24.7781	24.0969	25.0299	25.2892	25.0813	24.7847	24.8411	24.7558	24.3368	25.113	24.7946	5.65139	9.30233e-05	0.776199	7.16908	3.25366	0.000470214	0.457875	4.29397	2.90678	0.00772327	0.318324	3.91297	ACTG1	P63261	P63261	ACTG_HUMAN	Actin, cytoplasmic 2
0.86235	-0.0615902	0.923941	22.4447	22.5748	22.7593	23.1185	23.0324	23.4349	22.4888	22.0322	22.5482	22.1264	22.4148	22.7723	23.1714	23.3788	23.2357	22.2969	22.0926	22.5801	22.5785	22.0862	22.3995	23.3066	23.5601	23.6791	22.4931	22.6774	22.3927	22.4618	23.3242	22.4002	6.28849	9.30233e-05	0.862351	8.04612	0.235976	0.576394	-0.0615898	-0.563665	6.99098	0	0.923941	9.08831	ACAT2	Q9BWD1	Q9BWD1	THIC_HUMAN	Acetyl-CoA acetyltransferase, cytosolic
1.23253	0.819304	0.413231	19.5881	19.4083	19.9878	20.6274	20.625	20.971	20.8299	20.0612	20.4258	19.0597	19.9073	19.9549	20.0697	20.967	20.9109	20.0385	19.7073	20.2181	19.3236	19.051	18.9011	20.5167	20.6023	20.9846	20.3434	20.5762	20.355	19.4646	20.6972	20.2839	5.65866	9.41176e-05	1.23254	7.17875	3.55111	0.000248201	0.819303	4.62468	1.88172	0.0473514	0.413232	2.7892	CEP170	Q5SW79	Q5SW79	CE170_HUMAN	Centrosomal protein of 170 kDa
1.27166	1.01003	0.261627	21.5129	21.2622	21.4102	22.4383	22.97	22.9086	23.0297	22.1196	22.5825	21.2016	21.9986	22.1285	22.1242	23.0869	22.5256	21.9808	21.7791	22.5909	21.803	21.5073	21.3398	22.8542	23.3157	23.3855	22.9216	23.2648	22.9855	21.5738	22.8455	22.5838	5.67591	9.52381e-05	1.27166	7.20174	3.81559	0.00014433	1.01003	4.92302	0.592582	0.448827	0.261629	1.17931	VCAN	P13611	P13611	CSPG2_HUMAN	Versican core protein
-2.57381	-2.88999	0.316185	19.861	19.7745	19.8831	17.9949	16.2482	17.679	17.7859	18.1045	17.8421	19.9312	20.1586	20.3882	16.4211	18.021	16.2002	17.4149	16.2732	16.5033	19.776	19.5532	19.9489	16.8028	18.1299	18.6134	16.5181	17.4275	15.3952	19.9194	17.3456	17.0294	6.30077	9.52381e-05	-2.57381	-8.06363	7.13454	0	-2.88999	-9.31199	0.324722	0.658527	0.316185	0.734194	CPVL	Q9H3G5	Q9H3G5	CPVL_HUMAN	Probable serine carboxypeptidase CPVL
-0.929142	-1.41135	0.482212	22.6723	22.6873	22.4359	21.2504	21.6597	21.4132	21.4452	21.0654	21.4228	22.2939	22.5439	22.1147	21.3887	21.5217	21.1724	20.1568	20.2773	20.5928	22.6419	22.0215	22.2699	21.4265	21.4915	21.9948	21.2023	21.5275	21.289	22.409	21.4799	20.9977	6.31351	9.7561e-05	-0.929142	-8.08182	5.76839	0	-1.41135	-7.3257	1.63952	0.0730323	0.482212	2.51577	MT-CO2	P00403	P00403	COX2_HUMAN	Cytochrome c oxidase subunit 2
1.28682	1.42691	-0.140091	20.1201	20.0174	20.4936	21.2997	21.3467	21.4494	21.874	21.3302	21.5779	19.5381	20.2958	20.4348	20.7173	21.4189	21.127	21.0699	20.6779	21.3795	20.0998	19.7603	19.2826	21.3279	21.3519	21.585	21.5749	21.7849	21.6154	20.0047	21.2915	21.4316	6.31825	0.0001	1.28682	8.08861	6.08114	0	1.42691	7.75402	0.442078	0.559144	-0.140092	-0.939696	PALM	O75781	O75781	PALM_HUMAN	Paralemmin-1
-2.52805	-2.47724	-0.050808	20.4813	20.7962	20.9482	17.6554	18.0842	17.2964	17.7433	19.2796	20.1693	20.6127	20.5019	21.0136	19.5679	18.5148	16.6726	17.5195	18.1215	18.2384	20.4651	20.1624	20.9988	17.9261	18.6574	18.853	17.5393	17.5717	17.5025	20.6645	18.1364	18.1872	6.41804	0.000102564	-2.52805	-8.23207	5.94269	0	-2.47724	-7.56263	0.0424771	0.950918	-0.0508073	-0.118914	FKBP10	Q96AY3	Q96AY3	FKB10_HUMAN	Peptidyl-prolyl cis-trans isomerase FKBP10
-0.827873	-1.67941	0.851538	22.8117	22.8486	22.8903	21.7943	21.6342	22.1438	21.3998	21.2503	21.5466	22.6534	22.7441	23.273	21.8833	22.0911	21.9296	20.8281	20.5639	20.9342	22.7479	22.5292	22.8148	21.9974	21.9835	22.4053	21.256	21.2918	21.1278	22.8126	21.9847	21.1332	6.45039	0.000105263	-0.827873	-8.27893	9.51598	0	-1.67941	-13.6702	5.34723	0.000342857	0.851539	6.7706	IGF2BP1	Q9NZI8	Q9NZI8	IF2B1_HUMAN	Insulin-like growth factor 2 mRNA-binding protein 1
0.765551	0.870155	-0.104605	20.3686	20.395	20.4812	20.8471	21.0448	21.3897	21.6865	20.9766	21.6075	20.1937	20.6996	20.9272	20.7454	21.4249	21.3361	21.0171	20.698	21.3503	20.4465	20.1369	20.1239	21.2534	21.22	21.4012	21.3487	21.6091	21.3104	20.4192	21.1847	21.2893	4.97356	0.000108108	0.765551	6.29709	4.83528	1.34454e-05	0.870154	6.12602	0.334534	0.650242	-0.104603	-0.752159	ATP6V1A	P38606	P38606	VATA_HUMAN	V-type proton ATPase catalytic subunit A
1.04275	1.15333	-0.110582	23.4851	23.4587	23.7712	24.2876	24.4003	24.9547	25.1621	24.3789	24.7432	23.2028	23.7206	24.0151	24.12	24.7334	24.568	24.5029	23.9632	24.7785	23.4458	23.2788	23.1677	24.5926	24.5993	24.6746	24.6561	24.9402	24.8006	23.5051	24.5478	24.6584	6.47264	0.000108108	1.04275	8.31127	6.06805	0	1.15333	7.7358	0.348865	0.638101	-0.110583	-0.77812	YWHAG	P61981	P61981	1433G_HUMAN	14-3-3 protein gamma
0.701351	0.846268	-0.144917	21.8775	21.7514	21.7616	22.3408	22.6442	22.7619	22.8297	22.6461	22.8693	21.6959	22.2858	22.1569	22.3006	22.7666	22.7087	22.3583	22.6599	22.6258	21.9585	21.6738	21.4221	22.2428	22.6369	22.4931	22.7269	22.8499	22.6339	21.8426	22.544	22.6889	4.9873	0.000108844	0.701352	6.3142	6.45785	0	0.846268	8.28977	0.94969	0.248734	-0.144916	-1.68047	RAB2A;RAB2B	P61019;Q8WUD1	P61019;Q8WUD1	RAB2A_HUMAN;RAB2B_HUMAN	Ras-related protein Rab-2A
0.81085	0.943983	-0.133133	19.5091	19.0831	19.4299	20.8209	19.9156	20.2733	20.3196	20.2982	20.392	19.1925	19.4454	19.8008	19.6328	20.2887	20.2461	20.1172	19.9575	20.2073	19.5086	19.3644	19.3199	20.3426	20.1034	20.3281	20.6083	20.8294	20.4203	19.406	20.2168	20.35	4.99202	0.000109589	0.81085	6.32009	6.64849	0	0.943983	8.56967	0.454741	0.550634	-0.133133	-0.960775	ATP6V1H	Q9UI12	Q9UI12	VATH_HUMAN	V-type proton ATPase subunit H
-0.932213	-2.9801	2.04789	22.5294	22.3769	22.7653	22.1016	21.0444	22.0777	19.9182	20.7451	20.5824	22.6758	22.7452	23.2406	21.9895	21.7509	21.572	19.402	19.0113	20.0295	22.724	22.4234	22.7949	21.5151	21.6722	22.1623	18.9974	19.3315	19.4373	22.6973	21.7651	19.7172	4.99311	0.000110345	-0.932212	-6.32146	9.17655	0	-2.9801	-12.9646	6.49788	0	2.04789	8.34803	PCNA	P12004	P12004	PCNA_HUMAN	Proliferating cell nuclear antigen
1.45885	1.50213	-0.0432816	19.7054	19.4527	19.5164	20.6202	21.2436	21.3948	21.7181	20.7965	21.1142	19.5672	20.2241	20.173	20.4545	21.4782	20.9725	20.772	20.6187	21.1842	19.7611	19.1385	19.307	20.9827	21.3117	21.5168	21.1443	21.7277	21.2889	19.6495	21.1083	21.1516	6.48751	0.000111111	1.45885	8.33291	6.54921	0	1.50213	8.42314	0.0890474	0.895408	-0.0432809	-0.238376	NUDT3	O95989	O95989	NUDT3_HUMAN	Diphosphoinositol polyphosphate phosphohydrolase 1
-1.06885	-1.79489	0.726036	24.9922	24.8747	25.2731	23.7998	23.2527	23.9788	23.6105	24.112	23.7031	24.3198	24.7577	25.2272	23.5964	23.2937	23.4437	22.3115	21.833	22.4878	24.5819	24.0853	24.3282	23.7009	23.6772	24.0773	22.6025	22.8683	22.7573	24.7156	23.6467	22.9207	5.01025	0.000111111	-1.06885	-6.34285	5.00492	7.35294e-06	-1.79489	-6.3362	1.84482	0.0502466	0.726036	2.74793	H1-5	P16401	P16401	H15_HUMAN	Histone H1.5
0.608961	0.905256	-0.296295	22.0997	22.1052	22.2393	22.5743	22.8551	22.9618	23.2782	22.9169	23.2178	22.1208	22.5335	22.4774	22.5394	22.9715	22.7198	22.6392	22.8216	23.082	22.3295	21.8982	21.9513	22.6867	22.8505	23.0765	23.2959	23.4739	23.1766	22.195	22.804	23.1003	5.02384	0.000111888	0.608961	6.35983	6.20782	0	0.905255	7.93169	1.85667	0.0494092	-0.296294	-2.76119	PRDX5	P30044	P30044	PRDX5_HUMAN	Peroxiredoxin-5, mitochondrial
-0.911722	-1.89471	0.982988	21.5506	21.528	21.7226	20.7516	20.2335	20.8376	20.0673	20.3195	20.2421	21.5286	21.6157	22.0708	20.7036	20.8265	20.4246	19.4652	19.5026	19.9382	21.6639	21.3384	21.6253	20.7295	20.7778	21.1537	19.2249	19.4963	19.3353	21.6271	20.7154	19.7324	6.50108	0.000114286	-0.911721	-8.35271	8.91378	0	-1.89471	-12.4396	4.77974	0.000733333	0.982989	6.0579	RCC2	Q9P258	Q9P258	RCC2_HUMAN	Protein RCC2
-0.830179	-0.642906	-0.187273	22.3358	22.4936	22.1155	21.6758	21.4384	21.7447	22.405	21.6648	21.443	22.2872	22.3422	22.0579	21.4629	21.5752	21.0621	21.4526	21.3319	21.2858	22.4679	22.1855	22.393	21.5803	21.6346	21.0331	21.8693	21.7601	21.68	22.2976	21.4674	21.6547	6.50732	0.000117647	-0.83018	-8.36181	3.99817	9.4382e-05	-0.642905	-5.13179	0.67995	0.389352	-0.187274	-1.30921	HNRNPA0	Q13151	Q13151	ROA0_HUMAN	Heterogeneous nuclear ribonucleoprotein A0
1.24419	-0.255232	1.49942	21.7862	21.6376	21.7815	22.3572	22.679	22.8988	21.4927	20.9791	21.4172	21.0229	21.7205	22.0211	22.5416	23.0807	22.6874	20.9699	20.8529	21.4491	21.8244	21.2996	21.2378	22.8624	23.2453	23.1768	21.3779	21.8248	21.6709	21.5924	22.8366	21.3372	6.53992	0.000121212	1.24419	8.40952	0.914417	0.100052	-0.255233	-1.63398	7.59176	0	1.49942	10.0507	HMGCS1	Q01581	Q01581	HMCS1_HUMAN	Hydroxymethylglutaryl-CoA synthase, cytoplasmic
1.4108	1.49287	-0.0820694	23.4811	23.42	23.5587	24.4752	24.93	25.0046	25.2693	24.5866	25.0712	22.9762	23.7756	23.814	23.9899	25.0492	24.7976	24.5405	24.3678	24.9145	23.3329	23.0814	22.7331	24.6775	24.874	25.0723	24.8239	25.1125	24.9227	23.3526	24.7634	24.8454	6.5491	0.000125	1.4108	8.42299	7.29037	0	1.49287	9.55919	0.224026	0.748425	-0.082069	-0.539458	CRMP1	Q14194	Q14194	DPYL1_HUMAN	Dihydropyrimidinase-related protein 1
-2.72521	-2.83325	0.108038	20.1281	20.1657	20.5477	17.8718	16.6326	17.2108	17.3387	16.9631	17.1556	19.7589	19.6069	20.4703	15.7537	16.5361	16.7963	16.9985	15.7577	16.132	18.9206	18.4461	19.5989	17.3464	17.2036	17.765	16.5459	17.9978	17.2547	19.7381	17.0129	16.9049	6.60351	0.000129032	-2.72521	-8.50307	6.779	0	-2.83325	-8.76487	0.133365	0.845106	0.108039	0.343643	MDK	P21741	P21741	MK_HUMAN	Midkine
1.18947	1.03533	0.154135	20.1137	20.1556	20.1408	21.0201	20.9811	22.0479	21.3314	21.6909	21.0408	20.1165	20.0833	20.2848	20.8239	21.3128	22.4125	20.7612	20.713	21.0574	20.3526	19.8985	20.2836	20.8578	21.1101	21.5685	21.2829	21.5859	21.284	20.1588	21.3483	21.1942	4.91121	0.000129032	1.18947	6.21969	6.67082	0	1.03533	8.60286	0.312239	0.669513	0.154136	0.7111	DYNLRB1	Q9NP97	Q9NP97	DLRB1_HUMAN	Dynein light chain roadblock-type 1
-2.12634	-1.69819	-0.428141	20.3025	20.0054	20.2983	17.716	18.3651	16.7518	18.4725	18.9202	19.0528	20.0799	19.9894	19.9208	19.3472	18.7744	17.1337	18.1453	17.7271	18.6589	20.0951	19.271	20.0948	16.652	17.3776	18.8023	17.8345	18.4675	17.4947	20.0063	17.88	18.3081	4.91635	0.00012987	-2.12633	-6.22605	6.38756	0	-1.69819	-8.18808	0.572265	0.460754	-0.428139	-1.14823	TMEM109	Q9BVC6	Q9BVC6	TM109_HUMAN	Voltage-gated monoatomic cation channel TMEM109
-1.01766	-1.16108	0.143425	18.3908	18.0917	18.6486	16.8975	17.3395	17.1406	17.1779	17.3104	17.8406	18.3928	18.4501	18.7549	17.7784	17.399	17.6246	17.2902	17.2068	16.8488	18.618	18.1162	18.3612	17.2182	16.9802	18.2873	16.9493	17.7266	17.024	18.4249	17.4073	17.2638	4.91775	0.000130719	-1.01766	-6.22778	6.69994	0	-1.16108	-8.64626	0.352817	0.634912	0.143425	0.785222	DDI2	Q5TDH0	Q5TDH0	DDI2_HUMAN	Protein DDI1 homolog 2
-1.27868	-1.84599	0.567318	18.512	18.3958	18.0049	17.2311	17.9248	17.2575	17.2296	15.9683	16.8493	18.4239	18.7058	19.0487	16.2972	17.774	16.9418	16.2947	16.1883	16.9742	18.9727	18.1305	18.3747	17.2251	17.6049	16.8044	16.1913	17.4306	16.8287	18.5077	17.229	16.6617	4.91808	0.000131579	-1.27868	-6.22819	6.85104	0	-1.84599	-8.87388	1.49729	0.095841	0.567317	2.35182	RNF2	Q99496	Q99496	RING2_HUMAN	E3 ubiquitin-protein ligase RING2
1.19529	1.0163	0.178991	25.622	25.4858	25.8312	26.8345	26.9816	27.2528	26.8156	26.5001	26.7979	25.2173	25.9345	25.9334	25.5787	26.983	26.8821	26.1798	26.7346	26.4604	25.6721	25.542	24.9524	26.8729	26.7258	26.8369	26.5093	26.7426	26.5971	25.5767	26.772	26.593	4.93364	0.00013245	1.19529	6.24748	6.17153	0	1.0163	7.88053	0.50622	0.507811	0.178992	1.04461	TUBB3;TUBB6	Q13509;Q9BUF5	Q13509;Q9BUF5	TBB3_HUMAN;TBB6_HUMAN	Tubulin beta-3 chain
1.3822	1.12784	0.254362	18.8104	19.1325	18.7588	19.9438	20.6171	20.7126	20.9678	20.6289	20.7539	19.0397	19.6657	19.6173	20.1731	20.9046	20.8389	19.8771	19.8758	19.743	19.0732	18.7294	18.8976	20.1997	20.2433	20.5314	20.0706	20.1519	19.8064	19.0805	20.4627	20.2084	6.65852	0.000133333	1.3822	8.58457	4.64144	3.11042e-05	1.12784	5.88973	0.705596	0.372477	0.254363	1.3463	RAB3B;RAB3C	P20337;Q96E17	P20337;Q96E17	RAB3B_HUMAN;RAB3C_HUMAN	Ras-related protein Rab-3B
1.05548	1.02141	0.0340614	24.0246	24.2915	24.3965	24.9182	25.2537	25.4596	25.4339	24.6952	25.2955	23.5498	23.9615	24.3037	24.1106	25.0709	24.9502	25.227	24.3331	24.6965	23.535	23.8842	23.6916	25.0606	24.9705	25.3434	25.2967	24.8413	25.0118	23.9598	25.0153	24.9812	4.93906	0.000133333	1.05548	6.25421	4.94416	1.41844e-05	1.02141	6.26054	0.0704627	0.919479	0.0340619	0.191904	TUBB3	Q13509	Q13509	TBB3_HUMAN	Tubulin beta-3 chain
0.801973	1.26136	-0.459387	19.8551	19.8436	19.8057	20.7839	20.7371	21.0691	21.4193	20.772	21.577	19.969	19.8535	20.1109	20.1337	20.5904	20.9037	20.7243	20.8235	20.9132	19.8489	19.3677	19.675	20.2142	20.3215	20.7939	21.1675	21.2098	21.0752	19.8144	20.6164	21.0758	4.94693	0.000134228	0.801975	6.26398	7.86185	0	1.26136	10.5069	2.19463	0.0264549	-0.459385	-3.13538	THY1	P04216	P04216	THY1_HUMAN	Thy-1 membrane glycoprotein
2.37413	2.73456	-0.360424	17.511	18.3661	16.9756	20.4359	20.9114	21.0726	21.48	20.5318	20.9159	17.8507	18.9074	18.5622	19.5371	20.9467	19.5472	20.4758	20.5021	20.6079	18.0838	18.5017	17.6296	20.6037	20.3775	20.3232	20.7852	20.985	20.7155	18.0431	20.4172	20.7777	6.66492	0.000137931	2.37413	8.59408	8.65302	0	2.73456	11.936	0.943027	0.250112	-0.360425	-1.67172	EPB41L1	Q9H4G0	Q9H4G0	E41L1_HUMAN	Band 4.1-like protein 1
1.60426	1.89456	-0.290298	18.7898	18.8062	19.4945	20.3692	20.9193	20.7434	21.0337	20.5753	20.745	18.6263	19.1706	19.1869	19.6011	20.7435	20.7395	20.4592	20.3275	20.7475	18.913	18.4414	18.3641	20.0103	20.5565	20.5484	20.9427	21.177	20.836	18.8659	20.4701	20.7604	6.66796	0.000142857	1.60426	8.5986	8.87244	0	1.89456	12.3586	0.992087	0.230803	-0.2903	-1.73566	L1CAM	P32004	P32004	L1CAM_HUMAN	Neural cell adhesion molecule L1
1.3193	1.49134	-0.172041	22.9682	22.8147	23.0562	23.76	24.3448	24.3986	24.6931	24.0819	24.3722	22.6439	23.321	23.2182	23.6185	24.5354	24.1655	24.0464	24.0814	24.4507	22.8122	22.5058	22.2369	24.0854	24.2275	24.3148	24.3703	24.5751	24.3279	22.8419	24.1612	24.3332	6.70719	0.000148148	1.3193	8.65709	8.0453	0	1.49134	10.8257	0.72321	0.360914	-0.17204	-1.37152	GDI1	P31150	P31150	GDIA_HUMAN	Rab GDP dissociation inhibitor alpha
-0.609022	-1.66803	1.05901	23.0187	23.1432	23.09	22.916	21.9279	22.6446	21.5923	21.9585	21.6265	23.1065	23.1821	23.1153	22.6353	22.4203	22.511	21.3082	21.1622	21.2825	23.3294	23.0446	23.0829	22.3377	22.4662	22.7722	21.4704	21.4498	21.2498	23.1236	22.5146	21.4556	4.83299	0.00015	-0.609023	-6.12321	11.7202	0	-1.66803	-19.1252	6.57775	0	1.05901	8.46509	NAP1L1	P55209	P55209	NP1L1_HUMAN	Nucleosome assembly protein 1-like 1
0.696991	1.34359	-0.646597	19.6018	19.5583	19.9467	20.2219	19.9163	20.7612	21.0158	20.6717	21.2719	19.7817	19.7047	20.1421	20.5552	20.3757	20.3797	20.9508	20.8521	21.4092	19.7469	19.4439	19.5833	20.3587	20.4416	20.772	21.0463	21.3217	21.0623	19.7233	20.4203	21.0669	4.84438	0.000150943	0.696991	6.13721	9.01997	0	1.34359	12.6496	4.29777	0.00106977	-0.646596	-5.48013	SLC3A2	P08195	P08195	4F2_HUMAN	Amino acid transporter heavy chain SLC3A2
0.581881	0.474146	0.107735	23.4231	23.3932	23.4735	23.6422	24.0257	24.2802	24.4675	23.342	24.0292	23.2869	23.5917	23.7706	23.6963	24.2627	23.899	23.7952	23.3193	23.9378	23.3075	23.3159	23.2132	23.9727	24.114	24.1198	23.9826	24.1964	23.9729	23.4195	24.0014	23.8936	4.84645	0.000151899	0.581879	6.13976	2.50664	0.00224927	0.474145	3.47651	0.33056	0.653793	0.107734	0.744902	YWHAQ	P27348	P27348	1433T_HUMAN	14-3-3 protein theta
-1.75672	-2.1804	0.423685	19.1749	19.2861	18.4219	17.5169	18.2613	18.1411	16.7757	17.8382	16.9399	19.6095	19.014	19.4086	18.104	17.8714	16.8532	18.3608	17.7442	16.5258	19.3248	19.6194	19.6219	16.303	18.1067	16.5131	17.048	16.2002	16.4246	19.2757	17.519	17.0953	4.8608	0.000152866	-1.75672	-6.15743	6.20038	0	-2.1804	-7.92118	0.606847	0.436979	0.423685	1.20092	CBX3;CBX5	P45973;Q13185	P45973;Q13185	CBX3_HUMAN;CBX5_HUMAN	Chromobox protein homolog 5
0.946127	-0.574387	1.52051	20.947	20.5428	21.197	21.7987	21.5554	22.178	20.7472	19.6023	21.0436	20.5816	20.9543	21.7078	21.4918	21.7464	21.6892	20.2274	19.6429	20.4917	20.753	20.5947	20.5945	21.7185	22.0357	22.1742	20.2215	20.4098	20.3168	20.8747	21.8209	20.3004	4.87776	0.000153846	0.946127	6.17834	1.94292	0.00811622	-0.574387	-2.85742	6.67852	0	1.52051	8.61433	FBLN1	P23142	P23142	FBLN1_HUMAN	Fibulin-1
-2.14215	-2.56799	0.425831	19.0902	19.173	19.1621	17.685	16.6893	17.0524	16.8534	17.0473	18.2048	19.5629	19.2392	20.2148	18.3156	17.0536	16.1303	15.9081	16.9469	16.9869	19.009	19.2736	19.4394	17.1325	17.809	17.0171	16.3266	16.4953	16.2832	19.3516	17.2094	16.7836	6.709	0.000153846	-2.14215	-8.6598	7.69655	0	-2.56799	-10.2259	0.732622	0.355159	0.425831	1.38491	CRB2	Q5IJ48	Q5IJ48	CRUM2_HUMAN	Protein crumbs homolog 2
1.68059	1.79711	-0.11652	21.4639	21.2965	21.2141	22.3819	23.0233	23.632	23.6881	23.0504	23.4607	20.924	21.907	21.5339	22.3835	23.0648	23.6334	22.6251	22.7264	23.0075	21.4222	20.8391	21.0364	22.6616	22.7351	23.247	22.927	23.2751	23.0507	21.293	22.9736	23.0901	6.71919	0.00016	1.68059	8.67505	8.33042	0	1.79711	11.3359	0.253883	0.720993	-0.116518	-0.599344	GNG2	P59768	P59768	GBG2_HUMAN	Guanine nucleotide-binding protein G(I)/G(S)/G(O) subunit gamma-2
-0.569304	-0.378399	-0.190905	22.0124	22.0276	21.9326	21.246	21.1836	21.4935	21.8184	21.3616	21.809	22.0218	22.1113	22.2719	21.6715	21.616	21.4882	21.3386	21.133	21.7736	21.9935	21.6643	22.0098	21.024	21.4909	21.7078	21.6324	21.9583	21.8148	22.005	21.4357	21.6266	4.74365	0.000164706	-0.569304	-6.01383	2.53357	0.00211792	-0.378399	-3.50587	0.861242	0.285662	-0.190905	-1.56287	ILF2	Q12905	Q12905	ILF2_HUMAN	Interleukin enhancer-binding factor 2
0.826811	0.795116	0.0316944	26.3328	26.4767	26.7046	27.1913	27.5919	26.9289	27.8401	27.1252	27.1101	26.1838	26.886	26.8395	27.0854	27.8322	26.905	27.2501	26.7864	27.4061	26.3838	26.3827	26.4692	27.5291	27.6571	27.3796	27.4056	27.4403	27.4513	26.5177	27.3445	27.3128	4.76638	0.00016568	0.826811	6.04157	4.9732	7.24638e-06	0.795117	6.29665	0.0792983	0.907628	0.031694	0.214185	TUBA1C;TUBA4A	P68366;Q9BQE3	A6NHL2;P68363;P68366;Q71U36;Q9BQE3	TBA1C_HUMAN;TBA4A_HUMAN	Tubulin alpha-4A chain
1.269	1.24999	0.0190125	20.6404	20.4713	20.7483	21.8668	21.8157	22.1036	22.087	21.6891	21.8506	20.2205	20.8825	21.098	21.1875	21.9828	21.9749	21.6857	22.0816	21.8133	20.5401	20.2082	20.0105	21.7587	21.7314	21.8195	21.533	21.7583	21.5711	20.5355	21.8045	21.7855	6.75498	0.000166667	1.26901	8.72872	7.14562	0	1.24999	9.32943	0.0636104	0.926979	0.0190127	0.174381	HSDL1	Q3SXM5	Q3SXM5	HSDL1_HUMAN	Inactive hydroxysteroid dehydrogenase-like protein 1
-1.69135	-2.55871	0.867361	19.7682	19.4395	19.3589	17.4492	17.4621	17.7694	17.3983	16.7115	16.0401	19.6013	19.4002	18.4506	18.6712	18.0301	17.1559	17.0994	17.4089	17.5085	19.903	19.3447	19.5401	16.3214	18.4826	18.2424	16.7691	17.1883	15.654	19.423	17.7316	16.8642	4.77525	0.000166667	-1.69135	-6.05242	7.57954	0	-2.55871	-10.0305	1.7745	0.0575429	0.867362	2.66891	DERA	Q9Y315	Q9Y315	DEOC_HUMAN	Deoxyribose-phosphate aldolase
0.925587	1.6978	-0.772215	20.4448	20.3066	20.4818	20.9217	21.276	21.3622	22.4319	21.9031	22.2344	20.314	20.6694	21.1405	20.9125	21.6332	21.225	21.9141	21.556	22.4505	20.4234	19.9508	20.0153	21.408	21.6121	21.7261	22.0625	22.3999	22.0741	20.4163	21.3419	22.1141	4.77656	0.000167665	0.925587	6.05401	8.16367	0	1.6978	11.0353	4.34716	0.00108642	-0.772215	-5.5383	HK1	P19367	P19367	HXK1_HUMAN	Hexokinase-1
-0.581676	-1.7079	1.12622	22.543	22.3491	22.5631	21.8588	21.8201	22.2904	21.3352	20.7755	21.0633	22.3226	22.708	22.8943	21.8206	22.0952	21.8457	20.4775	20.2928	20.7971	22.6636	22.2194	22.3946	21.681	21.8926	22.1183	20.7553	21.023	20.767	22.5175	21.9358	20.8096	4.77674	0.000168675	-0.581677	-6.05423	9.46385	0	-1.7079	-13.5598	7.11101	0	1.12623	9.27507	PRMT1	Q99873	Q99873	ANM1_HUMAN	Protein arginine N-methyltransferase 1
0.81208	0.703817	0.108263	26.1931	26.3046	25.6502	27.1181	27.2409	27.378	27.2749	27.0388	27.1382	25.9274	26.4502	26.5815	26.5008	27.1296	26.7017	26.4754	26.8468	26.6475	26.3114	26.1525	25.9541	26.9945	27.0064	26.7639	26.8713	26.7657	26.8009	26.1694	26.9815	26.8733	4.79684	0.000169697	0.812081	6.07884	4.37706	5.31208e-05	0.703817	5.57363	0.40255	0.591359	0.108264	0.872621	TUBB;TUBB2A;TUBB2B;TUBB3;TUBB4A;TUBB4B;TUBB6	P04350;P07437;P68371;Q13509;Q13885;Q9BUF5;Q9BVA1	P04350;P07437;P68371;Q13509;Q13885;Q9BUF5;Q9BVA1	TBB2A_HUMAN;TBB2B_HUMAN;TBB3_HUMAN;TBB4A_HUMAN;TBB4B_HUMAN;TBB5_HUMAN;TBB6_HUMAN	Tubulin beta-4A chain
-0.920158	-3.37778	2.45762	21.8428	21.776	21.8515	21.48	20.2789	21.4483	19.0646	19.0875	19.3937	21.6719	21.939	22.1843	21.2459	20.7481	20.7984	18.4234	18.1797	18.9435	22.036	21.6763	21.8523	20.5065	20.8085	21.2341	17.4139	18.0738	17.85	21.87	20.9499	18.4922	4.80195	0.000170732	-0.920158	-6.08511	10.0134	0	-3.37778	-14.7633	7.15587	0	2.45762	9.34556	MCM3	P25205	P25205	MCM3_HUMAN	DNA replication licensing factor MCM3
-1.94906	-2.71883	0.769777	18.5926	18.6224	19.7032	17.0351	16.3408	16.4371	16.6991	16.3066	17.8167	19.0781	18.6077	19.8145	16.7331	18.161	16.1005	15.0687	17.1246	16.2608	19.2109	18.8194	18.9873	16.7639	18.0191	18.3039	15.5914	16.0629	16.0357	19.0485	17.0994	16.3296	4.80796	0.000171779	-1.94906	-6.09247	6.76558	0	-2.71883	-8.74465	1.17999	0.166381	0.769777	1.97266	KIF4A	O95239	O95239;Q2VIQ3	KIF4A_HUMAN	Chromosome-associated kinesin KIF4A
0.562284	0.964581	-0.402296	20.0062	20.2587	20.1935	20.6801	20.6536	20.6368	21.3906	21.0392	21.3401	20.3643	20.4811	20.3244	20.8445	21.0351	20.9059	20.8744	21.2793	21.1835	20.7406	20.2645	20.1888	20.9604	21.0372	21.1292	21.4814	21.5637	21.3512	20.3136	20.8759	21.2782	4.8111	0.00017284	0.562285	6.09633	7.35778	0	0.964581	9.66757	3.21965	0.00489076	-0.402295	-4.25642	ENOPH1	Q9UHY7	Q9UHY7	ENOPH_HUMAN	Enolase-phosphatase E1
2.12545	1.69147	0.433983	24.9265	24.5382	25.5877	27.0558	26.6925	26.8564	26.5637	26.4151	25.92	23.6998	24.5514	25.0831	25.8552	26.1195	25.6108	26.3226	25.6125	26.1188	22.7426	24.2172	23.1846	26.7882	26.3864	26.2953	25.6753	25.4208	25.7054	24.2812	26.4067	25.9727	4.82559	0.000173913	2.12545	6.11411	3.91991	0.000107991	1.69147	5.042	1.2584	0.146249	0.433983	2.06846	GAP43	P17677	P17677	NEUM_HUMAN	Neuromodulin
1.5427	1.39703	0.145672	20.8268	20.7196	21.0851	22.1991	22.4196	22.6701	22.3624	21.9655	22.3417	20.7187	21.4268	21.6145	21.7319	22.7752	22.3585	21.8985	21.7656	22.4123	20.7301	20.5491	20.2943	22.4089	22.5695	22.7165	22.4898	22.7959	22.5066	20.885	22.4277	22.282	6.77389	0.000173913	1.5427	8.75716	6.11557	0	1.39703	7.80206	0.443223	0.55923	0.145672	0.941609	SCRN1	Q12765	Q12765	SCRN1_HUMAN	Secernin-1
1.72711	1.44665	0.280466	20.9741	21.0235	21.3179	22.882	23.0943	23.1419	22.9005	22.2849	22.6404	20.5597	21.291	21.2471	21.551	23.0021	22.6829	22.3253	22.3511	22.2609	21.25	21.499	20.941	23.1094	23.1313	23.0523	22.8251	22.8507	22.6841	21.1226	22.8497	22.5692	6.88765	0.000181818	1.72711	8.92964	8.31793	0	1.44665	11.3131	0.791991	0.324489	0.280467	1.46818	NEDD4L	Q96PU5	Q96PU5	NED4L_HUMAN	E3 ubiquitin-protein ligase NEDD4-like
1.36726	1.3891	-0.021841	22.1654	21.9926	22.4082	23.3338	23.4172	23.6006	24.01	23.1307	23.5767	21.5588	22.4639	22.5372	22.9201	23.6638	23.2635	23.2305	22.7957	23.4799	21.9338	21.7904	21.4139	23.3826	23.3977	23.5903	23.4478	23.642	23.4526	22.0294	23.3966	23.4184	6.9078	0.000190476	1.36726	8.96043	6.20154	0	1.3891	7.92282	0.0581661	0.932209	-0.021841	-0.160302	MAP2	P11137	P11137	MTAP2_HUMAN	Microtubule-associated protein 2
1.60496	1.77292	-0.167955	18.6123	18.0876	18.8988	20.5196	20.2683	20.8937	20.6055	20.3843	20.504	18.5656	18.8677	19.1994	19.5385	20.2945	20.6173	20.3412	20.5963	20.0428	18.5458	18.6467	18.3344	20.294	19.7777	19.9994	20.5349	20.4307	20.2748	18.6398	20.2448	20.4127	6.96736	0.0002	1.60496	9.05186	9.82155	0	1.77292	14.3331	0.542088	0.482531	-0.167956	-1.10139	NECAP1	Q8NC96	Q8NC96	NECP1_HUMAN	Adaptin ear-binding coat-associated protein 1
1.09405	0.500319	0.593729	19.7905	19.1298	19.96	20.4911	20.2746	20.7531	20.1462	20.1158	20.9509	19.3995	19.1783	20.2495	20.7925	20.5857	20.4806	19.4056	19.2386	20.1377	18.5083	19.2695	19.2213	20.2285	20.3046	20.6425	19.3112	20.0356	19.8681	19.4119	20.5059	19.9122	4.63314	0.000202247	1.09405	5.8797	1.20922	0.0478441	0.500319	2.00856	2.15521	0.0287733	0.59373	3.09208	HSPB1	P04792	P04792	HSPB1_HUMAN	Heat shock protein beta-1
0.959288	0.888998	0.0702896	24.31	24.3081	24.4661	25	25.3165	25.5061	25.5235	24.8928	25.3608	23.9836	24.7071	24.7402	24.7814	25.4168	24.9886	24.8432	24.5033	25.192	23.8518	23.8284	23.4726	25.0234	25.0776	25.1911	25.0044	25.2102	25.1387	24.1853	25.1446	25.0743	4.64174	0.00020339	0.959287	5.89009	3.94357	0.000100656	0.888997	5.06909	0.229856	0.74155	0.0702892	0.551309	UCHL1	P09936	P09936	UCHL1_HUMAN	Ubiquitin carboxyl-terminal hydrolase isozyme L1
0.868509	0.730478	0.138031	22.1613	22.0344	21.6838	23.3994	22.8819	23.4484	23.2255	22.9423	23.3836	22.1495	22.5285	22.7393	22.8514	23.1971	22.9226	22.5536	22.5847	22.9477	22.1492	22.0418	21.7771	23.0187	22.8376	22.5246	22.6453	22.7912	22.7655	22.1406	23.0091	22.871	4.64283	0.000204545	0.86851	5.89141	3.90461	0.000111111	0.73048	5.0245	0.484959	0.523708	0.13803	1.01033	ARF1;ARF3	P61204;P84077	P61204;P84077	ARF1_HUMAN;ARF3_HUMAN	ADP-ribosylation factor 3
1.28997	0.868107	0.421864	18.7555	18.9688	19.0387	19.4776	20.5767	20.692	20.5994	19.5153	20.2235	18.4258	19.6205	19.2294	19.2467	20.6083	20.1341	19.2886	19.1138	19.7151	19.064	18.6928	18.5622	20.0855	20.3465	20.8001	19.7411	20.0216	19.9523	18.9286	20.2186	19.7967	4.64348	0.000205714	1.28997	5.89219	3.35951	0.000334992	0.868107	4.41115	1.01844	0.221041	0.421864	1.76962	AKR1C2	P52895	P52895;Q04828	AK1C2_HUMAN	Aldo-keto reductase family 1 member C2
0.745073	0.84469	-0.099617	20.5977	20.5532	20.7762	20.9942	21.1997	21.4841	21.7724	21.1067	21.6762	20.3469	20.7601	21.15	20.9821	21.4885	21.2743	21.2348	20.9378	21.5633	20.5723	20.2993	20.2212	21.4282	21.3812	21.7504	21.4769	21.7293	21.3817	20.5863	21.3314	21.431	4.64583	0.000206897	0.745075	5.89504	4.90145	1.38408e-05	0.84469	6.20761	0.351403	0.636206	-0.0996155	-0.782684	ATP6V1B2	P21281	P21281	VATB2_HUMAN	V-type proton ATPase subunit B, brain isoform
0.821123	0.729549	0.0915737	18.9611	18.995	19.2645	19.673	19.7024	20.3659	20.2925	20.2695	20.2851	19.1008	19.3755	19.9406	19.9503	20.0489	20.0373	19.6413	19.4148	20.0387	19.4012	18.9796	19.1919	20.441	20.0244	20.3571	19.9037	20.0622	19.8683	19.2456	20.0667	19.9751	4.67381	0.000208092	0.821122	5.92891	3.93095	9.98914e-05	0.729549	5.05463	0.289045	0.688427	0.0915731	0.667461	MTDH	Q86UE4	Q86UE4	LYRIC_HUMAN	Protein LYRIC
0.877953	0.779516	0.0984364	20.8536	20.7872	21.2067	21.4788	21.6709	22.1042	22.0414	21.4631	22.0546	20.8532	21.3464	21.4459	21.2542	22.2312	22.1271	21.312	21.3469	21.8446	20.8874	20.7428	20.5451	21.8418	21.8467	22.015	21.8012	22.0196	21.8007	20.9632	21.8411	21.7427	4.701	0.000209302	0.877951	5.96191	4.35112	6.30749e-05	0.779516	5.54298	0.292146	0.686635	0.0984349	0.673352	RAB14	P61106	P61106	RAB14_HUMAN	Ras-related protein Rab-14
1.70155	2.00209	-0.300547	18.858	18.6245	20.3931	20.1845	20.8224	20.8013	21.5049	20.5477	20.8638	18.3497	18.7664	20.1202	19.9609	21.0794	20.6556	20.9939	20.827	20.9789	18.4249	18.5146	18.3395	20.5517	20.8114	20.8376	20.7097	21.0809	20.9027	18.9323	20.6339	20.9344	4.7313	0.000210526	1.70155	5.99878	5.77447	0	2.00209	7.3339	1.2326	0.152398	-0.300546	-2.03711	SHTN1	A0MZ66	A0MZ66	SHOT1_HUMAN	Shootin-1
2.38225	2.79903	-0.416784	20.1365	20.1158	21.4205	22.3806	22.8127	22.6773	23.5685	22.7135	23.112	19.5041	20.568	20.9347	21.7089	22.9626	22.534	22.8037	22.2596	23.1348	19.9869	20.0296	19.2142	22.8291	22.5893	22.8561	23.0469	23.3132	23.1493	20.2123	22.5945	23.0113	7.04786	0.000210526	2.38225	9.17648	8.02237	0	2.79903	10.7854	1.48397	0.0979417	-0.416785	-2.33631	MAPT	P10636	P10636	TAU_HUMAN	Microtubule-associated protein tau
1.48958	1.87008	-0.380501	19.743	19.6027	19.6512	20.8699	21.5059	21.6279	22.0262	21.3753	22.0001	19.588	20.1511	20.1245	20.4419	21.6048	21.3648	21.1862	21.0188	21.4764	20.076	19.7664	19.3875	21.1625	21.2762	21.6428	21.8472	22.1042	21.8867	19.7878	21.2774	21.6579	7.06728	0.000222222	1.48958	9.20671	8.47967	0	1.87008	11.6104	1.20898	0.158298	-0.380501	-2.00826	PGM2L1	Q6PCE3	Q6PCE3	PGM2L_HUMAN	Glucose 1,6-bisphosphate synthase
1.72744	1.92221	-0.194771	20.9211	20.9175	21.2234	22.0836	22.4569	22.8335	23.2626	22.3565	23.1617	20.6976	21.5869	21.3726	22.8068	23.2858	23.1487	23.2612	22.6551	23.5677	21.0794	20.6738	20.3149	22.229	22.5457	22.9443	22.4321	22.8013	22.5889	20.9764	22.7038	22.8986	7.0694	0.000235294	1.72744	9.21003	7.54811	0	1.92221	9.97842	0.473753	0.533283	-0.19477	-0.992074	GPM6A	P51674	P51674	GPM6A_HUMAN	Neuronal membrane glycoprotein M6-a
1.32851	1.10067	0.227835	20.395	20.3887	20.6917	21.3418	21.7495	21.9781	22.1238	21.2097	21.832	20.1147	20.7845	20.9542	21.3421	22.0067	21.6617	21.2209	20.8619	21.5551	20.4012	20.123	19.9605	21.7965	21.7653	22.1285	21.548	21.8393	21.5289	20.4237	21.7522	21.5244	7.08398	0.00025	1.32851	9.23278	5.12734	8.06452e-06	1.10067	6.48991	0.775592	0.33186	0.227835	1.44538	SEPTIN3	Q9UH03	Q9UH03	SEPT3_HUMAN	Neuronal-specific septin-3
1.2738	0.629028	0.644775	19.4281	19.5652	19.6172	20.5156	20.4806	20.9412	20.2705	19.7673	20.3565	19.2264	19.7883	19.9452	20.6246	20.9781	20.8657	19.9661	19.8603	20.4745	19.9591	19.4389	19.3548	20.733	21.2551	21.3935	20.3765	20.5896	20.3231	19.5915	20.8653	20.2205	7.16214	0.000266667	1.2738	9.35545	3.77804	0.000150866	0.629029	4.88038	3.47615	0.00335556	0.644775	4.5409	LSS	P48449	P48449	LSS_HUMAN	Lanosterol synthase
-2.72312	-3.42851	0.705383	21.2042	20.7917	21.3133	17.4462	17.1553	16.9944	16.558	18.2135	17.4794	20.2828	19.6804	20.9878	17.4434	16.6376	16.5736	16.7844	16.0854	16.2891	18.3818	17.7368	18.7432	16.9394	17.7244	17.6995	15.4657	15.3597	16.0301	19.9024	17.1793	16.4739	4.60007	0.000266667	-2.72312	-5.83981	5.01769	7.39372e-06	-3.42851	-6.35215	1.27195	0.142466	0.705383	2.08485	CRIP1	P50238	P50238	CRIP1_HUMAN	Cysteine-rich protein 1
-0.533819	-1.01888	0.48506	23.2167	23.0745	23.1527	22.5342	22.5527	22.5664	22.3642	22.071	22.6589	23.1792	23.308	23.5681	22.8653	22.6925	22.4221	21.6805	21.698	22.3042	23.3045	22.7915	23.1658	22.6077	22.7206	22.995	22.3305	22.3503	22.1334	23.1957	22.6618	22.1768	4.61024	0.000268156	-0.53382	-5.85207	6.24923	0	-1.01888	-7.9903	2.94925	0.00728105	0.485058	3.95943	RPL4	P36578	P36578	RL4_HUMAN	Large ribosomal subunit protein uL4
-1.22611	-1.37332	0.147209	18.6495	18.3695	18.9295	17.6761	17.0577	16.9271	17.7717	17.4772	17.3592	18.2183	19.1908	18.8547	17.519	17.9597	16.8321	15.4938	16.5535	17.3781	18.8551	18.3948	18.228	16.7033	17.8397	18.1404	17.7084	17.7141	17.8743	18.6322	17.4061	17.2589	4.54018	0.000284153	-1.22611	-5.76784	3.77999	0.00015102	-1.37332	-4.88259	0.191171	0.781203	0.147208	0.471117	ARMCX3	Q9UH62	Q9UH62	ARMX3_HUMAN	Armadillo repeat-containing X-linked protein 3
2.07621	2.13096	-0.0547485	19.7486	19.4142	17.1663	20.9669	20.3463	22.3664	21.3427	21.968	20.8878	18.9978	19.0876	19.1552	20.3952	20.8603	22.5023	21.0353	21.1432	20.764	19.2677	19.1662	19.1692	20.5989	20.7993	21.0232	21.1978	21.0856	20.9271	19.0192	21.0954	21.1502	4.54563	0.000285714	2.07621	5.77438	6.18248	0	2.13096	7.89595	0.0692643	0.920743	-0.0547475	-0.188855	PPP3R1	P63098	P63098	CANB1_HUMAN	Calcineurin subunit B type 1
1.44584	0.714235	0.731609	23.5867	23.4159	23.6356	24.8308	24.9395	25.1544	24.7121	24.0757	24.5315	23.398	24.0657	24.2048	24.46	25.6824	25.3424	24.4434	24.0964	24.6371	23.8815	23.7326	23.5485	25.3436	25.2827	25.4461	24.3094	24.5751	24.5169	23.7188	25.1647	24.4331	7.17034	0.000285714	1.44584	9.36838	4.6756	3.14465e-05	0.714236	5.93108	3.94836	0.00149153	0.731609	5.07458	FABP5	Q01469	Q01469	FABP5_HUMAN	Fatty acid-binding protein 5
0.5686	0.381216	0.187384	22.1762	22.0461	22.2057	22.7972	22.572	22.8816	22.818	22.0943	22.6674	22.0177	22.316	22.4667	22.3904	22.8026	22.6184	22.3899	22.1132	22.5445	22.0746	21.8693	21.7595	22.4204	22.6217	22.9448	22.5914	22.6789	22.465	22.1035	22.6721	22.4847	4.586	0.000287293	0.568599	5.82286	2.49076	0.00234112	0.381215	3.45919	1.01951	0.220846	0.187384	1.77099	DCTN2	Q13561	Q13561	DCTN2_HUMAN	Dynactin subunit 2
-1.83163	-1.25603	-0.575602	19.6948	19.5878	19.8822	17.6347	17.4553	17.1055	18.2093	19.7618	19.9796	19.0967	19.8778	20.0037	18.7748	17.6407	16.9891	16.9474	16.3337	17.718	18.9799	18.4181	18.635	16.9405	16.5335	18.6172	17.4586	18.2389	18.2246	19.3529	17.5213	18.0969	4.52116	0.000302703	-1.83163	-5.74506	1.92646	0.00844466	-1.25603	-2.83909	0.622272	0.425461	-0.5756	-1.22411	CA2	P00918	P00918	CAH2_HUMAN	Carbonic anhydrase 2
-0.909626	-1.1671	0.257469	19.5921	19.6009	19.7904	18.2378	18.8409	18.432	18.7606	18.4321	18.8832	19.439	19.7558	20.0141	18.6307	19.1532	18.5052	17.3229	17.5898	18.1969	19.6623	18.9267	19.391	18.1613	18.9323	19.0924	18.7057	19.1561	18.6211	19.5747	18.6651	18.4076	4.53631	0.000304348	-0.909627	-5.7632	4.01919	9.6e-05	-1.16709	-5.15599	0.538367	0.484761	0.257468	1.09556	PRKAR1A	P10644	P10644	KAP0_HUMAN	cAMP-dependent protein kinase type I-alpha regulatory subunit
1.45683	1.7131	-0.256269	21.7342	21.7168	22.0978	22.9583	23.3333	23.6224	24.0539	23.318	23.9149	21.3901	22.3563	22.3124	23.1122	23.4215	23.3683	23.4257	22.926	23.7746	21.863	21.6523	21.2001	23.1004	23.0992	23.4189	23.3425	23.6114	23.374	21.8137	23.2705	23.5268	7.44743	0.000307692	1.45683	9.81309	7.44923	0	1.7131	9.81602	1.1087	0.187688	-0.256269	-1.88408	NCAM1	P13591	P13591	NCAM1_HUMAN	Neural cell adhesion molecule 1
-2.76593	-3.43876	0.672836	20.5359	19.8759	22.029	16.5525	18.0784	17.3526	16.3108	16.7732	16.3861	20.6128	20.6551	21.5101	20.0448	19.9059	16.597	16.529	15.9517	17.0292	20.2686	20.7019	19.9792	17.6376	17.2478	17.8586	18.1632	19.2188	18.8575	20.6854	17.9195	17.2466	4.50483	0.000320856	-2.76593	-5.72553	5.87712	0	-3.43876	-7.47299	0.577733	0.457585	0.672835	1.15663	UNG	P13051	P13051	UNG_HUMAN	Uracil-DNA glycosylase
0.768629	0.457136	0.311493	19.6059	19.4395	19.5665	20.23	20.2965	20.4316	20.6399	19.8591	20.3295	19.0974	19.5742	19.9929	19.7125	20.4924	19.9453	19.453	19.1658	19.7083	19.6878	19.193	19.2965	20.2313	20.3174	20.7143	19.9892	20.3544	20.0689	19.4949	20.2635	19.952	4.50888	0.000322581	0.76863	5.73038	1.66262	0.0160352	0.457137	2.54214	0.963227	0.24235	0.311494	1.69817	SRC	P12931	P08581;P12931;P42685;Q04912;Q9H3Y6	SRC_HUMAN	Proto-oncogene tyrosine-protein kinase Src
1.84622	2.02752	-0.181305	19.4903	19.3383	19.3675	20.5945	21.4494	21.276	22.0733	20.9181	21.3923	18.9506	19.7763	19.5823	20.3069	21.5908	21.1797	21.0481	20.5462	21.3698	19.4581	18.9928	18.6049	21.0789	21.3499	21.3508	21.3142	21.7252	21.4216	19.2846	21.1308	21.3121	7.53765	0.000333333	1.84622	9.96114	7.89213	0	2.02752	10.5591	0.412896	0.583125	-0.181305	-0.890371	MAPRE3	Q9UPY8	Q9UPY8	MARE3_HUMAN	Microtubule-associated protein RP/EB family member 3
1.50074	1.37885	0.121887	20.0915	19.7715	20.1086	20.9853	21.1937	22.4166	21.4826	22.2211	21.7923	19.9944	20.8718	20.6036	21.2355	21.8015	23.1385	21.0156	21.0557	21.6198	20.3102	19.7812	19.9019	21.3662	21.3305	21.4735	21.4242	21.5776	21.6555	20.1594	21.6601	21.5383	4.48751	0.000338624	1.50074	5.70485	6.18108	0	1.37885	7.89398	0.18854	0.784307	0.121887	0.465527	MTPN	P58546	P58546	MTPN_HUMAN	Myotrophin
0.855221	0.679789	0.175432	21.3138	21.4472	21.6788	22.4043	22.0907	22.4691	22.4776	22.5857	22.5324	21.4099	21.9266	22.2212	22.0058	22.6178	22.74	21.8018	21.3942	22.0652	21.3925	21.0518	21.0963	22.2506	22.2238	22.433	22.0682	22.4967	22.2344	21.5042	22.3595	22.184	4.49435	0.000340426	0.855219	5.71302	2.71789	0.00138247	0.679788	3.70678	0.562613	0.467401	0.175431	1.13334	LASP1	Q14847	Q14847	LASP1_HUMAN	LIM and SH3 domain protein 1
0.623341	0.916748	-0.293407	22.944	22.9258	23.088	23.4132	23.3426	23.6436	24.0458	23.693	24.1224	22.9234	23.2428	23.4539	23.6261	23.8167	23.7207	23.7381	23.5545	24.0646	22.9433	22.53	22.6777	23.4257	23.5177	23.8327	23.8688	24.0437	23.8486	22.9699	23.5932	23.8866	4.47758	0.000357895	0.623342	5.69301	6.34562	0	0.916749	8.12779	2.35597	0.019609	-0.293407	-3.31207	MDH2	P40926	P40926	MDHM_HUMAN	Malate dehydrogenase, mitochondrial
1.99392	2.2285	-0.234585	20.0598	20.0588	19.9395	21.8471	22.4266	22.5032	23.271	22.2174	22.8792	20.3173	21.2035	21.0634	21.899	22.8756	22.3625	22.2947	21.8584	22.6086	20.5105	20.1148	19.8916	22.1748	22.4178	22.5977	22.5068	22.9188	22.6607	20.351	22.3449	22.5795	7.70967	0.000363636	1.99392	10.248	7.80925	0	2.2285	10.4169	0.684849	0.386908	-0.234585	-1.31633	GNAO1	P09471	P09471	GNAO_HUMAN	Guanine nucleotide-binding protein G(o) subunit alpha
1.67934	1.67021	0.00913048	20.4184	20.2139	20.5603	21.4428	22.3439	22.3362	22.8001	21.7123	22.2834	19.6882	20.5134	20.6268	19.9742	22.1525	21.5333	20.9766	20.1687	21.6436	20.1167	19.7146	19.4884	22.3256	21.9996	22.3465	22.2548	22.3364	22.1968	20.149	21.8283	21.8192	4.46693	0.000375	1.67934	5.68031	4.29376	7.1887e-05	1.67021	5.47541	0.00839526	0.990528	0.00913005	0.0243751	PRPH	P41219	P41219	PERI_HUMAN	Peripherin
1.08113	0.647367	0.433758	19.4687	19.4004	19.7634	19.9803	20.6058	20.6933	20.7723	19.612	19.9293	18.9184	19.8945	19.741	19.7573	20.7192	20.3678	20.1071	19.3462	19.8468	18.8584	19.0126	18.6869	20.1524	20.4431	20.7552	19.8637	20.1818	19.9114	19.3049	20.386	19.9523	4.46703	0.000376963	1.08113	5.68043	2.30092	0.00353534	0.647367	3.25187	1.57997	0.0822706	0.433758	2.4475	CEP170;CEP170P1	Q5SW79;Q96L14	Q5SW79;Q96L14	C170L_HUMAN;CE170_HUMAN	Centrosomal protein of 170 kDa
-1.51721	-2.45465	0.937435	19.3032	18.7357	17.4866	17.2421	16.7348	16.8073	16.3264	17.8991	17.2686	18.7484	18.883	19.3763	18.527	17.4957	17.0441	16.0135	16.0594	16.0128	19.2051	19.0659	18.968	16.8478	17.7579	17.6604	16.0432	15.4275	16.6298	18.8636	17.3464	16.4089	4.415	0.000385787	-1.51721	-5.61857	6.12669	0	-2.45465	-7.81762	2.03067	0.0360382	0.937434	2.95474	GINS1	Q14691	Q14691	PSF1_HUMAN	DNA replication complex GINS protein PSF1
0.836054	0.93638	-0.100327	20.4806	20.4056	20.2281	20.8653	21.4821	21.3243	21.9663	20.9612	21.4511	19.8698	20.4947	20.5927	20.626	21.4957	20.9145	20.7397	20.5205	21.0599	20.3213	19.9798	20.0318	20.5739	21.2136	21.4334	21.2386	21.6423	21.2521	20.2672	21.1032	21.2035	4.42043	0.000387755	0.836056	5.62501	4.27468	7.11563e-05	0.936381	5.453	0.215105	0.755212	-0.100325	-0.521165	GNA11;GNAQ	P29992;P50148	P29992;P50148	GNA11_HUMAN;GNAQ_HUMAN	Guanine nucleotide-binding protein subunit alpha-11
-0.58976	-0.487478	-0.102282	23.355	23.2474	23.2563	22.922	22.4616	22.7323	23.2736	23.1649	23.2471	23.3867	23.5329	23.7878	22.9678	22.9378	22.7709	22.5428	22.4317	22.7514	23.7186	23.2547	23.7412	22.9101	22.9996	23.2707	23.0836	23.2278	23.1704	23.4756	22.8859	22.9881	4.42201	0.000389744	-0.589759	-5.62689	2.71763	0.00138159	-0.487477	-3.7065	0.350857	0.636668	-0.102282	-0.781703	HNRNPU	Q00839	Q00839	HNRPU_HUMAN	Heterogeneous nuclear ribonucleoprotein U
-1.45266	-2.11673	0.664066	18.5967	18.5484	20.2001	17.6358	16.8515	17.4114	16.4874	17.1884	17.3123	18.5715	18.6995	19.8593	17.9383	17.7403	16.9015	15.1823	17.6845	16.1282	18.5223	18.7239	18.3571	17.3345	17.2338	17.9579	17.4196	17.4176	16.208	18.8976	17.445	16.7809	4.43209	0.000391753	-1.45266	-5.63887	4.74452	2.59319e-05	-2.11673	-6.01489	1.33393	0.128821	0.664065	2.15933	ANAPC7	Q9UJX3	Q9UJX3	APC7_HUMAN	Anaphase-promoting complex subunit 7
-2.09459	-3.36691	1.27232	20.4477	20.3567	21.6434	19.6166	18.3536	17.5545	17.7148	17.5403	17.1702	20.0727	19.8817	21.1808	19.1887	18.0379	16.9865	16.6142	16.4248	17.0491	19.9421	20.029	19.8942	17.1826	18.7398	18.937	16.4609	18.1258	16.0459	20.3831	18.2886	17.0162	4.45035	0.000393782	-2.09459	-5.66057	8.06682	0	-3.36691	-10.8635	2.37363	0.0188889	1.27232	3.33137	NEK9	Q8TD19	Q8TD19	NEK9_HUMAN	Serine/threonine-protein kinase Nek9
2.19698	2.12645	0.0705338	17.3678	18.0113	18.2728	19.4825	19.0957	20.0277	19.5248	19.765	19.9756	17.3666	18.0802	16.9944	20.1264	19.6952	20.6116	20.711	19.7827	19.9151	17.8499	17.8757	17.9249	20.2714	19.7992	20.4066	20.0098	19.5165	19.681	17.7493	19.9463	19.8757	7.8179	0.0004	2.19698	10.4317	8.48739	0	2.12645	11.6248	0.137824	0.841725	0.0705333	0.353844	PEA15	Q15121	Q15121	PEA15_HUMAN	Astrocytic phosphoprotein PEA-15
0.696669	0.777037	-0.080368	21.4878	21.398	21.5726	22.1496	22.1835	22.7238	22.6388	22.3195	22.4689	21.5473	21.9706	22.1606	21.8655	22.4092	22.3086	22.049	22.2188	22.2913	21.7704	21.3956	21.4424	22.2947	22.4791	22.6011	22.4742	22.7913	22.4868	21.6384	22.335	22.4154	4.38886	0.00040201	0.696669	5.58759	5.23229	0	0.777036	6.62313	0.31043	0.670841	-0.0803676	-0.707731	RAB7A	P51149	P51149	RAB7A_HUMAN	Ras-related protein Rab-7a
1.45151	1.03597	0.415533	18.7127	18.5205	16.99	20.4325	20.0822	20.1535	20.0658	19.2932	19.8577	18.5824	19.0099	19.5503	19.2935	20.308	19.5921	19.2726	19.2149	19.632	18.8496	18.4287	18.5822	20.2473	19.9996	20.1812	19.6674	19.8791	19.6674	18.5807	20.0322	19.6167	4.40105	0.00040404	1.45151	5.60203	3.12177	0.000612397	1.03598	4.14863	1.75066	0.0599288	0.415533	2.64202	CTNNA2	P26232	P26232	CTNA2_HUMAN	Catenin alpha-2
-0.594992	-1.15224	0.557247	23.4225	23.5513	23.6767	22.8986	22.7487	23.238	22.4987	22.524	23.2919	23.412	23.7329	24.0779	22.8483	22.9445	22.9219	21.972	22.02	22.5149	23.8019	23.451	23.6153	23.1601	23.1117	23.5149	22.3674	22.7098	22.4726	23.6379	23.043	22.4857	4.37763	0.00042	-0.594991	-5.5743	6.11802	0	-1.15224	-7.80549	2.69785	0.0107634	0.557247	3.68494	PRDX6	P30041	P30041	PRDX6_HUMAN	Peroxiredoxin-6
-2.24356	-3.75833	1.51476	19.8654	19.7345	21.1471	17.7505	17.8449	17.2272	16.0171	16.0441	17.5061	19.909	20.0135	20.5963	19.9002	17.7718	16.5271	16.0701	16.046	16.5843	19.3558	19.7698	19.6125	17.3459	16.5027	18.9413	16.0201	15.861	16.03	20.0004	17.7568	16.2421	4.32534	0.000429268	-2.24356	-5.51257	10.1321	0	-3.75833	-15.0352	2.77166	0.0093711	1.51476	3.76543	SOX3	P41225	P41225	SOX3_HUMAN	Transcription factor SOX-3
0.929565	0.733	0.196566	19.2889	19.1498	18.8923	19.321	20.4136	20.1294	20.7473	19.6697	20.4987	18.9348	19.3974	19.8148	19.8745	20.6403	20.0107	19.5295	18.9926	19.8285	19.3988	19.261	19.2996	20.3369	20.427	20.6501	20.1615	20.4826	20.1241	19.2708	20.2004	20.0038	4.34284	0.000431373	0.929565	5.53321	2.58102	0.00189157	0.733001	3.55759	0.387121	0.603025	0.196564	0.845885	FYN;SRC	P06241;P12931	P06241;P07947;P12931	FYN_HUMAN;SRC_HUMAN	Tyrosine-protein kinase Fyn
-1.41801	-1.37178	-0.0462341	19.4395	19.116	18.9428	17.2068	17.3886	17.2709	18.5654	18.4496	19.2523	19.196	19.5754	19.8342	18.4337	18.3032	17.1468	17.2943	16.7788	18.1669	19.3947	18.606	19.3038	17.4549	18.6259	18.8155	17.4255	17.6978	17.4319	19.2676	17.8496	17.8958	4.34362	0.000433498	-1.41802	-5.53413	3.74079	0.000156	-1.37178	-4.83818	0.0485121	0.943257	-0.0462335	-0.134982	TPP1	O14773	O14773	TPP1_HUMAN	Tripeptidyl-peptidase 1
0.720291	0.604506	0.115786	21.4274	21.2152	21.4359	21.8089	22.0387	22.215	22.4128	21.7523	22.2708	20.7831	21.4055	21.5211	21.6419	22.0778	21.9462	21.5976	21.2231	22.0206	21.6415	21.5625	21.0992	21.9141	22.3819	22.5496	21.9527	22.243	22.0591	21.3435	22.0638	21.948	4.34686	0.000435644	0.720292	5.53795	2.93735	0.000882108	0.604506	3.94641	0.329167	0.654222	0.115786	0.742352	DDAH1	O94760	O94760	DDAH1_HUMAN	N(G),N(G)-dimethylarginine dimethylaminohydrolase 1
-2.49449	-3.24367	0.749184	21.3871	21.1923	21.7826	20.7109	18.1429	18.1102	18.0827	21.1589	19.1752	20.564	20.8724	21.1908	18.4178	18.7672	16.5307	16.8693	16.5332	15.6688	20.4773	19.9294	19.752	17.3234	17.7454	18.949	16.9541	16.7782	16.7343	20.7942	18.2997	17.5505	4.35534	0.000437811	-2.49448	-5.54796	4.20648	7.37101e-05	-3.24367	-5.37318	0.539935	0.484133	0.749184	1.09802	TPPP3	Q9BW30	Q9BW30	TPPP3_HUMAN	Tubulin polymerization-promoting protein family member 3
1.02033	1.13331	-0.112982	17.3939	15.9526	17.2061	17.525	18.1564	17.8249	18.3543	17.4686	18.0863	16.4683	16.6316	16.4063	17.228	17.7486	17.4573	17.6728	16.4166	17.7301	16.9779	16.1866	16.3385	17.3629	17.8246	17.6172	17.9421	17.9721	18.1188	16.618	17.6383	17.7513	4.30135	0.000442308	1.02033	5.48434	3.50787	0.000273535	1.13331	4.57631	0.222114	0.748776	-0.112982	-0.535553	DOHH	Q9BU89	Q9BU89	DOHH_HUMAN	Deoxyhypusine hydroxylase
2.75771	3.33906	-0.58135	16.7912	16.7308	17.0339	19.7981	20.0438	20.1065	21.2843	20.2546	21.6617	18.0333	17.8388	18.768	21.1305	20.3631	20.3154	21.1852	20.4932	21.4756	17.8261	17.5171	16.9366	19.9963	20.0991	20.4425	20.3159	20.6669	20.1902	17.4973	20.255	20.8364	7.88286	0.000444444	2.75771	10.5431	8.2904	0	3.33906	11.2632	1.66153	0.0703093	-0.581351	-2.5409	SNCA;SNCB	P37840;Q16143	P37840;Q16143	SYUA_HUMAN;SYUB_HUMAN	Alpha-synuclein
0.850086	1.09211	-0.242023	21.1433	21.0704	21.2704	21.6783	22.031	22.1814	22.7157	21.9649	22.4774	20.908	21.5065	21.6484	21.5144	22.2888	21.8583	21.7885	21.4601	22.205	21.0174	20.6615	20.4725	21.6535	21.9265	22.217	22.1571	22.4928	22.266	21.0776	21.9277	22.1697	4.30757	0.000444444	0.850086	5.49165	4.79907	1.99005e-05	1.09211	6.08158	0.837227	0.298407	-0.242022	-1.53031	ACO2	Q99798	Q99798	ACON_HUMAN	Aconitate hydratase, mitochondrial
-0.957039	-1.488	0.530962	21.8592	21.8324	21.7492	21.0837	20.9268	19.8112	20.815	20.6468	20.183	22.103	21.7016	21.6563	21.1056	21.2255	21.2701	20.5442	20.6112	20.6199	21.994	22.1789	22.3261	21.0382	21.4288	20.8974	20.1396	20.3701	20.0788	21.9334	20.9764	20.4454	4.31642	0.000446602	-0.957039	-5.50207	9.09068	0	-1.488	-12.7911	2.04596	0.0349518	0.530963	2.97165	CNN3	Q15417	Q15417	CNN3_HUMAN	Calponin-3
0.669621	0.590006	0.0796146	23.322	23.3582	23.7128	24.0215	24.2817	24.4897	24.6717	24.1038	24.5923	23.4148	23.9241	24.0161	23.8108	24.2898	24.189	23.9274	23.7835	23.8521	23.6784	23.2362	23.2463	24.1751	24.1605	24.5174	24.0029	24.2277	24.0575	23.5454	24.2151	24.1354	4.28536	0.00045933	0.66962	5.46555	3.09815	0.000661721	0.590005	4.12267	0.268142	0.707993	0.0796149	0.627265	GNAI1;GNAI2;GNAI3;GNAO1	P04899;P08754;P09471;P63096	P04899;P08754;P09471;P63096	GNAI1_HUMAN;GNAI2_HUMAN;GNAI3_HUMAN;GNAO_HUMAN	Guanine nucleotide-binding protein G(i) subunit alpha-2
-1.42677	-2.51734	1.09056	19.4014	19.264	19.3316	17.4567	17.9485	16.5217	17.2867	17.0222	17.339	19.055	19.1928	19.4488	18.614	18.2695	16.9754	15.7882	16.7051	16.6053	19.4128	19.0019	19.3574	17.8373	18.0504	18.9513	16.7305	16.5322	16.8006	19.274	17.8472	16.7566	4.2829	0.000473934	-1.42677	-5.46266	10.3084	0	-2.51734	-15.4468	2.66939	0.0114	1.09056	3.65391	MRE11	P49959	P49959	MRE11_HUMAN	Double-strand break repair protein MRE11
-1.4556	-2.58021	1.12461	18.5102	18.7045	18.737	17.3353	16.4772	16.4746	16.3976	16.6823	16.6592	18.9647	19.0462	19.3763	17.5014	17.3838	16.6765	16.0092	17.0079	16.4848	18.8954	18.6082	18.7848	18.243	17.8459	18.5892	15.3583	16.5906	15.2157	18.8475	17.3919	16.2673	4.28303	0.00047619	-1.4556	-5.46282	8.45439	0	-2.58021	-11.5636	2.49053	0.0150179	1.12461	3.45894	RFC5	P40937	P40937	RFC5_HUMAN	Replication factor C subunit 5
0.878134	0.880285	-0.00215149	19.417	19.3636	19.463	20.0217	20.4973	20.6949	21.0093	20.1454	20.8479	19.5041	20.1335	20.3006	20.2039	20.7632	20.2373	19.8595	19.4893	20.6289	19.7124	19.1997	19.0279	20.4294	20.6798	20.4974	20.4562	20.805	20.8028	19.5691	20.4472	20.4494	4.24745	0.000488263	0.878133	5.42108	2.9783	0.000828169	0.880284	3.99123	0.00386255	0.995448	-0.00215149	-0.0112723	ARL8B	Q9NVJ2	Q9NVJ2	ARL8B_HUMAN	ADP-ribosylation factor-like protein 8B
-0.524862	-1.17677	0.651905	21.6191	21.4329	21.5411	21.1093	20.8506	21.2815	21.1096	20.2567	20.8253	21.4332	21.6161	22.0231	20.8335	21.0069	21.1384	19.9263	20.1283	20.1355	21.6318	21.292	21.5634	20.8218	20.9755	21.4114	20.292	20.5578	20.3303	21.5725	21.0477	20.3958	4.26129	0.000490566	-0.524862	-5.4373	6.47201	0	-1.17677	-8.31035	3.51497	0.00313636	0.651905	4.58426	DDX3X;DDX3Y	O00571;O15523	O00571;O15523	DDX3X_HUMAN;DDX3Y_HUMAN	ATP-dependent RNA helicase DDX3X
-2.36672	-3.0921	0.725376	19.4705	19.821	19.551	17.8402	17.183	17.749	16.152	16.7516	20.7649	19.7899	19.8468	20.408	17.226	18.5072	16.506	16.0912	15.8144	16.1897	19.561	19.4587	19.8128	17.5673	16.9223	16.9183	16.0404	15.5454	16.5412	19.7466	17.3799	16.6545	7.91208	0.0005	-2.36672	-10.5935	4.53836	4.12371e-05	-3.0921	-5.76567	0.663821	0.399777	0.725375	1.28566	SPARC	P09486	P09486	SPRC_HUMAN	SPARC
-1.48634	-2.0377	0.551357	19.0104	18.8223	19.5804	17.1112	17.9971	16.7972	17.7301	17.1549	16.3479	18.648	19.0491	19.2039	16.4948	17.9438	16.5322	16.6762	16.9725	16.0048	19.0229	18.5825	18.4494	17.4612	18.0591	18.5952	16.699	17.4907	16.9532	18.9299	17.4435	16.8922	4.21403	0.000511416	-1.48634	-5.382	7.28509	0	-2.0377	-9.55075	1.03463	0.214315	0.551358	1.79035	PLCD1	P51178	P51178	PLCD1_HUMAN	1-phosphatidylinositol 4,5-bisphosphate phosphodiesterase delta-1
-0.484154	-0.4855	0.00134659	21.4838	21.6325	21.6677	20.9333	21.176	21.2538	21.4697	21.0154	21.2265	21.3018	21.4902	21.5948	20.7123	21.1301	20.696	20.3937	20.7312	20.8039	21.6496	21.1549	21.3085	20.8838	21.0866	21.0546	21.0602	21.1973	21.0165	21.476	20.9918	20.9905	4.21436	0.000513761	-0.484153	-5.38238	2.98795	0.00080791	-0.4855	-4.00179	0.00371925	0.995529	0.00134659	0.0108558	HACD3	Q9P035	Q9P035	HACD3_HUMAN	Very-long-chain (3R)-3-hydroxyacyl-CoA dehydratase 3
0.770823	0.73011	0.0407124	21.9429	21.7586	22.1644	22.3741	22.7507	22.8192	23.2079	22.426	22.8809	21.7012	22.1511	22.768	22.3872	22.8716	22.727	22.3806	22.0753	22.7092	21.7876	21.6639	21.5084	22.7055	22.8059	22.9424	22.6949	22.936	22.7063	21.9385	22.7093	22.6686	4.21479	0.000516129	0.770821	5.38288	3.27284	0.000441954	0.730109	4.31517	0.119758	0.862032	0.0407124	0.312094	RTN4	Q9NQC3	Q9NQC3	RTN4_HUMAN	Reticulon-4
-0.528963	-0.736563	0.2076	21.2147	21.0081	21.1127	20.9256	20.4739	20.6139	20.3211	20.2043	20.3876	21.0372	20.9656	21.2358	20.4245	20.5018	20.1401	20.1774	20.3156	20.1088	21.1686	20.7421	20.9059	20.8224	20.2591	20.4687	20.5457	20.3617	20.3393	21.0434	20.5144	20.3068	4.21563	0.000518519	-0.528962	-5.38386	7.99964	0	-0.736562	-10.7457	1.39109	0.115606	0.2076	2.22726	PPID	Q08752	Q08752	PPID_HUMAN	Peptidyl-prolyl cis-trans isomerase D
0.575792	0.484886	0.0909061	19.6404	19.8889	19.7301	20.3352	20.3358	20.2915	20.7208	19.7765	20.5276	19.9997	20.0382	20.3611	20.3192	20.7621	20.2177	19.9918	20.2405	20.5137	19.6357	19.5823	19.5065	20.4956	20.3147	20.4935	20.4948	20.1478	20.3335	19.8203	20.3961	20.3052	4.21833	0.00052093	0.575793	5.38702	2.60796	0.00176585	0.484887	3.58695	0.362181	0.626384	0.0909066	0.801954	RAB5C	P51148	P51148	RAB5C_HUMAN	Ras-related protein Rab-5C
1.04194	0.70615	0.335789	21.2969	21.163	21.8108	21.8938	22.2982	22.3767	22.3851	21.8482	21.9845	20.7794	21.5108	21.6798	21.649	22.4376	22.0684	21.3913	21.0599	21.8123	20.8656	20.6687	20.2497	22.0627	22.1883	22.4274	21.9279	22.1099	21.8609	21.1138	22.1558	21.82	4.22737	0.000523364	1.04194	5.39759	2.33258	0.00328904	0.706151	3.2865	1.31852	0.132466	0.335788	2.14089	CRIP2	P52943	P52943	CRIP2_HUMAN	Cysteine-rich protein 2
0.795305	0.655519	0.139786	22.2419	22.2045	22.6396	22.7017	22.8625	23.3485	23.5452	22.5786	23.2531	22.0204	22.6151	22.9391	22.8426	23.3301	23.0131	22.6607	22.0623	23.0733	22.1564	21.8803	21.9078	23.113	23.1177	23.4337	22.9521	23.3231	23.0565	22.2895	23.0848	22.945	4.20763	0.000524887	0.795305	5.37452	2.43182	0.00265066	0.655521	3.39489	0.367744	0.622251	0.139784	0.811832	YWHAH	Q04917	Q04917	1433F_HUMAN	14-3-3 protein eta
0.849895	0.832523	0.0173721	21.7481	21.4206	21.8911	23.2287	22.6282	23.0516	22.5476	22.5066	23.1989	21.8895	21.9731	22.2292	22.0621	22.702	23.288	22.4734	23.0123	22.9364	22.1929	21.8924	21.7461	22.5447	22.8017	22.3252	22.648	22.5758	22.5768	21.887	22.7369	22.7195	4.21029	0.000527273	0.849896	5.37763	5.52234	0	0.832523	6.9985	0.0383693	0.956022	0.0173734	0.107868	ARF5	P84085	P84085	ARF5_HUMAN	ADP-ribosylation factor 5
0.819168	0.13085	0.688318	20.4384	20.3456	20.5735	20.9164	21.0124	21.4031	21.0667	20.284	20.9288	19.9217	20.693	20.9258	20.7571	21.3786	20.8706	20.1023	19.4145	20.6802	20.2663	19.8665	19.8451	21.3867	21.2381	21.2855	20.4171	20.8248	20.3352	20.3195	21.1387	20.4504	4.19602	0.000553571	0.819168	5.36097	0.263974	0.537657	0.130849	0.619148	2.67852	0.0112553	0.688319	3.66386	KLC1;KLC2	Q07866;Q9H0B6	Q07866;Q9H0B6	KLC1_HUMAN;KLC2_HUMAN	Kinesin light chain 1
-1.24925	-2.43612	1.18686	23.1019	23.0991	23.9515	22.3522	21.1424	22.3424	21.2673	21.9	21.3373	22.6436	23.1955	23.7746	21.942	21.6487	21.0442	20.5134	19.3934	20.2945	22.7287	22.9136	22.7652	21.9586	21.9229	22.5771	20.3947	20.7082	20.4401	23.1304	21.8812	20.6943	4.19902	0.000556054	-1.24925	-5.36447	6.60388	0	-2.43611	-8.50362	2.95031	0.00727869	1.18686	3.96059	H1-2	P16403	P16403	H12_HUMAN	Histone H1.2
0.493675	0.536594	-0.0429192	21.6921	21.7338	21.5162	22.1013	22.0985	22.3089	22.4205	22.035	21.7622	21.4075	21.402	21.2545	21.8618	22.098	21.6343	22.1783	22.0334	21.7079	21.6804	21.4016	21.3465	21.9039	22.1359	21.7349	22.2809	22.0186	21.8269	21.4927	21.9864	22.0293	4.19907	0.000558559	0.493676	5.36453	4.29907	7.21649e-05	0.536594	5.48166	0.1584	0.816531	-0.0429179	-0.400085	ACTR1A	P61163	P61163	ACTZ_HUMAN	Alpha-centractin
-1.72048	-2.69662	0.976149	19.431	19.2469	19.3843	17.2471	17.5214	17.3933	17.1516	17.2129	17.4495	19.5862	19.4823	19.7124	19.0011	18.548	17.27	16.8817	17.0157	16.2038	19.4512	19.4898	19.5828	16.211	19.1903	17.5005	16.8875	16.2358	16.059	19.4852	17.7647	16.7886	4.1669	0.000563877	-1.72048	-5.32704	10.3889	0	-2.69662	-15.6381	1.80784	0.0538486	0.976149	2.70643	HDAC1	Q13547	Q13547	HDAC1_HUMAN	Histone deacetylase 1
-1.65554	-2.94764	1.2921	19.0954	18.7448	19.1137	17.5882	17.7424	18.2557	15.9957	15.9347	15.8216	18.6628	18.6994	19.7272	16.0572	16.0866	16.9525	15.8253	15.5139	16.0286	18.5544	17.773	18.7616	16.8541	16.8273	17.8683	15.2991	16.1009	16.0838	18.7925	17.1369	15.8448	4.14232	0.000564103	-1.65554	-5.29845	10.1068	0	-2.94764	-14.9768	NaN	1	0	NaN	S100A13	Q99584	Q99584	S10AD_HUMAN	Protein S100-A13
-0.561518	-1.04376	0.482244	22.7367	22.6751	22.9922	21.9188	22.1906	22.5022	22.2557	21.8281	21.9747	22.6888	22.9877	23.2603	22.1494	22.6125	22.2219	21.5584	21.258	21.7326	22.6163	22.5708	22.5339	22.1196	22.0895	22.2034	21.7353	21.6936	21.6317	22.7846	22.2231	21.7409	4.08719	0.000564516	-0.561518	-5.23451	6.6191	0	-1.04376	-8.52611	3.1359	0.00555642	0.482244	4.16417	HNRNPH1	P31943	P31943	HNRH1_HUMAN	Heterogeneous nuclear ribonucleoprotein H
1.79535	1.41713	0.378218	19.9333	19.6079	20.2821	22.0782	20.8505	22.8866	21.3601	22.5047	21.5361	19.6738	20.3663	20.8869	21.6174	21.4637	23.4724	21.3188	21.5175	21.5082	20.0266	19.4835	19.5967	21.2396	20.7959	21.6107	20.9988	21.0213	20.8459	19.9841	21.7795	21.4013	4.1748	0.000566372	1.79535	5.33623	5.02246	7.42115e-06	1.41713	6.3581	0.548368	0.478673	0.378217	1.11121	CALM1;CALM2;CALM3	P0DP23;P0DP24;P0DP25	P0DP23;P0DP24;P0DP25	CALM1_HUMAN;CALM2_HUMAN;CALM3_HUMAN	Calmodulin-1
1.06803	1.07311	-0.0050869	19.917	19.6477	19.8142	20.3658	20.9473	21.3944	21.6349	20.6498	21.1037	19.8538	20.5811	20.8547	20.6837	21.5806	20.8702	20.9439	20.3689	21.2258	19.8495	19.5195	19.434	20.9003	21.0243	21.3171	20.9471	21.2729	20.9826	19.9413	21.0093	21.0144	4.14443	0.000566524	1.06803	5.3009	4.21392	7.39827e-05	1.07311	5.38187	0.0100646	0.988586	-0.00508626	-0.0291673	STX7	O15400	O15400	STX7_HUMAN	Syntaxin-7
-0.485783	-0.674925	0.189142	20.7297	20.6591	20.9192	20.1847	20.1163	20.5507	20.1719	20.1513	20.5821	20.5206	20.6754	21.1447	20.2152	20.168	20.0536	19.6227	19.4598	20.0764	20.6141	20.3862	20.578	20.0032	20.3199	20.2433	19.9793	20.0587	20.0504	20.6919	20.2061	20.017	4.12872	0.000566667	-0.485783	-5.28265	4.01434	9.53462e-05	-0.674925	-5.1504	0.86782	0.283057	0.189142	1.57174	ACTN1;ACTN2;ACTN4	O43707;P12814;P35609	O43707;P12814;P35609;Q08043	ACTN1_HUMAN;ACTN2_HUMAN;ACTN4_HUMAN	Alpha-actinin-4
0.924971	1.16753	-0.242563	20.5055	20.2742	20.6709	21.1721	21.4206	21.6901	22.0543	21.4996	21.7834	20.1621	20.6445	21.0159	20.6786	21.6113	21.4304	21.1671	20.6223	21.604	20.2746	19.8311	19.701	20.9127	21.1428	21.3459	21.4731	21.8383	21.5455	20.3422	21.2672	21.5097	4.09134	0.000566802	0.924971	5.23932	4.6757	3.14961e-05	1.16753	5.9312	0.724466	0.360302	-0.242564	-1.37331	CXADR	P78310	P78310	CXAR_HUMAN	Coxsackievirus and adenovirus receptor
1.45482	1.58642	-0.131601	21.0573	20.9491	20.9204	21.8974	22.6461	22.6686	23.157	22.1269	22.5862	20.2289	20.8138	20.9263	20.3468	22.5021	21.8891	21.348	20.8321	22.1342	20.5338	20.333	19.958	22.4544	22.0401	22.3694	22.5173	22.7598	22.537	20.6356	22.0905	22.2221	4.17831	0.000568889	1.45482	5.34032	4.56319	3.58744e-05	1.58642	5.79545	0.152389	0.82319	-0.131602	-0.386714	INA;NEFM	P07197;Q16352	P07197;Q16352	AINX_HUMAN;NFM_HUMAN	Neurofilament medium polypeptide
-1.04988	-0.986742	-0.0631371	26.9133	27.122	27.1358	25.713	24.7171	25.8972	25.6344	27.1959	26.3416	26.7006	26.8059	26.9794	25.9279	25.1258	26.1935	25.3109	25.4134	25.544	26.6296	26.0954	26.3053	25.8602	25.7157	26.0879	25.3339	25.5674	25.465	26.743	25.6932	25.7563	4.14894	0.000568966	-1.04988	-5.30615	3.10836	0.000639405	-0.986742	-4.13389	0.0905698	0.893041	-0.0631375	-0.242118	H4C1	P62805	P62805	H4_HUMAN	Histone H4
-1.19846	-1.07839	-0.120068	18.7073	18.4881	18.8325	18.2808	17.6898	16.6946	17.8924	17.958	18.1042	18.5338	18.4533	19.0159	18.2995	17.6619	16.2912	17.3038	17.7444	17.5292	18.6374	18.6431	18.5903	17.4917	17.3754	17.3306	16.9983	17.7908	16.8752	18.6557	17.4573	17.5774	4.13151	0.000569038	-1.19846	-5.28588	5.45551	0	-1.07839	-6.91105	0.184985	0.78796	-0.120068	-0.457939	PIH1D1	Q9NWS0	Q9NWS0	PIHD1_HUMAN	PIH1 domain-containing protein 1
-1.39294	-2.07722	0.684278	18.8388	18.8582	19.9589	17.7934	17.8636	17.1809	17.3811	17.5184	18.3777	19.0707	18.9286	19.2071	18.0251	18.233	16.728	16.9798	16.7693	17.5219	18.9939	18.1627	19.0224	17.0356	17.0083	18.637	16.6409	15.1841	15.9731	19.0046	17.6117	16.9274	4.09221	0.000569106	-1.39294	-5.24032	4.68667	2.54372e-05	-2.07722	-5.94451	1.03992	0.21196	0.684279	1.79711	STK26	Q9P289	Q9P289	STK26_HUMAN	Serine/threonine-protein kinase 26
-1.09039	-1.00144	-0.0889511	24.9282	25.1272	25.2707	23.4684	22.6877	23.7307	23.7783	24.9421	24.4553	24.7529	24.9717	25.0078	23.843	23.3574	23.8674	23.35	23.044	23.7518	24.5894	23.9654	24.3028	24.0464	23.8831	24.2186	23.3798	23.6325	23.5694	24.7685	23.6781	23.767	4.13262	0.000571429	-1.09039	-5.28718	3.13877	0.00060241	-1.00144	-4.16733	0.140054	0.83793	-0.0889501	-0.358923	H2BC12;H2BC13;H2BC14;H2BC15;H2BC18;H2BC4;H2BC5;H2BC9	O60814;P58876;P62807;Q5QNW6;Q93079;Q99877;Q99879;Q99880	O60814;P57053;P58876;P62807;Q5QNW6;Q93079;Q99877;Q99879;Q99880	H2B1C_HUMAN;H2B1D_HUMAN;H2B1H_HUMAN;H2B1K_HUMAN;H2B1L_HUMAN;H2B1M_HUMAN;H2B1N_HUMAN;H2B2F_HUMAN	Histone H2B type 1-K
-1.06492	-0.943419	-0.1215	25.6532	25.7874	25.7578	24.4071	23.4107	24.379	24.5135	25.7318	25.2509	25.5112	25.6582	25.8345	24.8279	24.0457	24.6599	24.0861	23.9008	24.3976	25.2344	24.567	25.0308	24.5364	24.3922	24.7913	24.0264	24.3189	24.3179	25.4483	24.3834	24.5049	4.09376	0.000571429	-1.06492	-5.24211	2.83471	0.0010897	-0.943419	-3.83424	0.19986	0.771441	-0.121501	-0.489458	H3-7	Q5TEC6	P68431;P84243;Q16695;Q6NXT2;Q71DI3;Q5TEC6	H37_HUMAN	Histone H3-7
0.633877	0.391848	0.242029	20.8942	20.8729	21.0048	21.4498	21.6257	21.7	21.8231	21.0948	21.6546	20.7738	21.23	21.511	21.2312	21.7853	21.3647	20.9462	20.7609	21.5376	20.9547	20.559	20.517	21.5552	21.6096	21.7008	21.2081	21.498	21.3206	20.9242	21.558	21.316	4.15221	0.000571429	0.633878	5.30994	1.64995	0.0164633	0.391847	2.52769	1.09203	0.193014	0.242031	1.86314	ARPC1A	Q92747	Q92747	ARC1A_HUMAN	Actin-related protein 2/3 complex subunit 1A
1.22702	0.698643	0.528376	21.8574	21.4044	22.4531	23.4921	22.6206	23.2105	22.6849	22.761	22.1661	21.3502	21.6385	22.2977	22.2433	22.6753	22.322	22.4058	21.7777	22.092	20.7459	21.4423	20.8555	23.0038	22.6052	22.9154	22.249	22.1063	22.09	21.5606	22.7876	22.2592	4.06088	0.000571429	1.22702	5.20408	2.24475	0.00405797	0.698643	3.19036	2.15672	0.0288708	0.528375	3.09373	JPT1	Q9UK76	Q9UK76	JUPI1_HUMAN	Jupiter microtubule associated homolog 1
-1.43441	-1.79024	0.355825	19.6611	19.5983	19.9312	18.22	18.7676	17.5978	18.2341	18.5149	18.6603	19.7244	19.5031	20.051	18.7384	18.9127	17.1798	17.5293	18.3333	17.2904	19.9865	19.7795	19.6699	17.2705	18.9121	19.3964	17.8059	17.8534	17.5713	19.7672	18.3328	17.977	4.07162	0.000573705	-1.43441	-5.21649	7.83775	0	-1.79024	-10.4656	0.567809	0.46388	0.355826	1.14136	DNAJC7	Q99615	Q99615	DNJC7_HUMAN	DnaJ homolog subfamily C member 7
-2.46049	-1.06209	-1.39841	20.4706	20.5682	19.4397	16.4064	19.1681	17.5109	19.9126	18.2136	19.9286	20.4157	20.556	20.542	18.9808	19.0522	15.886	19.1804	19.189	19.5268	20.6249	20.4582	20.4356	17.237	17.3563	19.7685	19.1437	19.4881	19.3691	20.3901	17.9296	19.328	4.1005	0.00057377	-2.4605	-5.24992	3.95761	0.000101433	-1.06209	-5.08519	1.97308	0.0402249	-1.39841	-2.89093	PRCP	P42785	P42785	PCP_HUMAN	Lysosomal Pro-X carboxypeptidase
-1.34382	-1.49829	0.154461	19.5045	19.3572	19.9512	16.9606	18.7719	17.5771	18.8489	18.1737	18.2972	19.3398	19.5626	19.9686	18.4718	18.8598	17.5341	17.8689	17.4335	18.105	19.2945	19.0656	19.2617	17.7046	18.5183	18.8132	17.6946	17.797	17.6024	19.4784	18.1346	17.9801	4.13581	0.00057384	-1.34382	-5.29088	6.60537	0	-1.49829	-8.50583	0.237052	0.734195	0.154462	0.565829	RCC1	P18754	P18754	RCC1_HUMAN	Regulator of chromosome condensation
-1.41545	-2.03198	0.616528	18.7519	18.8583	19.2119	17.9029	16.5345	17.0801	17.3119	17.4329	18.1244	19.1358	19.3352	19.8188	18.7174	18.3509	17.494	17.4316	16.6866	17.564	19.1368	18.4858	18.9506	17.1816	18.2675	17.4171	16.3213	16.5157	16.0088	19.0761	17.6607	17.0441	4.15815	0.000573913	-1.41545	-5.31685	6.06515	0	-2.03198	-7.73177	1.10445	0.189415	0.616529	1.87875	GLDC	P23378	P23378	GCSP_HUMAN	Glycine dehydrogenase (decarboxylating), mitochondrial
-0.95553	-1.05231	0.0967827	18.4526	18.4143	18.6513	17.3902	17.0416	16.7172	17.18	17.4435	17.4865	18.6857	18.5234	18.3296	17.9078	18.0245	17.7713	17.5441	17.4627	17.5953	18.9346	18.5665	18.5559	17.3262	18.2209	18.1142	17.5571	17.817	17.5568	18.5682	17.6127	17.5159	4.07335	0.000576	-0.95553	-5.21849	9.17885	0	-1.05231	-12.9693	0.220223	0.749856	0.0967825	0.531684	BCCIP	Q9P287	Q9P287	BCCIP_HUMAN	BRCA2 and CDKN1A-interacting protein
-0.713846	-0.901619	0.187773	22.9132	22.8199	23.0145	21.698	22.3222	22.3223	22.4932	21.9598	21.8553	22.7683	22.9166	23.2203	21.4739	22.3093	21.9267	21.4145	21.4351	21.6596	22.7752	22.5553	22.6284	22.2236	22.3529	22.5584	22.0903	22.4344	22.1551	22.8458	22.1319	21.9441	4.10574	0.000576132	-0.713845	-5.256	4.83788	1.3468e-05	-0.901619	-6.12921	0.518309	0.497775	0.187774	1.06389	VDAC1	P21796	P21796	VDAC1_HUMAN	Voltage-dependent anion-selective channel protein 1
1.01805	0.768364	0.249687	20.6187	20.6336	20.4809	21.2439	21.3384	22.2146	21.926	21.5479	21.6911	20.659	21.292	21.5237	21.6376	22.0578	22.316	21.0097	20.5794	21.5714	20.7687	20.3206	20.2031	21.5694	21.8117	21.4734	21.4063	21.9752	21.7084	20.7222	21.7403	21.4906	4.13899	0.000576271	1.01805	5.29457	2.73012	0.001341	0.768363	3.72012	0.654933	0.40544	0.249687	1.2726	RAB33B	Q9H082	Q9H082	RB33B_HUMAN	Ras-related protein Rab-33B
-1.86308	-3.4491	1.58601	20.029	20.0153	20.1317	17.4632	17.8777	16.8933	15.6657	19.2934	17.1164	20.1315	20.1645	20.5565	19.7165	17.852	19.4308	16.8614	16.2129	18.226	19.9464	19.8429	20.0227	17.1241	18.5454	19.1698	15.3594	15.7608	15.3028	20.0934	18.2303	16.6443	4.16326	0.000576419	-1.86309	-5.32279	5.85066	0	-3.4491	-7.43699	1.86143	0.0491508	1.58601	2.76652	PDCD4	Q53EL6	Q53EL6	PDCD4_HUMAN	Programmed cell death protein 4
2.50259	2.31874	0.183859	19.885	18.9464	20.6107	21.9521	22.233	22.2991	22.5025	21.6865	21.8426	19.4982	19.6955	20.5606	20.4478	21.8821	21.3855	21.3652	21.3607	21.6477	19.5183	19.2574	16.2083	22.4855	21.9395	22.0791	21.5918	21.4722	21.5798	19.3534	21.856	21.6721	4.07337	0.000578313	2.50259	5.21852	4.02592	9.63303e-05	2.31873	5.16374	0.351494	0.636271	0.18386	0.782848	LSAMP	Q13449	Q13449	LSAMP_HUMAN	Limbic system-associated membrane protein
1.14627	0.940935	0.205334	21.5012	21.3342	21.4868	22.1924	22.5749	23.396	22.6038	22.5674	22.6871	21.7384	22.2591	22.2944	22.2304	22.832	23.5848	22.1825	22.3473	22.5705	21.6641	21.1459	21.0301	22.4607	22.6227	22.8766	22.4749	22.8914	22.5975	21.606	22.7523	22.5469	4.11404	0.000578512	1.14627	5.26561	4.57744	3.61446e-05	0.940935	5.81257	0.594638	0.447307	0.205332	1.18243	RAB6A;RAB6B	P20340;Q9NRW1	P20340;Q9NRW1	RAB6A_HUMAN;RAB6B_HUMAN	Ras-related protein Rab-6A
-1.41941	-2.39548	0.976067	19.2072	19.3249	19.5536	17.6205	18.1924	16.5957	17.3974	17.2232	18.0075	19.0052	19.1779	19.4287	18.5504	18.2608	16.557	16.3111	16.4124	16.8211	19.4024	18.7095	19.1381	17.7553	18.0419	18.5987	16.6642	16.7224	15.8289	19.2164	17.797	16.8209	4.14118	0.000578723	-1.41941	-5.29712	7.76618	0	-2.39548	-10.3436	2.00627	0.0373994	0.976066	2.92773	AP3B1	O00203	O00203	AP3B1_HUMAN	AP-3 complex subunit beta-1
1.23262	0.562586	0.670031	20.2029	20.1501	20.2538	21.567	21.6874	21.9606	21.3142	20.5119	20.984	19.3427	20.3244	20.2721	20.0039	20.9165	21	20.5438	20.4443	20.0225	19.8164	19.8604	19.3172	21.4495	21.0483	21.0006	20.1118	20.2311	20.4399	19.9489	21.1815	20.5115	4.16432	0.000578947	1.23262	5.32403	2.0405	0.00656498	0.562586	2.96561	1.93625	0.0428833	0.670031	2.84999	AKR1C1	Q04828	P42330;Q04828	AK1C1_HUMAN	Aldo-keto reductase family 1 member C1
-1.36036	-1.15083	-0.209534	19.6482	19.7313	19.2734	17.6619	18.7985	17.863	18.8108	18.7413	18.8283	19.4316	19.7342	19.9235	18.8103	19.0611	17.0672	18.3351	17.9345	18.3949	19.5295	19.471	19.6511	17.3738	18.6227	18.8918	18.2712	18.2476	18.4726	19.5993	18.2389	18.4485	4.12321	0.000580913	-1.36036	-5.27626	7.37324	0	-1.15083	-9.69255	0.349803	0.637287	-0.209534	-0.779808	RPRD1B	Q9NQG5	Q9NQG5	RPR1B_HUMAN	Regulation of nuclear pre-mRNA domain-containing protein 1B
-1.44585	-1.88446	0.438606	18.7906	18.6811	19.8151	16.1464	17.534	17.2631	17.2814	17.075	17.7813	18.6784	18.8049	19.318	18.3971	17.8893	16.7661	16.9525	16.5479	17.0652	18.4777	18.482	18.7129	17.1182	17.3474	18.2865	16.6212	17.0294	16.4466	18.8623	17.4164	16.9778	4.03792	0.000629921	-1.44585	-5.17758	7.2275	0	-1.88446	-9.4589	0.883288	0.276183	0.438606	1.59251	TJP1	Q07157	Q07157	ZO1_HUMAN	Tight junction protein ZO-1
-0.832451	-1.26884	0.436384	17.8109	17.7495	18.7704	17.3526	17.5775	17.0089	16.9082	16.7637	17.6542	18.3997	17.9973	18.873	17.9311	17.2432	17.3246	17.1497	17.3245	17.0932	18.3693	18.339	18.345	17.3316	17.6125	17.7801	16.6564	16.6464	17.0383	18.2949	17.4624	17.0261	4.03941	0.000632411	-0.832451	-5.17929	5.88627	0	-1.26883	-7.48546	2.06991	0.033894	0.436383	2.9981	TAF9	Q16594	Q16594;Q9HBM6	TAF9_HUMAN	Transcription initiation factor TFIID subunit 9
-0.787729	-2.40711	1.61938	23.7072	23.633	23.6587	23.3205	22.2287	23.6524	21.0331	22.7603	23.0846	23.6213	23.9113	24.1907	23.1777	22.9263	22.9928	20.6527	20.022	21.2387	23.8985	23.482	23.7649	22.6383	22.812	23.0292	20.9967	21.7433	20.6721	23.7631	22.9753	21.3559	4.02651	0.000638132	-0.787729	-5.16442	5.54275	0	-2.40711	-7.02534	3.41855	0.0037732	1.61938	4.47675	MCM7	P33993	P33993	MCM7_HUMAN	DNA replication licensing factor MCM7
0.89081	0.150507	0.740303	19.7462	19.5916	20.3086	20.842	20.0818	20.9222	20.4233	20.227	20.0158	19.2651	19.5046	20.2024	20.3022	20.4687	20.4649	19.4861	18.7959	19.5309	19.3474	19.2823	19.1051	20.228	20.2683	20.7925	19.6163	19.9476	19.6653	19.5948	20.4856	19.7453	4.02879	0.000640625	0.89081	5.16704	0.310173	0.478262	0.150508	0.707252	2.91438	0.00759365	0.740302	3.92128	ARPP19	P56211	P56211	ARP19_HUMAN	cAMP-regulated phosphoprotein 19
-2.46505	-2.06418	-0.400873	21.4877	20.4917	21.3156	17.2206	18.7972	16.9681	20.0594	20.7373	19.644	20.6968	20.4333	21.3177	20.1982	19.0166	15.9064	17.7519	17.9489	18.647	19.7613	20.0259	20.4325	18.1021	18.6653	18.9024	17.627	17.6758	17.2936	20.6625	18.1974	18.5983	4.03202	0.000643137	-2.46505	-5.17077	3.41548	0.000301439	-2.06418	-4.47333	0.289433	0.688181	-0.400873	-0.668199	CLU	P10909	P10909	CLUS_HUMAN	Clusterin
0.693783	0.687185	0.00659752	23.5522	23.4443	23.9369	24.0138	24.3945	24.5539	24.5775	24.1648	24.6761	23.5199	23.9529	24.1842	24.0965	24.6378	24.4486	24.0442	23.8444	24.4653	23.5902	23.2879	23.0935	24.204	24.2032	24.2538	24.2134	24.4141	24.3468	23.618	24.3118	24.3052	3.99853	0.000653992	0.693783	5.1322	3.64043	0.000173913	0.687187	4.72493	0.0204596	0.975927	0.00659688	0.0586176	GDI1;GDI2	P31150;P50395	P31150;P50395	GDIA_HUMAN;GDIB_HUMAN	Rab GDP dissociation inhibitor alpha
-0.863338	-1.16692	0.303579	21.2534	21.1763	21.4774	19.4281	20.0954	20.689	20.4173	20.2361	21.1175	21.0558	21.0993	21.6264	20.0714	20.3727	20.4152	19.5822	19.1296	20.1199	20.9262	20.4787	20.992	20.2783	20.2742	20.6912	19.4376	19.9332	19.6098	21.1206	20.2573	19.9537	3.99919	0.000656489	-0.863337	-5.13296	3.97973	9.375e-05	-1.16692	-5.11058	0.66096	0.401428	0.303581	1.28146	MYH9	P35579	P35579	MYH9_HUMAN	Myosin-9
-1.53078	-2.17747	0.64669	18.5139	18.555	17.6377	17.0923	17.1784	16.6754	16.9217	16.8039	15.8673	19.1075	18.9667	19.438	18.555	17.4207	15.9421	17.1201	16.9943	17.1906	19.1646	18.9244	18.979	17.3984	17.8198	17.4278	16.5785	15.479	16.7343	18.8096	17.2789	16.6322	4.00894	0.000659004	-1.53077	-5.14418	6.48293	0	-2.17746	-8.32623	1.27585	0.141849	0.64669	2.08957	EPB41L2	O43491	O43491	E41L2_HUMAN	Band 4.1-like protein 2
0.778381	-0.00744438	0.785826	26.808	27.1511	27.4881	28.1356	27.4881	28.32	27.7982	27.6159	27.4814	27.0475	27.3775	27.8276	27.5844	27.9591	27.8387	27.5483	26.1581	27.1722	27.1847	26.867	27.0545	28.2369	27.8414	28.4072	26.8465	27.1356	26.9828	27.2007	27.9791	27.1932	4.01183	0.000661538	0.778383	5.14751	0.0130367	0.973148	-0.00744375	-0.0376559	2.95964	0.00724752	0.785826	3.9708	ACTB;ACTBL2;ACTG1	P60709;P63261;Q562R1	P60709;P62736;P63261;P63267;P68032;P68133;Q562R1	ACTBL_HUMAN;ACTB_HUMAN;ACTG_HUMAN	Actin, cytoplasmic 1
-0.454105	-0.762888	0.308783	23.1924	23.1472	23.1034	22.7939	22.802	22.9761	22.8333	22.545	22.3801	23.2494	23.1858	23.1241	22.9851	22.696	22.4343	22.0611	22.0923	22.763	23.5355	22.994	23.3177	22.3936	22.7589	22.9225	22.4431	22.6221	22.2435	23.2055	22.7514	22.4426	4.0147	0.000664093	-0.454104	-5.15081	5.70581	0	-0.762888	-7.24169	1.7545	0.0596526	0.308783	2.64636	RPS28	P62857	P62857	RS28_HUMAN	Small ribosomal subunit protein eS28
0.671877	0.865923	-0.194046	20.5229	20.2817	20.1686	20.8059	20.9708	21.2247	21.6688	21.4139	21.8681	20.4115	20.828	20.9507	20.9789	21.1335	21.1801	20.5867	20.7144	21.0975	20.6157	20.1444	19.7977	21.2272	21.0142	21.2326	21.3399	21.4963	21.3288	20.4135	21.0853	21.2794	4.01951	0.000666667	0.671876	5.15635	3.61843	0.000197761	0.865923	4.7002	0.679983	0.389489	-0.194047	-1.30926	ARL6IP5	O75915	O75915	PRAF3_HUMAN	PRA1 family protein 3
0.608267	0.413998	0.194269	21.0838	20.8841	21.2529	21.6357	21.475	21.8584	21.9739	21.3805	22.0085	21.023	21.2379	21.7741	21.6251	21.9116	21.5359	21.2148	20.5191	21.6855	21.2315	20.6795	20.8834	21.8067	21.7236	21.9526	21.5358	21.8038	21.6544	21.1167	21.725	21.5307	3.98956	0.000709434	0.608267	5.12189	1.39693	0.0302196	0.413998	2.23417	0.60115	0.44229	0.194269	1.19231	CLTA	P09496	P09496	CLCA_HUMAN	Clathrin light chain A
0.754919	0.613895	0.141024	20.7451	20.5788	20.852	21.1615	21.4482	21.6947	21.9084	21.3381	21.9163	20.5508	20.9608	21.5252	21.1711	21.7648	21.3405	20.9763	20.5404	21.3601	20.8603	20.4019	20.3369	21.4767	21.6601	21.8885	21.2554	21.6836	21.3583	20.7569	21.5118	21.3708	3.99105	0.000712121	0.75492	5.12361	2.29717	0.00354973	0.613895	3.24776	0.377995	0.612149	0.141025	0.829915	HRAS;KRAS;NRAS	P01111;P01112;P01116	P01111;P01112;P01116	RASH_HUMAN;RASK_HUMAN;RASN_HUMAN	GTPase NRas
-1.9733	-1.74325	-0.230051	20.13	20.1232	20.2788	18.7191	18.1332	16.9917	18.461	19.9331	20.5272	20.4004	20.5495	21.0311	18.6085	19.0672	16.6961	17.9669	16.6046	18.6356	19.762	19.3901	19.871	16.9635	19.1219	19.4753	17.8204	18.1075	17.7905	20.1707	18.1974	18.4274	3.97897	0.000716418	-1.9733	-5.10971	3.08703	0.000669617	-1.74325	-4.11046	0.174761	0.798677	-0.23005	-0.43593	QPRT	Q15274	Q15274	NADC_HUMAN	Nicotinate-nucleotide pyrophosphorylase [carboxylating]
-0.786634	-1.63741	0.850773	21.8173	21.6759	22.1482	21.1786	20.3081	21.2689	20.4847	20.6835	21.2148	21.9845	22.0154	22.571	21.4076	21.1409	21.1637	20.176	19.9031	20.751	21.8661	21.5723	21.6677	21.175	21.0478	21.5481	19.6287	19.9125	19.8274	21.9243	21.1376	20.2868	3.98061	0.000719101	-0.786635	-5.1116	6.30573	0	-1.63741	-8.07072	3.03285	0.00632982	0.850772	4.051	FLNA	P21333	P21333	FLNA_HUMAN	Filamin-A
-2.71413	-2.32966	-0.38447	21.198	21.2735	21.5629	17.3007	19.2792	17.7988	19.7212	19.8391	19.5318	20.6567	21.3294	21.8333	19.2944	19.5518	16.4114	18.4315	15.8846	18.563	21.2203	20.7606	21.1241	16.4041	20.0184	20.4728	19.3135	19.4169	19.2901	21.2176	18.5035	18.888	3.98341	0.000721805	-2.71413	-5.11482	4.29685	7.19794e-05	-2.32966	-5.47905	0.246177	0.726718	-0.384471	-0.584075	HMGA1	P17096	P17096	HMGA1_HUMAN	High mobility group protein HMG-I/HMG-Y
0.510136	0.515554	-0.00541878	22.8556	22.7604	22.9928	23.159	23.2661	23.5933	23.6933	23.0256	23.6428	22.7467	23.026	23.2818	23.0545	23.5398	23.3116	23.1291	22.9645	23.43	22.8005	22.517	22.6316	23.3152	23.3363	23.628	23.412	23.5739	23.3814	22.8458	23.356	23.3614	3.96145	0.000735294	0.510135	5.0896	3.35876	0.000334714	0.515553	4.41032	0.0171183	0.980174	-0.00541814	-0.0492234	CLTC	Q00610	P53675;Q00610	CLH1_HUMAN	Clathrin heavy chain 1
-0.885199	-2.15039	1.2652	20.6724	20.5953	20.5425	19.6296	19.1679	19.8703	18.8247	18.6034	19.2439	20.7411	20.9794	21.0873	20.3276	20.0181	19.4401	18.3796	17.8629	18.8899	20.9225	20.4584	20.7068	19.5265	20.0517	20.7073	18.4445	18.6517	18.4515	20.7451	19.8599	18.5947	3.96551	0.000738007	-0.885198	-5.09426	9.97489	0	-2.15039	-14.6761	4.88731	0.000666667	1.2652	6.19014	QKI	Q96PU8	Q96PU8	QKI_HUMAN	KH domain-containing RNA-binding protein QKI
-0.455931	-0.730816	0.274885	23.4241	23.4268	23.4435	23.0324	22.7405	23.1438	23.1377	22.8239	23.1418	23.4382	23.7093	23.986	23.0985	23.2212	23.1016	22.536	22.3347	22.7427	23.6619	23.3262	23.6582	23.1548	23.0968	23.3812	22.8414	23.0394	22.899	23.5638	23.1079	22.833	3.97235	0.000740741	-0.455929	-5.10212	5.09943	7.7821e-06	-0.730815	-6.45471	1.70345	0.0654711	0.274886	2.58857	DHX9	Q08211	Q08211	DHX9_HUMAN	ATP-dependent RNA helicase A
1.45218	1.58336	-0.13118	22.2818	22.0914	22.2575	23.2458	24.0246	23.8729	24.3995	23.3838	23.7882	21.2706	22.0778	22.142	21.4731	23.6709	23.071	22.6642	22.3183	23.0954	21.8634	21.6238	21.265	23.4175	23.5516	23.6155	23.743	23.9555	23.7754	21.8748	23.327	23.4582	3.97514	0.000743494	1.45218	5.10532	4.85993	1.35593e-05	1.58336	6.15636	0.154958	0.819911	-0.131179	-0.392442	INA	Q16352	Q16352	AINX_HUMAN	Alpha-internexin
-1.83988	-2.94733	1.10745	19.1794	19.0381	19.1294	17.1705	17.7364	16.0873	17.0678	17.4263	16.5719	19.6596	18.9711	18.8412	18.3416	17.4475	17.3913	16.9828	15.9837	16.144	19.7288	19.3293	19.6517	15.8956	17.6288	19.2707	15.4587	15.6066	15.761	19.281	17.4411	16.3336	3.95344	0.000747253	-1.83988	-5.08041	8.33706	0	-2.94733	-11.348	1.75822	0.0592318	1.10745	2.65056	HELLS	Q9NRZ9	Q9NRZ9	HELLS_HUMAN	Lymphoid-specific helicase
2.83051	3.16146	-0.330948	20.8973	20.1499	16.5323	21.5678	22.3271	22.4865	23.1245	22.0065	22.5979	19.87	20.4963	16.4689	21.4601	22.5881	22.041	22.1518	21.8206	22.6034	19.8258	19.5523	19.4904	21.7715	22.1516	22.364	22.2557	22.721	22.4549	19.2537	22.0842	22.4151	3.95085	0.000759124	2.83051	5.07743	4.4625	3.93258e-05	3.16146	5.67504	0.997738	0.228448	-0.330947	-1.74296	STX1B	P61266	P61266	STX1B_HUMAN	Syntaxin-1B
0.791788	0.873415	-0.0816269	19.5142	19.8	19.6147	20.0244	20.6303	20.3524	20.9945	20.3481	20.8097	19.6313	20.012	20.1003	20.0689	21.0005	20.8451	20.1469	20.0479	20.494	19.8061	19.1325	19.3784	20.1054	20.3681	20.7205	20.5826	20.9426	20.484	19.6655	20.4573	20.5389	3.93214	0.000768116	0.791788	5.056	4.5828	3.61991e-05	0.873414	5.81902	0.205604	0.764497	-0.0816267	-0.501474	DNM1;DNM2	P50570;Q05193	P50570;Q05193	DYN1_HUMAN;DYN2_HUMAN	Dynamin-2
-0.478657	-1.06945	0.590792	22.5537	22.5525	22.552	21.9639	21.7995	22.2157	21.7444	21.2555	22.1628	22.6545	22.7091	23.0947	22.4255	22.2224	22.0741	21.4893	21.0634	21.7228	22.3719	22.3698	22.5809	22.1148	22.0374	22.2778	21.5188	21.4605	21.3965	22.6043	22.1257	21.5349	3.9328	0.000770909	-0.478658	-5.05675	6.52055	0	-1.06945	-8.38115	3.73896	0.00239456	0.590791	4.83611	RPS5	P46782	P46782	RS5_HUMAN	Small ribosomal subunit protein uS7
0.855806	0.676411	0.179396	19.9562	19.4604	19.7819	19.7557	20.6038	20.5765	21.1087	19.3355	20.8919	19.248	19.8864	20.3056	20.289	21.0961	20.3354	19.86	19.1489	20.9096	19.6146	19.3294	19.3094	20.5967	20.6311	20.7098	20.5037	20.6273	20.594	19.6547	20.5105	20.3311	3.91253	0.000805755	0.855805	5.03356	1.66964	0.0157652	0.67641	2.55013	0.291879	0.686661	0.179395	0.672846	POTEI	P0CG38	P0CG38	POTEI_HUMAN	POTE ankyrin domain family member I
-1.30308	-1.80872	0.50564	18.8752	18.2701	19.3478	16.5471	18.13	16.8342	16.6965	16.5159	17.9873	18.5902	18.5078	19.0374	18.3314	17.3591	17.3977	17.3487	16.1849	16.7771	18.7315	18.6485	18.8127	16.47	18.0411	17.9829	16.8827	17.3707	16.7787	18.7579	17.4548	16.9492	3.91384	0.000808664	-1.30308	-5.03505	6.74907	0	-1.80872	-8.71984	0.966454	0.241166	0.505642	1.70238	NUP133	Q8WUM0	Q8WUM0	NU133_HUMAN	Nuclear pore complex protein Nup133
0.706331	0.790648	-0.0843163	19.5315	19.7843	19.8382	20.1261	20.8365	20.6932	20.85	20.2372	20.6117	19.3495	20.0471	19.9195	19.8336	20.7479	20.5785	20.1469	19.7504	20.1771	19.9789	19.9339	19.4574	20.2215	20.4181	20.7418	21.0609	21.1958	20.9261	19.76	20.4664	20.5507	3.87895	0.000864111	0.70633	4.99519	3.24093	0.000475591	0.790647	4.27991	0.16795	0.806774	-0.0843173	-0.421105	STMN2	Q93045	Q93045	STMN2_HUMAN	Stathmin-2
-1.43329	-1.99821	0.564917	18.5498	19.1726	19.1402	17.238	16.2636	17.7119	16.658	17.5744	16.2475	17.9759	18.622	17.0422	16.3906	17.3383	17.2053	16.5742	16.791	16.6192	18.6653	18.293	18.5284	17.0896	17.6149	16.2376	15.2722	15.7874	16.4817	18.4433	17.01	16.4451	3.88129	0.000867133	-1.43329	-4.99786	5.19175	8.40336e-06	-1.99821	-6.57152	1.17578	0.167075	0.564916	1.96747	FKBP5	Q13451	Q13451	FKBP5_HUMAN	Peptidyl-prolyl cis-trans isomerase FKBP5
-1.2093	-1.08614	-0.123163	22.5903	23.0558	22.5535	21.6874	21.748	20.4462	22.2314	21.463	20.2227	22.3947	22.4703	22.0095	21.727	22.2514	20.2847	21.4168	21.6331	21.2751	22.9574	22.6854	22.8886	21.5953	21.7369	21.2447	21.841	21.956	21.791	22.6228	21.4135	21.5367	3.89213	0.000868327	-1.2093	-5.01023	3.8365	0.000141667	-1.08614	-4.9468	0.170438	0.803787	-0.123162	-0.426536	HNRNPF;HNRNPH1	P31943;P52597	P31943;P52597	HNRH1_HUMAN;HNRPF_HUMAN	Heterogeneous nuclear ribonucleoprotein H
1.43484	1.31479	0.120049	16.1139	17.2077	17.2905	18.049	18.2908	17.5748	18.7119	17.1249	18.2332	16.7113	17.4303	16.8349	18.2683	18.839	19.7938	17.8624	18.7426	18.2321	16.7852	16.7995	16.8827	17.1066	18.3074	18.74	18.3242	18.4875	18.1705	16.8951	18.33	18.2099	3.88248	0.000870175	1.43484	4.99922	4.97586	7.25953e-06	1.31479	6.29995	0.156144	0.81913	0.12005	0.395079	BRSK2	Q8IWQ3	Q8IWQ3	BRSK2_HUMAN	Serine/threonine-protein kinase BRSK2
0.79052	0.47621	0.31431	19.738	19.5874	19.6986	20.0183	20.5322	20.6462	20.5969	19.7111	20.3228	19.4708	20.0052	20.273	19.8633	20.8316	20.3478	19.7172	19.3755	20.1197	19.7732	19.4244	19.4005	20.4541	20.7884	21.004	20.4089	20.8468	20.5582	19.7079	20.4984	20.1841	3.89412	0.000871429	0.790518	5.01251	1.64048	0.0168132	0.476208	2.51687	0.834686	0.300264	0.31431	1.52685	NAGK	Q9UJ70	Q9UJ70	NAGK_HUMAN	N-acetyl-D-glucosamine kinase
-2.41503	-2.07507	-0.339958	20.4991	20.578	20.4096	19.8934	17.8596	16.3343	18.5288	19.0994	20.3966	20.5061	20.8083	20.7603	19.4428	18.5691	16.7446	18.5894	18.1175	18.8006	21.0915	20.4446	21.2079	16.7069	19.151	19.8683	17.7555	18.1726	18.1694	20.7006	18.2856	18.6255	3.88501	0.000873239	-2.41503	-5.0021	5.90279	0	-2.07507	-7.50801	0.269707	0.706361	-0.339957	-0.630305	CTSC	P53634	P53634	CATC_HUMAN	Dipeptidyl peptidase 1
-2.10472	-1.54934	-0.555387	20.1004	19.6057	20.5441	16.8109	17.3447	17.5823	18.8575	19.2698	17.6731	19.4393	19.9773	20.5332	19.7338	19.4206	17.0544	16.2787	20.2189	19.0363	18.9755	20.0433	19.0899	16.81	16.8051	17.8044	18.2397	18.2361	16.5547	19.8121	17.7073	18.2627	3.89837	0.000874552	-2.10472	-5.01737	2.36926	0.00302983	-1.54933	-3.32659	0.467447	0.539322	-0.555389	-0.981738	GOLM1	Q8NBJ4	Q8NBJ4	GOLM1_HUMAN	Golgi membrane protein 1
0.604015	0.623211	-0.0191956	20.1014	20.1557	20.4935	20.6027	20.8018	21.1109	21.0844	20.78	21.2033	20.0765	20.548	20.7672	20.4927	20.8885	21.0039	20.5204	20.4824	20.9589	20.3199	19.9035	20.0799	20.8456	20.9108	21.2249	20.9088	21.2343	20.8822	20.2717	20.8757	20.8949	3.887	0.000876325	0.604016	5.00438	3.73043	0.000155533	0.623211	4.82646	0.0592535	0.931169	-0.0191945	-0.163126	YKT6	O15498	O15498	YKT6_HUMAN	Synaptobrevin homolog YKT6
-1.00288	-0.909462	-0.0934181	17.9193	18.0994	17.8662	16.5816	17.8705	16.5291	16.7866	17.1754	17.3927	17.7461	18.5679	18.2752	17.0003	17.2926	16.8073	16.3525	18.2015	16.9543	18.0876	17.9993	18.7104	17.3066	16.9316	17.926	17.7426	17.5017	16.9789	18.1413	17.1384	17.2318	3.88747	0.000879433	-1.00288	-5.00491	3.24434	0.000470032	-0.909462	-4.28368	0.147004	0.830385	-0.0934177	-0.37464	NUP160	Q12769	Q12769	NU160_HUMAN	Nuclear pore complex protein Nup160
-2.2506	-2.09966	-0.150938	20.4318	20.3562	20.6031	15.8565	19.3578	17.1792	18.9756	19.1431	17.4541	20.3716	20.4392	20.5333	19.5794	19.4046	16.6299	18.5933	18.4192	18.0359	20.5137	20.1411	20.3102	17.8771	18.5707	18.9898	17.9931	18.0629	18.1261	20.4111	18.1605	18.3115	3.86697	0.000888889	-2.2506	-4.98152	8.44194	0	-2.09966	-11.5405	0.12001	0.861723	-0.150938	-0.312684	LIG3	P49916	P49916	DNLI3_HUMAN	DNA ligase 3
0.670273	0.510836	0.159437	24.9024	24.8994	25.1629	25.1903	25.4076	25.9301	25.8852	25.0801	25.676	24.6516	25.1418	25.4923	25.4199	25.6426	25.47	25.4307	24.7283	25.6189	24.6289	24.5827	24.5035	25.6367	25.4489	25.852	25.3155	25.4743	25.3543	24.8851	25.5553	25.3959	3.86566	0.000899654	0.670273	4.98003	2.28318	0.00366558	0.510836	3.23246	0.579034	0.457043	0.159437	1.15862	YWHAZ	P63104	P63104	1433Z_HUMAN	14-3-3 protein zeta/delta
0.614464	0.511484	0.10298	23.8973	23.7753	23.8829	24.1968	24.9464	24.5751	24.7105	24.0909	24.566	23.7278	24.0833	23.8477	24.1981	24.4284	24.233	24.0471	24.1628	24.2997	24.1088	23.7233	23.2748	24.1338	24.3964	24.7433	24.3602	24.3653	24.3221	23.8135	24.4279	24.3249	3.85449	0.000965517	0.614465	4.96729	3.62829	0.000184038	0.511485	4.71128	0.405746	0.588506	0.10298	0.878119	MAP1A;MAP1B	P46821;P78559	P46821;P78559	MAP1A_HUMAN;MAP1B_HUMAN	Microtubule-associated protein 1B
-1.45437	-1.79278	0.338406	19.804	19.4919	19.6401	17.6461	18.6602	17.6323	18.4445	16.879	17.1989	19.2187	19.2116	20.2284	18.6348	18.1776	16.9538	18.2727	16.7333	17.9869	19.2193	19.1264	19.0541	16.7577	18.4118	19.0308	17.2267	18.473	17.6445	19.4438	17.9895	17.6511	3.84692	0.000975945	-1.45437	-4.95867	5.46863	0	-1.79278	-6.92818	0.464938	0.540554	0.338405	0.977612	FKBP9	O95302	O95302	FKBP9_HUMAN	Peptidyl-prolyl cis-trans isomerase FKBP9
-1.17955	-1.90157	0.722017	18.7332	18.5001	19.1289	17.5413	17.5012	16.8589	16.9122	17.0784	16.376	18.2975	18.3378	18.6145	17.5482	17.1356	15.9879	16.6792	15.7066	17.5583	18.6501	18.4446	18.1135	18.015	17.435	18.1813	16.8935	16.927	15.5749	18.5356	17.356	16.634	3.84628	0.000986301	-1.17955	-4.95794	6.28485	0	-1.90157	-8.04094	1.50807	0.0938107	0.722017	2.36436	INTS3	Q68E01	Q68E01	INT3_HUMAN	Integrator complex subunit 3
1.59996	2.8134	-1.21344	17.7265	16.582	17.0671	17.9754	18.5223	18.0384	20.0532	18.825	19.8906	16.4718	16.6399	16.6919	18.3963	19.2148	17.2872	18.5605	18.4367	19.4798	15.9872	16.7327	15.6471	16.8621	18.9727	18.6767	19.623	20.2102	19.7877	16.6163	18.2162	19.4296	3.84377	0.000996587	1.59996	4.95508	7.26097	0	2.8134	9.51221	2.62001	0.0124354	-1.21344	-3.60008	SYNGR3	O43761	O43761	SNG3_HUMAN	Synaptogyrin-3
-1.80551	-2.26209	0.456579	19.5204	19.3531	19.2165	16.4597	17.473	16.8071	18.1398	16.4161	17.6631	19.5089	19.5796	20.0654	18.7965	18.5886	16.3449	16.3468	15.9705	17.6486	19.7473	19.225	19.6753	17.5192	18.4594	19.1935	18.225	17.7635	17.3593	19.5435	17.738	17.2814	3.82975	0.00101351	-1.80551	-4.93912	6.10943	0	-2.26209	-7.79349	0.488696	0.521957	0.45658	1.01639	RFC4	P35249	P35249	RFC4_HUMAN	Replication factor C subunit 4
0.719143	0.371094	0.348049	21.2543	21.2537	21.4639	21.8533	22.0305	22.2761	22.2517	21.6006	22.1289	21.3138	21.8217	22.0998	21.9041	22.4117	22.0428	21.4204	20.9405	21.9067	21.4345	20.8971	20.9434	21.9414	22.1087	22.3858	21.675	22.0799	21.8181	21.3869	22.106	21.758	3.83193	0.00101695	0.719142	4.9416	1.19297	0.0498404	0.371093	1.98863	1.44239	0.105228	0.348049	2.28769	ACTR1A;ACTR1B	P42025;P61163	P42025;P61163	ACTY_HUMAN;ACTZ_HUMAN	Beta-centractin
0.571507	0.290089	0.281418	25.8811	25.7651	26.0584	26.6144	26.4763	26.8971	26.656	26.2127	26.378	25.6835	26.0747	26.379	25.9391	26.4595	26.5453	26.0246	26.1484	25.9772	25.8941	25.7539	25.622	26.3661	26.4026	26.5552	25.9941	26.2581	26.0737	25.9013	26.4728	26.1914	3.83282	0.00102041	0.571507	4.94261	1.79941	0.0115803	0.290088	2.69697	1.64391	0.0725993	0.281419	2.5208	CFL1	P23528	P23528	COF1_HUMAN	Cofilin-1
0.619772	0.552832	0.0669403	20.1736	20.1077	20.4259	20.6612	20.8492	21.0184	21.2067	20.5724	21.1118	20.0336	20.5933	20.8457	20.6025	20.9795	20.7329	20.5101	19.999	20.9151	20.4708	20.0811	20.0787	21.1813	20.9959	21.3675	20.9786	21.4165	21.0757	20.3123	20.932	20.8651	3.81334	0.0010301	0.619772	4.92046	2.25174	0.00398494	0.552831	3.19802	0.159229	0.815577	0.0669407	0.40192	GRB2	P62993	P62993	GRB2_HUMAN	Growth factor receptor-bound protein 2
-1.61258	-1.49744	-0.115141	19.9239	19.8921	20.1915	19.0313	18.0551	17.2583	18.65	18.544	19.4238	19.9411	19.9917	20.5258	18.8469	18.7148	18.0682	18.0957	18.164	18.1619	19.6534	19.1008	19.5326	16.4692	18.6137	19.1822	18.188	18.1863	17.8623	19.8614	18.2489	18.364	3.81762	0.00103356	-1.61258	-4.92533	5.76443	0	-1.49744	-7.32037	0.133078	0.845454	-0.11514	-0.342985	ACADVL	P49748	P49748	ACADV_HUMAN	Very long-chain specific acyl-CoA dehydrogenase, mitochondrial
0.646807	0.745136	-0.0983295	21.6325	21.639	21.6891	22.0564	22.3796	22.561	22.9851	22.2175	22.7873	21.4915	22.0548	22.1924	21.8416	22.6641	22.3714	21.9257	21.8549	22.2159	21.8672	21.4153	21.4325	22.227	22.4187	22.7158	22.7076	22.8343	22.592	21.7127	22.3595	22.4578	3.81823	0.00103704	0.646806	4.92601	3.44276	0.000294017	0.745136	4.50369	0.248144	0.72481	-0.0983298	-0.587986	NSF	P46459	P46459	NSF_HUMAN	Vesicle-fusing ATPase
-1.97873	-2.37384	0.395115	19.7179	19.6037	20.7338	16.7812	16.9702	18.056	17.5305	17.203	16.3606	18.099	18.5758	19.6453	16.6265	16.965	17.5416	15.9227	16.3785	16.4975	17.4211	18.0686	18.3092	16.6488	16.7063	16.0704	16.2014	16.5105	16.2053	18.9083	16.9296	16.5344	3.80604	0.00104636	-1.97873	-4.91217	4.75988	2.60586e-05	-2.37384	-6.03363	NaN	1	0	NaN	DPPA4	Q7L190	Q7L190	DPPA4_HUMAN	Developmental pluripotency-associated protein 4
0.793255	0.460548	0.332706	20.6667	21.0777	20.8671	22.2078	21.4045	21.9587	21.8249	21.4382	22.0906	21.3956	21.1699	21.9183	22.3103	22.0615	21.8046	21.2715	20.9478	21.8861	21.3221	20.9501	21.0721	21.5122	22.0461	22.2731	21.6063	21.7781	21.7412	21.16	21.9532	21.6205	3.80653	0.00104983	0.793256	4.91272	1.84325	0.0104049	0.460548	2.74616	1.28173	0.140808	0.332708	2.09666	FAU	P62861	P62861	RS30_HUMAN	Ubiquitin-like FUBI-ribosomal protein eS30 fusion protein
-1.25577	-0.653854	-0.601917	19.7097	19.212	19.4048	16.6259	17.9426	17.8591	18.3482	17.9955	18.1906	17.8122	18.8057	18.7508	17.517	17.6308	17.0161	16.999	17.6384	18.569	18.6995	18.4314	18.6585	17.3355	18.3494	17.9063	18.6447	18.7476	18.4669	18.8316	17.5758	18.1778	3.80835	0.00105333	-1.25577	-4.91478	1.60489	0.0183763	-0.653854	-2.47613	1.49551	0.0960366	-0.601917	-2.34976	ME3	Q16798	Q16798	MAON_HUMAN	NADP-dependent malic enzyme, mitochondrial
-1.23513	-1.4319	0.196764	19.3888	19.0708	19.0066	18.6679	17.9533	18.5356	16.818	18.0232	18.0753	19.0717	18.6984	18.5115	18.0981	17.7489	16.3815	17.4821	17.4528	17.8632	19.1835	19.0907	18.8536	17.2673	17.8776	17.2293	17.4134	17.2651	17.5956	18.9862	17.7511	17.5543	3.7986	0.00105611	-1.23513	-4.90371	6.96657	0	-1.4319	-9.05065	0.32117	0.662294	0.196763	0.727649	SLC30A1	Q9Y6M5	Q9Y6M5	ZNT1_HUMAN	Proton-coupled zinc antiporter SLC30A1
0.53364	0.775408	-0.241768	21.8407	21.7223	22.0189	22.1091	22.3247	22.4081	22.829	22.262	23.0111	21.9367	22.1475	22.2599	22.2762	22.7614	22.393	22.4369	22.2733	22.7425	21.7788	21.742	21.4575	22.455	22.2297	22.7499	22.6728	22.8474	22.8079	21.8783	22.4119	22.6537	3.77491	0.00106494	0.53364	4.87682	5.08323	7.72201e-06	0.775408	6.43432	1.27693	0.141601	-0.241768	-2.09088	CYCS	P99999	P99999	CYC_HUMAN	Cytochrome c
0.916668	1.33306	-0.416388	17.0531	16.4715	17.6359	17.6605	17.8848	17.3762	18.7183	17.9596	18.4016	16.633	17.0284	16.7052	17.2097	18.055	18.2417	17.7905	17.9239	17.8207	17.0028	17.1544	16.4479	17.4249	18.2308	18.2986	18.5491	18.7348	18.2313	16.9036	17.8202	18.2366	3.77823	0.0010684	0.916668	4.8806	5.8601	0	1.33306	7.44982	1.3832	0.117606	-0.416387	-2.21792	DSG3	P32926	P32926	DSG3_HUMAN	Desmoglein-3
-0.778431	-1.10853	0.330095	21.2558	21.0005	21.0933	20.0853	20.2023	20.938	20.4737	20.059	20.3479	20.8396	21.1885	21.1523	19.9041	20.1125	20.3556	18.8844	18.8384	19.3634	21.0564	20.5643	20.5721	19.4961	20.0813	20.542	20.0912	20.5022	20.1861	20.9692	20.1908	19.8607	3.78109	0.0010719	-0.778431	-4.88384	3.62375	0.000194574	-1.10853	-4.70617	0.661504	0.401063	0.330096	1.28226	COX7A2	P14406	P14406	CX7A2_HUMAN	Cytochrome c oxidase subunit 7A2, mitochondrial
-2.04363	-2.19	0.146376	21.7649	21.5889	21.7946	20.4327	19.2666	20.4749	19.69	20.5538	21.4897	21.3629	21.3067	21.903	20.0884	19.5478	16.7398	18.7009	18.8118	18.9858	21.5311	20.8042	21.4329	18.4112	19.7981	20.3371	18.5016	18.7254	18.3204	21.4988	19.4552	19.3088	3.77003	0.00107443	-2.04363	-4.87129	4.62693	3.68664e-05	-2.19	-5.87219	0.102627	0.879829	0.146376	0.271421	SERPINH1	P50454	P50454	SERPH_HUMAN	Serpin H1
-0.671125	-1.55424	0.88311	21.2064	21.1501	21.2316	20.912	19.977	20.5355	19.62	19.9635	20.2694	21.3514	21.4481	21.712	20.9174	20.7894	20.4015	19.592	19.2115	20.0362	21.6224	21.0638	21.1247	20.5203	20.6793	21.138	19.571	19.9589	19.7001	21.3234	20.6523	19.7692	3.78233	0.00107541	-0.671124	-4.88524	8.6559	0	-1.55424	-11.9414	4.4576	0.000918919	0.883112	5.6692	MAT2B	Q9NZL9	Q9NZL9	MAT2B_HUMAN	Methionine adenosyltransferase 2 subunit beta
-1.64216	-1.49258	-0.149586	19.54	19.3804	19.6228	17.1355	18.4848	16.6621	18.7701	15.6765	18.7724	19.1338	19.4752	19.9483	18.1632	18.4727	16.2904	17.9387	18.284	18.2141	19.5158	19.29	19.3437	17.5656	18.4083	19.2878	18.0108	18.2106	17.9395	19.4722	17.83	17.9796	3.78452	0.00107895	-1.64216	-4.88773	3.63842	0.000173421	-1.49258	-4.72268	0.129075	0.850878	-0.149586	-0.333765	METAP2	P50579	P50579	MAP2_HUMAN	Methionine aminopeptidase 2
-1.53462	-1.59588	0.0612679	18.5983	18.8777	18.7841	17.6766	17.6574	16.2857	17.9798	16.8285	16.6512	19.0161	19.0343	19.2762	18.0851	18.5782	16.3664	16.8574	16.6624	17.3298	18.6992	18.6338	19.1061	15.9822	17.5451	18.0376	18.0478	17.6056	17.7003	18.8917	17.3571	17.2959	3.76491	0.00109677	-1.53462	-4.86549	6.17177	0	-1.59588	-7.88087	0.062261	0.927945	0.0612675	0.170905	MTA1	Q13330	Q13330	MTA1_HUMAN	Metastasis-associated protein MTA1
0.637926	0.214228	0.423698	22.0968	22.037	22.3809	22.5955	22.5342	22.9715	23.0436	22.3725	22.8043	21.7909	22.4676	22.748	22.586	22.9951	22.5962	21.9872	21.4619	22.3909	22.2434	21.9394	21.977	22.9346	22.9397	23.2695	22.5078	22.5547	22.486	22.1868	22.8247	22.401	3.74891	0.00112821	0.637926	4.84737	0.588836	0.233208	0.214227	1.1736	1.56347	0.0853928	0.423699	2.42848	RAB13;RAB3A;RAB3B;RAB3C;RAB3D;RAB8A;RAB8B	O95716;P20336;P20337;P51153;P61006;Q92930;Q96E17	O95716;P20336;P20337;P51153;P61006;Q92930;Q96E17	RAB13_HUMAN;RAB3A_HUMAN;RAB3B_HUMAN;RAB3C_HUMAN;RAB3D_HUMAN;RAB8A_HUMAN;RAB8B_HUMAN	Ras-related protein Rab-3D
0.516466	0.272377	0.244089	20.7605	20.6312	20.8361	21.117	21.3162	21.3867	21.2975	20.8307	21.3234	20.6263	21.0085	21.1677	20.9001	21.4503	21.2032	20.6819	20.5698	21.2145	20.7113	20.3668	20.3935	21.1591	21.1492	21.4683	20.8827	21.2331	20.9197	20.7224	21.2389	20.9948	3.74906	0.00113183	0.516467	4.84754	1.31114	0.0369958	0.272378	2.13204	1.35522	0.123632	0.244089	2.18471	NAPA	P54920	P54920	SNAA_HUMAN	Alpha-soluble NSF attachment protein
0.588793	0.393122	0.195671	20.3899	20.2953	20.5195	20.6313	20.8803	21.1916	21.1624	20.4522	21.083	20.2661	20.6916	20.9047	20.6713	21.2407	20.9166	20.6044	20.2893	20.8795	20.3438	20.0198	20.0183	21.0249	20.947	21.2445	20.7393	21.0018	20.7752	20.3832	20.972	20.7763	3.69423	0.00113231	0.588794	4.78556	1.95358	0.00792027	0.393123	2.86926	0.879535	0.277781	0.195671	1.58748	DCTN1	Q14203	Q14203	DCTN1_HUMAN	Dynactin subunit 1
-1.59743	-2.20609	0.608658	19.0781	18.9196	17.0076	17.2639	16.8909	17.9252	16.099	16.8341	19.0913	18.782	18.7863	19.0744	16.7998	16.0402	16.3438	16.0298	16.3028	15.7484	19.0855	18.5215	18.7141	17.5106	16.5144	18.3033	17.0052	15.6389	15.3649	18.6632	17.0658	16.4571	3.73676	0.00113376	-1.59743	-4.83362	3.97259	9.78865e-05	-2.20609	-5.10239	0.710392	0.369251	0.608658	1.35318	DCTD	P32321	P32321	DCTD_HUMAN	Deoxycytidylate deaminase
1.14116	0.852816	0.288349	23.1329	23.0259	23.4407	25.5858	23.846	24.2163	24.3704	26.114	24.3075	22.6276	23.22	23.7057	24.1855	23.8107	24.0261	23.6152	22.9886	23.0223	22.7087	22.4603	22.8317	23.7912	23.6242	24.3381	23.497	23.4889	23.425	23.0171	24.1582	23.8699	3.72811	0.00113565	1.14116	4.82383	1.5706	0.0199865	0.852816	2.4367	0.341173	0.645352	0.288348	0.764228	PTMS	P20962	P20962	PTMS_HUMAN	Parathymosin
-0.640383	-1.49517	0.854788	20.709	20.3706	20.6565	20.1918	19.4174	20.4189	19.5562	19.2853	19.6606	20.9747	20.8582	21.0946	20.4012	20.065	20.0782	18.9517	19.092	19.3236	20.9592	20.5909	20.858	20.0017	20.1643	20.5699	19.3235	19.2664	19.156	20.7858	20.1454	19.2906	3.69447	0.0011358	-0.640382	-4.78583	9.80583	0	-1.49517	-14.2984	5.0902	0.000434783	0.854788	6.44309	CAD	P27708	P27708	PYR1_HUMAN	Multifunctional protein CAD
0.754957	0.450613	0.304344	22.4655	22.2973	22.7476	23.1016	22.9736	23.4562	23.5781	22.898	23.5393	22.3202	22.6842	23.2829	22.9812	23.4855	23.0596	22.4798	22.0828	22.9831	22.3474	21.8139	22.0882	23.3256	23.0929	23.3655	22.6824	23.0147	22.8444	22.4497	23.2046	22.9003	3.73992	0.00113738	0.754957	4.83719	1.31365	0.0367791	0.450611	2.13505	1.02368	0.219222	0.304345	1.77634	SLC25A4;SLC25A5;SLC25A6	P05141;P12235;P12236	P05141;P12235;P12236;Q9H0C2	ADT1_HUMAN;ADT2_HUMAN;ADT3_HUMAN	ADP/ATP translocase 2
-0.458927	-0.961372	0.502445	22.3665	22.3157	22.4562	22.095	21.7374	22.2514	21.6926	21.5105	21.991	22.4512	22.4996	22.9974	22.0641	21.9495	21.8731	21.2167	21.1019	21.5914	22.4674	22.202	22.3903	21.8797	21.9002	22.2658	21.3741	21.6115	21.4043	22.4607	22.0018	21.4993	3.73199	0.00113924	-0.458927	-4.82822	6.49969	0	-0.961372	-8.35067	3.62083	0.00284277	0.502444	4.70289	RPL10A	P62906	P62906	RL10A_HUMAN	Large ribosomal subunit protein uL1
-1.02248	-1.1184	0.0959187	16.3841	18.074	17.6116	16.9503	16.2241	16.8267	18.0165	18.0773	17.3987	17.6764	17.5903	18.0914	16.8226	16.5772	16.5921	16.589	15.7346	15.9643	17.7041	17.7108	17.8571	15.8157	16.564	17.1247	15.9941	15.7218	15.138	17.6333	16.6108	16.5149	3.69479	0.00113932	-1.02249	-4.7862	1.92109	0.00857253	-1.1184	-2.83312	0.0945323	0.889571	0.095918	0.251812	RFC1	P35251	P35251	RFC1_HUMAN	Replication factor C subunit 1
0.792234	0.808441	-0.0162067	26.8545	26.9949	26.7251	26.9947	28.1525	27.5098	28.2523	27.775	28.027	27.0112	27.5256	27.2265	27.5777	28.3394	28.2551	27.264	27.6613	27.7149	27.296	27.037	26.8538	27.8678	27.8789	28.0788	27.9664	28.1199	28.0198	27.0583	27.8505	27.8667	3.69314	0.0011411	0.792234	4.78433	4.91826	1.39373e-05	0.808442	6.22842	0.0329557	0.961971	-0.0162074	-0.0931711	TUBB;TUBB1;TUBB2A;TUBB2B;TUBB3;TUBB4A;TUBB4B;TUBB6	P04350;P07437;P68371;Q13509;Q13885;Q9BUF5;Q9BVA1;Q9H4B7	A6NNZ2;P04350;P07437;P68371;Q13509;Q13885;Q3ZCM7;Q9BUF5;Q9BVA1;Q9H4B7	TBB1_HUMAN;TBB2A_HUMAN;TBB2B_HUMAN;TBB3_HUMAN;TBB4A_HUMAN;TBB4B_HUMAN;TBB5_HUMAN;TBB6_HUMAN	Tubulin beta-4A chain
-1.16673	-1.89429	0.727552	18.4701	18.2741	17.2363	16.9548	17.9617	16.9604	16.8173	16.9335	16.5581	18.3366	18.7522	18.889	16.8922	17.5046	16.9364	16.6894	16.0464	15.7271	18.919	17.7656	18.3055	17.2575	16.3615	17.6187	15.657	16.522	16.9491	18.3276	17.1609	16.4333	3.73495	0.00114286	-1.16673	-4.83157	6.02826	0	-1.89429	-7.68058	NaN	1	0	NaN	GPX8	Q8TED1	Q8TED1	GPX8_HUMAN	Probable glutathione peroxidase 8
0.403099	0.306074	0.0970249	20.2451	20.3211	20.441	20.9798	20.8617	21.0317	20.7522	20.4732	20.8029	20.2129	20.5679	20.4011	20.3583	20.835	20.7242	20.3554	20.7221	20.6553	20.5024	20.2091	20.1844	20.5722	20.6946	20.6552	20.6577	20.7533	20.6677	20.3428	20.7459	20.6488	3.70383	0.00114286	0.403099	4.7964	3.47571	0.00028125	0.306073	4.54042	0.569747	0.462568	0.097026	1.14435	PPME1	Q9Y570	Q9Y570	PPME1_HUMAN	Protein phosphatase methylesterase 1
0.699186	0.273727	0.425459	24.0643	23.9887	24.5375	24.9147	24.8556	25.0816	24.9084	24.3079	24.5815	23.7929	24.3005	24.6702	24.5329	24.733	24.4736	24.2529	23.8692	24.4465	23.8654	23.8639	23.4177	24.63	24.6994	24.8729	24.1485	24.2791	24.1706	24.0557	24.7549	24.3294	3.70763	0.00114642	0.699187	4.80069	0.948343	0.0918873	0.273727	1.6787	2.63766	0.0120206	0.42546	3.61932	MAP1B	P46821	P46821	MAP1B_HUMAN	Microtubule-associated protein 1B
-1.30589	-1.54247	0.236582	18.9045	19.1166	18.9515	16.6326	17.5125	17.9671	17.6184	17.6192	18.0716	19.1348	19.2588	19.4935	18.4283	18.5214	16.7576	18.1468	16.9463	17.4552	19.4784	18.7902	19.3176	17.6507	18.4691	18.7535	17.1762	17.8404	17.6896	19.1607	17.8548	17.6182	3.70972	0.00115	-1.30589	-4.80304	7.56999	0	-1.54248	-10.0146	0.370564	0.619982	0.236583	0.816822	XRCC1	P18887	P18887	XRCC1_HUMAN	DNA repair protein XRCC1
-0.712173	-1.09238	0.380209	21.4328	21.4066	21.4053	20.4463	20.2536	20.7165	20.8559	20.1449	20.7734	20.9021	21.2669	21.6723	20.4623	20.6156	20.1694	19.394	18.8743	19.9732	21.1781	20.7187	20.7933	20.0224	20.7038	20.9766	20.1453	20.5484	20.2353	21.1973	20.4852	20.105	3.71087	0.00115361	-0.712172	-4.80435	3.50024	0.000275862	-1.09238	-4.5678	0.899551	0.268653	0.38021	1.61423	COX6C	P09669	P09669	COX6C_HUMAN	Cytochrome c oxidase subunit 6C
-1.11488	-1.62159	0.50671	18.4483	18.3909	17.3013	17.1954	16.9875	17.2551	17.7231	17.3125	17.2515	18.1224	18.6384	18.9802	16.9315	17.4252	16.3763	16.1771	16.4361	15.9616	18.2724	17.9797	17.881	16.6272	17.0449	18.1376	15.8159	16.4451	16.2974	18.2239	17.109	16.6023	3.71522	0.00115723	-1.11488	-4.80926	4.66738	3.12989e-05	-1.62159	-5.92112	1.06277	0.203249	0.50671	1.82618	POGLUT1	Q8NBL1	Q8NBL1	PGLT1_HUMAN	Protein O-glucosyltransferase 1
-1.67996	-0.900599	-0.77936	19.6155	19.3677	20.1267	17.0232	17.1535	17.3545	19.4467	19.2429	19.7384	19.5654	19.8493	19.951	18.3178	19.1357	17.4198	18.2149	16.2721	19.3666	19.7989	19.2255	19.3076	16.8954	18.8277	19.5604	18.1957	19.1556	19.0694	19.6453	17.9653	18.7447	3.68554	0.00116208	-1.67996	-4.77576	1.56902	0.0200542	-0.9006	-2.43488	0.883796	0.275927	-0.779359	-1.59319	SLC25A10	Q9UBX3	Q9UBX3	DIC_HUMAN	Mitochondrial dicarboxylate carrier
0.847225	0.785738	0.0614872	21.8288	21.6172	22.2955	22.196	22.8946	23.1553	23.5289	22.7984	23.2211	21.8627	22.1402	22.6422	22.2587	23.0135	22.7886	22.1713	21.7678	22.5008	22.0787	21.326	21.5219	22.6858	22.8657	23.0802	22.6326	23.1369	22.6272	21.9237	22.7709	22.7094	3.67465	0.00117933	0.847224	4.76348	2.49401	0.0023121	0.785737	3.46274	0.109526	0.872025	0.0614874	0.287933	SLC25A4;SLC25A6	P12235;P12236	P12235;P12236	ADT1_HUMAN;ADT3_HUMAN	ADP/ATP translocase 1
-1.79117	-1.13914	-0.652021	19.6431	20.1205	18.7622	16.5976	18.5916	17.8014	18.6263	16.9969	16.8886	19.6117	19.2746	19.0554	18.4423	19.0824	16.2992	19.3051	18.9361	18.7844	19.0712	19.8208	20.073	16.8232	18.578	17.0962	18.9295	18.3864	18.3268	19.4925	17.7013	18.3533	3.67593	0.00118293	-1.79117	-4.76492	2.52329	0.00215619	-1.13914	-3.49466	0.792988	0.324406	-0.652022	-1.46956	SCAF4;SCAF8	O95104;Q9UPN6	O95104;Q9UPN6	SCAF4_HUMAN;SCAF8_HUMAN	SR-related and CTD-associated factor 4
-1.25864	-1.96543	0.706793	18.7794	18.7075	18.9426	16.7295	17.054	18.166	16.0909	17.0298	17.7523	18.3633	18.2411	16.7894	17.4683	17.3702	16.9048	15.3637	16.6561	16.4436	18.7407	18.4498	18.6525	16.9309	17.0501	16.6649	16.3943	16.678	15.5688	18.4074	17.1487	16.4419	3.66201	0.00119637	-1.25864	-4.74923	4.7891	1.98347e-05	-1.96543	-6.06936	1.59219	0.0803653	0.706794	2.46154	ARHGAP17	Q68EM7	Q68EM7	RHG17_HUMAN	Rho GTPase-activating protein 17
-1.5148	-2.22529	0.710491	18.929	18.8907	19.0081	17.3461	16.3669	16.5255	17.0893	16.8317	15.6869	17.7354	18.8862	18.8181	16.4321	16.6746	17.491	15.5075	16.7736	15.8097	18.5266	16.4481	18.4841	17.0062	16.6875	17.5633	15.937	15.8885	16.1745	18.414	16.8992	16.1887	3.66527	0.0012	-1.5148	-4.7529	5.22381	0	-2.22529	-6.61233	NaN	1	0	NaN	LIN28B	Q6ZN17	Q6ZN17	LN28B_HUMAN	Protein lin-28 homolog B
-0.702103	-2.05002	1.34791	21.7234	21.5252	21.65	21.124	20.5124	21.3859	20.0581	19.9242	20.1597	21.8763	21.7882	22.4156	21.2397	20.9973	20.713	19.4496	19.3294	20.1072	21.6227	21.1281	21.5875	20.8232	20.9291	21.2737	18.9782	19.4881	19.3726	21.7019	20.9998	19.6519	3.64902	0.00121687	-0.702103	-4.7346	8.35232	0	-2.05002	-11.3759	6.23269	0	1.34791	7.96686	RRM1	P23921	P23921	RIR1_HUMAN	Ribonucleoside-diphosphate reductase large subunit
0.64233	0.402512	0.239819	19.9598	19.5744	19.918	20.3165	20.4254	20.4396	20.8727	19.8213	20.6925	19.7911	20.1576	20.5038	20.3596	20.8928	20.3209	19.9648	19.4902	20.425	19.9555	19.6199	19.3979	20.3302	20.715	20.8589	20.249	20.6117	20.3734	19.8753	20.5177	20.2778	3.64014	0.00128529	0.64233	4.72461	1.34313	0.0343879	0.402513	2.17031	0.759387	0.339425	0.239817	1.42271	DCTN3	O75935	O75935	DCTN3_HUMAN	Dynactin subunit 3
0.581318	0.507681	0.073637	19.3418	19.2677	19.6768	19.9262	19.6562	20.1629	20.3374	19.8641	20.2649	19.1687	19.7044	19.9261	19.732	20.2036	20.0825	19.6002	19.5163	19.997	19.5057	19.053	19.1786	19.9923	19.9412	20.3578	19.7528	20.1636	19.8958	19.4248	20.0061	19.9324	3.6266	0.00128571	0.581318	4.70939	2.71929	0.00138334	0.50768	3.70831	0.258393	0.717509	0.0736374	0.608221	PTPN11	Q06124	Q06124	PTN11_HUMAN	Tyrosine-protein phosphatase non-receptor type 11
-1.20342	-1.42394	0.220524	17.6797	18.3997	17.2363	17.4294	17.7598	16.8381	16.7877	17.2492	17.5108	18.5173	18.4511	19.2752	17.6808	17.1528	16.5283	17.4497	17.0526	16.3171	18.5657	18.3813	18.7777	16.4933	17.5987	16.9722	16.3478	17.5461	16.2076	18.3649	17.1615	16.941	3.63026	0.00128955	-1.20342	-4.7135	4.1537	7.70156e-05	-1.42394	-5.31168	0.423808	0.573993	0.220525	0.90894	INTS11	Q5TA45	Q5TA45	INT11_HUMAN	Integrator complex subunit 11
-0.301859	-0.0424347	-0.259424	22.3503	22.3226	22.4476	22.0593	22.0161	22.0017	22.4267	22.3571	22.3019	22.2413	22.3777	22.5012	21.9292	22.0674	21.6865	22.0765	22.1879	22.3916	22.3156	22.0738	22.2032	22.0521	22.1802	22.124	22.1884	22.2999	22.2215	22.3148	22.0129	22.2724	3.63791	0.00129341	-0.301859	-4.7221	0.328925	0.455764	-0.0424347	-0.741908	3.255	0.00473362	-0.259424	-4.29545	PRDX3	P30048	P30048	PRDX3_HUMAN	Thioredoxin-dependent peroxide reductase, mitochondrial
-0.691256	-1.41246	0.721205	21.4112	21.376	21.7224	20.4896	20.2991	21.071	20.5331	19.9299	20.6268	21.3319	21.5161	22.201	20.7026	20.8886	20.7664	19.82	19.0174	20.1797	21.6224	21.2843	21.3717	21.0211	20.939	21.4383	20.2337	20.5868	20.1974	21.5374	20.8462	20.125	3.62357	0.00129377	-0.691254	-4.70598	5.7777	0	-1.41246	-7.33825	2.61116	0.0126448	0.721206	3.59044	IGF2BP2	Q9Y6M1	Q9Y6M1	IF2B2_HUMAN	Insulin-like growth factor 2 mRNA-binding protein 2
-0.606192	-1.67062	1.06443	21.3354	21.4764	21.4846	21.1202	20.1591	21.1286	20.198	20.1275	20.359	21.4051	21.5568	21.9413	21.1393	20.7334	20.9127	19.7101	19.1115	19.9235	21.4892	21.2315	21.5788	20.6814	20.9484	21.2202	19.6234	19.7855	19.625	21.4999	20.8937	19.8293	3.61346	0.00130973	-0.606192	-4.69461	8.58096	0	-1.67062	-11.7998	5.02353	0.000680851	1.06443	6.35944	FEN1	P39748	P39748	FEN1_HUMAN	Flap endonuclease 1
0.824047	0.964701	-0.140654	21.1195	21.0281	21.0476	21.4442	21.857	22.2751	22.747	21.7184	22.419	21.1729	21.7544	21.7056	21.7088	22.3984	22.1167	21.8921	21.4049	22.0813	21.4202	20.7388	20.6658	21.722	21.9936	22.5537	22.3252	22.5208	22.2268	21.1837	22.0077	22.1484	3.61889	0.00131361	0.824047	4.70072	3.96511	9.74529e-05	0.964701	5.0938	0.339285	0.646904	-0.140654	-0.760803	RAB2A	P61019	P61019	RAB2A_HUMAN	Ras-related protein Rab-2A
-1.41604	-1.50364	0.0875912	19.3044	19.1158	19.7081	18.1627	17.7466	17.4293	17.4759	17.0108	19.2797	19.501	19.6327	20.0925	19.067	18.389	16.3698	17.1709	18.1576	18.2307	19.2852	18.7634	18.8589	18.2207	17.4567	18.6758	17.5664	18.2106	17.6267	19.3625	17.9464	17.8588	3.6086	0.00135294	-1.41604	-4.68916	4.36104	6.31579e-05	-1.50363	-5.55469	0.092937	0.891765	0.0875903	0.247917	PTK7	Q13308	Q13308	PTK7_HUMAN	Inactive tyrosine-protein kinase 7
-0.794685	-0.569	-0.225685	20.2484	20.2634	20.2593	19.6537	18.8994	19.398	20.4878	20.0047	20.1971	20.3571	20.5157	20.9316	19.7658	20.1127	19.83	18.8873	18.5661	19.3088	20.8681	20.3025	20.8165	19.4657	19.994	20.2912	20.526	20.8098	20.6542	20.507	19.7123	19.938	3.60267	0.0013607	-0.794686	-4.6825	1.17434	0.052172	-0.569	-1.9657	0.325117	0.658092	-0.225686	-0.73492	SRSF9	Q13242	Q13242	SRSF9_HUMAN	Serine/arginine-rich splicing factor 9
1.26814	1.64287	-0.374729	16.7363	16.542	16.5817	16.6444	18.4505	17.5052	18.9907	17.892	18.6126	16.3766	16.7318	16.3477	17.0894	18.9351	17.0231	16.8644	17.473	17.9057	16.327	16.5875	16.5588	17.6978	18.2341	18.623	18.4747	18.743	18.619	16.5321	17.8003	18.175	3.59245	0.00140351	1.26814	4.67102	5.48893	0	1.64287	6.95472	0.517721	0.497991	-0.37473	-1.06295	NRXN1;NRXN3	Q9ULB1;Q9Y4C0	Q9ULB1;Q9Y4C0	NRX1A_HUMAN;NRX3A_HUMAN	Neurexin-1
0.542746	0.680622	-0.137877	22.6194	22.509	22.7038	22.8079	23.0745	23.3271	23.5333	22.9149	23.5258	22.3142	22.6887	23.029	22.7851	23.2921	22.9647	22.9856	22.6823	23.3881	22.4786	22.1875	22.1557	22.9241	23.0837	23.3115	23.1757	23.4286	23.1769	22.5206	23.0634	23.2013	3.58735	0.00141108	0.542746	4.66529	3.90683	0.000111468	0.680621	5.02703	0.56561	0.465753	-0.137876	-1.13797	SPTAN1	Q13813	Q13813	SPTN1_HUMAN	Spectrin alpha chain, non-erythrocytic 1
0.898073	0.829697	0.0683765	19.6401	19.5268	20.641	20.2074	20.646	20.8183	21.1882	20.4909	21.0578	19.5667	20.1186	20.4401	20.221	20.7998	20.9337	20.434	19.7094	20.7181	19.7227	19.308	19.2447	20.7096	20.8437	21.1118	20.6026	20.8867	20.5882	19.801	20.699	20.6307	3.58317	0.00143023	0.898074	4.66061	2.817	0.00115152	0.829697	3.8149	0.153596	0.821705	0.0683763	0.389409	PRKAR2A	P13861	P13861	KAP2_HUMAN	cAMP-dependent protein kinase type II-alpha regulatory subunit
-0.913242	-1.46733	0.554083	18.8048	19.1185	19.071	17.4575	17.9755	17.7538	17.78	16.2053	17.8935	19.0922	19.1826	19.3895	18.8712	18.5472	17.6794	17.691	17.6813	17.7598	19.4462	18.8776	19.0591	17.9406	18.6628	18.9344	17.9614	17.7573	18.1061	19.1157	18.2025	17.6484	3.54828	0.00144828	-0.913242	-4.62151	5.81243	0	-1.46732	-7.38515	1.29397	0.137944	0.554082	2.11141	EXOSC9	Q06265	Q06265	EXOS9_HUMAN	Exosome complex component RRP45
-1.12741	-0.867725	-0.259686	24.2377	25.1933	24.1723	23.369	22.731	23.4848	22.7322	23.66	23.0326	24.2572	23.7935	24.0126	23.3537	22.1265	23.1856	23.905	23.1381	22.977	23.3358	23.4864	23.7021	22.3767	22.6279	22.7889	23.2916	22.5042	23.1405	24.0212	22.8938	23.1535	3.56779	0.00144928	-1.12741	-4.64337	2.74025	0.0013231	-0.867726	-3.73117	0.612249	0.433824	-0.259686	-1.20906	H2BC12;H2BC13;H2BC14;H2BC15;H2BC18;H2BC26;H2BC4;H2BC5;H2BC9	O60814;P58876;P62807;Q5QNW6;Q8N257;Q93079;Q99877;Q99879;Q99880	O60814;P06899;P23527;P33778;P57053;P58876;P62807;Q16778;Q5QNW6;Q8N257;Q93079;Q96A08;Q99877;Q99879;Q99880	H2B1C_HUMAN;H2B1D_HUMAN;H2B1H_HUMAN;H2B1K_HUMAN;H2B1L_HUMAN;H2B1M_HUMAN;H2B1N_HUMAN;H2B2F_HUMAN;H2B3B_HUMAN	Histone H2B type 1-K
-2.09813	-1.97743	-0.120703	20.1931	20.4003	20.3237	17.8083	17.5394	16.8922	18.7105	18.5336	15.7359	20.3668	20.247	20.4166	19.7352	19.3619	16.6219	18.5999	18.9216	19	19.9521	20.1771	20.209	16.5168	19.2051	19.7218	18.5312	18.3103	18.1458	20.254	18.1558	18.2765	3.55281	0.00145245	-2.09813	-4.62659	4.6752	3.13972e-05	-1.97743	-5.9306	0.0800387	0.906984	-0.120702	-0.216036	FLNA;FLNC	P21333;Q14315	P21333;Q14315	FLNA_HUMAN;FLNC_HUMAN	Filamin-A
-0.518827	-0.575157	0.0563297	22.2096	22.1145	22.4225	22.1824	21.4067	21.7868	22.2325	22.2755	21.9146	22.1661	22.4774	22.5903	21.8597	22.1151	21.68	21.1002	21.7526	21.2529	22.7715	22.2589	22.6624	21.9551	22.0224	21.9955	21.8519	22.4128	21.7036	22.4081	21.8893	21.833	3.56613	0.00145665	-0.518828	-4.64151	2.45458	0.00252826	-0.575157	-3.41973	0.128972	0.850635	0.0563282	0.333527	SRSF3;SRSF7	P84103;Q16629	P84103;Q16629	SRSF3_HUMAN;SRSF7_HUMAN	Serine/arginine-rich splicing factor 3
-0.462797	-1.0805	0.617699	24.0771	23.9861	24.173	23.6648	23.3646	23.9262	23.54	23.2264	23.6174	24.0012	24.2541	24.6514	23.5855	23.7438	23.5222	22.6306	22.5126	22.9499	24.1881	23.7938	24.029	23.6103	23.6292	23.9419	22.8562	23.1437	22.9525	24.1282	23.6654	23.0477	3.53082	0.00152	-0.462797	-4.60197	5.74571	0	-1.0805	-7.2952	3.38213	0.00380488	0.617699	4.43626	PRKDC	P78527	P78527	PRKDC_HUMAN	DNA-dependent protein kinase catalytic subunit
0.487968	0.337042	0.150927	21.4557	21.4449	21.5718	21.6429	22.0464	22.1787	22.0485	21.8196	21.9775	21.3604	21.6223	21.9194	21.5283	22.1535	22.0783	21.5227	21.676	21.7808	21.4444	21.3605	21.0991	21.9737	21.9799	22.0886	21.6988	22.0377	21.7502	21.4754	21.9634	21.8124	3.53216	0.00152436	0.487969	4.60347	2.5654	0.00198203	0.337043	3.54056	0.867064	0.28327	0.150926	1.57072	ACTR3	P61158	P61158	ARP3_HUMAN	Actin-related protein 3
-1.18782	-1.29249	0.104668	18.7979	18.6085	19.0629	17.147	17.944	17.0567	17.51	17.1697	17.9624	18.7554	18.756	18.9133	18.204	18.4447	16.2916	17.0031	17.8681	17.4201	19.3025	18.9232	18.7594	17.4828	18.0042	18.6139	17.6942	18.1465	17.4728	18.8755	17.6877	17.583	3.49328	0.00152909	-1.18782	-4.56002	7.00983	0	-1.29249	-9.11746	0.146545	0.83022	0.104668	0.373608	CTR9	Q6PD62	Q6PD62	CTR9_HUMAN	RNA polymerase-associated protein CTR9 homolog
-0.87138	-0.769882	-0.101498	22.8497	22.9343	22.3277	22.3224	21.9105	22.0778	21.5889	22.2853	21.4553	22.4118	22.0969	22.6188	21.6102	21.2714	21.5455	22.4293	21.9786	20.7597	22.2637	22.4499	22.4739	21.8465	21.4089	20.5912	21.9361	21.3918	21.6728	22.4919	21.6205	21.722	3.47555	0.00153168	-0.871379	-4.54024	3.00592	0.000778332	-0.769882	-4.02148	0.169315	0.805227	-0.101497	-0.424086	HSP90AA1;HSP90AA4P;HSP90AB1	P07900;P08238;Q58FG1	P07900;P08238;Q14568;Q58FF7;Q58FG1	HS904_HUMAN;HS90A_HUMAN;HS90B_HUMAN	Heat shock protein HSP 90-alpha
-2.22282	-2.25767	0.0348454	21.3543	21.2473	21.474	20.4116	19.3313	17.7525	19.1763	19.793	19.5682	21.2351	21.4706	21.7388	20.408	20.1515	16.5925	19.3952	18.7169	18.769	21.3283	21.3397	21.0669	17.5489	20.1028	19.9505	18.8326	18.7309	18.9539	21.3617	19.1388	19.104	3.49438	0.00153333	-2.22282	-4.56125	10.258	0	-2.25767	-15.3282	0.0243648	0.972819	0.0348456	0.0695129	MSI1	O43347	O43347	MSI1H_HUMAN	RNA-binding protein Musashi homolog 1
0.624922	-0.141844	0.766766	19.9467	19.8305	20.2845	20.9569	20.37	20.7781	20.4797	20.2409	20.4288	19.7131	20.3296	20.6368	20.2258	20.7574	20.5518	19.5637	19.0362	19.9365	20.0067	19.6334	19.8088	20.8411	20.4956	20.8377	19.5249	19.9523	19.7504	20.0211	20.646	19.8793	3.47941	0.00153591	0.624923	4.54454	0.32904	0.455764	-0.141844	-0.74212	3.30187	0.00423963	0.766767	4.34728	CTTN	Q14247	Q14247	SRC8_HUMAN	Src substrate cortactin
-0.85692	-1.14196	0.285038	18.0153	17.8715	17.6215	17.3324	17.9797	16.9662	17.8733	17.0182	18.216	17.9893	18.2887	18.7554	17.3319	17.898	17.2625	15.7368	17.4791	15.7814	18.3701	18.3998	18.3097	17.4735	17.1704	16.4945	17.1511	17.1089	16.979	18.1801	17.3232	17.0382	3.49522	0.0015376	-0.856921	-4.56219	2.80699	0.0011811	-1.14196	-3.80398	0.419374	0.577323	0.285037	0.901412	DNAJA3	Q96EY1	Q96EY1	DNJA3_HUMAN	DnaJ homolog subfamily A member 3, mitochondrial
-1.54863	-1.85007	0.301441	19.2398	19.0494	16.6823	16.9367	16.7102	16.4793	16.1197	16.2653	16.5496	18.9379	18.6885	16.778	16.3205	16.4308	17.0884	16.8743	16.8432	16.6501	18.9028	18.0888	18.544	16.7389	16.8298	17.4393	16.6119	16.2202	16.1266	18.3235	16.7749	16.4734	3.47343	0.00153846	-1.54863	-4.53787	4.32663	6.77083e-05	-1.85007	-5.51409	NaN	1	0	NaN	DNMT3A	Q9Y6K1	Q9UBC3;Q9Y6K1	DNM3A_HUMAN	DNA (cytosine-5)-methyltransferase 3A
0.463675	0.438248	0.0254269	20.3975	20.322	20.5131	20.7291	20.9679	20.8495	21.0641	20.6017	21.0203	20.231	20.565	20.6878	20.7022	21.0476	20.758	20.4602	20.5077	20.6967	20.3456	19.8924	20.1244	20.3988	20.8773	20.9215	20.8037	21.0356	20.8331	20.3421	20.8058	20.7803	3.46832	0.00154098	0.463676	4.53217	2.94092	0.000881167	0.438249	3.95032	0.0961266	0.887037	0.0254275	0.255695	DNM1L	O00429	O00429	DNM1L_HUMAN	Dynamin-1-like protein
0.745558	1.13384	-0.388279	21.352	21.2104	21.616	22.1876	21.8493	22.2032	22.9745	22.3823	22.9038	21.2011	21.8728	22.1382	21.9165	22.0905	22.3953	22.2904	21.8706	22.5933	21.0172	20.9723	20.6953	21.9413	22.0494	22.1522	22.2295	22.7219	22.3138	21.3417	22.0873	22.4755	3.49871	0.0015419	0.745558	4.56608	4.62088	3.67534e-05	1.13384	5.8649	2.04105	0.0353408	-0.38828	-2.96622	ATP12A;ATP1A1;ATP1A2;ATP1A3	P05023;P13637;P50993;P54707	P05023;P13637;P50993;P54707;Q13733	AT12A_HUMAN;AT1A1_HUMAN;AT1A2_HUMAN;AT1A3_HUMAN	Sodium/potassium-transporting ATPase subunit alpha-1
0.737547	0.508696	0.228851	19.4837	19.5226	19.8599	19.8444	20.1451	20.4457	20.6169	20.1096	20.4433	19.1361	19.9815	20.272	19.9564	20.6539	20.3461	19.5799	19.2741	20.1584	19.5236	19.3826	19.0469	20.4005	20.3861	20.6688	20.0948	20.2901	20.2202	19.5788	20.3163	20.0875	3.47158	0.00154521	0.737548	4.53581	1.76138	0.0127198	0.508696	2.65413	0.714917	0.366413	0.228852	1.35967	ABAT	P80404	P80404	GABT_HUMAN	4-aminobutyrate aminotransferase, mitochondrial
-1.62598	-1.21347	-0.412508	19.1754	19.2885	19.6438	17.1942	18.8557	17.7761	18.189	18.0661	17.2684	19.4971	19.6673	19.437	18.5393	18.8333	15.7029	18.3797	18.5161	18.4345	19.9273	19.9662	19.7754	17.6975	18.3903	18.7548	18.99	18.8472	18.7658	19.5976	17.9716	18.3841	3.50707	0.00154622	-1.62598	-4.57543	4.92655	1.3986e-05	-1.21347	-6.23869	0.524384	0.494353	-0.412508	-1.07352	LDAH	Q9H6V9	Q9H6V9	LDAH_HUMAN	Lipid droplet-associated hydrolase
-1.67156	-2.31273	0.641174	18.6859	19.07	18.8942	16.6313	16.4584	17.4385	16.2321	18.1954	16.8776	18.6515	18.3461	19.2877	17.0591	18.1924	15.1394	16.6102	16.8887	15.6275	18.7333	18.4398	18.746	16.4514	17.8975	18.5423	15.511	16.4969	15.6003	18.7616	17.09	16.4489	3.50799	0.00155056	-1.67156	-4.57645	6.05664	0	-2.31273	-7.71995	0.756816	0.340882	0.641176	1.41909	NCAPG	Q9BPX3	Q9BPX3	CND3_HUMAN	Condensin complex subunit 3
0.703114	1.22273	-0.519613	21.4029	21.1837	21.4955	21.705	21.963	22.3921	23.0472	22.2345	22.5766	21.4137	21.7065	21.8601	21.6111	22.2224	21.9796	22.3901	21.989	22.7214	21.0625	20.8279	20.6811	21.9413	21.9795	22.1679	22.4799	22.7128	22.4871	21.2927	21.9958	22.5154	3.51802	0.00155241	0.703114	4.58766	5.83451	0	1.22273	7.41506	2.98345	0.00682432	-0.519613	-3.99686	ATP1A1;ATP1A2;ATP1A3	P05023;P13637;P50993	P05023;P13637;P20648;P50993;P54707;Q13733	AT1A1_HUMAN;AT1A2_HUMAN;AT1A3_HUMAN	Sodium/potassium-transporting ATPase subunit alpha-1
-1.11451	-1.10872	-0.00579262	24.5065	24.8344	24.6423	22.8664	21.9925	23.1468	22.9952	24.5186	24.0098	24.4093	24.6559	24.7401	23.7808	23.0962	23.4979	22.8752	22.2652	23.382	24.0854	23.4149	23.8654	23.6094	23.3924	23.7412	22.9769	23.0595	23.0933	24.3505	23.236	23.2417	3.50899	0.00155493	-1.11451	-4.57757	3.06965	0.000700366	-1.10872	-4.09138	0.00689533	0.991092	-0.00579347	-0.020054	H3-3A;H3-4;H3C1;H3C15	P68431;P84243;Q16695;Q71DI3	P68431;P84243;Q16695;Q6NXT2;Q71DI3	H31T_HUMAN;H31_HUMAN;H32_HUMAN;H33_HUMAN	Histone H3.1
0.514677	0.38542	0.129257	20.7504	20.4568	20.6647	20.9485	20.8572	21.2642	21.185	20.6687	21.2536	20.265	20.6789	21.0068	20.8788	21.0571	21.3233	20.5976	20.5056	20.8723	20.5247	20.2249	20.2842	20.7648	21.0597	21.335	20.9305	21.2843	21.0277	20.5396	21.0543	20.925	3.52184	0.00155682	0.514678	4.59194	2.04575	0.00651285	0.385421	2.97141	0.530029	0.48988	0.129257	1.08244	NCKAP1	Q9Y2A7	Q9Y2A7	NCKP1_HUMAN	Nck-associated protein 1
0.531246	0.358492	0.172754	22.7555	22.6222	23.099	23.0845	23.1236	23.5645	23.5005	22.8281	23.4252	22.5239	22.905	23.3136	23.042	23.5335	23.1443	23.1131	22.4419	23.451	22.6346	22.4937	22.5163	23.4225	23.2862	23.444	23.0198	23.2681	23.0425	22.7626	23.2939	23.1211	3.46347	0.00155858	0.531247	4.52677	1.54714	0.0212065	0.358493	2.40963	0.678057	0.390217	0.172753	1.30646	YWHAB	P31946	P31946	1433B_HUMAN	14-3-3 protein beta/alpha
-0.74658	-1.21489	0.468309	18.2281	18.3273	17.6358	17.7467	17.9598	17.293	16.9471	17.1727	17.187	17.9523	17.9882	18.4298	16.9699	17.3384	17.0765	16.7984	16.0122	16.3826	18.1135	17.8313	18.5286	17.0387	17.0162	17.8764	16.9615	17.6537	16.9857	18.115	17.3684	16.9001	3.50936	0.00155932	-0.746581	-4.57798	5.16661	8.26446e-06	-1.21489	-6.53961	1.43558	0.106228	0.468309	2.2797	IDE	P14735	P14735	IDE_HUMAN	Insulin-degrading enzyme
1.30603	1.42331	-0.117271	17.0297	16.2498	16.9037	17.7776	18.719	18.3582	19.1688	16.5024	18.7888	16.2269	16.3114	17.4619	17.4995	18.7263	16.8436	17.4224	17.2553	18.2641	16.9931	16.9302	16.6056	17.1978	18.8297	18.5149	18.5338	18.9448	18.6416	16.7458	18.0518	18.1691	3.52333	0.00156125	1.30603	4.59359	3.24208	0.000469661	1.42331	4.28118	0.115188	0.866279	-0.117272	-0.30135	DIRAS1	O95057	O95057	DIRA1_HUMAN	GTP-binding protein Di-Ras1
-0.400845	-1.15372	0.752872	21.9819	21.798	22.0442	21.6356	21.1381	21.7788	20.7997	20.9091	20.9956	21.8702	21.8981	22.0843	21.2879	21.5435	21.3663	20.6118	20.5159	20.8471	21.8522	21.6275	21.8333	21.3373	21.4819	21.8128	20.5843	20.6931	20.6495	21.8877	21.4869	20.734	3.45334	0.00158696	-0.400844	-4.51548	10.6455	0	-1.15372	-16.2619	6.31317	0	0.752872	8.08134	IPO5	O00410	O00410	IPO5_HUMAN	Importin-5
0.665123	0.744965	-0.0798416	20.19	20.255	20.11	20.548	20.8332	21.2399	21.1865	20.7856	20.9642	19.7772	20.4358	20.7743	20.2542	21.0499	21.0045	20.5437	20.5874	20.8212	20.1755	19.9287	19.9347	20.5355	20.9727	21.1294	21.1366	21.2819	20.979	20.1757	20.8408	20.9207	3.44518	0.00161081	0.665124	4.50638	4.44633	3.87275e-05	0.744965	5.65579	0.241631	0.731353	-0.079841	-0.57501	TRIM2	Q9C040	Q9C040	TRIM2_HUMAN	Tripartite motif-containing protein 2
0.469854	0.634457	-0.164602	20.9353	20.589	20.9961	21.4586	21.3909	21.5901	21.5499	21.0492	21.4237	20.685	20.6236	20.604	20.8253	21.0451	21.1731	21.2222	21.3777	21.1224	20.7404	20.6089	20.4747	20.8826	21.0913	21.0286	21.4797	21.4109	21.3313	20.6952	21.1651	21.3297	3.44532	0.00161518	0.469855	4.50654	6.2545	0	0.634456	7.99779	0.879998	0.277561	-0.164601	-1.5881	SPTBN1;SPTBN2	O15020;Q01082	O15020;P11277;Q01082;Q9H254	SPTB2_HUMAN;SPTN2_HUMAN	Spectrin beta chain, non-erythrocytic 2
0.639151	0.623333	0.0158176	20.765	20.5375	20.8027	20.9319	21.2632	21.5653	21.8641	21.3128	21.619	20.5753	21.1451	21.3534	21.0911	21.6357	21.2686	20.8523	20.7572	21.3494	20.7377	20.5243	20.3717	21.4319	21.5164	21.8608	21.4437	21.7381	21.4859	20.757	21.3961	21.3803	3.439	0.00164516	0.63915	4.4995	2.83793	0.00108484	0.623333	3.83775	0.0358212	0.95797	0.0158174	0.10097	GNAS	P63092;Q5JWF2	P63092;Q5JWF2	GNAS1_HUMAN;GNAS2_HUMAN	Guanine nucleotide-binding protein G(s) subunit alpha isoforms short
-1.44056	-1.62651	0.185955	19.511	17.3138	19.2878	17.4514	16.784	17.4724	16.7501	17.1434	17.8409	18.2619	18.7181	18.9579	16.4213	16.9982	16.5696	16.9951	16.3675	16.1973	18.4599	17.2372	18.2557	17.133	16.2818	17.9267	16.7391	16.7122	16.6192	18.4448	17.0043	16.8183	3.43952	0.0016496	-1.44056	-4.50009	4.12862	9.06921e-05	-1.62651	-5.28254	NaN	1	0	NaN	CA3	P07451	P07451	CAH3_HUMAN	Carbonic anhydrase 3
-1.21575	-1.00698	-0.208771	19.2474	19.1238	19.1434	17.7125	18.4189	17.6147	18.3882	17.8467	18.4087	18.9479	18.981	19.1231	18.6177	18.5037	16.5851	17.919	17.9613	18.116	19.3467	18.884	19.12	16.6689	18.3109	18.5431	17.8273	18.0667	18.3206	19.1019	17.8862	18.0949	3.43753	0.00165147	-1.21575	-4.49787	8.22074	0	-1.00698	-11.1374	0.335951	0.648613	-0.208771	-0.754741	RPP30	P78346	P78346	RPP30_HUMAN	Ribonuclease P protein subunit p30
-2.67301	-2.4036	-0.269409	20.8396	21.1316	21.4653	16.8693	18.6615	16.3705	18.8532	20.0374	19.4973	21.8621	22.2011	22.3956	20.1541	20.0704	19.6623	18.4291	18.4484	18.7929	21.3142	20.6577	21.4102	16.7604	20.1862	20.4857	18.8972	19.4332	19.2563	21.4753	18.8023	19.0717	3.43125	0.00168984	-2.67301	-4.49088	7.02379	0	-2.4036	-9.13909	0.184645	0.788021	-0.269409	-0.457212	H1-3	P16402	P16402	H13_HUMAN	Histone H1.3
-1.20673	-1.7411	0.53437	19.0923	18.9731	19.1783	16.8317	17.534	17.4663	17.5755	16.9619	18.1621	18.8336	19.0753	19.5361	18.9969	17.9519	16.7099	17.103	16.6726	18.4419	19.1408	18.7702	18.5093	18.0281	18.1643	18.5652	16.5902	17.0803	16.8517	19.0121	17.8054	17.271	3.42782	0.00171733	-1.20673	-4.48705	5.75362	0	-1.7411	-7.30582	0.895066	0.27066	0.534369	1.60825	ITGA2	P17301	P17301	ITA2_HUMAN	Integrin alpha-2
0.598028	0.255144	0.342884	26.0365	25.885	26.2007	26.4657	26.5941	26.8212	26.84	25.9493	26.7249	25.7159	26.4147	26.695	26.1767	26.8217	26.6824	25.8883	25.6691	26.6245	26.1603	25.7754	25.8528	26.7479	26.8743	26.9347	26.2858	26.6019	26.4489	26.0818	26.6799	26.337	3.42301	0.00174468	0.598027	4.48171	0.786464	0.139576	0.255143	1.46051	1.3302	0.129519	0.342883	2.15487	ACTA1;ACTB;ACTG1;POTEI	P0CG38;P60709;P63261;P68133	A5A3E0;P60709;P62736;P63261;P63267;P68032;P68133;Q6S8J3;P0CG38;P0CG39	ACTB_HUMAN;ACTG_HUMAN;ACTS_HUMAN;POTEI_HUMAN	POTE ankyrin domain family member I
0.42922	0.417051	0.0121689	20.4943	20.0928	20.4261	20.7981	20.8039	21.028	20.8475	20.2305	20.6841	20.1942	20.2434	20.3478	20.3346	20.7961	20.3226	20.5432	20.6949	20.7731	20.3339	20.0878	20.0291	20.7827	20.7296	20.5169	20.8995	20.6728	20.6571	20.2499	20.6791	20.667	3.42181	0.00175066	0.42922	4.48037	3.8221	0.000145078	0.417051	4.93042	0.0424321	0.950799	0.0121689	0.118793	AP2A1;AP2A2	O94973;O95782	O94973;O95782	AP2A1_HUMAN;AP2A2_HUMAN	AP-2 complex subunit alpha-2
1.11264	1.44423	-0.331585	20.9609	21.45	21.2603	21.8843	21.9652	22.528	23.5079	22.7919	22.8329	20.6504	19.8471	21.4763	21.3605	22.3661	21.9055	21.9207	21.0094	22.6267	21.9318	20.6042	20.3841	22.4848	21.8538	22.2309	22.8688	22.0647	21.9402	20.9517	22.0643	22.3959	3.417	0.0017672	1.11264	4.47502	3.37451	0.000326667	1.44423	4.4278	0.610101	0.434627	-0.331586	-1.20583	TUBB1;TUBB3;TUBB6	Q13509;Q9BUF5;Q9H4B7	Q13509;Q9BUF5;Q9H4B7	TBB1_HUMAN;TBB3_HUMAN;TBB6_HUMAN	Tubulin beta-3 chain
-1.30585	-1.68169	0.375847	18.1906	18.2834	18.6225	16.5072	16.8906	17.4267	16.9886	16.657	16.237	17.5009	18.2849	18.4877	16.6079	16.3478	16.211	16.4473	15.6587	17.0635	18.0605	16.0961	18.1543	16.1001	16.8507	16.9863	15.7075	16.0387	15.7473	17.9645	16.6587	16.2828	3.41549	0.00176842	-1.30585	-4.47334	4.20518	7.36196e-05	-1.6817	-5.37167	NaN	1	0	NaN	CTSZ	Q9UBR2	Q9UBR2	CATZ_HUMAN	Cathepsin Z
0.604147	0.539497	0.0646496	20.4114	20.3879	20.3508	20.6239	21.0876	21.0647	21.3653	20.6809	21.1975	20.2326	20.6358	21.0067	20.4791	21.3598	21.1806	20.5538	20.4269	20.7913	20.5015	20.1751	20.1644	20.9454	21.2022	21.3603	21.2372	21.3298	21.139	20.4296	21.0337	20.9691	3.41563	0.00177309	0.604148	4.47349	2.65406	0.00160495	0.539498	3.6372	0.163868	0.810484	0.0646494	0.412153	DYNC1LI2	O43237	O43237	DC1L2_HUMAN	Cytoplasmic dynein 1 light intermediate chain 2
-0.917654	-0.764328	-0.153326	23.7668	23.8287	23.8215	22.7158	21.7688	22.9668	22.5655	24.2507	23.2599	23.6711	23.9229	23.992	22.321	22.3425	23.2149	22.4847	22.2104	22.7451	23.5728	22.825	23.0144	22.8009	22.8649	23.1608	22.53	22.8259	22.6642	23.6017	22.6841	22.8374	3.39635	0.00183727	-0.917654	-4.45205	2.20865	0.00441949	-0.764329	-3.15077	0.256794	0.717641	-0.153325	-0.605078	H2BC26	Q8N257	P06899;P23527;P33778;Q16778;Q6DN03;Q6DRA6;Q8N257	H2B3B_HUMAN	Histone H2B type 3-B
0.665129	0.0029335	0.662195	19.8969	19.9599	20.0717	20.6551	20.3149	20.7056	19.7426	19.4809	20.3677	19.5831	19.8768	20.2296	21.0584	20.8339	20.1045	19.5824	19.424	20.1232	20.0333	19.722	19.5925	19.8493	20.5545	20.8759	19.9167	20.3679	19.9867	19.8851	20.5502	19.888	3.39253	0.00184293	0.665128	4.44781	0.00722057	0.984021	0.00293414	0.0209922	2.75585	0.00966292	0.662194	3.74819	DHCR24	Q15392	Q15392	DHC24_HUMAN	Delta(24)-sterol reductase
1.09276	0.924341	0.168417	15.617	16.7831	16.1777	17.9253	17.8263	17.4716	17.5436	16.4398	17.0917	15.9944	16.6885	15.9588	16.7324	17.6353	16.3401	16.1496	17.4323	17.3524	15.702	15.9919	16.8451	16.7161	17.1719	17.7742	16.9478	17.7473	17.373	16.1954	17.2882	17.1197	3.38567	0.0018799	1.09276	4.44019	2.93739	0.00088272	0.924342	3.94645	0.279079	0.697763	0.168417	0.648403	NUMB;NUMBL	P49757;Q9Y6R0	P49757;Q9Y6R0	NUMBL_HUMAN;NUMB_HUMAN	Protein numb homolog
0.463152	0.503073	-0.0399208	20.5356	20.7052	20.4576	21.093	21.082	21.6299	21.6656	21.0614	21.2428	21.0058	21.1074	21.1872	21.21	21.5402	21.1579	21.2725	21.171	21.5803	20.9093	20.7988	20.6968	21.27	21.3013	21.2877	21.2382	21.5422	21.1574	20.8226	21.2858	21.3257	3.3806	0.00190625	0.463152	4.43457	3.51361	0.000266667	0.503073	4.58273	0.167334	0.806458	-0.0399208	-0.419755	CAPZA2	P47755	P47755	CAZA2_HUMAN	F-actin-capping protein subunit alpha-2
-1.85516	-1.16483	-0.690334	20.5655	20.3078	20.8061	17.6019	18.7672	18.0591	19.2417	19.6732	20.3863	20.1551	20.2536	20.7772	19.6521	19.3496	16.3582	18.6843	18.1833	19.3381	20.2076	19.7934	20.2413	17.2879	19.6283	19.7069	19.003	19.128	18.9864	20.3453	18.4901	19.1805	3.35951	0.00204675	-1.85516	-4.41115	3.90696	0.000111588	-1.16483	-5.02718	0.826171	0.305418	-0.690333	-1.51522	VCL	P18206	P18206	VINC_HUMAN	Vinculin
0.586864	0.329962	0.256903	22.3718	22.3119	22.5579	23.1936	22.7859	23.2351	23.2608	22.8699	23.1315	22.5061	22.6605	23.0834	22.7059	23.1703	23.2861	22.5022	22.3613	22.819	22.3703	22.1135	21.9738	22.8101	22.8232	23.2209	22.456	22.8686	22.6496	22.4388	23.0257	22.7688	3.35573	0.00207254	0.586865	4.40695	1.39348	0.0304909	0.329962	2.23008	1.19969	0.160758	0.256903	1.99687	SLC25A5	P05141	P05141	ADT2_HUMAN	ADP/ATP translocase 2
-0.688002	-1.3847	0.696701	22.1996	22.207	22.3673	21.9611	21.2179	21.9596	21.5112	21.2187	21.5155	22.722	22.6388	23.0979	22.2965	21.5016	21.6244	20.8313	20.8824	21.5882	22.5066	22.0313	22.3584	21.5048	21.7785	22.0925	20.6058	20.7901	20.7236	22.4588	21.7708	21.0741	3.34277	0.0021292	-0.688003	-4.39259	6.42273	0	-1.3847	-8.23886	3.04852	0.00619081	0.6967	4.06819	PSAT1	Q9Y617	Q9Y617	SERC_HUMAN	Phosphoserine aminotransferase
-1.03522	-1.92887	0.893648	23.667	23.323	24.421	22.5836	21.6509	22.9009	22.1752	22.4925	21.7615	22.7482	23.217	23.6898	21.8804	22.0191	21.8684	20.9796	20.1743	20.5459	22.8418	22.8109	22.8307	22.379	22.2044	22.7458	21.1669	21.5409	21.3529	23.2833	22.2481	21.3544	3.33443	0.00217526	-1.03522	-4.38334	4.91526	1.3913e-05	-1.92887	-6.22471	2.18582	0.0270449	0.893647	3.12571	H1-4	P10412	P10412	H14_HUMAN	Histone H1.4
-0.404343	-0.858688	0.454346	24.9119	24.9034	25.0299	24.325	24.2528	24.5044	24.5175	23.8803	24.2788	24.6796	25.0064	25.3349	24.5619	24.5976	24.2571	23.9559	23.3999	24.145	24.7779	24.6772	24.8299	24.5389	24.6946	24.7798	24.0058	24.1932	24.0467	24.9057	24.5013	24.047	3.32051	0.00225193	-0.404344	-4.36792	5.48848	0	-0.858689	-6.95413	2.77816	0.00929545	0.454345	3.77252	HNRNPK	P61978	P61978	HNRPK_HUMAN	Heterogeneous nuclear ribonucleoprotein K
-0.542603	-0.924206	0.381603	22.3053	22.2069	22.3346	21.578	21.3915	21.8682	21.7033	21.2659	21.7593	22.1359	22.5097	22.8897	21.7162	21.9309	21.7552	21.0222	20.7477	21.3017	22.2785	21.824	22.0114	21.5723	21.6781	22.1223	21.2983	21.663	21.4169	22.2773	21.7347	21.3531	3.3164	0.0022551	-0.542603	-4.36337	4.87765	1.36286e-05	-0.924207	-6.17821	1.97138	0.0403035	0.381604	2.88903	DDX17	Q92841	Q92841	DDX17_HUMAN	Probable ATP-dependent RNA helicase DDX17
0.465452	0.0488377	0.416615	20.9381	20.813	20.9965	21.4385	21.3742	21.8337	21.3689	20.9472	21.0951	20.8453	21.2971	21.5261	21.3289	21.4165	21.4001	21.0537	20.883	21.0716	20.8843	20.7958	20.6783	21.4492	21.2013	21.5213	20.9605	21.0237	20.8102	20.975	21.4404	21.0238	3.31891	0.00225641	0.465452	4.36615	0.189797	0.646198	0.0488385	0.468201	4.16768	0.00118367	0.416613	5.32794	PAK1;PAK2;PAK3	O75914;Q13153;Q13177	O75914;Q13153;Q13177	PAK1_HUMAN;PAK2_HUMAN;PAK3_HUMAN	Serine/threonine-protein kinase PAK 3
0.563725	1.0051	-0.441372	22.3635	22.3043	22.4507	22.8151	22.7555	23.2012	23.8718	23.2633	23.898	22.4212	22.8999	23.0993	22.7963	23.247	22.9759	23.0563	22.9061	23.7401	22.4732	22.1987	22.0692	23.0856	23.2251	23.2517	23.408	23.6881	23.494	22.4755	23.0393	23.4806	3.31698	0.00226087	0.563724	4.36401	4.94263	1.41343e-05	1.0051	6.25865	2.27978	0.0227052	-0.441372	-3.22874	GPI	P06744	P06744	G6PI_HUMAN	Glucose-6-phosphate isomerase
0.403072	0.125385	0.277687	22.5365	22.4429	22.6925	23.0997	22.7936	23.3026	22.9363	22.5297	23.0221	22.5259	22.8356	23.0616	22.8108	23.1252	23.0169	22.4644	22.4516	22.7607	22.7009	22.3688	22.4377	23.034	22.9036	23.1436	22.7543	22.9742	22.8377	22.6225	23.0256	22.7479	3.30522	0.0022799	0.403071	4.35099	0.607944	0.221872	0.125385	1.20258	2.09376	0.0325888	0.277686	3.02441	CCT5	P48643	P48643	TCPE_HUMAN	T-complex protein 1 subunit epsilon
0.895006	1.46942	-0.574415	18.6913	18.851	18.994	18.8377	19.8738	19.5991	20.7075	19.9378	20.6482	18.9806	19.4628	19.5487	19.871	20.5305	19.9986	20.3414	20.0114	20.9215	19.295	18.8263	18.6892	19.8455	20.2454	20.5923	20.4627	20.9532	20.5799	19.0376	19.9327	20.5071	3.30047	0.00228426	0.895006	4.34573	7.01101	0	1.46942	9.11929	1.80348	0.0543629	-0.574416	-2.70154	PDXP	Q96GD0	Q96GD0	PLPP_HUMAN	Chronophin
0.598558	0.963774	-0.365215	20.1263	19.8761	20.0894	20.2265	21.0375	20.982	21.5307	20.8413	21.4739	20.1053	20.4732	20.4988	20.4239	20.9299	20.7787	20.5714	20.405	21.2218	20.3116	19.7987	19.8656	20.4249	20.5819	21.1466	21.1308	21.3062	21.3377	20.1272	20.7258	21.091	3.29569	0.00228861	0.598559	4.34043	4.80776	1.99667e-05	0.963774	6.09223	1.31446	0.133415	-0.365214	-2.13602	PRAF2	O60831	O60831	PRAF2_HUMAN	PRA1 family protein 2
-0.965803	-1.13894	0.173134	18.3084	18.0845	18.0132	17.5383	17.8102	16.3974	17.7748	17.5623	16.9967	18.335	18.4287	18.8291	18.4971	17.6597	16.7675	16.8063	15.961	17.7706	18.4638	18.3095	18.1524	17.3157	16.896	17.3505	17.8067	17.1651	16.8308	18.325	17.3592	17.186	3.28636	0.00237374	-0.965803	-4.33012	4.03272	9.64409e-05	-1.13894	-5.17158	0.250739	0.72166	0.173134	0.593129	STXBP3	O00186	O00186	STXB3_HUMAN	Syntaxin-binding protein 3
1.04905	1.18439	-0.135336	16.6746	17.1772	16.3682	17.073	18.1834	17.2944	18.5165	17.3934	17.5084	17.1256	16.5119	16.048	17.7769	17.9853	17.4611	17.8433	15.2275	18.0528	15.803	16.2234	15.8969	17.7976	17.2475	16.451	17.6066	18.2271	18.1127	16.4254	17.4745	17.6098	3.28431	0.00239798	1.04905	4.32785	2.3219	0.00336424	1.18439	3.27482	0.14445	0.832051	-0.135337	-0.368883	DMTN	Q08495	Q08495	DEMA_HUMAN	Dematin
-1.17064	-2.27172	1.10107	18.8636	18.8362	18.8521	17.7232	17.5015	16.7341	17.842	16.2147	16.198	19.0002	18.7575	19.4059	18.4502	18.4372	16.2499	17.1	17.0431	16.1675	18.8452	18.4301	18.8682	17.9465	17.8748	18.4058	17.6485	15.2511	15.9488	18.8732	17.7026	16.6015	3.27841	0.00242211	-1.17065	-4.32133	6.00961	0	-2.27172	-7.65479	1.95389	0.0417091	1.10107	2.86961	NCAPH	Q15003	Q15003	CND2_HUMAN	Condensin complex subunit 2
-1.25524	-1.60548	0.350245	19.8816	19.8106	20.0977	17.9778	18.5622	19.4136	18.6305	18.5752	19.6594	19.8543	20.0833	20.1182	18.4623	18.8527	18.9314	17.886	15.6131	18.2935	19.8402	19.5035	19.2575	16.697	19.0511	19.2016	18.5094	18.278	18.5524	19.8274	18.5722	18.2219	3.27678	0.00244612	-1.25524	-4.31952	3.24051	0.000477987	-1.60548	-4.27945	0.344318	0.642236	0.350244	0.769919	SERPINB6	P35237	P35237	SPB6_HUMAN	Serpin B6
-0.445436	-0.407909	-0.0375271	23.9961	23.8152	24.0217	23.6087	23.1563	23.6688	23.7562	24.1309	23.7854	23.8915	24.1425	24.5227	23.5489	23.6812	23.8099	23.328	23.4455	23.3963	24.2957	23.9486	24.221	23.666	23.8057	23.9006	23.6917	23.9025	23.7473	24.095	23.6496	23.6871	3.27206	0.00244776	-0.445436	-4.3143	2.60815	0.00176693	-0.407909	-3.58716	0.129632	0.850464	-0.0375267	-0.335053	HNRNPA1	P09651	P09651;A0A2R8Y4L2	ROA1_HUMAN	Heterogeneous nuclear ribonucleoprotein A1
0.514206	0.376881	0.137325	21.6524	21.5693	21.7591	21.8233	22.2639	22.45	22.4345	21.8159	22.3388	21.7418	21.9756	22.1202	21.8769	22.4666	22.43	21.8291	21.7432	22.0365	21.8213	21.3888	21.4587	22.077	22.1578	22.5695	22.1296	22.359	22.1924	21.7208	22.235	22.0977	3.27315	0.00245	0.514207	4.31551	2.29073	0.00359695	0.376881	3.24072	0.545003	0.481255	0.137325	1.10595	ARPC4	P59998	P59998	ARPC4_HUMAN	Actin-related protein 2/3 complex subunit 4
1.39089	1.84299	-0.452103	16.1385	15.9702	15.9102	16.6893	18.553	17.8477	18.5417	17.019	18.4539	16.5848	16.7451	16.461	17.1547	18.5922	17.5159	17.9078	17.6198	17.8957	16.2806	17.0613	16.9877	16.7283	18.6128	18.9633	19.0809	19.2348	18.9726	16.4599	17.8508	18.3029	3.27254	0.00245387	1.39089	4.31484	5.10648	7.85855e-06	1.84299	6.46359	0.595372	0.447087	-0.452102	-1.18355	ROBO2	Q9HCK4	Q9HCK4	ROBO2_HUMAN	Roundabout homolog 2
-0.528313	-1.08644	0.558128	22.817	22.6327	22.8896	22.4281	21.8923	22.4437	21.9355	21.8175	22.0406	22.7186	22.9622	23.3525	22.4463	22.3279	21.9568	21.6688	21.1897	21.8873	22.7709	22.4698	22.6423	22.0495	22.2423	22.7137	21.6065	21.7246	21.6071	22.8062	22.2778	21.7197	3.26231	0.00247525	-0.528311	-4.30352	7.05976	0	-1.08644	-9.195	3.50525	0.00316854	0.558128	4.57339	RPL12	P30050	P30050	RL12_HUMAN	Large ribosomal subunit protein uL11
-1.54199	-3.05798	1.51599	19.7504	19.6024	19.2063	17.6819	18.9497	17.2806	16.9886	17.0723	16.9401	19.8104	19.7546	20.0327	19.1879	18.7055	16.0746	16.0501	16.2351	16.7041	19.8952	19.5584	19.6593	17.6497	18.8566	19.0052	15.344	17.3194	17.0943	19.6966	18.1546	16.6387	3.26531	0.00248139	-1.54199	-4.30685	9.42756	0	-3.05797	-13.4834	2.71686	0.010389	1.51599	3.70566	UHRF1	Q96T88	Q96T88	UHRF1_HUMAN	E3 ubiquitin-protein ligase UHRF1
0.604269	0.114056	0.490213	20.091	20.0913	20.2228	20.4965	20.4256	20.9622	20.5638	20.2919	20.8279	20.1223	20.5746	20.8857	20.7975	20.9709	21.185	19.833	19.9618	20.3115	20.3065	19.8715	19.952	20.8499	20.6567	21.2117	20.3579	20.5737	20.4225	20.2353	20.8396	20.3493	3.25514	0.00255802	0.604268	4.2956	0.346703	0.43701	0.114055	0.774225	2.58137	0.0130971	0.490213	3.55797	TRAPPC3	O43617	O43617	TPPC3_HUMAN	Trafficking protein particle complex subunit 3
0.871679	1.63054	-0.758865	19.6584	19.6755	19.8427	20.2008	20.5411	20.9947	21.8259	21.1545	21.5172	19.6711	20.0922	20.6026	19.9016	20.8744	20.8154	20.8762	20.4269	21.3047	19.5127	19.0502	18.9238	20.4595	20.4861	20.6005	21.4431	21.7549	21.4006	19.6699	20.5416	21.3004	3.24934	0.00258128	0.871679	4.2892	5.76763	0	1.63054	7.32468	3.08674	0.006	-0.758865	-4.11014	ATP1B1	P05026	P05026	AT1B1_HUMAN	Sodium/potassium-transporting ATPase subunit beta-1
0.380117	0.123074	0.257044	22.7939	22.6248	22.8314	23.1687	23.0061	23.463	23.1149	22.7947	23.1583	22.6994	22.9817	23.2146	23.0369	23.2503	23.1267	22.6639	22.5648	22.8824	22.8698	22.5427	22.6109	23.0611	23.0764	23.401	22.9643	23.1632	22.9703	22.7966	23.1767	22.9196	3.24825	0.00258477	0.380117	4.288	0.626258	0.211327	0.123073	1.23007	1.94959	0.0418718	0.257044	2.86483	TCP1	P17987	P17987	TCPA_HUMAN	T-complex protein 1 subunit alpha
0.655916	0.0963268	0.559589	20.1576	19.9276	20.6987	20.8478	20.4641	21.0438	20.8842	20.2111	20.525	19.7721	20.2102	20.8381	20.5403	20.791	20.618	19.8297	19.3608	20.0546	20.0253	19.8112	19.7183	21.1011	20.6872	20.9694	20.2457	20.5893	20.326	20.1288	20.7847	20.2251	3.24406	0.00259512	0.655917	4.28337	0.196012	0.636513	0.0963281	0.481359	2.39348	0.018125	0.559589	3.35304	EMD	P50402	P50402	EMD_HUMAN	Emerin
-0.446964	-0.370361	-0.0766029	22.2167	22.2513	22.2225	21.7738	21.4812	21.8126	22.1514	21.9269	22.3674	22.2704	22.4895	22.7978	21.9569	22.0433	21.8111	21.7072	21.1912	22.0738	22.3666	21.964	22.3823	21.8612	21.9279	22.2707	21.9038	22.2219	22.0844	22.329	21.8821	21.9587	3.24423	0.00260147	-0.446966	-4.28356	1.78411	0.0120611	-0.370363	-2.67974	0.236341	0.734353	-0.0766031	-0.564401	ILF3	Q12906	Q12906	ILF3_HUMAN	Interleukin enhancer-binding factor 3
0.624704	0.47818	0.146524	22.2719	22.1733	22.4048	22.6692	22.7865	23.0882	23.2579	22.5655	23.1817	22.191	22.6749	23.0109	22.7653	23.2147	22.7937	22.4465	21.9871	22.9843	22.2575	21.8951	21.7347	22.7019	23.053	23.164	22.5924	23.0184	22.8839	22.2905	22.9152	22.7686	3.24538	0.00260784	0.624705	4.28483	1.68859	0.0150368	0.47818	2.57169	0.453909	0.550766	0.146525	0.959395	RAC1;RAC3	P60763;P63000	P15153;P60763;P63000	RAC1_HUMAN;RAC3_HUMAN	Ras-related C3 botulinum toxin substrate 3
-0.670982	-0.682343	0.0113602	22.5192	22.4985	21.9944	21.8654	21.6879	20.8619	21.6495	21.2092	20.7648	22.323	22.3344	22.0973	22.1985	21.8687	21.0967	21.8459	21.8676	21.9346	22.1844	22.1813	22.2899	21.7054	21.8681	21.2309	21.7416	21.6532	21.6149	22.2691	21.5982	21.5868	3.24211	0.00260827	-0.670982	-4.28122	3.85072	0.000134172	-0.682342	-4.96299	0.0206953	0.976048	0.01136	0.0592778	ANP32A;ANP32B	P39687;Q92688	P39687;Q92688	AN32A_HUMAN;AN32B_HUMAN	Acidic leucine-rich nuclear phosphoprotein 32 family member A
-1.73956	-1.51898	-0.220581	20.0165	19.9647	20.3425	18.1309	18.5516	18.0907	19.2265	19.3246	19.8443	20.0389	20.0002	20.7255	19.1469	19.0283	16.7928	18.3385	16.2008	19.0137	19.9288	19.2904	20.0489	16.1375	19.307	19.5146	18.3565	18.4287	17.9518	20.0396	18.3	18.5206	3.22961	0.00264096	-1.73956	-4.26742	3.04498	0.00072885	-1.51898	-4.06431	0.168055	0.806814	-0.220581	-0.421333	ACTN1	P12814	P12814	ACTN1_HUMAN	Alpha-actinin-1
-0.411186	-0.647066	0.23588	21.9872	22.1134	22.0603	21.801	21.4376	21.7977	21.729	21.6052	22.0543	22.2785	22.4216	22.6896	21.9736	21.8543	21.7736	21.329	21.3504	21.6944	22.2971	21.9704	22.0345	21.7967	21.7185	21.999	21.2979	21.5616	21.4072	22.2058	21.7947	21.5588	3.23223	0.00264407	-0.411186	-4.27031	4.45546	3.8943e-05	-0.647066	-5.66666	1.54183	0.0883142	0.23588	2.40349	SNRPB;SNRPN	P14678;P63162	P14678;P63162	RSMB_HUMAN;RSMN_HUMAN	Small nuclear ribonucleoprotein-associated proteins B and B'
0.491472	0.623659	-0.132187	19.9058	19.7727	20.1035	19.963	20.4131	20.492	20.8754	20.1971	20.8937	20.1308	20.2661	20.2424	20.3578	20.5244	20.3695	20.1277	20.3744	20.4169	20.0028	19.8051	19.6466	20.5993	20.6053	20.9747	20.8331	21.0112	20.7594	19.9862	20.4777	20.6099	3.23002	0.00264734	0.491473	4.26787	3.63288	0.000180621	0.623659	4.71645	0.436115	0.565226	-0.132186	-0.929702	XPNPEP1	Q9NQW7	Q9NQW7	XPP1_HUMAN	Xaa-Pro aminopeptidase 1
0.729647	0.865765	-0.136118	20.1641	20.0598	20.2286	20.5129	20.8489	21.062	21.5598	20.6565	21.4182	20.4089	20.7768	20.9906	20.8975	21.561	21.175	20.7712	20.6226	21.1654	20.286	19.7453	19.7977	20.7561	20.9547	21.2563	21.2108	21.5749	21.2702	20.2731	21.0027	21.1389	3.23596	0.00265049	0.729645	4.27443	3.60899	0.000204461	0.865763	4.68959	0.389037	0.601348	-0.136118	-0.849223	NNT	Q13423	Q13423	NNTM_HUMAN	NAD(P) transhydrogenase, mitochondrial
0.941471	1.30441	-0.362936	16.564	16.7063	16.8245	18.0597	17.827	18.088	18.5108	18.5132	17.9141	17.1579	17.735	16.3277	16.971	18.175	17.2865	17.9356	18.1193	17.8385	17.0887	16.0881	16.8737	17.3469	17.8437	18.2414	18.0389	18.2043	18.0308	16.8184	17.7599	18.1228	3.22473	0.00266346	0.941472	4.26204	5.66955	0	1.30441	7.19327	1.29922	0.136467	-0.362935	-2.11773	FAM117B	Q6P1L5	Q6P1L5	F117B_HUMAN	Protein FAM117B
-0.992647	-0.897514	-0.0951328	18.3612	18.5528	17.2358	17.2697	17.0092	17.2189	17.8667	16.8629	16.6168	17.333	17.7887	17.1443	15.7455	16.6991	16.8568	17.1019	16.3004	15.9135	17.3438	17.9029	18.1685	16.4619	16.9824	16.6537	17.8487	17.1797	16.0628	17.759	16.7664	16.8615	3.22186	0.00269544	-0.992649	-4.25887	2.11515	0.00554972	-0.897515	-3.04798	0.129948	0.850028	-0.0951333	-0.335782	SH3BGRL2	Q9UJC5	Q9UJC5	SH3L2_HUMAN	SH3 domain-binding glutamic acid-rich-like protein 2
0.73987	0.526505	0.213366	20.6179	20.3617	20.4643	21.4918	20.9322	21.669	21.2023	20.928	21.2403	20.7265	21.1048	21.3157	21.2917	21.5794	21.4362	20.8589	21.2017	21.1062	20.3378	20.2596	19.8164	21.143	21.0862	21.034	21.0231	21.2052	20.9775	20.5561	21.2959	21.0826	3.21053	0.00273684	0.73987	4.24637	2.37453	0.00298423	0.526505	3.33235	1.33334	0.128813	0.213365	2.15862	GSTM3	P21266	P21266	GSTM3_HUMAN	Glutathione S-transferase Mu 3
-1.43293	-1.60731	0.174381	18.8515	18.9287	19.9964	16.5794	17.6574	17.6802	17.7242	18.9022	16.3464	18.3698	19.0509	19.0865	18.4192	17.9271	16.1918	17.272	16.7995	17.2582	18.1728	18.6006	18.7648	16.3645	17.5219	18.5842	17.1786	17.0804	16.7947	18.8691	17.4362	17.2618	3.19993	0.00281623	-1.43293	-4.23469	4.22657	7.47198e-05	-1.60731	-5.39666	0.186582	0.785855	0.174382	0.461353	NELFA	Q9H3P2	Q9H3P2	NELFA_HUMAN	Negative elongation factor A
-1.94487	-1.7728	-0.172071	19.9959	19.7573	20.0834	16.6043	17.5486	16.8156	19.7159	17.0593	16.577	19.9082	20.1094	20.5357	19.473	19.2011	16.5793	16.9129	16.1191	18.1793	20.1923	19.6606	19.7589	17.179	19.5495	19.5475	19.731	19.6842	20.0676	20.0002	18.0553	18.2274	3.19687	0.00282857	-1.94487	-4.23131	2.34108	0.00321599	-1.7728	-3.29579	0.0926582	0.891672	-0.172071	-0.247235	RAD50	Q92878	Q92878	RAD50_HUMAN	DNA repair protein RAD50
-1.46149	-2.05002	0.588528	19.3068	19.2468	19.3023	18.4072	16.7333	17.4867	17.2614	16.4652	17.901	18.3939	19.171	18.9557	16.3702	18.3606	16.3793	15.7311	16.5201	17.1896	19.2584	18.8843	18.7611	16.9768	18.8506	18.5622	17.4249	17.6793	16.6573	19.0311	17.5697	16.9811	3.18567	0.00286936	-1.4615	-4.21897	6.35073	0	-2.05002	-8.13513	0.787626	0.326777	0.588528	1.46213	POU3F3	P20264	P20264;P20265;Q03052	PO3F3_HUMAN	POU domain, class 3, transcription factor 3
-0.901798	-1.06462	0.162823	21.5206	21.4503	21.6292	21.0984	20.1038	20.6744	20.4765	21.306	21.6352	21.2348	20.9422	21.3655	21.0133	19.7505	19.6619	19.5467	19.6126	19.789	20.9348	20.5381	20.9277	19.992	19.9126	20.2203	19.4765	19.6836	19.4357	21.1715	20.2697	20.1069	3.18137	0.002891	-0.901797	-4.21423	2.53911	0.00210041	-1.06462	-3.51191	0.20125	0.769918	0.162822	0.492372	ANXA6	P08133	P08133	ANXA6_HUMAN	Annexin A6
-1.89567	-1.96659	0.0709152	19.5094	19.6214	17.1598	16.9176	17.0114	17.4117	17.8593	16.2899	17.2026	19.8681	19.8711	19.6711	18.7627	19.1729	16.5924	18.9185	15.3549	16.1146	19.6003	20.3414	19.5058	16.3425	18.5393	17.3369	18.857	18.4075	18.4448	19.4609	17.5653	17.4944	3.16315	0.00290233	-1.89567	-4.19416	2.71748	0.00138071	-1.96659	-3.70634	0.0460095	0.946587	0.0709162	0.128342	CBX1;CBX3	P83916;Q13185	P83916;Q13185	CBX1_HUMAN;CBX3_HUMAN	Chromobox protein homolog 1
-1.02413	-0.941708	-0.0824261	26.5864	26.84	26.807	25.6137	24.203	25.5456	25.4522	26.8587	26.1538	26.3927	26.7252	26.9067	25.5523	24.9527	26.1438	25.1444	25.0932	25.401	26.1954	25.5915	25.813	25.3294	25.4784	25.8217	24.8838	25.1308	25.2646	26.4286	25.4045	25.4869	3.18044	0.00290307	-1.02413	-4.2132	2.61656	0.00173594	-0.941706	-3.59633	0.112598	0.868873	-0.0824269	-0.295226	H2AC21	Q8IUE6	P04908;P0C0S8;P16104;P20671;Q7L7L0;Q8IUE6;Q93077;Q96KK5;Q99878;Q9BTM1	H2A2B_HUMAN	Histone H2A type 2-B
0.650843	0.244545	0.406298	25.0818	25.0483	25.4738	25.5637	25.7358	26.3393	26.0708	25.4919	26.0241	24.9265	25.3341	25.9453	25.3322	25.78	26.0339	25.2661	24.5094	25.5085	25.3686	24.8644	24.9539	25.9294	25.9326	26.2071	25.1757	25.6242	25.5268	25.2218	25.8727	25.4664	3.16211	0.00290487	0.650842	4.19301	0.647492	0.200454	0.244545	1.26162	1.34254	0.126692	0.406297	2.1696	CFL1;CFL2	P23528;Q9Y281	P23528;Q9Y281	COF1_HUMAN;COF2_HUMAN	Cofilin-1
0.782343	1.10612	-0.323778	18.969	18.8484	19.0733	19.4331	20.0094	19.8416	20.7194	19.8739	20.4441	18.9534	19.543	19.677	19.4654	20.2697	20.0781	19.5543	19.3291	20.0206	19.0971	18.254	18.657	19.19	19.7543	20.0717	20.2308	20.6616	20.1936	19.008	19.7904	20.1141	3.16327	0.00290909	0.782342	4.19429	4.05673	9.31315e-05	1.10612	5.19929	0.914149	0.262111	-0.323779	-1.63363	ATP6V0D1	P61421	P61421	VA0D1_HUMAN	V-type proton ATPase subunit d 1
-0.2204	-0.342518	0.122118	21.5305	21.3981	21.5247	21.3171	21.2959	21.4463	21.3555	21.0004	21.1542	21.5173	21.5338	21.6171	21.0494	21.3314	21.1085	20.9178	21.091	21.028	21.5688	21.3335	21.4473	21.2765	21.2411	21.4213	21.3357	21.3144	21.1914	21.4968	21.2764	21.1543	3.17013	0.00291335	-0.2204	-4.20185	4.46355	3.93812e-05	-0.342518	-5.67629	1.03286	0.215124	0.122119	1.78809	RUVBL1	Q9Y265	Q9Y265	RUVB1_HUMAN	RuvB-like 1
1.70183	1.99708	-0.295256	17.1281	17.7073	18.3549	18.6967	19.6772	17.3372	19.7136	18.4477	19.2288	17.3309	17.7707	16.3606	18.889	19.7442	19.0009	19.2079	18.4414	19.4037	16.959	16.9831	15.8474	17.3136	19.3683	19.7316	19.3236	19.4334	19.2158	17.1602	18.8621	19.1573	3.17359	0.00291509	1.70183	4.20566	5.43217	0	1.99708	6.88066	0.388387	0.601727	-0.295255	-0.848091	REEP1	Q9H902	Q9H902	REEP1_HUMAN	Receptor expression-enhancing protein 1
-1.64682	-3.24004	1.59321	19.8655	19.8759	20.2915	17.334	17.7292	17.1629	17.1261	17.7214	18.3475	19.7015	20.2496	20.9114	20.1241	19.2876	17.2951	16.1847	16.7621	17.104	20.076	19.8804	19.9939	18.3079	19.3462	19.4373	16.2063	16.2652	15.968	20.094	18.4471	16.8539	3.1634	0.00291589	-1.64683	-4.19444	8.18293	0	-3.24004	-11.0697	2.49996	0.014966	1.59321	3.46923	SOX2;SOX3	P41225;P48431	P41225;P48431;O00570;Q9Y651	SOX2_HUMAN;SOX3_HUMAN	Transcription factor SOX-3
-1.8045	-1.35008	-0.454416	20.0986	20.2875	20.8019	17.6482	18.971	17.513	19.1851	17.4145	16.8576	19.5884	19.634	20.2128	19.0007	18.9689	16.0544	19.6996	18.6739	19.2082	19.2181	19.7592	19.896	16.6857	18.9688	19.4453	19.2884	18.4079	18.6107	19.9441	18.1396	18.594	3.16065	0.00291667	-1.8045	-4.19141	2.89764	0.000941337	-1.35008	-3.90299	0.416641	0.5796	-0.454417	-0.896761	POLR2C	P19387	P19387	RPB3_HUMAN	DNA-directed RNA polymerase II subunit RPB3
-1.61041	-1.72407	0.113659	20.7951	20.7732	20.8941	17.4268	19.8783	18.0207	19.9124	19.4021	19.7185	20.2914	20.6324	20.8576	18.8604	19.8657	19.4545	18.0417	16.6894	18.6704	20.5385	20.2842	20.467	17.3879	19.9024	20.2432	19.1354	19.2915	19.1556	20.6148	19.0044	18.8908	3.17019	0.00292019	-1.61041	-4.20191	3.94249	0.000100546	-1.72407	-5.06786	0.0844795	0.901526	0.113658	0.227092	SLC25A13	Q9UJS0	Q9UJS0	S2513_HUMAN	Electrogenic aspartate/glutamate antiporter SLC25A13, mitochondrial
0.628883	0.532633	0.0962505	21.5963	21.6679	22.0261	22.7867	21.8967	22.332	22.2305	22.9194	22.4047	21.5867	21.96	22.4041	22.1602	22.4391	22.2235	22.0885	21.5977	22.3213	21.6472	21.2185	21.3374	22.3409	22.2718	22.6533	22.1541	22.3716	22.1501	21.716	22.3449	22.2487	3.17043	0.00292706	0.628883	4.20218	2.23448	0.00415344	0.532632	3.17911	0.286701	0.690983	0.0962503	0.662996	TBCA	O75347	O75347	TBCA_HUMAN	Tubulin-specific chaperone A
0.567484	0.322632	0.244852	21.508	21.4707	21.6428	21.7224	22.1115	22.4656	22.2603	21.7678	22.3211	21.5392	21.9439	22.2077	21.8558	22.4349	22.4196	21.624	21.5726	22.0072	21.6852	21.3117	21.2652	22.0195	22.2422	22.4102	21.7264	22.2705	21.9281	21.6194	22.1869	21.942	3.15658	0.00293088	0.567483	4.18693	1.47237	0.0253361	0.322632	2.32277	1.07245	0.200082	0.244851	1.83844	ARPC2	O15144	O15144	ARPC2_HUMAN	Actin-related protein 2/3 complex subunit 2
-1.25255	-0.205759	-1.04679	18.9472	20.0195	18.8849	18.5639	18.5006	17.8184	19.0778	20.4738	19.3915	19.2875	19.2463	19.4452	18.2394	17.2089	17.0404	19.1884	18.08	18.448	18.7034	17.9693	18.5246	16.8097	17.2792	18.2944	18.4527	17.8508	18.213	19.0031	17.7505	18.7973	3.15714	0.00293764	-1.25255	-4.18755	0.259892	0.5433	-0.205759	-0.611162	2.02779	0.0360632	-1.0468	-2.95156	MACROH2A1	O75367	O75367	H2AY_HUMAN	Core histone macro-H2A.1
-0.468946	-0.856926	0.38798	20.458	20.3238	20.5467	20.1915	19.5776	20.3396	19.8675	20.0721	20.1769	20.4831	20.6674	20.8481	19.9516	20.0112	20.0082	19.1771	19.0913	19.7972	20.764	20.3615	20.3952	19.826	20.197	20.5245	19.5109	19.8391	19.6034	20.5386	20.0697	19.6817	3.15414	0.00297011	-0.468947	-4.18424	4.88757	1.36986e-05	-0.856927	-6.19045	1.62059	0.0757545	0.38798	2.49412	LTA4H	P09960	P09960	LKHA4_HUMAN	Leukotriene A-4 hydrolase
-1.33668	-1.68003	0.343353	18.9207	19.0944	18.7088	17.1626	18.0446	16.6489	17.1592	16.4703	17.2358	18.7879	19.0956	19.3119	18.6927	18.3362	16.3068	17.1683	16.4721	17.3616	18.9727	18.8554	18.8268	16.5567	18.3133	18.4823	18.9776	16.9742	17.6348	18.9527	17.616	17.2727	3.15147	0.00299083	-1.33668	-4.1813	5.1798	8.35073e-06	-1.68003	-6.55634	0.394313	0.597311	0.343353	0.858388	ALDH16A1	Q8IZ83	Q8IZ83	A16A1_HUMAN	Aldehyde dehydrogenase family 16 member A1
-1.19719	-3.11948	1.92229	20.8545	20.7007	20.8581	19.5779	19.2386	20.0086	18.7015	18.6672	18.2855	20.7037	21.0121	21.5129	20.3773	20.0143	17.7708	17.8117	15.1047	17.9606	20.9321	20.5658	20.9124	19.6785	20.1882	20.4233	17.5476	17.9891	17.9091	20.8947	19.6975	17.7752	3.13712	0.00300452	-1.19719	-4.16551	6.57713	0	-3.11948	-8.46419	3.23604	0.00483404	1.92229	4.27451	MCM4	P33991	P33991	MCM4_HUMAN	DNA replication licensing factor MCM4
-1.96062	-1.33438	-0.626244	20.0547	19.9288	20.0931	17.4927	19.1176	16.1932	18.8995	18.9048	18.976	20.0507	20.2298	20.1967	19.3066	19.1916	17.2188	18.562	18.806	18.6038	20.1086	19.7736	19.9289	15.8766	18.9424	19.3798	18.7585	18.4641	18.3807	20.0405	18.0799	18.7062	3.14127	0.00300909	-1.96062	-4.17008	10.4006	0	-1.33438	-15.6662	0.690086	0.382607	-0.626242	-1.32392	NUP210	Q8TEM1	Q8TEM1	PO210_HUMAN	Nuclear pore membrane glycoprotein 210
1.15177	1.73874	-0.586969	17.3739	16.0283	16.7571	17.7233	18.6891	17.7331	19.2989	16.5831	18.8613	17.0501	17.3193	15.4991	18.1489	18.5774	17.1929	18.3215	17.995	18.9259	16.2745	16.667	17.2086	17.499	17.346	17.6341	18.46	18.9102	18.4707	16.6864	17.8382	18.4252	3.13777	0.00301134	1.15177	4.16623	3.98135	9.38547e-05	1.73874	5.11245	1.08256	0.197026	-0.58697	-1.85121	HPCAL1	P37235	P37235	HPCL1_HUMAN	Hippocalcin-like protein 1
2.27279	2.57918	-0.306391	16.4324	18.3101	17.8458	16.9708	20.6604	20.7431	20.8452	20.3465	20.7313	18.4919	19.3053	17.2122	19.7987	21.3113	20.7992	20.0524	19.9128	20.6223	18.7409	18.7271	16.6648	20.6181	20.917	20.367	20.8205	20.8217	20.7904	17.9701	20.2428	20.5492	3.14142	0.00301595	2.27279	4.17025	5.73926	0	2.57918	7.28652	0.298172	0.682189	-0.30639	-0.684751	RAB3A	P20336	P20336	RAB3A_HUMAN	Ras-related protein Rab-3A
-0.999857	-0.676601	-0.323256	18.8879	18.6849	19.2219	17.1799	17.8208	18.752	18.2078	18.2073	18.6861	19.3554	19.102	19.5759	18.3735	18.2466	17.4722	18.1625	18.2052	18.322	18.7984	18.1541	18.8272	17.2158	17.9374	18.6108	18.1481	18.4316	18.1479	18.9564	17.9566	18.2798	3.14896	0.00302059	-0.999856	-4.17854	3.40861	0.000311074	-0.676601	-4.46568	0.880907	0.277013	-0.323255	-1.58932	COLGALT1	Q8NBJ5	Q8NBJ5	GT251_HUMAN	Procollagen galactosyltransferase 1
0.473881	0.333202	0.140678	20.1802	20.1443	20.1483	20.6085	20.6066	20.9596	20.8592	20.3628	20.8469	20.2298	20.6427	20.6962	20.4769	21.0602	20.7629	20.1749	20.1525	20.6199	20.4447	20.007	20.0489	20.4663	20.8399	21.0263	20.7089	20.954	20.862	20.2825	20.7564	20.6157	3.14478	0.00302283	0.473882	4.17395	1.62707	0.0173978	0.333202	2.50154	0.537735	0.485325	0.14068	1.09457	PPP1R7	Q15435	Q15435	PP1R7_HUMAN	Protein phosphatase 1 regulatory subunit 7
-1.18863	-1.20645	0.0178146	18.7655	18.9261	19.7763	17.4226	18.1931	17.4458	18.5197	16.0354	16.9942	18.9805	18.7516	20.5098	18.7313	18.2791	17.214	18.5214	18.2932	18.1632	18.8565	18.9029	19.1153	17.3739	18.4271	18.7998	18.4656	18.3981	18.3357	19.176	17.9874	17.9696	3.12833	0.00303604	-1.18863	-4.15584	2.48777	0.0023491	-1.20645	-3.45593	0.0174074	0.979963	0.0178153	0.0500389	EFL1	Q7Z2Z2	Q7Z2Z2	EFL1_HUMAN	Elongation factor-like GTPase 1
0.690174	0.338295	0.351879	23.166	23.2248	23.5893	23.7605	24.1207	24.1727	24.2427	23.756	24.2843	23.6534	24.1165	24.341	24.0589	24.7101	24.334	23.5607	22.9702	24.1737	23.505	23.2607	23.2598	24.3151	24.3264	24.5299	24.0015	24.1692	24.0031	23.5685	24.2587	23.9068	3.1299	0.00304289	0.690173	4.15757	0.973647	0.0860458	0.338295	1.71174	1.2772	0.141731	0.351878	2.0912	ACTA1;ACTB;ACTBL2;ACTG1	P60709;P63261;P68133;Q562R1	A5A3E0;P60709;P62736;P63261;P63267;P68032;P68133;Q6S8J3;Q9BYX7;Q562R1	ACTBL_HUMAN;ACTB_HUMAN;ACTG_HUMAN;ACTS_HUMAN	Actin, cytoplasmic 1
-1.33251	-1.36011	0.0275955	19.381	19.2876	19.6856	17.3775	18.4495	17.0017	18.4784	17.4478	19.1915	18.9377	19.4072	19.6664	18.7031	18.6075	16.6686	17.0554	17.7816	17.695	19.2842	18.8164	18.8573	16.9351	18.7484	18.8395	17.5206	18.1152	17.7972	19.2582	17.9257	17.8981	3.12425	0.00305618	-1.33251	-4.15136	4.52807	4.08759e-05	-1.36011	-5.75333	0.026341	0.970101	0.0275945	0.0749924	CAPN2	P17655	P17655	CAN2_HUMAN	Calpain-2 catalytic subunit
-2.05079	-2.62179	0.570995	20.4807	19.6622	17.3683	16.4731	17.3588	17.7699	18.1594	17.1453	16.095	18.662	19.6988	16.4351	16.2231	16.4181	17.2134	16.4032	16.6922	16.9574	19.9057	19.5694	20.185	17.7063	16.9126	17.4349	15.9282	15.3357	15.655	19.1075	17.0567	16.4857	3.12404	0.0030583	-2.05079	-4.15113	3.76515	0.000154002	-2.62179	-4.86577	0.92541	0.257433	0.570994	1.64853	LRP2	P98164	P98164	LRP2_HUMAN	Low-density lipoprotein receptor-related protein 2
0.704859	0.729044	-0.0241852	19.329	18.3414	19.5738	20.2006	19.3702	19.8901	19.8418	19.3049	20.1001	19.1741	19.2119	19.5241	19.4592	19.4885	20.1654	19.7205	19.887	19.7577	19.06	18.9871	18.6044	19.8186	19.7041	20.053	19.6397	20.0392	20.0765	19.0895	19.7944	19.8186	3.11792	0.00311409	0.70486	4.14441	3.51818	0.000268097	0.729044	4.58784	0.0662764	0.923864	-0.0241841	-0.181225	GALK1	P51570	P51570	GALK1_HUMAN	Galactokinase
-0.592297	-1.66008	1.06778	21.238	21.1778	21.2625	21.2765	20.1849	20.9641	19.9846	19.8348	20.1897	21.3595	21.4572	21.8664	21.1477	20.7565	20.6603	19.7437	19.5398	19.7313	21.5253	21.2546	21.5095	20.4253	20.6784	21.2265	19.3124	19.7174	19.6564	21.4057	20.8134	19.7456	3.1115	0.00314286	-0.592297	-4.13735	10.1731	0	-1.66008	-15.13	5.62778	0.000258065	1.06778	7.13771	MSH6	P52701	P52701	MSH6_HUMAN	DNA mismatch repair protein Msh6
-0.246223	-0.507425	0.261202	21.9583	22.1657	22.13	21.9574	21.7498	21.9234	21.7878	21.8108	21.81	22.0247	22.1587	22.2063	21.9279	21.9252	21.5586	21.3552	21.5456	21.5433	22.2356	21.9896	22.0298	21.7917	21.7883	22.0604	21.508	21.5338	21.4375	22.0999	21.8536	21.5924	3.10295	0.0031804	-0.246224	-4.12795	6.06718	0	-0.507426	-7.73459	2.51787	0.0146023	0.261201	3.48875	U2AF2	P26368	P26368	U2AF2_HUMAN	Splicing factor U2AF 65 kDa subunit
0.296486	0.349993	-0.0535069	20.468	20.4332	20.4235	21.1269	20.6194	20.8367	21.1916	20.474	20.9078	20.3831	20.515	20.5907	20.7372	20.7514	20.4881	20.5662	20.627	20.8035	20.7507	20.3791	20.4915	20.7817	20.9292	20.8323	20.978	21.1007	20.9358	20.4927	20.7892	20.8427	3.10007	0.0032	0.296485	4.12479	2.86241	0.00104113	0.349991	3.86449	0.218068	0.751913	-0.053506	-0.527263	FARSA	Q9Y285	Q9Y285	SYFA_HUMAN	Phenylalanine--tRNA ligase alpha subunit
0.509193	0.395121	0.114073	22.3225	22.2161	22.4198	22.5442	22.8093	23.0026	23.1487	22.5682	23.0113	22.1878	22.6503	22.894	22.5229	23.1728	22.7932	22.2727	22.155	22.758	22.4531	22.1191	22.0717	22.7895	23.0278	23.2549	22.8897	23.1473	22.9397	22.3705	22.8797	22.7656	3.09905	0.00320177	0.509193	4.12366	1.73868	0.0133484	0.39512	2.62848	0.344718	0.641983	0.114073	0.770642	DYNC1H1	Q14204	Q14204	DYHC1_HUMAN	Cytoplasmic dynein 1 heavy chain 1
-1.17293	-1.97347	0.800539	17.6111	18.2106	20.3102	18.0888	17.1966	16.7094	17.0205	18.5379	16.6667	18.8563	18.7195	18.7965	17.4637	17.4463	17.1688	15.7501	16.149	17.1708	18.6089	18.0764	18.3138	17.8703	17.3772	17.6261	15.5437	17.0085	15.8949	18.6115	17.4386	16.638	3.09429	0.00323009	-1.17293	-4.11844	3.83195	0.000141372	-1.97347	-4.94162	1.50652	0.0940657	0.80054	2.36255	TMED1	Q13445	Q13445	TMED1_HUMAN	Transmembrane emp24 domain-containing protein 1
-1.48581	-0.869757	-0.616055	19.7225	19.794	19.9436	16.9388	19.1074	17.7206	19.0833	19.1251	19.2493	19.7357	19.8723	20.5275	19.3751	18.8996	16.6725	18.6678	18.863	18.8265	19.9378	19.27	19.6371	18.4443	18.3946	19.5153	18.8579	19.2519	18.6879	19.8267	18.3409	18.957	3.09223	0.00324062	-1.48581	-4.11617	5.12631	8.04829e-06	-0.869755	-6.48861	1.00457	0.225439	-0.616055	-1.75177	DNPH1	O43598	O43598	DNPH1_HUMAN	5-hydroxymethyl-dUMP N-hydrolase
0.574684	0.353371	0.221313	20.7041	20.7164	20.9311	21.0617	21.2838	21.669	21.6292	21.0023	21.5422	20.7696	21.2233	21.4894	21.1097	21.5714	21.3586	20.7627	20.4544	21.2236	20.767	20.3522	20.3984	21.4674	21.4105	21.5915	21.1421	21.4876	21.2876	20.8168	21.3915	21.1702	3.08967	0.0032511	0.574684	4.11335	1.21131	0.0476138	0.353371	2.01111	0.828277	0.30466	0.221312	1.5181	AP2M1	Q96CW1	Q96CW1	AP2M1_HUMAN	AP-2 complex subunit mu
-2.00242	-1.07293	-0.929493	16.6008	19.888	20.0298	17.3012	18.2821	16.6227	19.1749	17.4616	17.9359	19.4598	19.7533	20.0457	16.5919	18.5123	16.6693	16.1201	16.3242	19.551	20.0164	19.274	19.25	18.8079	17.4679	16.0407	18.5507	19.8127	19.7304	19.3686	17.3662	18.2957	3.08934	0.00326154	-2.00242	-4.113	1.04049	0.072481	-1.07293	-1.79784	0.899889	0.268635	-0.929493	-1.61468	ADGRL2	O95490	O95490	AGRL2_HUMAN	Adhesion G protein-coupled receptor L2
-1.80526	-1.42504	-0.380222	20.4338	20.358	20.4976	17.644	19.5424	17.1775	19.3961	18.6412	19.5012	19.9357	20.2432	20.8159	19.2136	19.4769	16.7671	18.6179	18.385	18.7191	20.0561	19.8297	19.8928	16.8435	19.4307	19.7198	18.9145	18.4542	18.6083	20.2292	18.4239	18.8042	3.07939	0.00329825	-1.80526	-4.10207	6.47185	0	-1.42504	-8.31012	0.390721	0.600178	-0.380222	-0.852152	MTAP	Q13126	Q13126	MTAP_HUMAN	S-methyl-5'-thioadenosine phosphorylase
0.539347	0.15424	0.385107	22.5099	22.2894	22.5378	22.7759	22.8229	23.2724	23.1009	22.4984	22.9686	22.2554	22.6003	22.9984	22.5823	23.0371	22.9588	22.194	21.7528	22.5941	22.3458	21.9697	22.0071	22.6872	22.9952	23.2362	22.4555	22.8254	22.5123	22.3904	22.9298	22.5447	3.07633	0.00330853	0.539347	4.09871	0.415928	0.366289	0.15424	0.895546	1.58498	0.0812745	0.385107	2.45326	RAB11B	Q15907	P62491;Q15907	RB11B_HUMAN	Ras-related protein Rab-11B
0.811842	0.860703	-0.0488605	25.3562	25.3405	25.5142	25.5141	26.7276	26.371	26.9428	26.2268	26.8635	25.447	26.2463	26.2751	25.9709	26.8404	26.6818	25.7721	25.6765	26.4817	25.8076	25.3526	25.1897	26.334	26.6832	26.7127	26.4983	26.9961	26.8177	25.6143	26.4262	26.4751	3.07387	0.00331004	0.811843	4.09601	3.03037	0.000760259	0.860704	4.04828	0.0825364	0.903658	-0.0488603	-0.222265	TUBA1C;TUBA4A;TUBA8;TUBAL3	A6NHL2;P68366;Q9BQE3;Q9NY65	A6NHL2;P0DPH7;P0DPH8;P68363;P68366;Q71U36;Q9BQE3;Q9NY65	TBA1C_HUMAN;TBA4A_HUMAN;TBA8_HUMAN;TBAL3_HUMAN	Tubulin alpha chain-like 3
0.857555	0.876331	-0.0187759	23.7263	24.161	24.0991	24.1785	25.2045	25.0855	25.4331	24.9221	25.1357	24.1709	24.7921	24.8541	24.4087	25.442	25.2806	24.7427	24.2403	25.1638	24.1443	24.021	23.785	24.8917	25.2444	25.7358	25.3244	25.3578	25.3206	24.1949	25.0524	25.0712	3.07257	0.00331155	0.857554	4.09458	3.71119	0.000153242	0.87633	4.80471	0.0319282	0.963649	-0.0187762	-0.0903634	TUBA1C;TUBA4A;TUBAL3	A6NHL2;P68366;Q9BQE3	A6NHL2;P68363;P68366;Q71U36;Q9BQE3	TBA1C_HUMAN;TBA4A_HUMAN;TBAL3_HUMAN	Tubulin alpha chain-like 3
-1.17291	-1.62725	0.454344	18.7076	18.8548	18.55	17.8404	16.7475	18.0217	17.5858	16.7658	18.0664	18.8637	18.8558	19.237	18.3604	18.2779	16.564	15.6985	16.6763	17.5521	18.9951	18.6523	18.8889	16.4879	18.1193	18.6299	17.3282	17.8374	17.4493	18.845	17.6721	17.2178	3.07015	0.00331304	-1.17291	-4.09192	5.11714	7.93651e-06	-1.62725	-6.47704	0.626521	0.422565	0.454344	1.23046	NUP54	Q7Z3B4	Q7Z3B4	NUP54_HUMAN	Nucleoporin p54
-1.07275	-1.39332	0.32057	18.509	18.8407	17.6275	16.9993	17.6916	16.2665	16.4722	17.203	17.1695	18.4758	18.1772	16.9027	17.2099	17.7741	16.5997	16.6283	15.0711	15.9133	18.5966	17.9407	18.6016	17.5087	16.8647	17.1026	17.4529	17.7808	17.4408	18.1858	17.113	16.7924	3.06216	0.00334199	-1.07275	-4.08316	2.935	0.000886427	-1.39332	-3.94383	0.455243	0.550044	0.320571	0.961607	GLMN	Q92990	Q92990	GLMN_HUMAN	Glomulin
-1.34347	-1.17284	-0.170633	19.2723	19.2845	19.9415	17.4872	18.3252	16.9005	17.9464	19.1617	19.9485	19.7193	19.6515	20.3034	19.5362	18.6691	17.6296	18.4031	18.4854	18.6801	19.6156	19.5297	19.4295	17.6488	19.0353	19.4242	17.6146	18.0046	17.9472	19.6386	18.2951	18.4658	3.0566	0.00334483	-1.34347	-4.07705	3.36922	0.000332779	-1.17284	-4.42193	0.173503	0.800003	-0.170634	-0.433201	IQGAP1	P46940	P46940	IQGA1_HUMAN	Ras GTPase-activating-like protein IQGAP1
-0.453358	-0.970816	0.517458	23.05	22.9736	23.0827	22.6956	22.3738	22.8261	22.3744	22.126	22.7749	23.1372	23.3372	23.7062	22.889	22.6965	22.5211	21.8484	21.574	22.2326	23.2232	22.7825	23.062	22.539	22.6647	23.0687	22.0463	22.4299	22.2107	23.1505	22.6971	22.1797	3.05394	0.00334624	-0.453358	-4.07414	5.32287	0	-0.970817	-6.73921	2.83811	0.00856287	0.517459	3.83795	RPSA	P08865	P08865;A0A8I5KQE6	RSSA_HUMAN	Small ribosomal subunit protein uS2
0.506662	0.676271	-0.169609	21.6119	21.5937	21.7865	21.87	22.1619	22.2935	22.7602	22.2758	22.5767	21.7139	22.0762	22.285	22.0902	22.506	22.3813	22.0106	22.0006	22.5142	21.7399	21.265	21.5246	22.0905	22.1932	22.5699	22.4495	22.6493	22.446	21.733	22.2396	22.4092	3.05197	0.00334764	0.506664	4.07198	3.9309	9.97831e-05	0.676271	5.05458	0.793091	0.324505	-0.169607	-1.46971	CS	O75390	O75390	CISY_HUMAN	Citrate synthase, mitochondrial
-0.28521	-0.6752	0.38999	25.4211	25.3756	25.4711	25.2301	24.9081	25.5432	24.8257	24.657	25.0167	25.3429	25.3662	25.589	25.0642	25.1047	25.1638	24.7985	24.6539	24.7889	25.2925	25.3107	25.4924	25.0878	24.9496	25.043	24.674	24.6449	24.525	25.4068	25.1216	24.7316	3.06259	0.00334924	-0.28521	-4.08363	8.56596	0	-0.6752	-11.7716	3.87142	0.0016378	0.38999	4.98659	PFN1	P07737	P07737	PROF1_HUMAN	Profilin-1
0.643316	0.927097	-0.283781	21.0538	21.1749	20.9495	21.4195	21.7173	21.8908	22.2823	22.1552	22.48	21.5443	21.5319	21.8977	21.7223	22.3174	22.4154	21.7509	22.0606	22.281	21.578	21.2747	21.1454	21.9549	21.99	22.5122	22.394	22.6701	22.4199	21.35	21.9933	22.2771	3.05679	0.00335205	0.643316	4.07726	5.41163	0	0.927097	6.85395	1.1188	0.18501	-0.283781	-1.89672	VAPA;VAPB	O95292;Q9P0L0	O95292;Q9P0L0	VAPA_HUMAN;VAPB_HUMAN	Vesicle-associated membrane protein-associated protein B/C
0.623957	0.802639	-0.178682	20.2785	20.2048	20.4076	20.5851	20.9844	21.0442	21.6804	20.8112	21.4222	19.9687	20.7731	20.7155	20.5638	21.1645	21.091	20.7321	20.4655	20.7675	20.674	20.0151	20.1382	20.5617	21.2572	21.5392	21.2224	21.7364	21.5615	20.3528	20.9768	21.1555	3.04872	0.0033576	0.623957	4.06841	3.24477	0.000470403	0.80264	4.28416	0.429764	0.569495	-0.178683	-0.919011	ELAVL2;ELAVL3;ELAVL4	P26378;Q12926;Q14576	P26378;Q12926;Q14576	ELAV2_HUMAN;ELAV3_HUMAN;ELAV4_HUMAN	ELAV-like protein 4
-0.722569	-1.56769	0.845125	18.0622	17.7626	17.4855	17.4653	17.7412	17.378	17.2895	17.0379	16.8526	17.7852	18.3993	18.3654	16.781	17.089	16.3899	16.1687	16.2439	16.0319	17.9894	17.8636	18.2181	17.6449	17.4007	17.5383	15.8643	16.673	15.6601	17.9924	17.2698	16.4247	3.04341	0.0034188	-0.72257	-4.06258	5.80814	0	-1.56769	-7.37935	2.57919	0.0131041	0.845124	3.5556	ITGA6	P23229	P23229	ITA6_HUMAN	Integrin alpha-6
-1.02977	-1.25676	0.22699	18.2253	18.485	17.7305	17.1465	17.7329	17.4209	17.5444	17.0631	18.3742	18.7898	18.498	19.1331	16.0845	17.7995	17.0385	15.5373	16.1567	17.2193	18.2751	18.1674	18.422	16.9991	18.0668	18.1697	17.2665	17.7235	17.5304	18.414	17.3843	17.1573	3.03567	0.00344563	-1.02977	-4.0541	3.01573	0.000767908	-1.25676	-4.03223	0.27334	0.702549	0.22699	0.637341	HIBADH	P31937	P31937	3HIDH_HUMAN	3-hydroxyisobutyrate dehydrogenase, mitochondrial
0.647842	0.174513	0.47333	20.0604	20.0282	20.4444	20.3874	20.5799	20.844	20.7734	20.2347	20.8013	20.0024	20.6131	20.8593	20.7972	20.9634	20.6337	20.0996	19.3459	20.6309	20.2417	19.6635	19.9815	21.2612	20.9252	21.3331	20.3164	20.8168	20.4462	20.2105	20.8583	20.385	3.02786	0.0034661	0.647843	4.04553	0.404929	0.376831	0.174514	0.876716	1.65186	0.0715556	0.473329	2.52987	ACTR3;ACTR3B	P61158;Q9P1U1	P61158;Q9P1U1	ARP3B_HUMAN;ARP3_HUMAN	Actin-related protein 3
-0.974382	-1.09229	0.117907	19.0436	18.9543	19.1919	17.4067	18.1121	17.6602	18.4002	16.2885	18.7987	19.0164	18.9743	18.9047	18.7941	18.4458	17.0765	16.6965	17.9758	18.1991	19.4162	18.6449	18.6253	17.2654	18.2877	18.9536	18.3915	18.0423	18.1483	18.9746	18.0002	17.8823	3.02713	0.00346723	-0.974383	-4.04473	2.78745	0.00122917	-1.09229	-3.78265	0.127281	0.852659	0.117906	0.329615	DRG2	P55039	P55039	DRG2_HUMAN	Developmentally-regulated GTP-binding protein 2
0.459793	0.135708	0.324085	22.2846	22.3096	22.2843	22.5972	22.9325	22.6533	22.8504	22.3936	22.8096	22.2527	22.7667	22.5913	22.6741	23.1383	22.9665	22.0367	22.2617	22.549	22.4411	22.0772	22.0669	22.3664	22.7824	23.1018	22.3858	22.6079	22.4012	22.3416	22.8014	22.4773	3.02525	0.00346947	0.459792	4.04267	0.595048	0.229679	0.135707	1.18305	1.78625	0.056325	0.324085	2.68215	SEPTIN11;SEPTIN6;SEPTIN8	Q14141;Q92599;Q9NVA2	Q14141;Q92599;Q9NVA2	SEP11_HUMAN;SEPT6_HUMAN;SEPT8_HUMAN	Septin-6
-0.451305	-1.0097	0.558399	22.7467	22.6309	22.8759	22.3608	22.1348	22.375	22.2105	21.7529	22.3322	22.7865	23.0771	23.3722	22.4697	22.5989	22.1388	21.3475	21.4372	22.0898	22.8889	22.3949	22.7576	22.2749	22.4112	22.705	21.7135	21.7762	21.7836	22.8367	22.3854	21.827	3.02927	0.00347346	-0.451306	-4.04708	5.55668	0	-1.0097	-7.04368	3.33468	0.00401869	0.558398	4.38361	RPL21	P46778	P46778	RL21_HUMAN	Large ribosomal subunit protein eL21
0.686138	0.175087	0.511051	22.6983	22.7708	23.0134	23.0361	23.5458	23.6743	23.2375	22.6868	22.9288	22.1302	23.1888	22.9702	22.6474	23.6848	23.2896	22.801	22.4777	22.9374	22.7404	22.5086	22.1668	23.3182	23.4162	23.7503	22.7692	23.1241	22.8008	22.6875	23.3736	22.8626	3.02606	0.00347679	0.686138	4.04355	0.621643	0.21385	0.175087	1.22317	2.6483	0.0119167	0.511051	3.63092	KIF5C	O60282	O60282	KIF5C_HUMAN	Kinesin heavy chain isoform 5C
0.496557	0.486052	0.0105057	20.2131	20.2165	20.3384	20.9414	20.7485	21.2057	21.2309	20.4468	21.3796	20.2651	20.4429	20.9719	20.7214	20.9691	21.0721	20.8391	20.7803	21.093	20.4379	20.1785	20.1542	20.2743	20.8026	20.9524	20.4689	20.7351	20.6193	20.3576	20.8542	20.8437	3.02987	0.00348085	0.496556	4.04774	2.54058	0.00209456	0.48605	3.51351	0.0261545	0.970084	0.0105061	0.0744764	GMFB	P60983	P60983	GMFB_HUMAN	Glia maturation factor beta
-1.32385	-1.72952	0.405666	19.6973	19.6837	19.3813	16.8141	19.0034	17.2725	18.4429	17.0132	16.4613	19.7662	19.5963	18.8013	19.521	19.0487	17.8775	17.9259	18.0137	18.302	19.8718	19.5641	19.6372	17.4075	18.3736	18.7664	17.9716	17.958	18.345	19.5555	18.2316	17.8259	3.01731	0.0035304	-1.32385	-4.03397	5.59964	0	-1.72952	-7.10041	0.518921	0.497801	0.405666	1.06486	SMAD1;SMAD2	Q15796;Q15797	O15198;P84022;Q15796;Q15797;Q99717	SMAD1_HUMAN;SMAD2_HUMAN	Mothers against decapentaplegic homolog 2
-0.561741	-0.743134	0.181393	20.3121	20.0592	20.1297	19.5187	19.4431	19.7925	19.8762	19.3851	20.0925	20.217	20.4733	20.7984	20.0055	19.8173	19.05	19.2569	18.809	19.4927	20.3995	20.0269	20.283	19.8855	19.9843	20.1466	19.7055	19.919	19.4738	20.2999	19.7381	19.5568	3.01779	0.00353782	-0.56174	-4.03449	3.75277	0.000152764	-0.743134	-4.85174	0.506299	0.508109	0.181394	1.04473	EIF3K	Q9UBQ5	Q9UBQ5	EIF3K_HUMAN	Eukaryotic translation initiation factor 3 subunit K
-0.499277	-0.823545	0.324268	23.3879	23.3321	23.2681	23.0945	22.781	22.476	23.1349	22.5557	22.4085	23.2879	23.5566	23.6711	22.691	23.1758	22.2659	22.246	22.3457	22.6669	23.4061	23.0839	23.2641	23.1739	23.0026	23.1036	22.4214	22.6001	22.4669	23.362	22.8627	22.5384	3.0119	0.00359833	-0.499276	-4.02804	6.22009	0	-0.823545	-7.94903	1.47268	0.0999721	0.324269	2.32314	HNRNPH1;HNRNPH2	P31943;P55795	P31943;P55795	HNRH1_HUMAN;HNRH2_HUMAN	Heterogeneous nuclear ribonucleoprotein H
1.0763	0.79735	0.278952	16.5283	17.211	16.3369	16.0887	18.0159	17.4321	16.218	16.0842	18.5294	15.999	17.0933	15.9128	17.308	18.2396	17.6315	16.4989	17.037	18.028	16.028	15.6995	16.2178	17.1229	17.3241	17.5503	16.9087	17.1175	17.781	16.3363	17.4126	17.1336	3.00741	0.00361587	1.0763	4.02312	1.56474	0.0202753	0.797348	2.42995	0.366682	0.622365	0.278953	0.809949	EPB41L1;EPB41L2;EPB41L3	O43491;Q9H4G0;Q9Y2J2	O43491;Q9H4G0;Q9Y2J2	E41L1_HUMAN;E41L2_HUMAN;E41L3_HUMAN	Band 4.1-like protein 2
0.652716	1.0248	-0.372084	19.2173	19.3718	19.7982	19.6381	20.5519	20.1843	20.6398	20.0219	20.5273	19.1694	19.5167	19.3378	19.5361	20.3388	19.6472	20.0297	19.9173	20.3637	19.3466	18.9581	19.068	19.3975	20.0094	20.3551	20.4381	20.6314	20.438	19.3093	19.962	20.3341	3.00468	0.00361667	0.652717	4.02013	6.4502	0	1.0248	8.27865	1.39278	0.115356	-0.372083	-2.22926	HAGH	Q16775	Q16775	GLO2_HUMAN	Hydroxyacylglutathione hydrolase, mitochondrial
-2.12784	-1.76789	-0.359955	20.7468	20.7441	20.7809	20.0814	19.0317	18.4143	18.8588	19.8344	19.895	20.7665	20.5701	21.2043	19.8285	19.1563	15.4787	19.3457	19.1585	18.4275	20.2354	20.2822	20.2128	16.3974	18.6098	19.3944	18.0705	18.0068	18.0349	20.6159	18.4881	18.848	3.00235	0.00362656	-2.12784	-4.01757	5.09328	7.75194e-06	-1.76789	-6.44697	0.266786	0.70906	-0.359956	-0.624628	PTGR1	Q14914	Q14914	PTGR1_HUMAN	Prostaglandin reductase 1
-0.89238	-1.5146	0.622223	18.7273	18.9129	19.955	17.3183	18.1088	17.8434	17.6532	17.1218	16.5158	18.8505	18.7142	18.7873	18.5481	18.1565	17.2233	17.174	16.8831	17.596	18.9675	18.4946	18.7993	18.521	17.7936	18.6644	18.0481	17.801	17.7842	18.9121	18.0197	17.3975	3.00266	0.0036341	-0.892379	-4.01792	5.5173	0	-1.5146	-6.9919	1.69543	0.0663045	0.622224	2.57946	ZC3H11A	O75152	O75152;A0A1B0GTU1;P0DQW0	ZC11A_HUMAN	Zinc finger CCCH domain-containing protein 11A
-1.86106	-2.68461	0.823553	20.2033	20.2343	20.5712	17.4669	18.648	18.5968	18.8853	18.3159	17.7798	20.38	20.6056	21.3691	19.8363	19.6781	16.688	16.2269	16.4584	18.0513	20.302	20.2286	19.8454	16.6289	19.5815	19.8653	17.605	18.555	17.7004	20.4155	18.5544	17.7309	2.99813	0.0036853	-1.86106	-4.01295	6.37333	0	-2.68461	-8.1676	0.849066	0.291398	0.823554	1.5464	MSI1;MSI2	O43347;Q96DH6	Q96DH6;O43347	MSI1H_HUMAN;MSI2H_HUMAN	RNA-binding protein Musashi homolog 1
-1.369	-1.07765	-0.291353	19.4197	19.3236	19.3311	16.5049	17.326	17.2386	18.5633	18.4263	18.5779	18.7584	18.992	19.6765	18.185	18.3583	17.4807	18.4104	17.2495	17.9864	18.9623	19.5345	19.4375	17.4403	18.8438	19.7369	18.4003	17.9015	18.2213	19.2706	17.9016	18.193	2.99735	0.00369421	-1.369	-4.01209	4.89591	1.37931e-05	-1.07765	-6.20077	0.371954	0.619136	-0.291353	-0.819277	HEBP2	Q9Y5Z4	Q9Y5Z4	HEBP2_HUMAN	Heme-binding protein 2
-1.36787	-1.48743	0.119556	19.4696	18.9855	19.4101	17.2803	17.9557	17.1774	18.2365	18.0209	18.4713	19.2222	19.3886	19.6274	18.9434	18.4513	16.4463	17.1639	16.4804	17.8777	19.3804	18.772	19.0742	16.8868	18.6109	19.2671	17.6855	18.4309	17.576	19.2589	17.891	17.7715	2.99119	0.0036961	-1.36787	-4.00535	5.06319	7.60456e-06	-1.48743	-6.40914	0.116456	0.865023	0.119557	0.304338	EXOSC4	Q9NPD3	Q9NPD3	EXOS4_HUMAN	Exosome complex component RRP41
0.605915	0.235262	0.370653	21.3184	21.1854	21.5176	21.638	21.9449	22.2123	22.2514	21.3562	21.9578	21.3243	21.8614	22.1864	21.8553	22.3183	22.0378	21.3947	20.9501	21.8997	21.4909	21.0902	20.9417	21.8961	22.1057	22.3611	21.5786	21.9916	21.6536	21.4351	22.0411	21.6704	2.99215	0.0037037	0.605915	4.00639	0.650696	0.198662	0.235261	1.26635	1.53829	0.0889228	0.370654	2.3994	PAFAH1B1	P43034	P43034	LIS1_HUMAN	Platelet-activating factor acetylhydrolase IB subunit beta
-1.28441	-1.93471	0.650301	18.4377	18.619	18.8948	16.4209	17.1674	17.6986	16.3073	18.9592	17.1408	18.9337	19.3453	19.6695	18.2061	18.751	16.3697	17.1693	16.3858	17.4599	18.8447	18.5217	18.7241	17.5806	17.4831	18.7535	15.1728	17.2521	16.731	18.8878	17.6034	16.9531	2.99274	0.00371134	-1.28441	-4.00704	4.12572	9.04762e-05	-1.93471	-5.27917	0.776554	0.33159	0.6503	1.44673	CA14	Q9ULX7	Q9ULX7	CAH14_HUMAN	Carbonic anhydrase 14
1.46703	2.79972	-1.33269	17.6176	16.5745	16.6008	17.2722	18.9655	17.5534	20.4863	20.1998	19.7749	17.9282	16.6014	16.6763	17.33	19.1949	19.6588	20.1141	20.1046	19.5774	16.8211	15.9998	16.2206	17.6514	17.7694	18.8478	18.5428	18.9327	18.505	16.7822	18.2493	19.582	2.98642	0.0037459	1.46703	4.00012	6.71322	0	2.79972	8.66612	2.43414	0.0169118	-1.33269	-3.39743	VSNL1	P62760	P62760	VISL1_HUMAN	Visinin-like protein 1
0.51366	0.44268	0.0709801	22.4009	22.3369	22.4707	22.721	22.9586	23.1177	23.3892	22.8042	23.1745	22.4247	22.9125	23.0405	22.8099	23.2762	22.8354	22.423	22.5226	23.0132	22.6428	22.1055	22.0926	22.8922	23.2041	23.235	22.7843	23.2866	23.0137	22.4919	23.0056	22.9346	2.98559	0.00374642	0.51366	3.99921	1.95029	0.0079767	0.442679	2.86561	0.227687	0.744189	0.0709811	0.546908	RAB5A;RAB5B;RAB5C	P20339;P51148;P61020	P20339;P51148;P61020	RAB5A_HUMAN;RAB5B_HUMAN;RAB5C_HUMAN	Ras-related protein Rab-5A
-1.94221	-0.928392	-1.01382	20.236	20.1002	20.2642	17.2556	18.8187	17.26	19.6392	19.916	19.9137	20.1856	20.2484	20.8836	19.7472	19.3072	15.9629	19.0606	18.4971	19.3468	20.1981	19.742	19.94	16.8883	19.2225	19.8558	18.8451	19.311	18.9131	20.1998	18.2576	19.2714	2.98117	0.00376327	-1.94221	-3.99437	3.71201	0.000153543	-0.928393	-4.80564	1.21637	0.156019	-1.01382	-2.01731	GNS	P15586	P15586	GNS_HUMAN	N-acetylglucosamine-6-sulfatase
-0.836554	-1.2984	0.461842	17.9544	17.3531	19.0709	17.3099	17.0828	17.8448	16.9233	17.0627	17.7663	18.2719	18.2211	18.7749	16.9054	17.7882	17.1766	16.7688	16.1763	16.4496	18.2077	17.6157	18.1629	16.9704	17.5992	17.4261	16.6831	17.0779	17.0389	18.1814	17.3448	16.883	2.97938	0.00377189	-0.836554	-3.99241	4.42519	3.84615e-05	-1.29839	-5.63067	1.57913	0.0823578	0.461841	2.44652	LAS1L	Q9Y4W2	Q9Y4W2	LAS1L_HUMAN	Ribosomal biogenesis protein LAS1L
0.633379	0.567026	0.0663528	21.8833	21.7368	22.1755	21.9552	22.6744	22.908	23.3074	22.3041	23.037	21.6528	22.2175	22.6821	22.4419	22.8685	22.4261	22.0785	21.7718	22.4637	22.0742	21.6941	21.6366	22.4354	22.7618	22.982	22.5689	22.7396	22.5851	21.9725	22.6059	22.5396	2.97802	0.00377236	0.63338	3.99092	1.99969	0.0071897	0.567026	2.92044	0.136209	0.842453	0.0663535	0.350158	GNB1;GNB2	P62873;P62879	P62873;P62879	GBB1_HUMAN;GBB2_HUMAN	Guanine nucleotide-binding protein G(I)/G(S)/G(T) subunit beta-1
1.67691	1.14703	0.529881	16.7641	16.4122	17.5072	20.2423	18.8969	17.8715	18.3061	17.3337	18.7274	18.255	17.7287	16.6002	19.0324	19.5667	16.6901	18.1465	18.063	18.6677	17.5362	16.2815	17.9102	19.1782	19.2029	19.4067	18.4062	18.9385	18.7297	17.2217	18.8986	18.3687	2.97326	0.00378226	1.67691	3.98571	2.95998	0.000840195	1.14703	3.97117	0.733403	0.354858	0.529879	1.38602	PCYT2	Q99447	Q99447	PCY2_HUMAN	Ethanolamine-phosphate cytidylyltransferase
0.464346	0.0191059	0.44524	20.135	20.0897	20.2265	20.4663	20.6527	20.9269	20.73	20.2313	20.5486	20.088	20.4375	20.8461	20.4211	20.9117	20.5691	19.8986	19.5837	20.2118	20.3208	19.8878	19.9542	20.6406	20.6458	20.9309	20.1741	20.5121	20.2676	20.2206	20.685	20.2398	2.97189	0.0037827	0.464346	3.98421	0.0454315	0.904889	0.0191072	0.126804	2.39479	0.018159	0.445239	3.35448	AASDHPPT	Q9NRN7	Q9NRN7	ADPPT_HUMAN	L-aminoadipate-semialdehyde dehydrogenase-phosphopantetheinyl transferase
-0.930977	-1.51758	0.586601	18.7636	18.4717	19.0176	18.2074	17.2997	16.7767	17.9298	17.6036	15.6813	18.4414	18.5	19.415	17.9938	17.6546	17.2541	16.6129	16.9901	17.5435	18.7402	18.3217	18.5725	17.6227	18.3035	18.7525	17.2464	17.313	17.665	18.6937	17.7628	17.1762	2.96987	0.00378357	-0.930978	-3.982	4.69816	2.55591e-05	-1.51758	-5.95846	1.13587	0.180328	0.586599	1.91801	TMOD3	Q9NYL9	P28289;Q9NYL9	TMOD3_HUMAN	Tropomodulin-3
-1.07666	-0.921	-0.155659	19.6816	19.6153	19.4161	18.1804	19.2441	17.3633	19.5078	17.2342	17.0516	19.846	19.3134	19.6048	19.1286	19.2427	17.3855	19.4549	18.8696	19.0018	19.3477	19.5203	19.5441	17.8013	19.0716	18.7819	19.0341	18.7836	18.6629	19.5433	18.4666	18.6223	2.9749	0.00378947	-1.07666	-3.9875	2.13061	0.00538238	-0.920999	-3.06501	0.155209	0.81983	-0.155659	-0.393001	PRPSAP1	Q14558	Q14558	KPRA_HUMAN	Phosphoribosyl pyrophosphate synthase-associated protein 1
-1.08976	-1.67958	0.589819	18.6693	18.2769	17.5774	17.5684	16.6475	17.3623	16.8083	15.9888	18.4559	18.7156	18.7708	19.3744	17.7872	17.9806	18.0596	18.2848	15.5529	17.844	18.9386	18.7039	18.9624	17.2347	16.8162	18.7249	17.6729	15.1846	17.0809	18.6655	17.5757	16.9859	2.97439	0.0037899	-1.08976	-3.98695	2.88812	0.000989803	-1.67958	-3.89259	0.675679	0.391653	0.589819	1.30299	SEPTIN8	Q92599	Q92599	SEPT8_HUMAN	Septin-8
-1.04259	-1.6309	0.58831	19.2734	18.0306	19.6272	17.6224	17.333	17.3714	16.4185	16.5657	17.6897	18.4815	18.4606	19.7211	18.3294	18.61	17.1958	17.7691	15.4244	17.8096	18.6675	18.6005	18.3235	17.2923	17.9585	18.0896	17.2499	18.1089	17.4718	18.7984	17.7558	17.1675	2.97059	0.00379116	-1.04259	-3.98278	3.57676	0.000232727	-1.6309	-4.65342	1.00814	0.224546	0.588311	1.75638	CWC27	Q6UX04	Q6UX04	CWC27_HUMAN	Spliceosome-associated protein CWC27 homolog
0.492443	-0.0584793	0.550922	21.5335	21.5479	21.3808	21.8835	21.9668	22.4716	21.7928	21.6918	21.8988	21.5513	21.8444	22.0029	21.7471	22.1726	22.442	20.9671	20.9042	21.2796	21.7509	21.2752	21.299	21.7901	21.89	22.2541	21.5269	21.9933	21.605	21.5762	22.0686	21.5177	2.97522	0.00379716	0.492443	3.98786	0.148921	0.712771	-0.0584795	-0.37895	2.49115	0.0150336	0.550922	3.45961	PPP2CA;PPP2CB	P62714;P67775	P62714;P67775	PP2AA_HUMAN;PP2AB_HUMAN	Serine/threonine-protein phosphatase 2A catalytic subunit beta isoform
-2.91014	-3.9474	1.03726	21.4136	21.2727	17.0896	17.6166	16.8369	17.3054	16.1401	17.0563	17.6422	21.0924	21.4595	22.082	20.4021	20.8175	16.9554	15.954	16.4781	16.5421	21.4725	20.7785	20.1282	16.5302	17.6293	16.5041	15.2305	16.0406	20.1785	20.7543	17.8442	16.8069	2.96706	0.0038	-2.91014	-3.97892	4.52292	4.07569e-05	-3.9474	-5.74717	0.767753	0.334848	1.03726	1.43443	CELSR2	Q9HCU4	Q9HCU4	CELR2_HUMAN	Cadherin EGF LAG seven-pass G-type receptor 2
-1.17219	-0.728094	-0.444099	19.2193	19.17	19.4684	17.2177	18.8223	17.2239	18.6577	19.055	19.2777	18.9553	19.2259	19.5312	18.5171	18.6019	17.4522	17.9119	18.5698	18.4351	19.3506	18.9211	18.9539	16.7399	18.6316	19.0392	18.0855	18.3541	17.896	19.1995	18.0273	18.4714	2.95656	0.003833	-1.17219	-3.96743	3.09632	0.000659763	-0.728096	-4.12066	0.712301	0.368	-0.444098	-1.35592	PCCB	P05166	P05166	PCCB_HUMAN	Propionyl-CoA carboxylase beta chain, mitochondrial
-1.46061	-2.12041	0.659807	18.4972	18.2793	20.09	15.9006	17.6226	17.1734	18.16	16.8559	17.1083	18.0395	18.2585	20.083	17.8693	18.151	17.3454	15.2084	16.5117	16.2001	18.6592	18.6017	18.2028	16.1232	17.5928	17.7877	17.1336	16.2612	16.1883	18.7457	17.2851	16.6253	2.95457	0.00383333	-1.4606	-3.96525	4.39112	5.37634e-05	-2.12041	-5.59027	1.00152	0.226985	0.659808	1.74784	PCM1	Q15154	Q15154	PCM1_HUMAN	Pericentriolar material 1 protein
-0.876934	-1.27764	0.400707	17.666	18.6953	17.6121	17.2615	18.0249	17.1715	17.4174	16.7887	16.8674	17.626	18.0741	17.7231	16.9839	17.3137	16.947	15.8704	15.8683	16.9941	18.5103	17.6954	18.1026	16.5155	16.2054	17.3891	16.8082	17.2932	16.2984	17.9672	17.0903	16.6896	2.95777	0.00384064	-0.876934	-3.96875	4.3285	6.77966e-05	-1.27764	-5.51629	0.861037	0.285668	0.400707	1.56259	RING1;RNF2	Q06587;Q99496	Q06587;Q99496	RING1_HUMAN;RING2_HUMAN	E3 ubiquitin-protein ligase RING1
-1.72704	-2.41104	0.683996	19.6791	19.2877	16.4796	16.488	17.6515	16.5008	17.0937	17.7554	16.5766	19.1395	18.9616	20.0603	18.677	18.1845	17.4706	16.4259	16.3687	17.2248	18.9951	19.5375	19.2402	17.6118	16.3282	16.9249	15.5681	16.0796	16.5885	19.0423	17.3152	16.6313	2.95144	0.00384158	-1.72704	-3.96182	4.70571	2.56822e-05	-2.41104	-5.96763	1.1769	0.166777	0.683997	1.96884	DNAAF5	Q86Y56	Q86Y56	DAAF5_HUMAN	Dynein axonemal assembly factor 5
0.521523	0.291273	0.230249	19.7683	19.9356	20.1945	20.2091	20.2495	20.4821	20.9244	20.1221	20.7874	19.7557	20.1572	20.6295	20.4498	20.6553	20.2883	19.7885	19.1835	20.4111	20.0482	19.7747	19.8481	20.8782	20.618	20.9753	20.4099	20.7079	20.3985	20.0124	20.5339	20.3037	2.95857	0.0038483	0.521523	3.96963	0.759242	0.149612	0.291273	1.4225	0.564163	0.46592	0.23025	1.13573	RAB10;RAB13	P51153;P61026	P51153;P61026	RAB10_HUMAN;RAB13_HUMAN	Ras-related protein Rab-13
-1.25966	-2.05866	0.798998	19.082	18.8462	20.0936	17.2342	17.9578	17.4094	16.9405	16.895	15.9292	19.1522	19.1954	19.2498	18.4122	18.0071	17.0199	17.4986	15.983	17.5047	19.5241	18.7108	18.3902	16.8808	18.6649	19.3209	17.9203	17.6906	17.3544	19.1383	17.8786	17.0796	2.95041	0.00387352	-1.25967	-3.9607	5.62315	0	-2.05866	-7.13157	1.37111	0.120396	0.798996	2.20359	RAI14	Q9P0K7	Q9P0K7	RAI14_HUMAN	Ankycorbin
-2.02148	-1.84936	-0.172125	19.9009	19.7191	19.6558	19.8734	18.7382	16.8627	19.6345	19.8127	19.4265	20.4935	20.1423	20.6131	19.3186	17.6158	15.8905	16.8439	16.9114	18.2989	20.2673	19.3879	19.715	16.8413	16.8292	19.732	18.0598	18.1602	16.1029	19.9883	17.9669	18.139	2.94992	0.00387377	-2.02148	-3.96016	2.98153	0.000814658	-1.84935	-3.99476	0.0980871	0.885045	-0.172126	-0.260456	SNCG	O76070	O76070	SYUG_HUMAN	Gamma-synuclein
-1.37251	-1.72492	0.352413	18.8134	18.2462	16.2819	17.3279	17.2293	16.7625	16.0982	16.8583	17.3412	17.9004	17.998	18.1545	17.3128	16.6104	16.6075	15.4334	17.0934	15.7246	19.4016	18.0989	19.1516	17.3612	16.6883	15.7942	15.5183	18.0819	16.3729	18.2274	16.8549	16.5025	2.94853	0.00387402	-1.37251	-3.95864	3.02444	0.00076259	-1.72492	-4.04178	0.487712	0.521633	0.352414	1.0148	SHMT1	P34896	P34896	GLYC_HUMAN	Serine hydroxymethyltransferase, cytosolic
-0.39517	-0.642086	0.246916	22.7489	22.5373	22.685	22.3254	21.79	22.3888	22.1632	22.0553	22.1046	22.5478	22.7037	22.8661	22.2497	22.1984	21.924	21.9058	21.7117	22.1146	22.6147	22.3141	22.3555	22.2394	22.1125	22.5885	21.6785	22.0506	21.8101	22.597	22.2018	21.9549	2.9483	0.00387426	-0.395169	-3.95839	5.89161	0	-0.642085	-7.49274	1.58743	0.0809558	0.246916	2.45607	SNRPD1	P62314	P62314	SMD1_HUMAN	Small nuclear ribonucleoprotein Sm D1
0.329166	-0.410612	0.739779	22.1897	22.044	22.2644	22.3527	22.1401	22.5338	21.9038	21.4763	21.9718	22.0415	22.0593	22.4788	22.5529	22.6214	22.3617	21.466	21.3347	21.8167	22.1181	21.7777	22.0831	22.3542	22.4513	22.6509	21.796	21.887	21.7088	22.1174	22.4466	21.7068	2.94695	0.00388235	0.329166	3.95691	3.13716	0.000601504	-0.410612	-4.16556	6.23263	0	0.739778	7.96678	FASN	P49327	P49327	FAS_HUMAN	Fatty acid synthase
0.591187	0.432013	0.159174	21.8914	21.922	22.0095	22.1467	22.4892	22.5355	22.7038	22.1553	22.4835	21.4531	22.0617	22.2029	21.6626	22.6528	22.2815	21.9279	21.5105	22.1173	21.7452	21.5386	21.2559	22.3704	22.5611	22.701	22.3068	22.4816	22.2816	21.7867	22.3779	22.2187	2.9446	0.00391389	0.591185	3.95434	1.85093	0.0102067	0.432013	2.75476	0.480685	0.527626	0.159172	1.00338	DPYSL4	O14531	O14531	DPYL4_HUMAN	Dihydropyrimidinase-related protein 4
-1.43566	-2.01449	0.578829	20.0838	19.0794	20.5732	17.4907	18.2078	16.8625	18.6459	16.9013	18.1702	19.3089	19.1457	20.1926	18.7831	18.7969	17.0755	18.1294	16.0915	17.7685	19.2148	19.0775	18.9975	17.2929	18.9972	19.2459	17.3373	17.6459	16.853	19.5193	18.0836	17.5048	2.94213	0.00392982	-1.43566	-3.95163	4.81191	2e-05	-2.01449	-6.09732	0.767832	0.33496	0.57883	1.43454	TRIM24	O15164	O15164	TIF1A_HUMAN	Transcription intermediary factor 1-alpha
-1.67123	-2.13599	0.464754	19.709	19.7713	20.3934	17.0263	18.4771	18.1976	18.6418	18.5302	18.5214	19.4048	19.9651	20.451	19.178	19.2368	15.9011	17.6751	17.077	18.2002	19.6789	19.3926	19.5913	17.0973	18.8847	19.3173	16.9999	17.3356	16.1523	19.8175	18.1462	17.6815	2.94361	0.0039375	-1.67123	-3.95326	5.37341	0	-2.13599	-6.80442	0.442543	0.559348	0.464754	0.940473	AIF1L	Q9BQI0	Q9BQI0	AIF1L_HUMAN	Allograft inflammatory factor 1-like
0.728342	0.42721	0.301132	19.9444	19.7324	19.9765	20.0188	20.3048	20.6428	20.694	19.7067	20.6285	19.7355	20.4103	20.6354	21.0324	20.8172	20.5386	20.307	19.8386	20.7159	19.6702	19.2829	19.2396	20.3708	20.7147	20.7419	19.9667	20.416	20.1986	19.8475	20.5758	20.2747	2.93598	0.00393822	0.728343	3.94491	1.32728	0.035725	0.427211	2.15138	1.0942	0.192454	0.301132	1.86588	TP53I11	O14683	O14683	P5I11_HUMAN	Tumor protein p53-inducible protein 11
0.493176	0.291855	0.201321	27.46	27.3721	27.665	28.0516	27.7417	28.1923	27.7369	27.9007	27.8249	27.0464	27.3857	27.1886	27.5649	27.565	28.2079	27.5592	27.6139	27.2517	27.3073	27.2758	26.9356	27.4596	27.4412	27.8508	27.3433	27.4963	27.5363	27.2929	27.7861	27.5848	2.93804	0.00394574	0.493174	3.94717	1.95771	0.00785568	0.291853	2.87386	0.908041	0.265346	0.201321	1.62552	RPS27A	P62979	P0CG47;P0CG48;P62979;P62987	RS27A_HUMAN	Ubiquitin-ribosomal protein eS31 fusion protein
-1.40052	-1.20187	-0.198654	20.0613	19.8613	20.7847	19.2324	18.9671	17.0409	18.9573	19.3464	19.3928	19.9945	19.9465	20.112	19.5551	19.361	17.4388	19.1775	18.1785	18.9413	20.1723	20.0738	20.0398	17.6899	19.3881	19.7683	18.6627	18.8234	18.7496	20.1163	18.7157	18.9144	2.93724	0.00394584	-1.40052	-3.94628	6.1344	0	-1.20187	-7.82841	0.225901	0.745906	-0.198654	-0.543277	PPP4R3A	Q6IN85	Q6IN85	P4R3A_HUMAN	Serine/threonine-protein phosphatase 4 regulatory subunit 3A
-1.00338	-1.04997	0.0465908	17.2342	17.8695	18.2263	17.0604	15.8845	16.7947	17.0629	16.4226	17.8921	17.759	17.9632	18.5453	16.7873	17.576	16.4183	17.3834	15.5217	16.9726	17.5645	18.2111	18.2025	16.5078	17.6833	17.8329	16.91	17.1722	16.7884	17.9528	16.9495	16.9029	2.93817	0.0039534	-1.00338	-3.94731	3.07403	0.000689655	-1.04997	-4.09619	0.0546191	0.935216	0.0465901	0.151053	BABAM2	Q9NXR7	Q9NXR7	BABA2_HUMAN	BRISC and BRCA1-A complex member 2
-0.832245	-0.832748	0.00050354	22.1264	22.359	22.3185	20.9435	20.4156	21.3388	21.3115	22.366	21.8791	22.2518	22.4486	22.5805	21.5947	21.027	21.688	20.8996	20.4998	21.2009	21.9846	21.2827	21.2948	21.2514	21.1761	21.7216	20.7465	21.1225	21.1261	22.0719	21.2396	21.2391	2.93913	0.00396109	-0.832245	-3.94835	2.39711	0.00284354	-0.832749	-3.357	0.000728905	0.998338	0.000503328	0.00213483	H2AZ1;H2AZ2	P0C0S5;Q71UI9	P0C0S5;Q71UI9	H2AV_HUMAN;H2AZ_HUMAN	Histone H2A.Z
1.19661	1.44485	-0.24824	21.7746	21.6503	22.0789	22.3173	23.1837	23.0543	23.7224	22.7605	23.2155	20.5025	21.4152	21.6296	20.8454	22.6592	21.8714	21.6862	21.0965	22.6134	21.1526	20.9301	20.8282	23.043	22.7807	22.9764	23.2751	23.2877	23.3084	21.3291	22.5257	22.774	2.92994	0.004	1.19661	3.9383	3.28929	0.00042224	1.44485	4.33336	0.280269	0.696623	-0.24824	-0.650689	INA;NEFL;NEFM	P07196;P07197;Q16352	P07196;P07197;P12036;Q16352	AINX_HUMAN;NFL_HUMAN;NFM_HUMAN	Neurofilament light polypeptide
-1.18882	-1.38314	0.194315	18.7835	18.2166	17.1828	16.7658	17.8514	17.7518	16.2914	17.893	17.1847	18.7291	18.4783	18.3721	17.3572	17.1965	17.3758	16.4764	17.1617	16.06	18.77	18.997	18.8728	18.4359	15.8924	17.076	17.9082	17.5359	17.4425	18.4891	17.3003	17.106	2.93075	0.004	-1.18882	-3.93919	3.64812	0.000170616	-1.38314	-4.73359	0.248218	0.724901	0.194314	0.588133	DDX18	Q9NVP1	Q9NVP1	DDX18_HUMAN	ATP-dependent RNA helicase DDX18
-1.57849	-1.5617	-0.0167885	20.3047	19.9645	19.7197	17.1866	19.5735	17.6161	18.8573	16.9196	18.5742	20.2785	20.3804	20.3592	18.8779	19.7334	18.8697	18.257	18.3859	18.5166	19.9921	19.5715	19.6656	16.2791	18.9699	18.9238	18.8469	19.1297	18.6937	20.0263	18.4478	18.4646	2.92769	0.00403071	-1.57849	-3.93585	5.19601	0	-1.5617	-6.57693	0.0131762	0.985304	-0.0167881	-0.0380529	TOMM40	O96008	O96008	TOM40_HUMAN	Mitochondrial import receptor subunit TOM40 homolog
0.595322	0.19173	0.403591	20.831	20.7739	20.8744	20.9549	21.6864	21.7782	21.709	21.2089	21.4278	20.8735	21.4412	21.5744	21.2512	21.7787	21.7858	20.6571	20.6283	21.335	21.0548	20.685	20.55	21.352	21.6583	21.7705	21.0275	21.3444	21.0458	20.962	21.5573	21.1537	2.92598	0.0040613	0.595322	3.93397	0.586429	0.234492	0.191731	1.16993	1.71868	0.0636364	0.403591	2.60584	SEPTIN11;SEPTIN6	Q14141;Q9NVA2	Q14141;Q9NVA2	SEP11_HUMAN;SEPT6_HUMAN	Septin-6
0.591187	0.600031	-0.00884438	19.8192	19.79	20.4704	20.1339	20.664	20.692	20.9413	20.2327	20.5589	19.8189	20.1845	20.4645	20.0628	20.9139	20.4484	20.462	20.1692	20.6467	20.0307	19.7142	19.6622	20.5558	20.7779	21.0265	20.6722	20.9682	20.7039	19.995	20.5862	20.595	2.92064	0.0040687	0.591185	3.92813	3.27808	0.000433387	0.600029	4.32097	0.0216695	0.974556	-0.00884438	-0.0620029	GPHN	Q9NQX3	Q9NQX3	GEPH_HUMAN	Gephyrin
-1.68756	-1.8216	0.134035	19.4973	19.4657	20.0537	17.7743	17.5861	16.5407	18.5508	19.3276	18.5915	19.7667	20.2916	20.7396	19.234	18.8647	19.1415	18.0012	16.392	18.2494	20.5064	20.0264	20.0466	16.767	19.4613	19.8365	18.1245	18.2332	18.5295	20.0438	18.3562	18.2222	2.92163	0.00406883	-1.68756	-3.92921	4.80685	1.99336e-05	-1.8216	-6.09112	0.105214	0.877751	0.134036	0.277634	H1-2;H1-3;H1-4;H1-5	P10412;P16401;P16402;P16403	P10412;P16401;P16402;P16403;Q02539	H12_HUMAN;H13_HUMAN;H14_HUMAN;H15_HUMAN	Histone H1.4
-2.0871	-2.94673	0.859627	19.9498	19.7617	17.1545	17.1076	17.5089	17.547	15.6985	15.7944	16.2438	19.3781	19.5986	15.9384	16.615	16.1391	16.494	15.4633	16.3124	16.6316	20.1592	19.6199	20.2349	16.822	16.9623	17.8153	16.4035	15.804	16.923	19.0883	17.0012	16.1416	2.91776	0.00407605	-2.0871	-3.92498	4.41606	3.82514e-05	-2.94673	-5.61984	NaN	1	0	NaN	TRIM71	Q2Q1W2	Q2Q1W2	LIN41_HUMAN	E3 ubiquitin-protein ligase TRIM71
-1.17123	-1.35224	0.181011	18.9569	18.4707	17.4486	16.8747	18.2628	17.2223	17.8164	17.213	16.5075	18.3919	18.5405	18.9194	16.1832	17.9954	16.739	16.1797	16.1859	17.4824	18.6121	18.2293	18.4819	16.3638	17.9886	17.8805	17.158	17.5387	17.7995	18.4502	17.2789	17.0979	2.91782	0.00408381	-1.17123	-3.92505	4.01615	9.5672e-05	-1.35224	-5.15249	0.221976	0.748383	0.181012	0.53527	QRICH1	Q2TAL8	Q2TAL8	QRIC1_HUMAN	Transcriptional regulator QRICH1
-0.581299	-1.36259	0.781292	21.083	21.2661	21.1549	20.5929	20.0479	21.1809	19.9539	20.7076	20.0515	21.1999	21.547	21.3971	20.7093	20.7544	21.3767	19.5464	19.6371	20.0806	21.6596	20.9855	21.3668	20.5256	20.4986	20.742	19.6679	19.9347	19.8169	21.2955	20.7142	19.933	2.91462	0.00410606	-0.5813	-3.92155	7.55533	0	-1.36259	-9.99034	3.452	0.00352688	0.781291	4.51399	MAT1A;MAT2A	P31153;Q00266	P31153;Q00266	METK1_HUMAN;METK2_HUMAN	S-adenosylmethionine synthase isoform type-2
-1.10063	-1.46253	0.361897	19.4397	19.453	19.2421	17.3121	19.3366	17.5446	18.4375	17.1768	18.9835	19.4881	19.5727	19.4508	18.8784	19.1177	17.4745	17.0409	17.2038	18.1217	19.2372	18.8112	19.206	17.5557	17.9263	18.8492	17.7688	18.1753	17.8296	19.3223	18.2217	17.8598	2.91463	0.00411385	-1.10063	-3.92156	5.05107	7.5188e-06	-1.46253	-6.39394	0.508305	0.506043	0.361897	1.04794	FNTA	P49354	P49354	FNTA_HUMAN	Protein farnesyltransferase/geranylgeranyltransferase type-1 subunit alpha
1.25873	0.536577	0.722151	19.2873	19.1841	17.2484	19.7597	20.3126	20.3023	20.2673	19.3973	19.78	19.1617	19.8694	19.7414	19.5418	20.9441	20.2297	19.1632	19.0786	19.7249	19.7749	19.1766	19.1308	20.6449	20.9041	21.2639	19.7969	20.4463	19.7493	19.1749	20.4337	19.7115	2.91208	0.00412854	1.25873	3.91877	1.02557	0.0752686	0.536578	1.77876	2.06215	0.0342397	0.72215	2.98954	STK39	Q9UEW8	Q9UEW8	STK39_HUMAN	STE20/SPS1-related proline-alanine-rich protein kinase
-0.369276	-0.843798	0.474522	22.0317	22.0556	22.1582	21.4419	21.5668	22.0038	21.5675	21.2606	21.7551	22.0863	22.2763	22.5712	21.7845	21.9085	21.6418	21.117	20.9793	21.3503	22.1503	22.0191	22.1654	21.7862	21.8835	22.1736	21.2647	21.3864	21.2389	22.1682	21.799	21.3244	2.90282	0.00418832	-0.369276	-3.90864	6.80707	0	-0.843798	-8.80723	3.35748	0.0038673	0.474521	4.4089	KPNB1	Q14974	Q14974	IMB1_HUMAN	Importin subunit beta-1
0.70347	0.957518	-0.254047	20.0977	19.715	20.3205	20.2536	21.106	21.0995	21.6751	20.8557	21.4065	19.8301	20.6128	20.8593	20.6666	21.3911	20.76	20.6732	20.3648	21.1247	20.6332	20.0303	19.9514	20.6782	21.1555	21.2708	21.3453	21.6714	21.551	20.2278	20.9313	21.1853	2.90309	0.00419623	0.703469	3.90895	3.60617	0.000211307	0.957517	4.68643	0.667045	0.398505	-0.254047	-1.29038	ELAVL3;ELAVL4	P26378;Q14576	P26378;Q14576	ELAV3_HUMAN;ELAV4_HUMAN	ELAV-like protein 4
0.551428	0.233749	0.317678	21.9223	21.6884	21.812	22.1137	22.3682	22.5874	22.5729	21.8707	22.4831	21.6142	21.9966	22.5682	22.1483	22.6005	22.0979	21.6457	21.064	22.4136	22.0114	21.4167	21.722	22.3521	22.545	22.9017	22.0976	22.4645	22.2434	21.8613	22.4127	22.0951	2.89265	0.00427068	0.551427	3.89754	0.59529	0.229554	0.233749	1.18342	0.957786	0.244555	0.317678	1.69106	MAPRE1;MAPRE3	Q15691;Q9UPY8	Q15691;Q9UPY8	MARE1_HUMAN;MARE3_HUMAN	Microtubule-associated protein RP/EB family member 1
0.315624	-0.301634	0.617258	20.4634	20.4298	20.4459	20.5653	20.6768	21.0405	20.1637	19.7765	20.534	20.355	20.475	20.7924	20.7699	20.8002	20.6349	19.8884	19.9245	20.2683	20.6072	20.3251	20.5144	20.6652	20.9525	21.1434	20.3468	20.4721	20.3194	20.4898	20.8054	20.1882	2.88944	0.00430769	0.315624	3.89403	2.05633	0.00636446	-0.301634	-2.98311	4.34867	0.0011	0.617258	5.54009	ACLY	P53396	P53396	ACLY_HUMAN	ATP-citrate synthase
-1.14727	-2.46108	1.31381	19.2974	18.9243	19.399	18.2707	18.2153	17.1724	17.1847	17.8161	16.9095	19.023	19.1883	19.6653	18.2696	18.9651	16.6571	16.2327	15.7395	16.7855	18.9724	18.5083	18.7654	16.886	18.4753	18.5064	16.6978	16.2554	15.9726	19.0826	17.9353	16.6215	2.8849	0.00432775	-1.14727	-3.88906	7.59514	0	-2.46108	-10.0563	2.79624	0.0092828	1.31381	3.79225	UNC119B	A6NIH7	A6NIH7	U119B_HUMAN	Protein unc-119 homolog B
0.638258	0.210855	0.427402	20.5039	20.5433	20.8216	20.8169	21.1139	21.2289	21.2536	21.3062	21.0727	20.1656	20.6589	20.7555	20.5859	21.1413	20.7842	20.1742	19.7945	20.4266	20.7532	20.5858	20.1856	21.8778	21.4761	21.6925	20.8485	21.0797	20.9148	20.5526	21.1908	20.7634	2.88502	0.00432836	0.638257	3.88919	0.545536	0.261091	0.210855	1.10678	1.12084	0.184264	0.427402	1.89927	TAGLN3	Q9UI15	Q9UI15	TAGL3_HUMAN	Transgelin-3
-1.89831	-1.52258	-0.375727	20.21	20.181	20.4864	16.898	19.5875	18.2469	18.977	19.1975	19.8225	19.9657	20.692	21.1494	19.4245	19.7253	16.3007	18.0877	17.8607	18.7243	20.5684	19.9333	20.2448	16.9511	19.372	19.8403	18.7554	19.144	19.1588	20.3812	18.4829	18.8586	2.88502	0.00433645	-1.89831	-3.88919	5.07656	7.70713e-06	-1.52258	-6.42594	0.325239	0.658096	-0.375726	-0.735143	UFC1	Q9Y3C8	Q9Y3C8	UFC1_HUMAN	Ubiquitin-fold modifier-conjugating enzyme 1
-1.2949	-2.28216	0.987253	18.9524	19.103	18.8594	17.5518	17.9341	17.0684	17.0247	16.5775	16.7464	19.1544	19.6045	19.6922	18.198	18.2272	15.9577	16.2699	15.8958	16.8906	19.2649	18.8272	18.9018	17.7916	18.8744	19.1026	16.8208	17.9	17.6948	19.1511	17.8562	16.8689	2.88586	0.00433708	-1.2949	-3.89011	7.37948	0	-2.28216	-9.70265	1.71692	0.0636873	0.987253	2.60385	GALM	Q96C23	Q96C23	GALM_HUMAN	Galactose mutarotase
0.643541	0.35816	0.285381	19.7158	19.6768	19.8208	20.0756	20.3643	20.8639	20.8576	19.9372	20.5901	19.647	20.3278	20.7485	20.4456	20.7735	20.4217	20.1005	19.611	20.3392	19.8558	19.607	19.2719	20.3662	20.4986	20.654	19.9397	20.4004	20.1192	19.8524	20.4959	20.2106	2.88149	0.00437175	0.643542	3.88534	1.09158	0.0637782	0.358161	1.86257	1.13306	0.180733	0.285381	1.91451	GNB2;GNB4	P62879;Q9HAV0	P62879;Q9HAV0	GBB2_HUMAN;GBB4_HUMAN	Guanine nucleotide-binding protein G(I)/G(S)/G(T) subunit beta-2
1.29495	0.625326	0.669621	19.2902	19.4445	20.588	20.3664	20.8764	20.973	20.1841	19.3347	19.4681	18.8268	19.429	19.8332	18.8431	21.0124	20.0629	19.7549	19.0381	19.9316	19.0915	18.5124	19.2518	21.0395	21.3291	21.4191	20.6765	20.924	20.5834	19.3631	20.658	19.9884	2.87757	0.00443785	1.29495	3.88105	1.30528	0.0375331	0.625327	2.12501	1.15333	0.173746	0.669619	1.93971	PEG10	Q86TG7	Q86TG7	PEG10_HUMAN	Retrotransposon-derived protein PEG10
-1.24298	-1.46431	0.221331	19.3939	19.1839	19.0165	18.2217	18.3282	17.3052	18.8701	17.6564	18.5876	19.171	19.2166	19.8967	18.7032	18.1112	16.3491	16.1625	16.1878	17.7003	19.0685	18.8152	18.4329	16.7607	18.8105	18.4188	18.1104	18.004	17.7373	19.1328	17.8898	17.6685	2.87354	0.00448148	-1.24298	-3.87665	3.26277	0.000462889	-1.46431	-4.30404	0.213108	0.756957	0.221331	0.517045	MT-CO1	P00395	P00395	COX1_HUMAN	Cytochrome c oxidase subunit 1
-0.437035	-0.927885	0.49085	20.828	20.8834	21.0514	20.5573	20.2949	20.7988	20.2878	19.907	20.4077	20.8476	20.9284	21.4182	20.705	20.5563	20.2588	19.7572	19.6583	20.0589	20.8955	20.5904	20.899	20.0189	20.4764	20.7423	19.8639	20.1526	19.8976	20.9269	20.4898	19.999	2.86858	0.00452495	-0.437035	-3.87123	6.53204	0	-0.927885	-8.39796	3.10491	0.00601527	0.49085	4.1301	EIF3C	Q99613	Q99613;B5ME19	EIF3C_HUMAN	Eukaryotic translation initiation factor 3 subunit C
-2.50332	-3.99411	1.49079	20.6432	20.6096	20.6875	16.3368	22.6005	17.0011	17.5859	17.0649	16.6071	19.861	20.4908	20.7503	17.441	17.5471	17.4462	16.6036	16.4684	16.253	20.5983	19.9993	21.1878	16.6841	18.0183	19.2229	15.6759	16.4983	16.1239	20.5364	18.0331	16.5423	2.8613	0.00456827	-2.50332	-3.86328	11.2221	0	-3.99411	-17.7458	1.41795	0.11004	1.49079	2.25896	LIN28A	Q9H9Z2	Q9H9Z2	LN28A_HUMAN	Protein lin-28 homolog A
-1.41399	-2.4763	1.06231	19.0509	19.3499	16.6928	17.0051	17.5896	17.8658	16.6376	16.6344	16.7274	18.8885	18.9798	19.6091	18.1291	17.9113	15.8691	16.5818	16.325	16.5247	19.1075	18.6613	18.6027	17.0425	17.8351	16.969	15.4832	14.8801	16.8614	18.7714	17.3574	16.2951	2.8553	0.00466298	-1.41399	-3.85673	5.47299	0	-2.4763	-6.93388	2.32324	0.0207762	1.06231	3.27629	POLD3	Q15054	Q15054	DPOD3_HUMAN	DNA polymerase delta subunit 3
-0.351887	-0.834854	0.482967	22.8188	22.7645	22.9605	22.552	22.3611	22.6801	22.2999	22.0392	22.4978	22.8618	22.9518	23.3871	22.5315	22.5397	22.3772	21.756	21.499	22.171	22.8349	22.4924	22.755	22.4285	22.429	22.7607	21.928	22.158	21.9643	22.8696	22.5178	22.0348	2.85207	0.00466545	-0.351886	-3.8532	5.21258	0	-0.834854	-6.59802	3.39732	0.00374129	0.482968	4.45313	RPLP0	P05388	P05388	RLA0_HUMAN	Large ribosomal subunit protein uL10
1.3794	2.54845	-1.16905	16.6686	15.8091	16.5369	17.3406	18.9145	17.4034	20.3128	16.4401	19.5849	16.4651	16.7089	15.9228	16.904	19.1762	17.2821	19.0005	18.3911	19.2728	15.8577	15.5246	16.5328	16.2969	16.837	18.2864	18.375	19.0302	18.5552	16.2252	17.6046	18.7736	2.85245	0.00466667	1.3794	3.85361	5.2075	0	2.54845	6.59155	1.55333	0.0866667	-1.16905	-2.41678	HPCAL4;VSNL1	P62760;Q9UM19	P62760;Q9UM19	HPCL4_HUMAN;VISL1_HUMAN	Visinin-like protein 1
-0.988226	-1.60237	0.614147	18.425	18.8441	19.0526	17.3224	17.6118	16.951	16.8515	17.0293	18.0512	18.2908	18.3732	18.6341	17.3195	17.8165	16.3032	16.7556	15.8354	16.7992	18.1915	17.159	18.0252	17.1003	17.4673	18.2095	16.8705	16.02	16.3614	18.3328	17.3446	16.7305	2.85345	0.00467523	-0.988227	-3.8547	4.48343	3.9886e-05	-1.60237	-5.69998	1.35796	0.123034	0.614147	2.18797	CPD	O75976	O75976	CBPD_HUMAN	Carboxypeptidase D
-1.00736	-1.18234	0.174982	17.9435	17.7564	19.3134	16.6074	17.6595	16.6131	17.2559	17.6986	16.8544	18.0785	18.3024	18.5288	17.0507	17.5082	16.9724	16.7986	16.6463	17.8505	18.1831	17.6086	18.7344	16.9396	17.6593	18.3727	16.1686	17.359	17.1762	18.2721	17.2648	17.0898	2.85373	0.00468382	-1.00736	-3.85501	3.66006	0.000164279	-1.18234	-4.74704	0.289542	0.688208	0.174982	0.668407	PRPF39	Q86UA1	Q86UA1	PRP39_HUMAN	Pre-mRNA-processing factor 39
-0.782925	-1.18244	0.399515	19.1654	18.4933	19.2316	18.1578	18.2536	17.232	18.2543	17.8032	17.7231	18.5307	18.601	19.4678	18.1177	17.9735	17.3594	17.251	17.5937	17.0953	18.7018	18.761	18.4362	18.0031	18.6916	18.554	17.6605	17.8958	17.4701	18.821	18.0381	17.6386	2.84311	0.00470073	-0.782924	-3.84341	5.507	0	-1.18244	-6.97838	1.21408	0.156847	0.399516	2.01451	CHMP3	Q9Y3E7	Q9Y3E7	CHMP3_HUMAN	Charged multivesicular body protein 3
0.609632	0.401115	0.208517	20.4939	20.5566	20.8457	20.8719	21.0833	21.496	21.4687	20.9484	21.3504	20.5537	21.0537	21.4497	21.1107	21.7086	21.1988	20.8174	20.3079	21.1365	20.6574	20.2378	20.2689	21.1236	21.3856	21.6256	21.0569	21.4601	21.1811	20.6797	21.2893	21.0808	2.83916	0.00474182	0.609633	3.8391	1.42416	0.0283301	0.401116	2.26627	0.715797	0.366199	0.208517	1.36093	SGTA	O43765	O43765	SGTA_HUMAN	Small glutamine-rich tetratricopeptide repeat-containing protein alpha
0.463379	-0.0563869	0.519766	21.773	21.8245	21.9396	22.1213	22.2279	22.5266	22.0083	21.7123	21.9396	21.4316	22.1506	22.1339	21.7807	22.4663	22.2942	21.4296	21.3249	21.7382	21.7703	21.5473	21.4118	22.0811	22.1766	22.4785	21.7814	21.8527	21.6881	21.7759	22.2392	21.7195	2.83957	0.00475046	0.463378	3.83954	0.195137	0.637742	-0.0563874	-0.479513	3.71223	0.00249007	0.519765	4.80588	KIF5A;KIF5B;KIF5C	O60282;P33176;Q12840	O60282;P33176;Q12840	KIF5A_HUMAN;KIF5C_HUMAN;KINH_HUMAN	Kinesin heavy chain isoform 5C
0.906548	1.0218	-0.115257	25.8961	26.1292	24.2877	26.5574	27.044	26.6782	27.4477	26.8746	26.6153	25.4872	26.1357	25.9621	26.3406	27.1056	25.7895	26.3496	26.5924	26.6777	26.0052	25.8907	25.5558	26.789	26.8591	26.3454	26.6083	26.6624	26.718	25.7055	26.6121	26.7273	2.83582	0.00477677	0.906547	3.83545	3.61639	0.000197393	1.0218	4.69791	0.294134	0.685827	-0.115257	-0.677121	TUBA1C;TUBA8	Q9BQE3;Q9NY65	P0DPH7;P0DPH8;Q6PEY2;Q71U36;Q9BQE3;Q9NY65	TBA1C_HUMAN;TBA8_HUMAN	Tubulin alpha-1C chain
0.332949	0.164917	0.168032	21.7415	21.6512	21.8901	22.03	21.8966	22.1737	22.2667	21.8635	22.2325	21.6583	21.9223	22.1554	21.8206	22.3335	22.1373	21.8011	21.6125	21.9486	21.7932	21.6086	21.576	22.2642	22.0194	22.3179	21.8959	22.0067	21.8535	21.7774	22.1104	21.9423	2.83476	0.00478986	0.332949	3.8343	1.02906	0.074663	0.164917	1.78323	1.06919	0.200785	0.168033	1.83431	ATP2A2	P16615	P16615	AT2A2_HUMAN	Sarcoplasmic/endoplasmic reticulum calcium ATPase 2
-0.911011	-1.53383	0.622824	16.5204	17.989	17.2261	17.2961	16.9649	16.8033	17.7437	15.7447	17.557	18.245	18.372	17.9284	17.0182	17.1567	16.8154	16.0825	16.4891	16.7487	18.5141	18.3735	17.7328	16.4477	16.7472	17.4528	16.4416	15.3198	14.9697	17.8779	16.9669	16.3441	2.82661	0.00486799	-0.911011	-3.8254	3.03267	0.000752704	-1.53384	-4.0508	1.12102	0.184313	0.622824	1.8995	PHF10	Q8WUB8	Q8WUB8	PHF10_HUMAN	PHD finger protein 10
-1.40518	-1.59203	0.18685	19.5127	19.4577	20.4168	17.5828	17.6455	17.1887	18.112	18.012	17.2236	18.92	19.2118	19.4533	18.2346	18.3973	15.8174	16.4557	16.6064	18.1506	18.6101	18.1071	18.1811	17.6673	18.2494	18.4409	17.7369	17.8363	17.4086	19.0967	17.6915	17.5047	2.82616	0.00487365	-1.40518	-3.8249	3.8314	0.000141225	-1.59203	-4.94099	0.223868	0.748277	0.186851	0.539135	HMGN1	P05114	P05114	HMGN1_HUMAN	Non-histone chromosomal protein HMG-14
0.495146	0.323057	0.172089	21.0383	21.1577	21.184	21.679	21.3335	22.0745	21.7005	21.3196	21.8472	21.1771	21.6498	21.8981	21.785	21.9436	21.9365	21.4068	21.2874	21.8296	21.4385	21.1793	21.1103	21.5798	21.7703	22.1873	21.6633	22.0149	21.6713	21.3148	21.8099	21.6379	2.82036	0.00494414	0.495146	3.81857	1.65472	0.0162857	0.323057	2.53313	0.760313	0.339116	0.172089	1.42401	MAPK1	P28482	P28482	MK01_HUMAN	Mitogen-activated protein kinase 1
-1.35818	-2.7561	1.39792	19.4029	19.5659	19.973	16.3594	17.8038	18.0507	17.341	17.0909	17.9949	18.8357	19.5485	20.007	19.1269	18.7721	17.0837	16.0447	16.0793	16.2584	19.3364	19.2315	19.4557	17.6839	18.8503	19.4021	16.2488	16.2828	17.2109	19.4841	18.1259	16.728	2.81798	0.00497842	-1.35818	-3.81598	7.88397	0	-2.7561	-10.545	2.46312	0.0158693	1.39792	3.42904	DST;MACF1	Q03001;Q9UPN3	Q03001;Q9UPN3;O94854	DYST_HUMAN;MACF1_HUMAN	Dystonin
1.74707	1.75732	-0.0102444	16.7283	18.1356	17.3979	21.0571	20.0307	19.7303	20.0911	19.4916	20.0887	18.7511	18.4114	18.6088	19.9785	20.0752	16.895	19.7966	19.6245	19.7866	18.2634	18.3595	16.7865	19.3224	19.9581	20.1188	19.3799	19.4892	19.5101	17.9381	19.6851	19.6954	2.81011	0.00503943	1.74707	3.80739	5.12112	7.98403e-06	1.75732	6.48206	0.00904438	0.989495	-0.0102444	-0.0262406	AMER2	Q8N7J2	Q8N7J2	AMER2_HUMAN	APC membrane recruitment protein 2
-1.14561	-1.44406	0.298447	18.3709	18.578	19.0801	17.1211	16.6299	17.5559	17.7459	17.1406	18.4186	18.4376	18.6739	19.1826	18.8009	18.3829	16.6733	14.7406	16.4517	17.7751	18.5158	18.0817	18.0921	16.7592	16.7669	18.0121	17.2501	17.1946	17.2991	18.557	17.4114	17.1129	2.81284	0.00504129	-1.14561	-3.81036	2.90025	0.000941176	-1.44406	-3.90584	0.293886	0.685815	0.298447	0.676651	OXA1L	Q15070	Q15070	OXA1L_HUMAN	Mitochondrial inner membrane protein OXA1L
-0.517941	-1.03268	0.514738	22.1011	22.0173	22.2875	21.7401	21.0034	21.8685	21.2104	21.4606	21.7846	21.9974	22.0692	22.5574	21.5494	21.1885	21.3127	21.0312	20.3161	21.1339	21.938	21.7276	21.8583	21.5539	21.6448	22.031	20.7932	20.8774	20.6523	22.0615	21.5436	21.0288	2.80534	0.00505903	-0.51794	-3.80217	4.88901	1.37221e-05	-1.03268	-6.19224	1.91234	0.0445623	0.514738	2.82337	RCN1	Q15293	Q15293	RCN1_HUMAN	Reticulocalbin-1
0.515532	0.704802	-0.18927	23.275	23.1852	23.508	23.5617	23.7685	24.0205	24.2905	23.6275	24.186	22.8958	23.396	23.6937	23.3021	23.9587	23.4515	23.6167	23.3529	24.1343	23.0765	22.7861	22.7686	23.531	23.7291	23.9016	23.7908	24.0953	23.834	23.1761	23.6916	23.8809	2.80259	0.00507857	0.515532	3.79917	3.59521	0.000223648	0.704801	4.67412	0.758278	0.339871	-0.189269	-1.42115	SPTBN1	Q01082	Q01082	SPTB2_HUMAN	Spectrin beta chain, non-erythrocytic 1
-0.54475	-1.00641	0.461658	22.4417	22.3943	22.5769	21.9563	21.8073	22.1512	21.9164	21.5371	22.1469	22.5278	22.7218	23.2826	22.2673	22.0673	21.6267	21.2213	20.4839	21.651	22.591	22.0337	22.4793	21.7085	22.0648	22.4969	21.5305	21.9065	21.5977	22.561	22.0162	21.5546	2.79549	0.00508127	-0.544751	-3.79143	4.01309	9.51302e-05	-1.00641	-5.14896	1.61217	0.0767326	0.461657	2.48447	RPS20	P60866	P60866	RS20_HUMAN	Small ribosomal subunit protein uS10
0.648567	0.114674	0.533894	23.0449	22.9693	23.5636	23.4764	23.2566	23.9462	23.5	23.1016	23.2296	22.6413	22.9392	23.7057	23.0595	23.8171	23.7275	22.6804	22.416	23.1302	22.7387	22.6363	22.4977	23.7129	23.6856	23.8919	23.1495	23.4016	23.1598	22.9707	23.6193	23.0854	2.79552	0.00509027	0.648567	3.79146	0.274614	0.523014	0.114675	0.639801	2.5752	0.013125	0.533893	3.55124	PFN2	P35080	P35080	PROF2_HUMAN	Profilin-2
-2.81847	-3.31868	0.500212	20.7305	21.1725	16.2545	17.2135	16.7837	16.6241	17.7568	17.2355	16.7106	21.0799	20.9488	21.7259	20.6195	19.8283	16.1538	16.5632	16.1471	19.6642	21.1521	20.3394	20.9044	16.8994	17.2984	17.5213	15.4286	18.8971	16.0368	20.4787	17.6602	17.16	2.8003	0.00509091	-2.81847	-3.79668	3.57369	0.00023913	-3.31868	-4.64998	0.321363	0.662214	0.500212	0.728004	POLD2	P49005	P49005	DPOD2_HUMAN	DNA polymerase delta subunit 2
-1.1837	-0.964111	-0.219589	19.2733	19.4008	19.8439	17.5934	18.0621	17.8713	18.4616	17.9588	19.1045	19.4104	19.3581	20.1661	19.2367	19.0039	16.9022	18.1655	18.1964	18.6446	19.4526	19.036	19.2785	17.62	18.843	19.4336	18.6267	18.807	18.5775	19.4688	18.2851	18.5047	2.79596	0.0050922	-1.1837	-3.79194	4.66572	3.125e-05	-0.964112	-5.91911	0.305704	0.675628	-0.21959	-0.698902	GTF2F1	P35269	P35269	T2FA_HUMAN	General transcription factor IIF subunit 1
-1.23821	-0.587038	-0.651176	19.0313	18.8769	18.9594	16.7735	18.5031	16.7501	18.7436	18.5497	19.1978	19.1815	19.45	19.3325	18.7709	18.8222	16.7297	18.0123	18.1765	18.5714	19.205	18.5374	19.022	17.1854	18.2513	18.6658	17.824	18.6975	18.5397	19.0662	17.828	18.4792	2.79345	0.00509347	-1.23821	-3.7892	2.57254	0.00195315	-0.587038	-3.54834	1.11782	0.18516	-0.651177	-1.8955	CNOT3	O75175	O75175	CNOT3_HUMAN	CCR4-NOT transcription complex subunit 3
-0.791945	-0.983713	0.191769	19.0493	18.8461	19.4642	18.1099	18.5944	17.1387	18.4239	17.1282	18.9336	18.3139	18.459	18.8686	18.4132	18.2059	17.2466	17.4047	17.1155	17.6319	18.6629	18.506	18.7579	17.997	17.6662	18.4284	17.5691	18.1491	17.7185	18.7698	17.9778	17.786	2.79618	0.00510124	-0.791945	-3.79218	3.1828	0.000523336	-0.983715	-4.21581	0.315913	0.66592	0.191769	0.717924	TMLHE	Q9NVH6	Q9NVH6	TMLH_HUMAN	Trimethyllysine dioxygenase, mitochondrial
-1.8883	-2.82766	0.939358	19.8362	19.3643	19.9059	17.0709	17.9855	16.8239	16.6266	17.8326	15.9757	19.7122	19.8108	20.4642	19.3194	19.1365	15.3122	16.4831	17.3759	16.7452	19.6595	19.2877	19.6542	16.8158	18.5287	19.7075	17.4335	17.6692	16.1042	19.7439	17.8556	16.9162	2.79744	0.0051032	-1.8883	-3.79356	8.21043	0	-2.82766	-11.1189	1.00655	0.224717	0.939357	1.75432	RRM2	P31350	P31350	RIR2_HUMAN	Ribonucleoside-diphosphate reductase subunit M2
-1.16185	-0.693502	-0.468351	18.5301	18.6405	18.7876	17.3556	17.7475	18.3007	18.3754	18.6321	19.1591	19.1488	19.3869	19.886	18.6597	18.5286	16.6856	17.8558	17.6545	18.294	19.0099	18.6668	18.7934	16.4696	18.2737	18.3724	17.7663	18.4195	18.4517	18.9833	17.8215	18.2898	2.78962	0.00512676	-1.16185	-3.78502	2.29286	0.00357906	-0.693504	-3.24305	0.811148	0.31443	-0.46835	-1.49462	GM2A	P17900	P17900	SAP3_HUMAN	Ganglioside GM2 activator
0.44014	0.506657	-0.0665169	20.5867	20.5255	20.763	21.0025	21.0793	21.1411	21.6024	21.0427	21.5591	20.697	20.9977	21.4353	20.9261	21.3703	21.2433	21.0656	21.1299	21.076	20.744	20.6714	20.5423	21.3215	21.2656	21.5743	21.2805	21.525	21.2414	20.7737	21.2138	21.2803	2.7857	0.00515993	0.44014	3.78075	3.13716	0.000601052	0.506657	4.16556	0.285395	0.691257	-0.0665173	-0.660503	PCMT1	P22061	P22061	PIMT_HUMAN	Protein-L-isoaspartate(D-aspartate) O-methyltransferase
-1.29197	-1.06662	-0.225351	19.6099	19.6832	19.457	16.5461	19.3404	19.0462	18.7698	18.381	18.136	19.3783	19.7256	19.8718	18.5734	18.9955	17.1224	18.0269	18.7179	18.1102	19.542	19.5418	19.2176	17.2952	18.5476	18.9327	18.5396	19.1531	18.5931	19.5586	18.2666	18.492	2.78203	0.00518596	-1.29197	-3.77674	6.04011	0	-1.06662	-7.697	0.269754	0.706492	-0.225351	-0.630396	MTCH1	Q9NZJ7	Q9NZJ7	MTCH1_HUMAN	Mitochondrial carrier homolog 1
-1.07383	-1.01213	-0.0617008	19.2975	18.8534	18.8987	18.704	18.234	16.959	18.2818	17.5515	18.4715	18.7536	19.0129	19.3501	18.1361	18.3687	17.1946	17.6824	17.2127	18.1677	18.8769	18.3276	18.5338	16.33	18.0188	18.295	17.4591	18.2031	17.7655	18.8783	17.8045	17.8662	2.78091	0.0051979	-1.07383	-3.77552	4.41718	3.83562e-05	-1.01213	-5.62116	0.0761024	0.912425	-0.0616993	-0.206166	MCCC2	Q9HCC0	Q9HCC0	MCCB_HUMAN	Methylcrotonoyl-CoA carboxylase beta chain, mitochondrial
-1.52074	-0.832994	-0.68775	19.2018	19.2493	19.4935	17.3046	18.1288	18.508	19.1096	18.811	19.8025	19.5383	19.8828	20.6004	18.859	18.7121	16.1503	18.1476	17.8446	18.8561	19.5108	19.176	19.4841	16.554	18.8421	19.3915	18.6718	18.8147	18.5824	19.5708	18.0501	18.7378	2.77679	0.00524476	-1.52074	-3.77102	2.54234	0.00208284	-0.832995	-3.51542	0.921516	0.259273	-0.687749	-1.64338	HEXB	P07686	P07686	HEXB_HUMAN	Beta-hexosaminidase subunit beta
0.473419	0.204725	0.268694	22.3211	22.2659	22.5088	22.5115	22.7946	23.1364	22.9484	22.2787	23.0265	22.2098	22.7937	23.0597	22.8061	23.079	22.8872	22.2461	21.882	22.7348	22.4867	22.2046	22.0447	22.8348	23.0038	23.1023	22.7066	23.0457	22.8688	22.4328	22.9062	22.6375	2.76998	0.00529145	0.473418	3.76359	0.594402	0.230022	0.204725	1.18207	1.02276	0.219148	0.268693	1.77516	DSTN	P60981	P60981	DEST_HUMAN	Destrin
-0.325687	-0.857687	0.532	23.5193	23.5299	23.7774	23.5182	23.1622	23.5657	23.0458	22.7207	23.3652	23.6146	23.7118	24.0991	23.3323	23.1943	23.4566	22.5103	22.6753	22.8313	23.6816	23.3923	23.6727	23.0971	23.3006	23.4405	22.6495	22.8234	22.6578	23.6665	23.3408	22.8088	2.768	0.00530314	-0.325686	-3.76144	6.18331	0	-0.857686	-7.89712	4.07058	0.00130909	0.531999	5.21529	RPS16	P62249	P62249	RS16_HUMAN	Small ribosomal subunit protein uS9
-1.49925	-1.66047	0.161217	19.5903	19.2098	20.0734	18.0031	18.4343	18.0062	18.8478	17.931	19.7728	19.1578	19.5085	19.8525	15.6028	18.745	16.5958	16.1238	15.1626	18.2744	19.1655	18.5852	19.142	17.7291	18.5946	19.0806	17.7075	18.2353	17.2856	19.365	17.8657	17.7045	2.76325	0.00532872	-1.49926	-3.75626	2.45655	0.0025127	-1.66047	-3.42188	0.102914	0.87969	0.161216	0.272111	FLNB;FLNC	O75369;Q14315	O75369;Q14315	FLNB_HUMAN;FLNC_HUMAN	Filamin-B
-1.16641	-1.82647	0.660061	19.0692	18.9805	17.0819	17.5773	17.5585	17.6629	16.5182	16.7973	16.382	18.6978	18.9319	19.1298	16.6125	18.5853	17.0417	15.791	16.9971	17.9532	19.0248	18.6628	19.4161	17.4201	18.5908	17.448	17.677	18.3118	16.1289	18.7772	17.6108	16.9507	2.76446	0.00533102	-1.16641	-3.75758	3.88963	0.00011465	-1.82647	-5.00738	1.07558	0.198906	0.660061	1.8424	IPO4	Q8TEX9	Q8TEX9	IPO4_HUMAN	Importin-4
0.595972	0.181112	0.41486	21.5954	21.5526	21.7928	22.2417	22.1226	23.0534	22.0857	22.1087	21.99	21.5728	21.9445	21.9646	21.6808	22.0431	22.7493	21.7881	21.6454	21.7887	21.5996	21.4459	21.3065	22.1071	21.892	22.2484	21.5413	21.7911	21.6657	21.6416	22.2376	21.8227	2.76447	0.00533333	0.595972	3.75758	1.06741	0.0678843	0.181111	1.83205	1.77246	0.0575576	0.41486	2.66662	CDC42	P60953	P60953	CDC42_HUMAN	Cell division control protein 42 homolog
0.388161	0.270435	0.117725	21.7568	21.8377	22.0586	22.5525	22.1552	22.1155	22.4851	22.2015	21.8863	21.6452	21.7329	21.5725	21.7574	22.2805	21.8346	21.9954	21.8978	21.7029	21.8794	21.3747	21.6094	21.9738	22.0913	22.2	22.0029	21.9678	21.7615	21.7186	22.1067	21.989	2.76458	0.00534261	0.388161	3.7577	1.74405	0.0131924	0.270436	2.63456	0.512015	0.502247	0.117725	1.05387	SLC25A6	P12236	P12236	ADT3_HUMAN	ADP/ATP translocase 3
-0.884165	-1.47335	0.589188	19.3442	19.0244	19.2439	18.5043	18.4467	17.7008	18.4256	18.0481	17.7463	19.216	19.3227	19.8432	18.6676	18.7189	19.1326	17.7738	17.4082	17.812	19.4504	19.1055	19.2745	17.0025	18.883	18.811	17.8761	18.1378	17.337	19.3139	18.4297	17.8405	2.75766	0.00539551	-0.884165	-3.75016	7.9565	0	-1.47335	-10.6705	1.50404	0.0945723	0.589187	2.35967	EXOSC2	Q13868	Q13868	EXOS2_HUMAN	Exosome complex component RRP4
-1.52815	-1.63992	0.111774	19.3632	17.9247	20.2055	17.5214	18.0304	17.2386	17.2528	17.3369	17.1245	19.2172	19.0961	19.9379	19.1534	18.9492	16.5052	16.7576	15.5761	19.1887	19.1792	19.0564	19.1862	16.3534	18.6792	16.9822	18.5739	18.2106	18.3861	19.2407	17.7126	17.6008	2.75609	0.00541379	-1.52815	-3.74844	2.86992	0.0010237	-1.63992	-3.87269	0.0820097	0.904107	0.111773	0.220953	ZC3H14	Q6PJT7	Q6PJT7	ZC3HE_HUMAN	Zinc finger CCCH domain-containing protein 14
-0.614923	-1.31092	0.696001	20.6651	20.6301	20.7329	20.9068	19.5765	20.7271	19.7103	20.4267	20.1213	21.0915	20.8623	21.2945	19.9848	20.1626	20.3418	19.2025	19.4495	19.0108	21.2469	20.8788	21.213	20.4757	20.184	20.7215	19.7835	19.637	19.475	20.9572	20.3423	19.6463	2.75505	0.00541581	-0.614923	-3.7473	6.07095	0	-1.31092	-7.73984	2.48442	0.0152284	0.696002	3.45228	SSRP1	Q08945	Q08945	SSRP1_HUMAN	FACT complex subunit SSRP1
0.528933	0.409958	0.118975	20.5647	20.4478	20.5862	21.1887	21.0559	21.2666	21.5722	21.132	21.703	20.5613	21.05	21.3464	21.1251	21.1064	21.6778	20.5967	20.6819	20.879	21.1408	20.6828	20.7353	21.142	21.4351	21.878	21.3856	21.5525	21.3022	20.7906	21.3195	21.2006	2.75545	0.00541824	0.528933	3.74775	1.5506	0.0210265	0.409958	2.41363	0.317768	0.663958	0.118974	0.721362	KRAS;NRAS	P01111;P01116	P01111;P01116	RASK_HUMAN;RASN_HUMAN	GTPase NRas
-0.459028	-0.857176	0.398148	22.4427	22.2212	22.4271	22.2209	21.8687	21.5917	21.8801	20.8942	21.4471	22.2246	22.138	22.6867	22.0598	21.9091	21.1251	21.8236	21.4163	21.5615	22.1836	22.1003	22.1254	21.8491	21.9	21.8941	21.3623	21.2904	21.1596	22.2833	21.8243	21.4261	2.75293	0.0054271	-0.459028	-3.74499	5.55961	0	-0.857176	-7.04755	1.82557	0.051855	0.398148	2.72634	RPS10	P46783	P46783;Q9NQ39	RS10_HUMAN	Small ribosomal subunit protein eS10
-0.741482	-0.105646	-0.635836	17.8993	17.703	17.5868	16.3235	17.6045	17.1435	17.5376	17.7629	17.1185	17.2278	17.5561	17.1059	15.8936	16.9558	17.0505	17.6994	17.3517	17.2988	17.4129	17.451	17.3344	16.2758	16.9834	16.3733	17.2346	17.2452	17.0778	17.4753	16.7338	17.3696	2.75158	0.0054589	-0.741481	-3.74353	0.429724	0.352755	-0.105644	-0.918944	2.2596	0.0235218	-0.635837	-3.20664	MON2	Q7Z3U7	Q7Z3U7	MON2_HUMAN	Protein MON2 homolog
0.490847	0.197069	0.293777	21.1456	20.9884	21.3103	21.4144	21.3029	21.877	21.4866	21.1777	21.53	20.947	21.2659	21.4328	21.1312	21.5493	21.5361	20.9329	21.1654	21.1016	20.9037	20.5079	20.5621	21.5787	21.345	21.7468	20.9554	21.4569	21.031	21.0071	21.4979	21.2041	2.74815	0.00546075	0.490847	3.73978	0.812253	0.130714	0.197069	1.49614	1.8095	0.0538613	0.293778	2.70831	AP1B1	Q10567	Q10567	AP1B1_HUMAN	AP-1 complex subunit beta-1
-1.53357	-2.44524	0.911669	19.6283	19.3934	20.36	18.0383	17.8098	17.6816	16.5637	16.5817	18.2903	19.032	18.4081	19.8297	18.4834	16.4862	17.3154	17.3302	16.7	16.7281	16.6692	18.9999	19.1732	17.243	17.8806	16.7532	15.7865	15.232	16.2741	19.0549	17.5213	16.6096	2.75108	0.00546325	-1.53357	-3.74298	4.20341	7.33496e-05	-2.44524	-5.36959	1.66147	0.0702453	0.911668	2.54083	TRMT1L	Q7Z2T5	Q7Z2T5	TRM1L_HUMAN	TRMT1-like protein
-1.06258	-0.817493	-0.245087	18.936	18.9553	18.8432	17.4157	18.4186	17.818	17.9261	20.4589	18.5183	18.9411	19.2013	19.2883	18.5245	18.4504	16.5028	17.1938	17.3048	17.9237	19.3923	19.0532	18.9263	17.1513	18.614	19.0785	18.2906	18.4123	18.1512	19.0597	17.9971	18.2422	2.74663	0.00546939	-1.06258	-3.73812	1.65503	0.0162823	-0.817494	-2.53348	0.245472	0.727694	-0.245085	-0.582672	UFL1	O94874	O94874	UFL1_HUMAN	E3 UFM1-protein ligase 1
-1.46918	-1.06012	-0.409061	19.3246	19.1765	18.9078	17.1258	18.8693	17.2684	18.6259	16.7909	16.8341	19.286	19.4724	19.3672	18.8184	19.1115	16.9955	18.225	18.1718	18.4077	19.3232	19.0307	19.1016	16.5393	16.1333	18.906	18.6515	18.7705	18.9716	19.2211	17.7519	18.161	2.74764	0.00547189	-1.46918	-3.73923	2.85259	0.00106166	-1.06012	-3.85376	0.399059	0.594394	-0.409062	-0.866601	BCKDHB	P21953	P21953	ODBB_HUMAN	2-oxoisovalerate dehydrogenase subunit beta, mitochondrial
-1.08145	-0.919605	-0.161848	19.3962	19.7369	18.7291	17.6883	18.8256	17.6251	19.1214	16.4774	15.456	18.7013	18.831	17.7137	18.0023	18.5613	16.8262	18.7897	18.4262	17.8474	18.893	18.9862	19.1951	17.3069	18.3634	17.2502	18.6228	18.2465	18.9185	18.9092	17.8277	17.9896	2.7425	0.00552542	-1.08145	-3.73362	1.23169	0.045091	-0.919605	-2.036	0.134714	0.844398	-0.161848	-0.346737	GTF2A1	P52655	P52655	TF2AA_HUMAN	Transcription initiation factor IIA subunit 1
0.390711	0.249533	0.141178	20.0575	20.0552	20.0808	20.4015	20.6388	20.5358	20.7286	19.9348	20.5909	19.8453	20.0045	20.5929	20.1927	20.5634	20.2236	19.6892	19.9803	20.2344	20.1893	19.8308	20.0873	20.2303	20.6838	20.7901	20.4922	20.7629	20.5761	20.0826	20.4733	20.3322	2.74278	0.0055348	0.390711	3.73393	0.945326	0.0925693	0.249533	1.67474	0.448476	0.555047	0.141178	0.95037	BZW2	Q9Y6E2	Q9Y6E2	5MP1_HUMAN	eIF5-mimic protein 1
-0.663143	-0.832003	0.168859	17.261	17.3279	16.8286	17.3562	17.1969	16.9356	16.4766	17.5966	17.1513	17.4865	17.4634	17.5185	16.826	16.5773	16.8345	17.0269	15.9252	16.0029	17.5572	17.5362	17.3975	16.0253	15.9093	16.7476	16.4002	16.7304	15.5786	17.3752	16.7121	16.5432	2.73776	0.00554315	-0.663143	-3.72845	2.64331	0.00164299	-0.832003	-3.62548	0.267427	0.70855	0.16886	0.625874	DNAJC10	Q8IXB1	Q8IXB1	DJC10_HUMAN	DnaJ homolog subfamily C member 10
0.626684	0.52376	0.102924	25.9495	25.8528	26.593	26.8688	26.6706	26.9575	26.9621	26.3598	26.6669	25.9003	26.3433	26.5727	26.364	26.6789	26.5022	26.4832	26.4511	26.5315	25.5426	25.7359	25.3422	26.1337	26.6356	26.6611	26.3702	26.3852	26.3361	25.9814	26.6081	26.5051	2.73396	0.00559459	0.626685	3.72431	2.30589	0.00348437	0.523762	3.25731	0.457035	0.548536	0.102923	0.964574	TUBB4A;TUBB4B	P04350;P68371	P04350;P68371	TBB4A_HUMAN;TBB4B_HUMAN	Tubulin beta-4A chain
-1.27896	-1.75885	0.479897	18.0406	18.6011	17.6384	16.4743	16.6684	17.2794	16.5711	17.0591	17.3054	18.879	19.1973	19.5293	18.7814	17.8284	16.6281	16.0533	16.9372	17.4296	18.6374	18.2815	18.515	17.0596	16.6299	18.4593	17.2615	15.7937	17.0789	18.5911	17.3121	16.8322	2.73195	0.00564587	-1.27896	-3.72211	5.128	8.08081e-06	-1.75885	-6.49074	0.741071	0.34966	0.479895	1.39689	PLEKHA5	Q9HAU0	Q9HAU0	PKHA5_HUMAN	Pleckstrin homology domain-containing family A member 5
-0.371183	-1.48376	1.11257	23.4757	23.5057	23.5792	23.0611	22.8386	23.2798	22.8438	22.0175	22.3114	23.0943	23.6711	23.8037	23.0551	23.1499	23.0239	21.3358	21.6701	21.7337	23.4195	23.1371	23.1362	22.8559	22.9482	23.2694	21.7269	21.952	21.8775	23.4247	23.0535	21.941	2.72979	0.00569697	-0.371184	-3.71975	6.86496	0	-1.48376	-8.89505	5.7126	0.000137931	1.11257	7.25078	HNRNPM	P52272	P52272	HNRPM_HUMAN	Heterogeneous nuclear ribonucleoprotein M
0.46866	0.0450401	0.42362	21.2823	21.1156	21.7291	22.121	21.5295	21.9056	21.7532	21.2171	21.4856	20.9821	21.2737	21.6952	21.2421	21.6607	21.6598	21.0794	20.8992	21.2028	21.213	21.0822	21.042	21.7881	21.714	22.0123	21.3168	21.5365	21.33	21.2684	21.737	21.3134	2.72884	0.0057047	0.46866	3.71872	0.141749	0.725479	0.0450408	0.36277	2.49708	0.014955	0.423619	3.46609	CKAP5	Q14008	Q14008	CKAP5_HUMAN	Cytoskeleton-associated protein 5
-1.16708	-0.265703	-0.901375	19.0852	18.6507	19.2719	16.9854	17.7163	17.0819	18.5517	19.015	19.3554	19.038	19.2658	19.5621	18.7736	18.3059	16.4885	18.4617	18.1772	19.0314	18.7448	18.3953	18.3597	17.335	18.3252	18.8581	18.066	18.8957	18.4281	18.9304	17.7633	18.6647	2.7273	0.00570569	-1.16708	-3.71704	0.692928	0.177819	-0.265704	-1.32803	1.93601	0.0428437	-0.901374	-2.84973	M6PR	P20645	P20645	MPRD_HUMAN	Cation-dependent mannose-6-phosphate receptor
0.375336	0.330233	0.0451031	20.7011	20.9121	20.8553	21.4595	21.1703	21.4925	21.3197	21.4707	20.8916	20.6201	21.0228	20.8471	20.726	21.0505	20.9274	20.9391	21.2297	21.0285	20.8481	20.7597	20.5128	21.1485	21.4295	21.0529	20.9398	21.29	20.942	20.7866	21.1619	21.1168	2.72903	0.00570756	0.375336	3.71893	2.76627	0.00127285	0.330233	3.75955	0.159891	0.814551	0.0451029	0.403386	ARPC3	O15145	O15145	ARPC3_HUMAN	Actin-related protein 2/3 complex subunit 3
0.508595	0.392042	0.116552	21.0017	20.9749	21.2457	21.1532	21.3822	21.8232	21.8328	21.3567	21.9138	20.9245	21.4032	21.6568	21.282	21.6485	21.6344	21.0228	20.7266	21.5337	21.0109	20.6271	20.6619	21.6597	21.6441	21.8568	21.2943	21.8057	21.5488	21.0563	21.5649	21.4484	2.72784	0.00570854	0.508594	3.71763	1.43559	0.0276229	0.392042	2.2797	0.337335	0.647661	0.116552	0.75726	ERP44	Q9BS26	Q9BS26	ERP44_HUMAN	Endoplasmic reticulum resident protein 44
-0.484339	-1.0512	0.566856	22.6465	22.4207	22.8399	22.2558	21.8521	22.381	21.8989	21.4608	22.2321	22.4661	22.7721	23.346	22.1741	22.1677	21.9509	21.2392	20.8935	21.7591	22.7427	22.2002	22.4963	21.9977	22.2588	22.5332	21.5042	21.8593	21.6226	22.6589	22.1746	21.6078	2.72242	0.00571714	-0.48434	-3.71172	4.86498	1.35823e-05	-1.0512	-6.16259	2.79543	0.00926744	0.566856	3.79136	RPL27	P61353	P61353	RL27_HUMAN	Large ribosomal subunit protein eL27
-1.40171	-2.0722	0.670485	23.5882	23.4103	23.5548	22.5212	20.0803	22.0567	21.1453	23.7815	22.868	23.0697	22.3034	23.2647	22.3913	20.2488	20.8662	20.6666	19.8119	21.4495	22.8189	22.1711	22.7683	21.3301	22.0089	22.8306	19.1449	20.1371	19.2948	22.9944	21.5927	20.9222	2.7227	0.00572667	-1.40171	-3.71203	2.74339	0.00132136	-2.0722	-3.7346	0.523948	0.494541	0.670485	1.07283	CRABP1	P29762	P29762	RABP1_HUMAN	Cellular retinoic acid-binding protein 1
0.752748	0.660267	0.0924816	25.3476	25.4432	25.6173	25.7009	26.3737	26.4615	26.6825	26.3124	26.6399	25.5167	26.0467	26.4346	25.6279	26.6137	26.6679	25.7644	25.8255	26.2866	25.8036	25.4987	25.4262	26.5756	26.6828	27.2056	26.5016	26.5958	26.4685	25.6816	26.4344	26.3419	2.71765	0.00573422	0.75275	3.70653	3.0177	0.000766141	0.660268	4.0344	0.187415	0.785367	0.0924816	0.46313	TUBB;TUBB3;TUBB4A;TUBB4B	P04350;P07437;P68371;Q13509	P04350;P07437;P68371;Q13509	TBB3_HUMAN;TBB4A_HUMAN;TBB4B_HUMAN;TBB5_HUMAN	Tubulin beta-4A chain
-0.484081	-0.858625	0.374544	20.5006	20.5103	20.8519	20.0231	19.7967	20.4007	19.9446	19.6682	20.6446	20.5976	20.7934	21.3226	20.4582	20.1284	19.975	19.6608	19.3717	20.0461	20.5588	20.2219	20.4618	20.0603	20.1495	20.4704	19.4892	19.6645	19.6017	20.6466	20.1625	19.7879	2.72286	0.00573623	-0.484081	-3.7122	4.06873	9.33489e-05	-0.858625	-5.21316	1.63184	0.074156	0.374544	2.507	TXNDC5	Q8NBS9	Q8NBS9	TXND5_HUMAN	Thioredoxin domain-containing protein 5
-0.36792	-0.425714	0.0577946	20.8791	21.0822	20.9111	20.9842	20.3132	20.9108	20.3501	20.8669	21.0606	21.0404	21.0989	21.0957	20.649	20.3978	20.8512	20.9678	20.3124	20.4292	21.0583	20.8705	20.937	20.2634	20.4289	20.8634	20.4161	20.4067	20.3321	20.997	20.6291	20.5713	2.71376	0.00575788	-0.367921	-3.70227	3.01582	0.000768459	-0.425714	-4.03233	0.167274	0.806327	0.0577937	0.419624	SSR4	P51571	P51571	SSRD_HUMAN	Translocon-associated protein subunit delta
0.433678	-0.136072	0.56975	22.1798	21.9774	21.9279	22.4273	22.0851	22.6845	21.6332	22.6605	21.6597	21.9895	21.9715	21.861	22.3724	22.3723	23.1196	21.6813	21.8474	22.1281	22.3983	21.7871	22.1405	22.2192	22.5062	22.3495	21.923	21.8263	21.6487	22.0259	22.4596	21.8898	2.70876	0.00584106	0.433678	3.69683	0.525202	0.275489	-0.136073	-1.07482	2.83129	0.00869048	0.56975	3.83051	BANF1	O75531	O75531	BAF_HUMAN	Barrier-to-autointegration factor
-0.831404	-1.26074	0.429335	17.6378	17.6101	18.0045	16.6735	18.2596	16.7104	16.731	16.86	17.7866	17.7749	18.3658	18.1949	17.2289	17.4157	16.7209	16.6896	16.5505	15.7227	17.9586	17.5042	17.7615	16.0553	17.1117	17.1536	16.7733	16.1723	16.1797	17.868	17.0366	16.6073	2.70488	0.00587459	-0.831403	-3.6926	4.62921	3.08166e-05	-1.26074	-5.87495	0.838051	0.298085	0.429334	1.53143	APPL2	Q8NEU8	Q8NEU8	DP13B_HUMAN	DCC-interacting protein 13-beta
0.561508	-0.164007	0.725515	20.2956	20.2601	20.9123	20.9602	20.6818	21.0518	20.5821	19.9507	20.7332	20.1508	20.3324	20.894	20.8764	21.2017	20.7821	19.9196	19.8337	20.4387	20.9577	20.269	20.3957	20.8907	21.3884	21.6879	20.537	20.6916	20.3048	20.4964	21.0579	20.3324	2.70674	0.0058843	0.561508	3.69463	0.498271	0.295989	-0.164007	-1.03185	3.53542	0.00309302	0.725515	4.60712	CYP51A1	Q16850	Q16850	CP51A_HUMAN	Lanosterol 14-alpha demethylase
2.11826	3.53352	-1.41526	17.6169	16.6147	16.941	17.1408	20.4491	17.3372	21.6146	17.5102	20.908	16.8956	16.7254	17.0662	20.0576	20.3125	17.5419	21.2138	20.9581	21.5021	16.6201	16.6517	17.5107	17.2921	20.6628	20.9126	20.1669	20.0243	20.5459	16.9603	19.0785	20.4938	2.70379	0.00589127	2.11826	3.69141	6.35867	0	3.53352	8.14653	1.22704	0.153844	-1.41526	-2.03034	SMIM13	P0DJ93	P0DJ93	SIM13_HUMAN	Small integral membrane protein 13
-0.408722	-0.671024	0.262302	22.6173	22.5396	22.6712	22.2414	22.0093	22.4481	22.3	22.183	22.522	22.8043	22.9139	23.3175	22.2996	22.6016	22.4723	21.8343	21.6091	22.0131	22.9608	22.5964	22.8444	22.2855	22.4205	22.8087	22.2062	22.3647	22.1938	22.8073	22.3986	22.1362	2.7014	0.00590789	-0.408722	-3.68881	4.2756	7.12468e-05	-0.671024	-5.45409	1.3542	0.123881	0.262302	2.18349	XRCC6	P12956	P12956	XRCC6_HUMAN	X-ray repair cross-complementing protein 6
-0.999559	-1.99991	1.00035	18.9849	18.4186	16.3735	17.6264	17.7136	17.4934	17.7216	16.0125	16.1055	18.6621	18.3004	18.6751	17.4594	17.1579	17.0868	15.7857	16.5647	15.5009	18.4476	18.5482	18.5069	17.1105	17.4737	16.7998	16.8493	16.8609	15.5171	18.3242	17.3246	16.3242	2.6957	0.00597377	-0.999558	-3.68259	4.46661	3.94366e-05	-1.99991	-5.67993	2.78055	0.00930286	1.00035	3.77512	RFC3	P40938	P40938	RFC3_HUMAN	Replication factor C subunit 3
-1.16668	-1.33946	0.172781	17.975	18.6101	18.7275	17.365	17.027	16.814	16.8894	17.1097	17.9068	18.5325	18.0216	16.4836	15.9264	17.0273	16.8194	16.4753	17.6292	16.3404	18.8109	17.5065	18.8877	17.8949	17.36	16.8214	16.258	16.0481	16.8433	18.1728	17.0061	16.8334	2.69667	0.00597701	-1.16668	-3.68364	2.98267	0.000812985	-1.33946	-3.99601	NaN	1	0	NaN	SDC1	P18827	P18827	SDC1_HUMAN	Syndecan-1
0.481871	0.367395	0.114475	20.2006	20.0677	20.2397	20.5129	20.6488	21.0181	20.9841	20.4757	20.9091	20.0876	20.546	20.9352	20.4718	21.0623	20.6151	20.2569	20.0138	20.662	20.2966	19.9276	19.9589	20.6112	20.6478	21.0085	20.6596	20.9293	20.6758	20.2511	20.733	20.6185	2.69215	0.00598046	0.481871	3.67872	1.56318	0.0203544	0.367396	2.42815	0.397609	0.595949	0.114475	0.864094	AP2B1	P63010	P63010	AP2B1_HUMAN	AP-2 complex subunit beta
-1.71123	-1.62508	-0.0861435	20.4306	20.568	20.6919	17.6389	19.48	16.4296	19.607	19.0095	19.5364	20.4759	20.942	20.8753	19.5141	19.8248	19.8108	18.6024	18.5113	17.9791	20.5657	20.0732	20.1989	17.1278	19.5624	20.0322	18.8951	19.1105	18.9447	20.5357	18.8245	18.9107	2.69533	0.00598363	-1.71123	-3.68219	6.52953	0	-1.62508	-8.39429	0.0648389	0.925406	-0.0861448	-0.177539	ERLIN2	O94905	O94905	ERLN2_HUMAN	Erlin-2
-0.357418	0.135	-0.492418	21.929	22.0183	21.898	21.6331	21.3878	21.9314	22.5359	22.1925	22.3423	21.9911	22.1141	22.4482	21.6485	21.7335	22.0009	22.0073	21.9845	21.9414	22.2955	21.9816	22.3762	21.6415	21.8376	22.0212	22.4084	22.5164	22.3385	22.1169	21.7595	22.2519	2.69268	0.00599021	-0.357417	-3.6793	0.684458	0.181785	0.135002	1.31576	3.68549	0.00264052	-0.492419	-4.7757	HNRNPR	O43390	O43390	HNRPR_HUMAN	Heterogeneous nuclear ribonucleoprotein R
1.46751	2.99601	-1.5285	15.8438	16.1891	16.0574	17.5163	18.6819	17.38	19.2179	19.281	19.6297	16.9054	16.6087	16.1042	19.2571	16.2287	17.5704	18.7209	18.8065	19.7526	15.8358	15.7526	16.4866	16.3401	16.8942	19.1225	19.2813	19.3428	18.7148	16.1982	17.6657	19.1942	2.69276	0.006	1.46751	3.67939	10.7335	0	2.99601	16.4808	2.84725	0.00849547	-1.5285	-3.84793	EDIL3	O43854	O43854	EDIL3_HUMAN	EGF-like repeat and discoidin I-like domain-containing protein 3
0.487532	-0.0659695	0.553501	22.1179	21.9838	22.3474	22.3565	22.5096	22.876	22.7198	21.8963	22.441	21.9969	22.3537	22.7973	22.4667	22.7786	22.4542	21.8481	21.2118	22.2558	22.1111	21.7552	21.6761	22.4492	22.7581	22.8784	21.9213	22.238	22.0135	22.1266	22.6141	22.0606	2.68956	0.00602276	0.487532	3.6759	0.141395	0.72602	-0.065969	-0.361967	2.52799	0.014287	0.553501	3.49978	SEPTIN7	Q16181	Q16181	SEPT7_HUMAN	Septin-7
-1.15363	-0.887583	-0.266043	19.316	19.467	19.2503	17.7505	19.0676	16.8511	18.435	18.387	18.8147	19.3421	18.8344	19.2063	19.1021	18.5828	16.6145	17.8609	17.8086	18.147	19.1128	19.004	19.2886	17.5013	18.2351	18.7338	18.2693	18.5608	18.5499	19.2024	18.0488	18.3148	2.68476	0.00614935	-1.15363	-3.67067	5.48855	0	-0.887583	-6.95421	0.368863	0.621243	-0.266043	-0.813813	MRPS28	Q9Y2Q9	Q9Y2Q9	RT28_HUMAN	Small ribosomal subunit protein bS1m
-1.4861	-1.52398	0.0378761	19.8066	19.7482	19.7547	17.3234	18.6678	17.1976	19.2749	16.491	19.1521	19.8083	19.5455	20.128	19.1575	19.0556	16.1268	18.8866	15.4547	18.5177	19.6479	19.7729	19.7848	18.0001	19.3401	19.7531	19.0151	18.909	18.58	19.7774	18.2913	18.2535	2.6832	0.00615235	-1.48611	-3.66896	2.42491	0.00269863	-1.52398	-3.38735	0.0220399	0.974408	0.0378757	0.0630375	CETN2	P41208	P41208	CETN2_HUMAN	Centrin-2
-1.22536	-1.77879	0.553429	20.6537	20.6155	20.7232	19.6805	19.2812	19.5758	19.3969	19.0177	19.5926	20.7035	20.9006	21.398	19.8907	20.2266	17.2201	18.7097	17.9517	18.9282	20.9952	20.489	20.9213	19.9009	20.0291	20.567	19.1379	19.5421	19.1143	20.8222	19.5969	19.0434	2.68081	0.00616181	-1.22536	-3.66635	7.17726	0	-1.77879	-9.3793	0.834331	0.300417	0.553429	1.52636	IGF2BP1;IGF2BP3	O00425;Q9NZI8	O00425;Q9NZI8	IF2B1_HUMAN;IF2B3_HUMAN	Insulin-like growth factor 2 mRNA-binding protein 3
-1.52401	-0.917034	-0.606979	19.6558	19.3391	20.1555	16.7555	18.8592	17.1554	18.2671	19.2043	18.8254	19.4639	19.8785	19.9206	19.2217	19.1832	16.3683	18.4951	18.6862	18.899	19.7847	19.0983	19.5203	17.2909	18.8859	19.3805	18.4607	18.755	18.9704	19.6463	18.1223	18.7293	2.6774	0.00618417	-1.52401	-3.66264	4.99099	7.31261e-06	-0.917034	-6.31881	0.793148	0.324635	-0.606979	-1.46978	RANBP2	P49792	P49792	RBP2_HUMAN	E3 SUMO-protein ligase RanBP2
1.78987	2.53106	-0.741194	16.4762	16.2829	16.4744	17.4298	19.4769	18.4074	19.9266	16.283	19.9374	16.5817	18.8295	15.3077	17.4781	20.1506	17.7513	20.2416	18.988	19.066	16.613	17.1074	16.4613	17.9231	17.5194	20.1064	19.3076	19.5901	19.5734	16.6816	18.4714	19.2126	2.66765	0.00635749	1.78987	3.65202	3.93507	0.0001	2.53106	5.05936	0.716267	0.365944	-0.741193	-1.3616	ACTL6B	O94805	O94805	ACL6B_HUMAN	Actin-like protein 6B
0.713985	0.552551	0.161434	20.5355	20.1581	20.5415	20.4438	21.206	21.4377	21.3061	20.9294	21.181	20.2883	20.8137	21.1947	20.5486	21.5484	20.8258	20.8057	20.2412	20.9596	20.4754	20.0462	20.0227	21.3993	21.4799	21.6125	21.0915	21.2811	21.2535	20.4529	21.1669	21.0055	2.66727	0.00636656	0.713986	3.6516	2.31579	0.00340969	0.552552	3.26814	0.399882	0.59404	0.161434	0.868021	DLGAP4	Q9Y2H0	Q9Y2H0	DLGP4_HUMAN	Disks large-associated protein 4
0.609858	0.203905	0.405952	21.4582	21.5791	21.9076	21.9506	21.924	22.3145	22.4128	21.6269	22.3614	21.4052	22.1062	22.4375	22.2404	22.6597	22.3499	21.366	20.9398	22.1084	21.4884	21.1381	21.0985	22.217	22.073	22.3786	21.8448	22.0099	21.7841	21.6243	22.2342	21.8282	2.66803	0.00636774	0.609858	3.65243	0.444092	0.339507	0.203906	0.943061	1.46843	0.100658	0.405952	2.31818	CDC42;RAC1;RAC3;RHOG	P60763;P60953;P63000;P84095	P15153;P17081;P60763;P60953;P63000;P84095;Q9H4E5	CDC42_HUMAN;RAC1_HUMAN;RAC3_HUMAN;RHOG_HUMAN	Ras-related C3 botulinum toxin substrate 3
-2.11102	-2.45553	0.344511	23.1319	23.113	23.4243	21.8817	19.1876	21.1756	20.5823	23.2096	22.292	22.5829	22.5558	23.232	21.7877	19.8307	17.1696	19.7914	18.8633	20.7064	22.6122	22.1432	22.7763	21.6569	21.4675	22.4152	19.0865	19.6528	19.2874	22.8413	20.7303	20.3857	2.6651	0.00640128	-2.11102	-3.64923	3.66771	0.000165067	-2.45553	-4.75565	0.185369	0.787515	0.344511	0.458762	CRABP1;CRABP2	P29373;P29762	P29373;P29762	RABP1_HUMAN;RABP2_HUMAN	Cellular retinoic acid-binding protein 2
-0.528074	-1.15786	0.629786	19.6364	19.8804	19.6944	19.4242	19.0635	19.6603	19.2664	19.4166	19.3401	20.0184	20.2885	20.4436	19.5324	19.2055	19.8017	18.3605	18.4351	18.6211	20.048	19.4763	20.2352	19.2274	19.1938	19.8596	18.2045	18.8215	18.8347	19.969	19.441	18.8112	2.66233	0.00641667	-0.528074	-3.64621	4.96101	7.18133e-06	-1.15786	-6.28147	2.57142	0.0132249	0.629787	3.54712	FBL	P22087	P22087	FBRL_HUMAN	rRNA 2'-O-methyltransferase fibrillarin
-1.14702	-1.59403	0.447008	18.3597	17.636	17.6468	17.0169	15.7276	17.5272	17.5448	17.0917	17.6175	19.0444	18.6368	19.0608	17.5974	16.8665	17.0046	16.7812	15.8926	16.4067	17.885	17.3636	18.0071	16.3907	18.1719	17.0142	15.9005	15.9365	16.1225	18.1822	17.0352	16.5882	2.66042	0.0064448	-1.14702	-3.64413	3.97349	9.81048e-05	-1.59403	-5.10343	0.707674	0.371105	0.447009	1.34928	CEMIP2	Q9UHN6	Q9UHN6	CEIP2_HUMAN	Inactive cell surface hyaluronidase CEMIP2
1.95058	2.60428	-0.6537	19.2856	16.1728	18.1085	16.4924	19.8987	20.1252	19.9868	19.4856	19.7774	16.3758	17.2822	17.2564	19.4948	19.8993	19.2254	19.2062	19.5658	19.84	15.9109	16.7786	17.6111	17.7884	19.5809	19.8321	19.996	20.3439	20.0189	17.198	19.1486	19.8023	2.65521	0.00645469	1.95058	3.63846	5.55378	0	2.60428	7.03986	0.856935	0.287818	-0.6537	-1.55705	PLXNA2	O75051	O75051;Q9HCM2	PLXA2_HUMAN	Plexin-A2
-1.27612	-2.12129	0.845169	19.3803	19.5361	19.6774	18.229	19.0188	17.1273	18.2387	16.5011	16.7921	19.2677	19.5919	19.7616	19.0266	18.863	16.3801	16.9954	17.0938	18.2437	19.6496	19.408	19.5656	17.4387	18.9085	19.361	17.3863	17.7612	17.7344	19.5376	18.2615	17.4163	2.65604	0.0064586	-1.27612	-3.63935	7.51403	0	-2.12129	-9.92223	1.27853	0.141584	0.84517	2.0928	POLDIP3	Q9BY77	Q9BY77	PDIP3_HUMAN	Polymerase delta-interacting protein 3
-1.39379	-1.85271	0.458914	19.1538	18.8638	20.1866	17.0999	18.2903	17.2638	17.7482	17.4335	18.0241	18.7676	18.7952	19.8024	18.5599	18.3953	17.4846	17.4616	16.5208	16.973	19.1536	18.9283	18.834	15.5566	18.5044	18.7864	17.2245	17.3963	17.0291	19.165	17.7712	17.3123	2.65846	0.00646006	-1.39379	-3.642	6.4777	0	-1.8527	-8.31863	0.622488	0.425439	0.458913	1.22443	PBRM1	Q86U86	Q86U86	PB1_HUMAN	Protein polybromo-1
-1.14941	-1.20261	0.0531979	19.7828	19.6469	19.6697	18.1387	19.113	18.6366	19.0822	17.9271	18.6907	19.5516	19.9091	20.2151	18.9612	19.2211	16.7049	18.057	18.1612	18.1613	19.7085	19.4282	19.528	17.6061	19.244	19.4695	18.5494	19.1789	18.8084	19.7155	18.5661	18.5129	2.65732	0.00646252	-1.14941	-3.64075	5.51835	0	-1.20261	-6.99328	0.0563472	0.934063	0.0531976	0.155567	SAMM50	Q9Y512	Q9Y512	SAM50_HUMAN	Sorting and assembly machinery component 50 homolog
1.93136	2.33886	-0.407505	16.9856	16.4009	16.4796	20.6933	20.0073	17.6247	20.6819	19.8098	20.4409	18.6037	18.9587	17.428	19.6791	20.6994	20.5837	19.4632	19.6229	20.1141	18.1109	18.2827	16.9346	17.2295	19.219	19.8312	19.8532	19.6558	19.5928	17.5761	19.5075	19.915	2.65378	0.00647619	1.93136	3.63689	5.37607	0	2.33886	6.80786	0.422076	0.575064	-0.407505	-0.906002	SNAP25	P60880	P60880	SNP25_HUMAN	Synaptosomal-associated protein 25
-1.45345	-1.1336	-0.319859	19.4332	19.3658	19.3234	17.39	18.635	16.9264	18.5756	17.2831	18.3716	19.3673	19.5925	19.4869	19.1174	19.0335	15.8507	18.2541	18.4416	18.69	19.5233	19.1644	19.5235	16.9991	18.8196	18.9276	18.3135	18.1853	18.463	19.42	17.9666	18.2864	2.65018	0.00651664	-1.45346	-3.63297	6.2207	0	-1.1336	-7.94989	0.339459	0.646852	-0.31986	-0.761119	UBE2G1	P62253	P62253	UB2G1_HUMAN	Ubiquitin-conjugating enzyme E2 G1
-1.2461	-0.685049	-0.561054	18.9807	19.2398	19.9302	17.239	18.4588	17.5705	19.0655	18.6736	18.844	19.1038	19.3009	19.6265	18.9036	18.879	16.6496	18.3961	18.4737	18.4533	19.2843	18.8465	19.1902	16.8336	18.4641	19.2896	18.3207	18.5397	18.5709	19.2781	18.032	18.593	2.64879	0.00653165	-1.2461	-3.63146	3.96176	9.73451e-05	-0.685048	-5.08996	0.947052	0.249443	-0.561054	-1.67701	PLRG1	O43660	O43660	PLRG1_HUMAN	Pleiotropic regulator 1
-1.12816	-0.871662	-0.256496	18.338	18.4512	17.9551	16.7195	16.0484	16.8043	16.6485	16.2807	18.4188	18.5384	18.5331	18.9048	17.9744	18.0612	17.2411	18.5505	18.5364	18.071	18.7955	19.13	18.4996	17.1131	18.38	18.6502	17.7577	17.4796	17.5577	18.5718	17.4436	17.7001	2.64714	0.00654028	-1.12816	-3.62966	2.045	0.00652515	-0.871663	-2.97058	0.278655	0.697833	-0.256496	-0.647587	ITGAV	P06756	P06756	ITAV_HUMAN	Integrin alpha-V
-0.730352	-1.32306	0.592703	18.9487	18.5298	18.9575	18.2478	18.0898	18.3819	17.7336	17.0911	17.5179	18.6241	18.0448	18.5413	18.365	17.492	17.1626	17.7449	16.5174	16.4121	18.8416	17.8344	18.7298	17.8287	17.3255	17.5855	17.5214	17.3237	17.2823	18.5613	17.831	17.2383	2.64374	0.00664353	-0.730352	-3.62595	5.03047	7.47664e-06	-1.32306	-6.36813	1.75829	0.0593026	0.592703	2.65064	STX18	Q9P2W9	Q9P2W9	STX18_HUMAN	Syntaxin-18
-1.58852	-2.93143	1.34291	19.4626	18.9128	20.2211	17.1646	17.0502	16.9981	15.9302	16.1379	17.1597	18.5613	18.0253	20.1795	18.4661	17.2747	16.7489	15.8755	15.6909	16.9393	16.8047	19.0596	19.0304	17.2545	16.2908	18.7127	16.4736	13.8667	15.8007	18.9175	17.329	15.986	2.63961	0.00675906	-1.58852	-3.62144	4.88156	1.36752e-05	-2.93143	-6.18304	2.33276	0.0203825	1.34291	3.2867	RNF138	Q8WVD3	Q8WVD3	RN138_HUMAN	E3 ubiquitin-protein ligase RNF138
0.515736	0.425488	0.0902481	23.2624	23.1739	23.7106	24.0094	23.5985	24.2938	24.0352	23.669	24.219	23.2696	23.5646	24.0908	23.8299	23.7733	24.0255	23.3818	23.2238	24.0086	23.2698	22.8823	23.058	23.797	23.6168	23.9794	23.6643	24.0341	23.8756	23.3647	23.8804	23.7901	2.63212	0.00691195	0.515735	3.61329	1.69781	0.0146874	0.425488	2.58217	0.296141	0.684271	0.090247	0.680916	TXN	P10599	P10599	THIO_HUMAN	Thioredoxin
-0.369532	-0.420151	0.0506191	22.5128	22.4513	22.5482	22.0986	21.677	22.4264	22.0289	22.3269	22.5946	22.6429	22.5707	22.9084	22.3023	22.214	22.2377	22.0394	21.8709	22.3568	22.5172	22.1812	22.4681	21.9496	22.1246	22.445	21.9456	21.993	21.8633	22.5334	22.1639	22.1133	2.63043	0.00692622	-0.369532	-3.61145	2.96649	0.000831933	-0.420152	-3.9783	0.174128	0.799632	0.0506195	0.434558	PDIA6	Q15084	Q15084	PDIA6_HUMAN	Protein disulfide-isomerase A6
-0.86853	-1.12669	0.258158	18.1883	18.0983	17.4037	16.9284	17.5214	16.7198	17.9853	16.5224	16.0412	18.1738	18.2025	18.7176	17.4923	17.9049	16.1325	17.0716	16.1834	17.2948	18.1618	18.0062	18.2734	16.9552	18.178	17.5763	17.4853	17.2952	17.2062	18.1362	17.2676	17.0095	2.62928	0.00693417	-0.868531	-3.61019	3.60569	0.000210526	-1.12669	-4.68588	0.395242	0.596979	0.258157	0.859998	PRPF4B	Q13523	Q13523	PRP4B_HUMAN	Serine/threonine-protein kinase PRP4 homolog
0.446739	0.281054	0.165686	20.6468	20.4164	19.8685	20.9414	20.7163	20.7938	20.7512	20.8204	21.2041	20.3706	20.4003	20.8172	20.822	21.1586	20.5867	19.8179	19.9186	20.7377	20.4091	20.0981	19.9078	20.5093	20.7689	20.6583	20.7699	20.8058	20.6386	20.3261	20.7728	20.6071	2.62784	0.00694836	0.446739	3.60862	0.842357	0.120749	0.281053	1.53729	0.490182	0.521195	0.165685	1.0188	EBP	Q15125	Q15125	EBP_HUMAN	3-beta-hydroxysteroid-Delta(8),Delta(7)-isomerase
-0.949812	-1.56711	0.617298	18.6808	18.7515	18.1864	18.1881	17.7231	17.8148	17.9893	16.8029	16.9828	18.4805	18.6777	19.2074	16.6297	18.277	17.1235	16.6456	17.4269	15.4792	18.8442	18.9335	18.9159	17.0338	18.6787	18.6609	17.517	18.0461	17.684	18.742	17.7922	17.1749	2.62703	0.00695625	-0.949812	-3.60774	4.30405	7.23514e-05	-1.56711	-5.48751	0.963894	0.242058	0.617297	1.69904	DNAJC11	Q9NVH1	Q9NVH1	DJC11_HUMAN	DnaJ homolog subfamily C member 11
3.61005	5.87537	-2.26532	16.4439	17.3235	17.2278	17.4132	22.2831	17.2461	23.1854	22.8814	22.86	16.8594	16.0619	17.5075	22.5991	22.9855	16.4694	22.4571	22.4159	22.6579	15.4982	15.6036	15.8679	17.1045	22.2216	22.5618	21.2844	22.0684	21.4614	16.4882	20.0982	22.3636	2.62527	0.00698908	3.61005	3.60581	11.1335	0	5.87537	17.51	1.44003	0.10563	-2.26532	-2.28491	PRKCA	P17252	P17252	KPCA_HUMAN	Protein kinase C alpha type
-1.66325	-0.991133	-0.672115	19.7441	19.4493	19.2466	16.8363	18.8127	17.4437	17.1483	19.6565	19.5169	19.3925	19.7772	20.287	18.9122	18.9419	15.9226	18.5179	15.5726	19.1716	18.9579	18.8031	19.1543	16.1393	17.4153	19.4187	18.4826	19.0846	18.7407	19.4235	17.7603	18.4324	2.62311	0.00700312	-1.66325	-3.60347	1.32859	0.0356487	-0.991133	-2.15294	0.536589	0.486107	-0.672115	-1.09277	PLBD2	Q8NHP8	Q8NHP8	PLBL2_HUMAN	Putative phospholipase B-like 2
0.363247	0.222734	0.140512	20.8176	20.7736	21.0625	21.3894	20.9537	21.5965	21.3742	21.3139	21.0556	20.8722	20.9224	20.9317	20.8102	21.0127	21.191	20.6759	20.959	20.9859	20.9941	20.9179	20.6325	21.5846	21.3302	21.3252	21.2543	21.2446	21.0657	20.8805	21.2437	21.1032	2.62029	0.00703106	0.363246	3.60039	1.75428	0.0128966	0.222734	2.64611	0.60689	0.437125	0.140512	1.20099	HSD17B12	Q53GQ0	Q53GQ0	DHB12_HUMAN	Very-long-chain 3-oxoacyl-CoA reductase
-0.814735	-0.761162	-0.0535736	17.9893	17.8567	18.5765	17.2224	17.3747	16.5637	17.2412	16.9507	18.1507	17.6303	18.2898	18.5709	17.5245	17.1468	17.6691	17.206	16.2248	17.4097	17.6076	17.4672	17.1889	16.4007	17.399	16.5437	16.9373	17.2558	16.9506	17.9086	17.0938	17.1474	2.6181	0.00704025	-0.814736	-3.598	2.28325	0.00366757	-0.761162	-3.23253	0.0864069	0.898419	-0.0535742	-0.231864	RSL1D1	O76021	O76021	RL1D1_HUMAN	Ribosomal L1 domain-containing protein 1
-0.476547	-0.400198	-0.0763493	24.1068	24.0047	24.1778	23.5978	23.43	23.7894	24.3568	23.7828	24.3176	24.0695	24.4158	24.8703	23.7643	23.9583	23.6406	23.3058	22.7653	23.7619	24.4782	23.9386	24.4531	23.6732	24.1385	24.2336	23.9394	24.4183	24.2651	24.2794	23.8029	23.8792	2.62033	0.00704199	-0.476547	-3.60044	1.12746	0.0584659	-0.400198	-1.90753	0.146619	0.830536	-0.076349	-0.373774	HNRNPA1;HNRNPA3	P09651;P51991	P09651;P51991;Q32P51	ROA1_HUMAN;ROA3_HUMAN	Heterogeneous nuclear ribonucleoprotein A1
0.404247	0.668964	-0.264717	19.7461	19.6761	19.6694	19.7937	20.3367	20.0498	20.7337	20.1596	20.5376	19.8673	20.0085	20.1842	20.1531	20.5886	20.1499	20.1096	20.1616	20.3917	20.0252	19.7	19.691	20.0595	20.4169	20.6579	20.7538	20.9966	20.7444	19.8409	20.2451	20.5098	2.61848	0.00704496	0.404246	3.59842	4.2211	7.44417e-05	0.668963	5.39026	1.09861	0.191279	-0.264717	-1.87142	KIF2A	O00139	O00139	KIF2A_HUMAN	Kinesin-like protein KIF2A
0.408478	0.244247	0.16423	21.5303	21.5205	21.6796	21.9887	21.9154	22.3892	22.2134	21.697	22.1035	21.5535	21.9205	22.0186	21.6599	22.1791	22.2494	21.5652	21.5269	21.8014	21.7685	21.4063	21.4807	21.7377	22.0179	22.4174	21.9906	22.2203	21.9583	21.6532	22.0616	21.8974	2.61426	0.00713447	0.408477	3.59382	1.34676	0.0341324	0.244247	2.17464	0.6796	0.389154	0.164231	1.3087	LRRC47	Q8N1G4	Q8N1G4	LRC47_HUMAN	Leucine-rich repeat-containing protein 47
-1.47696	-0.911381	-0.565584	19.4896	19.6667	19.652	17.43	18.8447	17.1146	19.1234	18.8952	19.7166	19.7811	20.2975	20.5919	19.3032	19.63	17.4251	18.7722	15.9627	19.3185	19.8593	19.4774	19.7437	16.6931	19.2539	19.5718	19.3083	19.8224	19.4375	19.8399	18.3629	18.9285	2.61157	0.00715562	-1.47696	-3.59089	1.40002	0.0300183	-0.91138	-2.23781	0.494221	0.516879	-0.565585	-1.02532	TAF15	Q92804	Q92804	RBP56_HUMAN	TATA-binding protein-associated factor 2N
-1.32033	-2.3495	1.02917	18.9425	18.8382	18.3421	17.2271	17.5937	17.5537	16.5822	16.5809	15.7094	18.9207	19.3604	19.3148	17.9387	18.5728	17.1706	15.8283	16.6203	17.7767	19.351	19.1034	18.9431	15.4858	18.7622	18.9288	16.7695	17.2009	16.9027	19.0129	17.6926	16.6634	2.61243	0.00716049	-1.32033	-3.59182	7.50235	0	-2.3495	-9.90302	1.63353	0.0738507	1.02917	2.50893	PCBP4	P57723	P57723	PCBP4_HUMAN	Poly(rC)-binding protein 4
-1.56319	-3.04119	1.478	19.7572	19.8595	19.3608	16.6622	17.9017	17.0023	18.7886	16.3996	17.4802	19.2259	20.0269	20.4325	19.2396	19.3665	16.8676	15.5189	16.1316	15.2271	19.8446	19.6942	19.9463	17.8398	19.0967	20.1027	16.9391	19.4643	14.8276	19.7942	18.231	16.753	2.6092	0.00718154	-1.56319	-3.5883	4.40973	4.35967e-05	-3.04119	-5.61232	1.36011	0.122589	1.478	2.19052	AASS	Q9UDR5	Q9UDR5	AASS_HUMAN	Alpha-aminoadipic semialdehyde synthase, mitochondrial
-1.82447	-1.0643	-0.760166	19.9159	19.6802	19.8083	16.7592	16.9062	16.8897	19.8463	17.4021	19.3363	19.7297	19.8321	20.5636	19.8227	19.2658	17.162	19.1443	17.6951	19.1769	20.1157	19.6077	19.8919	16.4804	19.3755	20.0635	19.2594	18.8341	18.8719	19.905	18.0805	18.8407	2.6052	0.00721966	-1.82447	-3.58395	2.79265	0.0012175	-1.0643	-3.78833	0.704342	0.373023	-0.760166	-1.34449	PALLD	Q8WX93	Q8WX93	PALLD_HUMAN	Palladin
-0.71665	-0.379532	-0.337118	21.3292	21.1341	21.5911	20.9857	19.7325	20.9779	20.6904	20.8358	22.3317	21.7479	20.883	21.6945	20.8012	20.175	20.2506	20.7804	20.7642	20.9823	21.242	20.4689	21.229	20.3412	20.6333	20.9726	20.435	20.5256	20.5586	21.2577	20.5411	20.8782	2.59922	0.00728943	-0.71665	-3.57742	0.906885	0.101969	-0.379531	-1.62399	0.743933	0.348185	-0.337118	-1.40094	SLC2A1	P11166	P11166	GTR1_HUMAN	Solute carrier family 2, facilitated glucose transporter member 1
-1.52701	-4.19095	2.66394	20.6364	20.9168	20.8812	19.9013	19.5069	17.4319	16.7673	17.0556	17.6593	20.9508	21.323	21.3427	20.1918	19.5985	19.8453	15.7488	16.2046	16.5239	19.9288	20.1791	19.9817	16.895	19.4045	19.622	15.4403	16.196	16.8263	20.6823	19.1553	16.4913	2.59989	0.00730061	-1.52701	-3.57816	9.8913	0	-4.19095	-14.4883	4.68267	0.00075	2.66394	5.93965	SFRP1	Q8N474	Q8N474	SFRP1_HUMAN	Secreted frizzled-related protein 1
-1.22093	-1.46479	0.24386	19.3791	19.1038	19.2492	17.2637	18.1566	16.888	18.6289	17.5206	18.4316	19.2803	19.3618	19.9376	18.6882	19.0993	16.9454	17.5884	16.0633	18.3197	19.5419	18.7566	19.2255	17.4514	19.1699	19.185	18.1362	18.2076	17.7565	19.3151	18.0942	17.8503	2.5952	0.00737615	-1.22093	-3.57305	4.11525	9.46746e-05	-1.46479	-5.26702	0.248618	0.724608	0.243859	0.588925	DPF2	Q92785	Q92785	REQU_HUMAN	Zinc finger protein ubi-d4
0.617393	0.67767	-0.060276	20.4024	20.0627	20.8889	20.6674	20.6229	21.192	21.324	20.5431	21.2164	20.0782	20.5042	20.8538	20.5382	21.1523	20.8834	20.5693	20.3419	20.9767	20.0885	19.6775	19.6423	20.7544	20.7674	21.1769	21.0175	21.2446	21.0639	20.2443	20.8617	20.9219	2.58642	0.00740606	0.617392	3.56348	2.56572	0.00198082	0.677668	3.54091	0.166205	0.807322	-0.0602758	-0.417282	SLC25A11	Q02978	Q02978	M2OM_HUMAN	Mitochondrial 2-oxoglutarate/malate carrier protein
0.40736	0.498024	-0.0906639	23.2627	23.1693	23.4499	23.4269	23.4757	23.869	24.1177	23.6184	24.0501	23.0704	23.4788	23.8211	23.4712	23.8591	23.6538	23.4969	23.1419	23.9683	23.2981	22.9491	22.9641	23.7121	23.678	23.9838	23.7144	24.0436	23.7943	23.2737	23.6811	23.7717	2.59129	0.00740763	0.407361	3.56879	2.55229	0.00204651	0.498024	3.52627	0.320708	0.662154	-0.0906633	-0.726797	MDH1	P40925	P40925	MDHC_HUMAN	Malate dehydrogenase, cytoplasmic
-1.1011	-1.59998	0.498873	18.5765	19.0974	19.47	17.4467	18.2371	18.6009	18.4081	16.3507	17.7197	18.9934	19.5237	19.7721	18.4032	18.6329	17.2197	17.7727	16.442	18.3351	19.4441	18.9144	18.9481	16.5053	19.0683	18.7158	17.4613	18.0198	17.8308	19.1933	18.0922	17.5933	2.59038	0.00740944	-1.1011	-3.56779	4.54088	4.12979e-05	-1.59998	-5.76868	0.695915	0.378227	0.498873	1.33235	PPIL4	Q8WUA2	Q8WUA2	PPIL4_HUMAN	Peptidyl-prolyl cis-trans isomerase-like 4
-1.34201	-1.1875	-0.154512	19.3241	19.072	20.2381	19.1731	17.7099	17.263	18.1733	16.6454	19.642	19.2081	18.5796	20.0326	18.0287	16.7561	17.5082	18.8019	17.4775	18.2063	17.1234	18.6452	18.9176	17.2249	17.7523	17.6463	17.0777	16.4688	17.9604	19.0156	17.6736	17.8281	2.58769	0.00741123	-1.34201	-3.56486	1.71252	0.0141945	-1.1875	-2.59886	0.148202	0.828748	-0.154513	-0.377335	RRBP1	Q9P2E9	Q9P2E9	RRBP1_HUMAN	Ribosome-binding protein 1
-0.446749	-1.22244	0.775688	21.2077	21.1964	21.2656	20.7989	20.3136	21.0721	20.2503	20.3434	20.5629	21.1909	21.3543	21.7975	20.8509	20.8963	20.7416	19.5856	19.4324	20.1813	21.4259	20.812	21.3394	20.7114	20.8655	21.3186	19.9323	20.2639	20.0356	21.2877	20.841	20.0653	2.59047	0.00741463	-0.446749	-3.56788	6.39918	0	-1.22244	-8.20484	3.9872	0.00151724	0.775689	5.11917	GMPS	P49915	P49915	GUAA_HUMAN	GMP synthase [glutamine-hydrolyzing]
-0.452772	-0.945259	0.492487	23.084	23.1882	23.2387	22.8388	22.5727	22.7749	22.681	22.0672	22.8511	23.161	23.3276	23.8221	23.0511	22.8403	22.3	21.8442	21.5939	22.507	23.3209	22.7287	23.149	22.6082	22.8304	23.1289	22.137	22.5634	22.268	23.2245	22.7717	22.2792	2.58828	0.00741641	-0.452772	-3.5655	4.4606	3.92157e-05	-0.94526	-5.67277	2.13543	0.0297517	0.492487	3.07032	RPS25	P62851	P62851	RS25_HUMAN	Small ribosomal subunit protein eS25
0.614243	1.15405	-0.539812	21.3322	21.0321	21.4788	21.6972	22.1279	22.298	23.0583	22.2352	22.628	21.4421	21.8816	22.0426	21.4587	22.3011	22.1337	22.25	21.9157	22.7254	21.3341	20.7576	20.8528	21.7476	21.9336	21.9843	22.4744	22.8046	22.4487	21.3504	21.9647	22.5045	2.58377	0.00748563	0.614242	3.56059	4.955	7.15564e-06	1.15405	6.27401	2.63477	0.0120512	-0.539812	-3.61617	ATP1A1;ATP1A3	P05023;P13637	P05023;P13637;P50993;Q13733	AT1A1_HUMAN;AT1A3_HUMAN	Sodium/potassium-transporting ATPase subunit alpha-1
0.578548	0.552311	0.0262375	19.7494	19.7361	20.3668	20.5317	20.6061	20.8181	20.7459	20.3829	20.4572	19.5581	19.9398	20.3157	19.9785	20.3651	19.9355	20.3944	20.1454	19.9586	19.5945	19.7103	19.1828	20.3925	20.0707	20.6622	20.2384	20.3395	20.4618	19.7948	20.3734	20.3471	2.58205	0.00750453	0.578549	3.55871	2.83451	0.00108898	0.552312	3.83403	0.075225	0.913321	0.0262371	0.203956	PIP4K2A;PIP4K2B	P48426;P78356	P48426;P78356	PI42A_HUMAN;PI42B_HUMAN	Phosphatidylinositol 5-phosphate 4-kinase type-2 alpha
1.21831	1.53566	-0.317343	16.5612	16.6218	17.056	17.3509	18.8282	17.5546	19.0209	16.3123	16.9143	15.8769	16.1968	16.5242	16.6347	18.8953	16.3071	17.582	18.0621	18.0545	16.3259	16.8583	15.9342	16.889	18.4313	18.029	18.7223	18.4438	18.664	16.4395	17.6578	17.9751	2.57818	0.00752338	1.21831	3.5545	3.62567	0.000187441	1.53566	4.70834	0.322402	0.660972	-0.317344	-0.729922	GABRA3	P34903	P34903	GBRA3_HUMAN	Gamma-aminobutyric acid receptor subunit alpha-3
0.331009	0.174822	0.156187	22.1515	22.0567	22.1667	22.3417	22.344	22.6459	22.5613	22.1664	22.6857	22.1314	22.3497	22.619	22.3928	22.6262	22.4646	22.028	22.0481	22.3299	22.3374	21.954	22.0622	22.4492	22.5966	22.9468	22.4373	22.6738	22.4716	22.2032	22.5342	22.378	2.57579	0.00754887	0.331009	3.55189	0.909074	0.101444	0.174822	1.6269	0.797244	0.322562	0.156186	1.47545	CCT6A	P40227	P40227	TCPZ_HUMAN	T-complex protein 1 subunit zeta
0.531519	1.07	-0.538477	24.2596	24.2447	24.5283	24.6478	24.7261	25.0284	25.8829	25.451	25.5188	24.5067	24.887	24.9187	24.6608	25.2348	25.0377	25.2684	25.3426	25.638	24.8165	24.4709	24.4732	25.4206	25.5733	25.5597	25.8389	25.9682	25.8267	24.5673	25.0988	25.6373	2.57579	0.00756024	0.53152	3.55189	6.90437	0	1.07	8.95518	2.61014	0.0126231	-0.538477	-3.58933	PGK1	P00558	P00558	PGK1_HUMAN	Phosphoglycerate kinase 1
0.516817	0.393579	0.123238	20.3011	20.4452	20.2988	21.0379	20.7388	21.239	20.9163	20.9102	21.1829	20.7689	21.0797	21.1391	20.9295	21.5105	21.2348	20.8367	20.3744	21.2362	20.8092	20.3311	20.3735	20.8438	21.136	21.5276	21.1573	21.3415	21.1333	20.6163	21.1331	21.0099	2.57227	0.00757485	0.516818	3.54805	1.74989	0.01303	0.39358	2.64115	0.430765	0.569367	0.123238	0.920699	VBP1	P61758	P61758	PFD3_HUMAN	Prefoldin subunit 3
1.19634	1.56312	-0.366785	22.2819	22.7621	22.4716	22.5237	24.6173	23.7171	24.8195	24.6294	25.0702	23.3369	23.8425	23.8345	23.6332	25.3598	24.8976	23.7973	24.0803	24.3914	23.1911	23.087	22.5554	24.3683	24.4388	24.5745	24.7981	25.0417	24.8033	23.0403	24.2367	24.6035	2.573	0.00757958	1.19634	3.54885	5.17393	8.33333e-06	1.56312	6.54889	0.585853	0.452688	-0.366785	-1.16905	TUBB2A;TUBB2B;TUBB6	Q13885;Q9BUF5;Q9BVA1	Q13885;Q9BUF5;Q9BVA1	TBB2A_HUMAN;TBB2B_HUMAN;TBB6_HUMAN	Tubulin beta-2A chain
0.42411	0.148161	0.275949	21.0167	20.7849	21.2466	21.437	21.2317	21.9335	21.4153	20.9165	21.6526	20.8875	21.2491	21.5308	21.3104	21.4814	21.5101	20.923	20.9765	21.236	21.1146	20.7495	20.8711	21.1928	21.3713	21.7995	21.0903	21.443	21.1309	21.0501	21.4742	21.1982	2.57242	0.00758621	0.42411	3.54822	0.616758	0.216621	0.148162	1.21584	1.45861	0.102114	0.275948	2.30669	UBE2K	P61086	P61086	UBE2K_HUMAN	Ubiquitin-conjugating enzyme E2 K
0.529802	0.362406	0.167397	19.6595	19.4839	19.9858	20.2154	20.0728	20.6034	20.555	19.827	20.3877	19.6005	19.9429	20.4474	20.0057	20.5793	19.942	19.8196	19.4023	20.1651	19.7631	19.3584	19.333	20.0197	20.293	20.6112	20.0379	20.3962	20.2452	19.7305	20.2603	20.0929	2.56831	0.00763636	0.529802	3.54373	1.32396	0.0359692	0.362406	2.14741	0.54467	0.480654	0.167397	1.10543	BOLA2	Q9H3K6	Q9H3K6	BOLA2_HUMAN	BolA-like protein 2
-1.97974	-0.806049	-1.17369	20.3769	20.4269	20.3423	17.4479	19.6135	15.9246	19.7725	19.4168	18.6757	20.5206	20.5012	19.8564	19.8228	19.6494	15.97	19.3531	19.5612	19.8085	20.3642	19.9519	20.0994	17.173	19.7655	19.2554	19.5681	19.7073	19.3221	20.2711	18.2913	19.465	2.56909	0.00764179	-1.97974	-3.54459	4.52144	4.06977e-05	-0.806051	-5.7454	1.2673	0.143616	-1.17369	-2.07923	OSTC	Q9NRP0	Q9NRP0	OSTC_HUMAN	Oligosaccharyltransferase complex subunit OSTC
-1.59022	-0.950474	-0.639748	16.5379	19.786	16.8077	16.66	16.65	17.1293	16.8004	16.9993	16.6669	18.8512	18.9958	16.7421	15.6579	16.9172	16.3258	17.5382	16.036	18.0593	19.7726	18.4795	18.1193	16.6079	16.9831	16.8491	18.47	16.9883	17.9795	18.2325	16.6422	17.282	2.56924	0.00765321	-1.59022	-3.54475	1.12882	0.0582587	-0.950474	-1.90923	1.31716	0.132703	-0.639747	-2.13926	CAND2	O75155	O75155	CAND2_HUMAN	Cullin-associated NEDD8-dissociated protein 2
-1.23577	-0.504509	-0.731256	19.5396	19.6604	19.647	17.3739	18.7166	17.8323	19.416	19.4556	19.7931	19.6944	19.874	20.1081	19.3491	19.1201	16.6128	18.4854	18.603	19.2597	19.5929	19.0804	19.4978	17.9086	19.1206	19.5387	19.0893	19.1549	18.897	19.6327	18.397	19.1282	2.56589	0.00767857	-1.23576	-3.54109	2.08472	0.00597652	-0.504509	-3.01445	1.20947	0.158212	-0.731256	-2.00887	HM13	Q8TCT9	Q8TCT9	HM13_HUMAN	Minor histocompatibility antigen H13
-0.805649	-0.495659	-0.30999	18.3267	18.7269	18.4038	17.4534	18.4126	16.7687	17.6162	21.3922	18.0322	18.7837	18.7521	19.2012	18.1729	18.4012	17.8161	17.3308	21.5909	17.4321	18.7184	18.2025	18.9532	17.2569	17.9637	18.5722	15.8387	18.2028	16.1718	18.6743	17.8686	18.1786	2.56448	0.00768499	-0.805649	-3.53956	0.318406	0.468456	-0.495659	-0.722541	0.175833	0.797505	-0.30999	-0.438251	LIG1	P18858	P18858	DNLI1_HUMAN	DNA ligase 1
-2.95694	-3.56701	0.610064	17.4403	16.194	17.0361	17.6273	17.2392	16.9342	16.793	17.0228	16.9796	21.9191	22.0094	21.8953	16.5851	17.009	16.8593	16.2543	16.433	16.9747	21.9475	21.1808	21.3672	18.048	17.6259	16.4492	16.628	16.0168	15.7846	20.11	17.153	16.543	2.5624	0.00769185	-2.95694	-3.53729	3.25277	0.000469841	-3.56701	-4.29299	NaN	1	0	NaN	MOB3B	Q86TA1	Q86TA1	MOB3B_HUMAN	MOB kinase activator 3B
-1.11561	-2.00367	0.888054	18.6121	18.6943	16.3865	16.5684	17.96	16.7686	17.1008	16.2558	17.8525	18.312	18.6308	19.2117	16.5539	17.8133	17.4589	16.4131	15.7352	15.6005	18.7505	18.3329	18.0476	17.2667	17.3375	17.2105	16.1544	15.9077	15.9253	18.3309	17.2153	16.3273	2.56302	0.00769733	-1.11561	-3.53797	4.37892	5.34045e-05	-2.00367	-5.57583	2.0893	0.0328485	0.888055	3.01949	PHC2	Q8IXK0	Q8IXK0	PHC2_HUMAN	Polyhomeotic-like protein 2
1.13204	0.460081	0.671963	25.5526	24.7442	26.4029	26.3078	25.9138	26.8389	26.0889	25.9381	25.6575	24.4981	25.1115	25.7367	25.4914	25.1022	26.4576	25.767	24.6092	25.6799	24.931	24.8243	24.7664	27.5178	26.2174	26.9094	25.7725	25.6424	25.5531	25.1742	26.3062	25.6343	2.56174	0.00769822	1.13204	3.53658	1.09737	0.0628944	0.46008	1.86986	1.50911	0.0935984	0.671963	2.36556	ACTA1;ACTB;ACTG1	P60709;P63261;P68133	P60709;P62736;P63261;P63267;P68032;P68133	ACTB_HUMAN;ACTG_HUMAN;ACTS_HUMAN	Actin, cytoplasmic 1
0.44178	0.0631065	0.378674	22.7909	22.7521	22.9148	22.755	23.0218	23.2898	22.9348	22.5809	23.0941	22.2155	22.8288	22.9223	22.7357	23.3203	22.9879	22.3706	22.058	22.8207	22.714	22.4825	22.1885	23.0169	23.2299	23.4281	22.7038	22.9696	22.8449	22.6455	23.0873	22.7086	2.55921	0.0077164	0.441779	3.53382	0.175813	0.66918	0.0631074	0.438208	1.8716	0.0481859	0.378672	2.7779	IDH1	O75874	O75874	IDHC_HUMAN	Isocitrate dehydrogenase [NADP] cytoplasmic
-1.37098	-1.16005	-0.210932	20.1124	20.0515	20.2701	17.6097	19.0469	19.5677	18.5952	19.0385	19.5965	19.8714	20.1785	20.4879	19.5801	19.1673	16.5712	18.5514	18.5799	19.5771	20.1324	19.7423	19.8773	17.6409	19.3788	19.8224	18.5032	19.0406	18.801	20.0804	18.7095	18.9204	2.55821	0.00771681	-1.37098	-3.53273	5.66126	0	-1.16005	-7.18222	0.214073	0.755831	-0.210932	-0.519038	ITGB1	P05556	P05556	ITB1_HUMAN	Integrin beta-1
0.988117	0.837376	0.150742	17.4936	16.7461	18.3197	17.4624	18.4277	17.4018	18.6042	16.8312	17.27	17.1667	17.1725	15.944	18.0912	18.1457	17.2696	18.3746	17.4367	17.9302	16.644	16.1816	16.7186	17.9952	17.9904	18.4958	17.7294	17.8121	17.9349	16.9319	17.92	17.7692	2.55691	0.00772312	0.988118	3.53131	1.89592	0.00906857	0.837377	2.80506	0.276933	0.699227	0.150741	0.644274	TBC1D10B	Q4KMP7	Q4KMP7	TB10B_HUMAN	TBC1 domain family member 10B
-0.457256	-1.17165	0.714392	21.3382	21.2933	21.5667	21.1704	20.5789	21.17	20.7004	20.3428	20.9493	21.2841	21.3833	21.8249	21.1744	20.6721	20.6107	19.8822	19.8386	20.3385	21.3738	20.9204	21.1782	20.5168	20.9281	21.2262	19.7531	20.0159	19.7974	21.3514	20.8942	20.1798	2.5536	0.00773607	-0.457256	-3.5277	5.58518	0	-1.17165	-7.08128	3.07496	0.00595683	0.714392	4.09721	SEPTIN9	Q9UHD8	Q9UHD8	SEPT9_HUMAN	Septin-9
-1.67307	-2.29426	0.621191	20.1753	20.2028	20.3345	16.9275	19.4582	17.4901	18.9155	17.0951	18.5559	20.3996	20.5253	21.0267	19.6552	19.788	16.4384	16.7651	18.9338	18.2754	20.5013	20.2425	20.5379	19.3872	19.6756	20.068	18.2438	18.7303	17.7825	20.4384	18.7654	18.1442	2.55395	0.00774156	-1.67307	-3.52809	6.4995	0	-2.29426	-8.3504	0.581907	0.455791	0.621191	1.16302	KPNA2	P52292	P52292	IMA1_HUMAN	Importin subunit alpha-1
1.05268	1.1221	-0.0694256	19.4296	19.4411	17.111	19.7239	20.673	20.242	20.5507	19.8198	20.6408	19.3434	19.7709	19.5347	19.7047	20.7078	20.3984	19.8682	20.1995	20.3325	19.7418	18.9995	19.1129	19.8858	20.1912	20.4321	20.3207	20.6203	20.2311	19.165	20.2177	20.2871	2.55436	0.00774706	1.05268	3.52853	2.88992	0.000982982	1.1221	3.89455	0.173035	0.800624	-0.0694258	-0.432186	DNM3	Q9UQ16	Q9UQ16	DYN3_HUMAN	Dynamin-3
-1.75599	-1.92892	0.172934	24.7213	26.8944	24.5034	24.4453	22.7436	23.7539	22.5947	22.3666	21.7155	26.0383	25.4175	25.2612	24.6536	23.3218	24.5566	25.2955	23.8492	23.8791	23.1323	24.4983	25.4992	22.2232	22.0123	22.4517	24.4194	22.2305	22.2552	25.1073	23.3513	23.1784	2.55072	0.00780673	-1.75599	-3.52456	2.59605	0.00182193	-1.92892	-3.57397	0.124539	0.856398	0.172933	0.323253	H2AC11;H2AC12;H2AC14;H2AC18;H2AC20;H2AC7;H2AJ	P0C0S8;P20671;Q16777;Q6FI13;Q96KK5;Q99878;Q9BTM1	P04908;P0C0S8;P20671;Q16777;Q6FI13;Q7L7L0;Q93077;Q96KK5;Q99878;Q9BTM1	H2A1D_HUMAN;H2A1H_HUMAN;H2A1J_HUMAN;H2A1_HUMAN;H2A2A_HUMAN;H2A2C_HUMAN;H2AJ_HUMAN	Histone H2A type 1
-0.790667	-0.945827	0.155161	18.4268	18.5282	18.3236	17.0007	17.6529	17.7869	18.6811	17.5976	17.7666	18.6239	18.981	18.8672	18.8758	18.4985	17.2802	17.2037	17.4538	17.6478	18.9296	18.5899	18.4133	17.2661	17.8457	18.3606	17.2443	18.2972	17.279	18.6315	17.8408	17.6857	2.54951	0.00783626	-0.790667	-3.52324	3.95814	9.71302e-05	-0.945828	-5.0858	0.2431	0.729883	0.155161	0.577943	C11orf98	E9PRG8	E9PRG8	CK098_HUMAN	Uncharacterized protein C11orf98
-0.872108	-0.88448	0.0123711	18.8421	18.5321	18.5737	17.09	18.5969	17.9828	17.9541	17.2112	17.5131	18.8387	18.8124	19.0824	18.477	18.5173	16.6032	17.9698	18.0995	17.9875	18.7818	18.4252	18.5292	17.4697	18.3465	17.4852	17.8977	17.9266	17.8978	18.7131	17.841	17.8286	2.54569	0.00788921	-0.872107	-3.51908	5.93772	0	-0.88448	-7.55582	0.0168283	0.98063	0.0123723	0.048405	DNM2	P50570	P50570	DYN2_HUMAN	Dynamin-2
-1.43914	-1.77304	0.333893	19.2719	19.1752	19.7817	16.6841	18.5213	17.3208	17.2818	17.0973	17.3635	19.1788	19.2787	19.4386	18.6542	19.0548	16.2472	17.9507	16.8281	17.7157	19.1196	18.8991	19.4338	16.2842	18.8592	18.9994	17.6532	18.1361	17.5937	19.2864	17.8472	17.5134	2.54577	0.00790073	-1.43914	-3.51917	8.1663	0	-1.77303	-11.04	0.354594	0.632973	0.333893	0.788408	SMAD2	Q15796	Q15796	SMAD2_HUMAN	Mothers against decapentaplegic homolog 2
0.457457	0.220078	0.237379	20.9742	20.8009	21.007	21.1368	21.4076	21.4925	21.575	20.8778	21.5413	20.841	21.1656	21.5964	21.1202	21.5947	21.2852	20.7355	20.4748	21.2595	20.8842	20.4544	20.4801	21.2528	21.4434	21.5877	21.0923	21.5149	21.1132	20.9115	21.369	21.1316	2.54507	0.00790684	0.457457	3.5184	0.657207	0.195174	0.220077	1.27594	0.948396	0.249475	0.23738	1.67877	AP1B1;AP2B1	P63010;Q10567	P63010;Q10567	AP1B1_HUMAN;AP2B1_HUMAN	AP-2 complex subunit beta
0.676735	0.99188	-0.315145	16.9145	16.8171	17.0655	17.8721	17.681	17.0486	18.3626	17.4685	18.0459	16.67	17.4872	16.6537	17.4835	17.732	17.1069	17.2385	16.8267	17.2856	16.5273	16.1738	16.4321	16.6859	17.2428	17.9789	18.2185	18.3446	17.8772	16.749	17.4258	17.7409	2.54423	0.00790698	0.676735	3.51748	3.36343	0.000335827	0.991881	4.4155	0.704737	0.372981	-0.315146	-1.34506	RUNDC3A	Q59EK9	Q59EK9	RUN3A_HUMAN	RUN domain-containing protein 3A
0.364445	0.52043	-0.155985	22.096	21.92	22.0155	22.4205	22.4089	22.3206	22.2264	22.7949	22.9594	21.705	21.8944	22.1513	21.9153	22.3598	22.0963	22.2244	22.6539	22.0619	22.1569	22.0417	22.0241	22.9323	22.4401	22.3914	22.5818	22.5528	22.6333	22.0005	22.365	22.521	2.54315	0.00791872	0.364446	3.51631	3.69412	0.000159223	0.520429	4.78543	0.58126	0.45593	-0.155984	-1.16203	PFKL;PFKM;PFKP	P08237;P17858;Q01813	P08237;P17858;Q01813	PFKAL_HUMAN;PFKAM_HUMAN;PFKAP_HUMAN	ATP-dependent 6-phosphofructokinase, muscle type
-0.533642	-1.39958	0.865942	20.5136	20.4716	20.6721	20.1604	19.5043	20.4291	19.8676	19.4089	20.1859	20.5784	20.7597	21.3512	20.4048	20.1769	19.9751	18.7332	18.6817	19.2644	20.6503	20.1561	20.4218	19.7896	19.9131	20.4185	18.8121	19.2039	18.8208	20.6194	20.0858	19.2198	2.54197	0.00791884	-0.533641	-3.51502	5.33573	0	-1.39958	-6.75577	3.172	0.00514286	0.865942	4.20391	HADHB	P55084	P55084	ECHB_HUMAN	Trifunctional enzyme subunit beta, mitochondrial
-1.0763	-1.6642	0.5879	19.6451	19.5455	19.7152	18.608	18.6063	18.9456	18.4288	18.2528	18.687	19.4024	19.8497	20.2776	19.0279	19.0682	18.3636	17.0677	17.5208	17.9981	19.8485	19.3178	19.6045	16.443	19.0189	19.4381	17.9471	18.3551	17.9712	19.6896	18.6133	18.0254	2.54102	0.00791896	-1.0763	-3.51399	6.78481	0	-1.6642	-8.77361	1.00967	0.223889	0.587901	1.75834	NUP93	Q8N1F7	Q8N1F7	NUP93_HUMAN	Nuclear pore complex protein Nup93
-1.54778	-1.50968	-0.0381069	19.8719	19.9187	20.4123	18.0621	18.9694	17.242	18.5011	19.0748	19.3246	19.9062	20.4288	20.5566	19.644	19.8598	16.8346	17.9585	18.1961	18.6861	20.4212	19.7913	20.0565	17.1442	19.7645	19.9129	18.4011	18.8483	18.786	20.1515	18.6037	18.6418	2.54017	0.00793064	-1.54779	-3.51306	6.726	0	-1.50968	-8.68524	0.0297042	0.966735	-0.0381082	-0.0842662	ACTL6A	O96019	O96019	ACL6A_HUMAN	Actin-like protein 6A
0.667902	0.759995	-0.0920925	19.3757	19.2402	19.2702	19.1181	19.9703	20.0135	20.5187	19.8218	20.6586	19.2473	19.7778	20.2638	20.1013	20.5141	19.8558	19.7019	19.2241	20.4845	19.323	19.0252	19.0405	20.306	20.3223	20.3733	20.243	20.3555	20.3956	19.396	20.0639	20.156	2.53866	0.0079596	0.667901	3.51142	2.72506	0.00136815	0.759993	3.7146	0.176532	0.797264	-0.0920927	-0.439763	TIPRL	O75663	O75663	TIPRL_HUMAN	TIP41-like protein
0.599859	0.816849	-0.21699	16.9949	16.5127	16.6778	17.2216	16.7126	16.9648	18.2	17.1414	17.538	17.3431	16.8816	15.9246	17.0885	17.4247	17.4599	17.0967	16.0617	17.3884	16.5814	16.7423	16.4879	17.3068	17.8295	17.5367	17.7565	17.8466	18.4686	16.6829	17.2828	17.4998	2.53059	0.00809798	0.599859	3.50262	2.10316	0.00571546	0.816848	3.03478	0.380464	0.609429	-0.216989	-0.834246	NUMB	P49757	P49757	NUMB_HUMAN	Protein numb homolog
-1.19005	-0.758663	-0.431383	18.5213	18.5604	18.425	16.2426	18.5108	16.9703	18.5954	16.7876	17.7719	18.5461	18.5098	18.7537	18.272	18.4403	16.4378	18.1437	16.5215	18.1444	18.436	18.6069	18.2789	16.0808	18.18	16.7929	17.8749	17.8815	18.0891	18.5153	17.3253	17.7567	2.5266	0.00817266	-1.19005	-3.49827	2.36832	0.00303037	-0.758664	-3.32556	0.51932	0.497631	-0.431382	-1.06549	SKIC3	Q6PGP7	Q6PGP7	SKI3_HUMAN	Superkiller complex protein 3
-1.942	-1.14807	-0.793924	20.7073	20.8345	20.7897	19.7152	19.4585	18.0124	19.6943	20.1668	20.2024	20.917	21.3226	21.6601	20.3607	20.127	16.7955	19.1861	19.7801	19.5088	21.0574	20.5979	20.6951	16.1405	19.8512	20.6426	19.9197	20.0853	19.7053	20.9535	19.0115	19.8054	2.52439	0.00821264	-1.942	-3.49586	5.69538	0	-1.14807	-7.22774	0.765569	0.336304	-0.793925	-1.43138	BDH2	Q9BUT1	Q9BUT1	DHRS6_HUMAN	Dehydrogenase/reductase SDR family member 6
-1.25518	-2.21847	0.963289	19.0269	19.1558	19.3336	17.2135	17.9115	17.0178	17.6925	16.7415	17.2078	18.8706	19.2331	20.0183	18.827	18.1558	17.4141	16.3779	15.4205	17.4098	18.9596	18.6258	18.9958	16.2329	18.8247	19.3257	17.1494	17.9094	16.3444	19.1355	17.8803	16.917	2.52216	0.00825251	-1.25518	-3.49342	5.99598	0	-2.21847	-7.63597	1.42994	0.107321	0.963291	2.27306	RAVER1	Q8IY67	Q8IY67	RAVR1_HUMAN	Ribonucleoprotein PTB-binding 1
-1.81234	-0.369915	-1.44242	20.4071	20.7829	20.5151	16.5047	17.9471	17.8537	19.9714	21.2863	20.6476	20.4662	20.7109	21.0127	19.871	19.4235	20.2524	19.4625	19.6921	19.9978	20.5049	19.8838	19.8153	16.407	19.3493	20.1793	19.5751	20.0961	20.0408	20.4554	18.6431	20.0855	2.51426	0.0084298	-1.81234	-3.48482	0.894596	0.105165	-0.369915	-1.60763	1.78588	0.0563089	-1.44242	-2.68173	MACROH2A1;MACROH2A2	O75367;Q9P0M6	O75367;Q9P0M6	H2AW_HUMAN;H2AY_HUMAN	Core histone macro-H2A.1
-0.950914	-1.47763	0.52672	17.8413	18.0066	16.4483	17.2117	17.1907	16.9821	16.8393	16.9782	16.3728	18.0166	17.9256	18.8453	17.0592	16.3051	16.2269	15.7451	15.9755	16.2674	17.9867	17.5511	18.4308	17.6821	16.524	17.3124	16.4327	16.2895	16.8532	17.8947	16.9438	16.4171	2.51235	0.00846352	-0.950914	-3.48274	4.49677	4.01722e-05	-1.47763	-5.71591	1.59194	0.0803426	0.526719	2.46126	WDHD1	O75717	O75717	WDHD1_HUMAN	WD repeat and HMG-box DNA-binding protein 1
-0.412954	-0.948298	0.535343	21.7992	21.6867	22.0653	21.7517	21.0787	21.4551	21.0264	21.0155	21.1612	21.6919	21.9385	22.4122	21.6736	21.4767	21.2188	20.835	20.6036	20.9947	21.7784	21.487	21.6802	21.2077	21.3413	21.6193	20.7422	20.9269	20.6993	21.8377	21.4248	20.8894	2.50746	0.00852	-0.412955	-3.4774	6.7464	0	-0.948298	-8.71583	4.2878	0.00104545	0.535343	5.46841	SERBP1	Q8NC51	Q8NC51	SERB1_HUMAN	SERPINE1 mRNA-binding protein 1
-0.481089	-0.898815	0.417727	20.9249	20.9118	21.1306	20.4993	20.2767	20.9084	20.2674	19.9673	20.6195	21.0404	21.1454	21.5674	20.4065	20.6319	20.3697	19.9009	19.6179	20.22	21.4431	20.9284	21.3189	20.7416	20.8922	21.3547	20.4341	20.7714	20.523	21.1568	20.6757	20.2579	2.50292	0.00853977	-0.481089	-3.47245	4.79396	1.98675e-05	-0.898816	-6.07532	1.60785	0.0773512	0.417726	2.47952	ATIC	P31939	P31939	PUR9_HUMAN	Bifunctional purine biosynthesis protein ATIC
0.39846	0.429516	-0.0310555	21.4456	21.3917	21.5385	22.0124	21.6855	22.1387	22.2967	22.173	22.9973	21.52	21.7337	22.2	21.9831	22.0869	21.8124	21.5044	21.185	22.0306	21.6103	21.1001	21.4004	21.8378	21.8073	22.1623	21.6619	22.054	21.9031	21.5489	21.9474	21.9784	2.50318	0.00854623	0.39846	3.47273	1.32797	0.0356892	0.429516	2.1522	0.0623359	0.927998	-0.0310563	-0.171098	CTSD	P07339	P07339	CATD_HUMAN	Cathepsin D
-1.07467	-1.5946	0.519928	18.6417	17.7678	18.9586	17.461	16.931	17.6069	17.0271	16.915	17.775	18.1202	18.2372	18.9373	17.4348	17.7193	15.4413	16.1393	16.9322	15.7294	17.8109	17.5616	17.4041	16.9604	16.5894	17.6231	16.0737	16.8295	15.6666	18.1599	17.0853	16.5653	2.50172	0.00855035	-1.07467	-3.47114	4.10833	9.45626e-05	-1.5946	-5.259	0.848467	0.291535	0.519929	1.54558	EHMT1;EHMT2	Q96KQ7;Q9H9B1	Q96KQ7;Q9H9B1	EHMT1_HUMAN;EHMT2_HUMAN	Histone-lysine N-methyltransferase EHMT2
0.423674	0.301706	0.121967	20.3143	20.4301	20.3036	20.6083	20.7376	21.0038	20.9508	20.6724	20.984	20.529	20.956	20.9711	20.7813	21.1893	21.104	20.6131	20.3135	21.0863	20.7573	20.4508	20.3582	20.896	21.1681	21.395	20.9958	21.1876	20.9822	20.5634	20.987	20.8651	2.50332	0.0085584	0.423674	3.47288	1.50904	0.0231554	0.301706	2.36549	0.465028	0.540648	0.121968	0.977761	PFDN2	Q9UHV9	Q9UHV9	PFD2_HUMAN	Prefoldin subunit 2
0.607342	-1.07454	1.68189	21.1159	21.1332	21.2749	21.1794	21.2233	21.4507	19.8298	19.734	19.5136	20.1815	20.8011	20.9819	20.9693	21.4548	20.9974	18.8231	19.3185	19.3866	20.8745	20.6976	20.358	21.6753	21.9776	21.9566	20.4243	20.4153	20.3024	20.8243	21.4316	19.7497	2.50377	0.00856491	0.607341	3.47338	3.77192	0.000154315	-1.07455	-4.87344	5.92368	0	1.68189	7.53658	FDFT1	P37268	P37268	FDFT_HUMAN	Squalene synthase
-0.831656	-1.38123	0.549572	19.7233	19.5745	19.7881	17.4451	18.8938	19.0509	18.5163	17.653	18.804	19.4249	19.4888	19.5622	19.04	19.042	18.653	18.4169	16.2471	18.0504	19.4463	19.0001	19.2108	17.5867	18.62	19.4027	18.4412	18.3523	18.3069	19.4688	18.6371	18.0876	2.49518	0.00861972	-0.831657	-3.46402	4.04755	9.28074e-05	-1.38123	-5.18868	0.902798	0.267909	0.549572	1.61855	FLOT1	O75955	O75955	FLOT1_HUMAN	Flotillin-1
-1.22862	-2.02136	0.792744	16.7582	19.2034	19.1739	17.3191	16.8579	17.3454	17.8546	16.7002	18.0528	18.5869	18.9374	19.2482	17.6886	17.8963	17.1087	15.6837	17.2447	16.4621	19.1009	19.1369	18.7813	16.7463	17.7732	19.134	15.5339	17.4539	15.7488	18.7697	17.541	16.7483	2.49741	0.00862147	-1.22862	-3.46644	3.78807	0.000147239	-2.02137	-4.89175	1.19072	0.162946	0.792744	1.98587	BROX	Q5VW32	Q5VW32	BROX_HUMAN	BRO1 domain-containing protein BROX
0.414036	0.012722	0.401314	20.2141	20.0796	20.5271	20.6318	20.4938	20.792	20.7101	20.2797	20.6983	19.9872	20.2724	20.7718	20.3399	20.5696	20.3523	19.834	19.6585	20.0335	20.2794	20.1269	19.908	20.8493	20.859	21.0053	20.2522	20.5512	20.2638	20.2407	20.6548	20.2535	2.49807	0.00862323	0.414036	3.46716	0.0295731	0.937435	0.0127222	0.0839059	1.85759	0.0494075	0.401314	2.76222	CFL2	Q9Y281	Q9Y281	COF2_HUMAN	Cofilin-2
-1.21708	-1.53337	0.316288	21.0753	20.8931	21.765	17.5039	19.1052	20.5808	19.3828	19.5107	19.875	20.4568	20.5327	21.3172	19.582	19.3764	19.4058	19.3412	18.6903	19.4669	20.2955	20.2808	20.3499	20.1729	19.9128	20.3728	18.7338	19.0948	19.0708	20.774	19.557	19.2407	2.4952	0.00863188	-1.21708	-3.46403	5.59804	0	-1.53336	-7.0983	0.452567	0.551543	0.316287	0.957169	SLC16A1	P53985	P53985	MOT1_HUMAN	Monocarboxylate transporter 1
1.29977	1.03621	0.263561	23.9184	24.1021	26.4141	26.4942	25.5049	26.4675	25.6348	24.9549	25.1583	23.8209	24.2341	24.5662	24.2081	24.908	26.4491	25.6585	25.3843	25.2936	23.8938	24.124	23.8012	25.5344	25.4663	25.5402	25.4115	25.3774	25.3274	24.3194	25.6192	25.3556	2.49764	0.00863366	1.29977	3.46669	2.67277	0.00153191	1.03621	3.65759	0.472718	0.534057	0.263562	0.99038	TUBB;TUBB2A;TUBB2B;TUBB3	P07437;Q13509;Q13885;Q9BVA1	P07437;Q13509;Q13885;Q9BVA1	TBB2A_HUMAN;TBB2B_HUMAN;TBB3_HUMAN;TBB5_HUMAN	Tubulin beta chain
-0.399584	-0.671223	0.271639	23.1859	23.23	23.3551	22.9068	22.6801	23.1599	23.0568	22.8987	23.2137	23.4332	23.5276	23.979	22.9234	23.2189	22.9723	22.3581	22.205	22.7024	23.637	23.1595	23.4978	23.0217	23.0234	23.5023	22.6842	23.0392	22.8059	23.445	23.0454	22.7738	2.491	0.00873596	-0.399584	-3.45945	3.71179	0.000153392	-0.671222	-4.80539	1.22241	0.154944	0.271638	2.02468	XRCC5	P13010	P13010	XRCC5_HUMAN	X-ray repair cross-complementing protein 5
-1.06474	-1.39546	0.330717	18.7775	18.9614	19.1118	17.5655	18.425	17.2238	18.5031	18.2366	16.5717	18.6763	19.2884	19.6964	17.8585	18.5165	16.4025	15.44	16.6333	17.6374	18.817	18.1993	18.5291	17.1218	18.5482	18.8129	18.0484	18.5614	17.8662	18.8953	17.8305	17.4998	2.49131	0.00874262	-1.06474	-3.45979	2.66646	0.00155958	-1.39546	-3.65072	0.329442	0.654245	0.330718	0.742856	FAM136A	Q96C01	Q96C01	F136A_HUMAN	Protein FAM136A
-0.860826	-1.41856	0.557732	17.9532	18.2312	17.1786	17.8358	17.2173	16.7359	16.3799	16.9168	17.765	17.9514	18.2414	17.7283	17.8046	15.7799	16.6252	16.1906	15.8656	15.8513	18.3614	17.7045	18.1063	17.6066	17.0356	17.0683	16.7896	17.1077	15.823	17.9396	17.0788	16.521	2.48632	0.00888079	-0.860828	-3.45435	4.37096	5.28402e-05	-1.41856	-5.56641	1.03087	0.215836	0.557731	1.78555	MANBA	O00462	O00462	MANBA_HUMAN	Beta-mannosidase
-1.73439	-1.55767	-0.176723	20.7533	20.6393	20.7794	19.4747	19.2455	16.9471	19.4918	19.5165	19.4171	20.4261	20.9674	21.2828	19.6052	19.9645	16.0361	18.5737	19.1494	18.9384	20.847	20.3404	20.7618	19.6865	19.9775	20.2507	18.9586	19.4052	19.3276	20.7553	19.0209	19.1976	2.48251	0.00896919	-1.73439	-3.45019	8.15519	0	-1.55767	-11.0201	0.136039	0.842564	-0.176724	-0.349769	CBX5	P45973	P45973	CBX5_HUMAN	Chromobox protein homolog 5
-1.00804	-0.450678	-0.557364	18.5693	18.7708	18.657	16.9325	18.3604	17.537	18.6465	16.8673	18.9435	18.9872	18.9077	19.7045	18.6173	18.3181	16.8754	18.6557	18.2232	18.6137	18.797	18.6407	18.9841	16.9966	18.2955	19.0131	18.7815	18.8135	18.4174	18.8909	17.8829	18.4403	2.481	0.00900699	-1.00804	-3.44855	1.11713	0.0599799	-0.450679	-1.89462	0.914394	0.262072	-0.557362	-1.63395	NECTIN2	Q92692	Q92692	NECT2_HUMAN	Nectin-2
-1.43082	-0.695454	-0.735365	20.1628	20.0849	19.986	16.833	19.3531	16.8068	19.7705	19.0877	19.3521	19.6055	19.612	19.7235	18.7779	19.6132	17.6078	18.7585	18.7603	18.81	20.1433	19.7007	19.9304	17.687	19.8129	19.5799	19.4117	19.2681	19.471	19.8832	18.4524	19.1878	2.47704	0.00905028	-1.43082	-3.44423	3.82313	0.000145228	-0.695453	-4.93159	0.986138	0.233311	-0.735365	-1.72796	MSI2	Q96DH6	Q96DH6	MSI2H_HUMAN	RNA-binding protein Musashi homolog 2
0.638357	0.241821	0.396536	20.6088	20.7042	20.8048	21.0719	21.0502	21.3942	21.4268	20.7245	21.4667	20.8145	21.357	21.6815	21.6052	21.5994	21.4252	20.6512	20.1091	21.2248	20.4166	20.0298	20.3452	21.4084	21.2603	21.693	21.0214	21.2745	21.0398	20.7514	21.3897	20.9932	2.47531	0.00907113	0.638356	3.44234	0.531542	0.270698	0.24182	1.08482	1.55476	0.0866365	0.396536	2.41843	GSTM2;GSTM3	P21266;P28161	P21266;P28161;P46439	GSTM2_HUMAN;GSTM3_HUMAN	Glutathione S-transferase Mu 3
-0.380848	-1.04736	0.666513	23.221	23.1147	23.3258	23.0264	22.506	23.1289	22.4364	22.3225	22.7449	23.21	23.3088	23.8622	22.9994	22.8008	22.7604	21.935	21.6832	22.3649	23.1365	22.9135	23.0682	22.6925	22.791	23.0276	21.9924	22.2029	22.0523	23.2401	22.8592	22.1927	2.4739	0.00907371	-0.380848	-3.4408	5.9852	0	-1.04736	-7.62109	4.18974	0.00105263	0.666513	5.35364	RACK1	P63244	P63244	RACK1_HUMAN	Small ribosomal subunit protein RACK1
-0.95558	-1.32904	0.373461	18.9649	18.7408	18.407	17.0406	16.9951	16.9209	16.8641	17.7149	18.5924	18.6208	18.6851	18.7639	18.2031	18.31	16.8746	16.7376	16.6419	17.8147	18.9503	18.6353	18.673	19.123	18.1308	18.2428	17.6616	17.0527	17.3998	18.7157	17.7601	17.3866	2.4744	0.00908078	-0.95558	-3.44135	4.81639	2.00669e-05	-1.32904	-6.10281	0.532922	0.48784	0.37346	1.087	ADD3	Q9UEY8	Q9UEY8	ADDG_HUMAN	Gamma-adducin
-0.61161	-2.19505	1.58344	24.9786	24.8065	25.5091	24.8907	23.6521	24.6832	23.2016	23.0824	23.535	24.8721	25.0737	25.7421	24.9047	24.2337	24.1327	23.0511	22.4307	23.4224	24.8684	24.86	24.8963	24.3766	24.3843	24.8442	22.1801	22.5368	22.4112	25.0674	24.4558	22.8724	2.47002	0.00912778	-0.611611	-3.43657	8.2152	0	-2.19505	-11.1275	5.79606	0	1.58344	7.36303	NASP	P49321	P49321	NASP_HUMAN	Nuclear autoantigenic sperm protein
-0.367657	-0.916862	0.549206	23.3582	23.2566	23.5496	23.1457	22.8268	23.3323	22.8636	22.6376	23.1	23.4186	23.646	24.0839	23.2112	23.1359	23.0281	22.1884	21.962	22.7083	23.5699	23.1335	23.4094	23.0359	23.0297	23.3713	22.4535	22.7253	22.5353	23.4918	23.1241	22.5749	2.46915	0.00913731	-0.367657	-3.43562	4.94713	1.42602e-05	-0.916862	-6.26423	3.26363	0.00463436	0.549205	4.30499	RPS3	P23396	P23396	RS3_HUMAN	Small ribosomal subunit protein uS3
-1.14309	-1.73774	0.59465	19.4857	19.3088	20.5798	17.6324	18.2973	17.1793	18.2915	17.4943	18.7867	19.053	19.3597	20.0532	18.8423	18.6235	17.1286	17.8254	17.3364	17.4773	18.361	19.1562	19.4211	19.1335	18.5242	19.1295	17.4763	17.2904	17.1604	19.4198	18.2767	17.6821	2.46473	0.00922438	-1.14309	-3.4308	5.02689	7.46269e-06	-1.73774	-6.36365	1.10816	0.187714	0.59465	1.8834	EXOSC6	Q5RKV6	Q5RKV6	EXOS6_HUMAN	Exosome complex component MTR3
-1.2084	-1.6709	0.462502	19.1731	18.9311	18.8514	16.4924	17.8626	17.3021	17.4931	17.8652	18.3612	19.1294	19.2635	19.4876	18.1165	19.1884	16.6071	16.146	16.9311	17.8088	19.3732	19.0358	19.2119	17.8023	19.1745	19.0355	18.0749	18.0345	16.7042	19.1619	17.9535	17.491	2.46227	0.0092469	-1.2084	-3.42811	5.16315	8.24742e-06	-1.6709	-6.53522	0.534049	0.486747	0.462503	1.08877	KDM3B	Q7LBC6	Q7LBC6	KDM3B_HUMAN	Lysine-specific demethylase 3B
-1.22666	-1.87665	0.64999	20.3005	20.5266	20.4486	19.3087	18.513	19.3152	18.6005	19.273	19.9025	20.6042	20.6307	21.0985	20.616	19.5453	17.1827	18.5674	18.1983	19.2843	20.8858	20.2744	20.885	20.095	19.7743	20.2644	18.0717	18.5882	18.2785	20.6283	19.4016	18.7516	2.46236	0.00925967	-1.22666	-3.42821	6.54028	0	-1.87665	-8.41004	0.906318	0.266201	0.64999	1.62323	PTBP1;PTBP3	O95758;P26599	O95758;P26599	PTBP1_HUMAN;PTBP3_HUMAN	Polypyrimidine tract-binding protein 3
-1.32084	0.519398	-1.84023	19.226	19.4645	19.435	16.7016	18.96	17.2578	20.0786	19.7317	19.7327	19.1871	19.7786	19.4508	19.6058	18.6944	16.5905	19.143	19.588	19.7571	19.1425	18.7735	18.4096	16.897	18.2014	18.0716	19.8386	19.8826	19.7899	19.2075	17.8867	19.7269	2.46275	0.00926141	-1.32083	-3.42864	2.28336	0.00366957	0.519398	3.23265	3.85543	0.00174436	-1.84023	-4.96836	DCC	P43146	P43146	DCC_HUMAN	Netrin receptor DCC
0.947645	1.97262	-1.02498	16.8196	17.0739	16.7815	17.6897	18.776	17.035	19.226	17.9039	19.0358	16.205	16.7719	17.6621	16.9881	18.9473	17.9634	17.9519	18.1184	18.808	16.8724	16.3193	17.2575	17.4606	18.0644	17.3677	19.4331	19.5432	19.4967	16.8626	17.8102	18.8352	2.46075	0.00927273	0.947646	3.42646	5.76081	0	1.97262	7.31549	2.21718	0.0254779	-1.02498	-3.16014	PLPPR1	Q8TBJ4	Q8TBJ4	PLPR1_HUMAN	Phospholipid phosphatase-related protein type 1
1.68321	2.72392	-1.0407	16.8107	17.0351	17.0811	17.6266	19.5472	17.4526	20.5835	19.0854	20.0565	18.0195	18.0381	16.2502	19.745	20.0098	17.0007	19.4612	19.186	20.117	16.9597	16.1623	15.8191	17.0942	19.4402	19.4084	19.4143	19.2605	19.5267	16.9084	18.5916	19.6323	2.45944	0.00928571	1.68321	3.42503	6.84879	0	2.72392	8.87046	1.45645	0.102667	-1.0407	-2.30416	PRKCA;PRKCB	P05771;P17252	P05771;P17252	KPCA_HUMAN;KPCB_HUMAN	Protein kinase C beta type
-0.952557	-2.66319	1.71064	18.4139	18.5983	19.2341	17.7879	17.0658	16.9023	16.6203	17.1535	15.4088	18.7061	18.734	19.6139	18.4826	18.4094	17.0651	15.9411	16.2618	16.0544	18.9375	18.29	18.5054	17.5161	18.7516	18.4792	15.6614	16.0511	15.9119	18.7815	17.8289	16.1183	2.45672	0.00929508	-0.952558	-3.42206	8.67839	0	-2.66319	-11.9842	4.55235	0.000742857	1.71063	5.78244	NCAPD2	Q15021	Q15021	CND1_HUMAN	Condensin complex subunit 1
-1.65134	-1.90144	0.250101	19.6509	19.7512	21.2927	16.5609	19.1176	17.0249	18.8271	16.5458	16.8565	19.6854	19.8147	20.204	19.1711	19.0244	16.3452	18.5059	17.2579	18.7611	19.4648	19.3037	19.5222	17.559	19.3239	19.7007	17.9604	18.4316	18.4305	19.8544	18.2031	17.953	2.45946	0.00929849	-1.65134	-3.42506	4.29344	7.17949e-05	-1.90144	-5.47504	0.194233	0.777742	0.250102	0.477603	NUP62	P37198	P37198	NUP62_HUMAN	Nuclear pore glycoprotein p62
0.528603	0.186718	0.341885	19.4383	19.229	19.8782	20.1376	19.4702	20.097	20.3349	19.3347	19.5625	19.6365	19.803	20.0737	19.7284	20.346	20.0301	19.6506	19.1355	19.7542	19.4254	18.9335	19.3936	20.0407	20.3334	20.3852	19.7959	20.2496	19.6739	19.5346	20.0632	19.7213	2.45877	0.00930041	0.528602	3.4243	0.524959	0.275578	0.186719	1.07443	1.28092	0.141007	0.341884	2.09569	CFDP1	Q9UEE9	Q9UEE9	CFDP1_HUMAN	Craniofacial development protein 1
-1.37756	-1.35206	-0.0254974	20.481	20.3836	20.3993	16.8992	18.7784	17.2471	19.0794	19.6532	19.2076	20.2789	20.6459	20.8875	19.7841	19.781	19.794	18.6456	18.0398	19.6608	20.4219	19.9753	20.12	19.091	19.783	20.0377	18.7684	19.0846	19.2856	20.3993	19.0217	19.0472	2.45728	0.0093078	-1.37756	-3.42267	5.54802	0	-1.35206	-7.03227	0.0208183	0.976009	-0.025497	-0.0596223	HMGN2;HMGN3	P05204;Q15651	P05204;Q15651	HMGN2_HUMAN;HMGN3_HUMAN	Non-histone chromosomal protein HMG-17
0.4186	0.241556	0.177044	21.8831	21.7069	22.1841	22.0009	21.9464	22.3718	22.395	21.827	22.5835	21.547	21.8744	22.3411	22.1231	22.3242	22.147	21.5705	21.526	22.1688	21.9493	21.5311	21.6285	22.4012	22.3923	22.7059	22.0763	22.4387	22.2336	21.8495	22.2681	22.0911	2.45758	0.00931507	0.4186	3.423	0.844892	0.119936	0.241556	1.54073	0.600158	0.443261	0.177045	1.19081	AARS1	P49588	P49588	SYAC_HUMAN	Alanine--tRNA ligase, cytoplasmic
-1.43907	-2.15663	0.717564	19.5201	18.9989	19.094	17.4888	17.565	17.2511	16.7465	16.8641	16.3185	19.273	19.9329	19.4391	18.9409	18.9025	15.9273	18.2311	17.5389	18.2908	19.3417	18.4657	18.2211	16.9664	16.8822	19.4108	15.5147	16.951	16.4212	19.1429	17.7039	16.9863	2.45232	0.00939154	-1.43907	-3.41726	4.8691	1.36054e-05	-2.15663	-6.16767	0.795435	0.32321	0.717564	1.47295	NCALD	P61601	P61601	NCALD_HUMAN	Neurocalcin-delta
1.20103	1.54313	-0.342094	16.5207	16.7165	17.109	17.6995	18.7012	18.8835	18.8338	17.3335	19.2453	17.5178	17.3822	17.1479	19.1499	19.1117	16.9018	19.1717	18.693	19.1933	16.805	15.9729	17.7528	16.7607	18.1655	18.3604	17.9718	18.2259	18.1447	16.9916	18.1927	18.5348	2.45074	0.00941689	1.20103	3.41554	4.22795	7.4813e-05	1.54313	5.39827	0.430445	0.569584	-0.342096	-0.92016	CYRIA	Q9H0Q0	Q9H0Q0	CYRIA_HUMAN	CYFIP-related Rac1 interactor A
-0.467522	-0.41308	-0.0544415	20.2115	20.2444	20.4503	20.0452	19.3161	20.0665	19.5465	20.3383	20.6261	20.6489	20.5196	20.9156	20.0485	19.9051	20.0182	19.9189	19.9036	20.2513	20.5371	20.1084	20.4144	19.9461	19.8906	20.6062	19.8879	19.8914	19.9685	20.45	19.9825	20.0369	2.44805	0.00942391	-0.467522	-3.41261	2.14952	0.00513333	-0.413079	-3.08581	0.139431	0.838973	-0.0544425	-0.357506	TXNDC12	O95881	O95881	TXD12_HUMAN	Thioredoxin domain-containing protein 12
2.96569	3.51026	-0.544575	16.6864	17.5749	16.9595	21.3361	21.4565	16.6553	21.9822	20.8988	21.5867	20.0687	20.3383	17.4451	20.9649	21.9577	21.6841	20.7171	20.2687	21.2335	16.1821	16.2084	16.2764	17.1434	21.4767	21.7562	20.6899	21.1863	20.7689	17.5266	20.4923	21.0369	2.44596	0.00942703	2.96569	3.41032	4.93992	1.40845e-05	3.51026	6.25527	0.34387	0.642748	-0.544575	-0.769109	RAB3C	Q96E17	Q96E17	RAB3C_HUMAN	Ras-related protein Rab-3C
0.505684	0.269865	0.235819	21.5796	21.5925	21.58	21.9324	21.9789	22.5074	22.5751	21.7795	22.438	21.5859	22.1103	22.4289	21.8441	22.5755	22.1641	21.5045	20.8877	21.9776	21.9016	21.4522	21.3589	22.2193	22.3727	22.5468	22.0943	22.5114	22.2505	21.7322	22.2379	22.0021	2.4455	0.0094305	0.505685	3.40982	0.640424	0.203867	0.269866	1.25116	0.575717	0.459108	0.235819	1.15353	DYNLL2	Q96FJ2	Q96FJ2	DYL2_HUMAN	Dynein light chain 2, cytoplasmic
0.57869	0.950909	-0.372219	23.1632	23.1597	23.7748	23.8562	23.4247	24.231	24.6134	24.2746	24.7975	23.5495	23.8255	24.2678	23.9776	24.1563	24.2055	24.3742	23.9735	24.9264	23.6469	23.4174	23.4072	24.5478	24.4123	24.609	24.5493	24.7345	24.5269	23.5791	24.1578	24.53	2.44668	0.00943631	0.57869	3.41111	4.94532	1.42349e-05	0.950909	6.26198	1.5187	0.0921708	-0.372218	-2.37669	ALDOA	P04075	P04075	ALDOA_HUMAN	Fructose-bisphosphate aldolase A
-1.50157	-1.16484	-0.336731	19.1277	18.8987	19.3429	16.473	17.2727	16.7021	18.1867	17.7091	16.9923	18.9342	19.2693	19.89	19.0143	18.5238	16.5278	18.7548	18.0965	18.7139	18.7276	18.8492	18.4248	15.783	18.6831	18.9706	17.801	17.4907	17.236	19.0516	17.55	17.8868	2.44862	0.00943673	-1.50157	-3.41322	3.6251	0.000194757	-1.16484	-4.70769	0.320029	0.66222	-0.336732	-0.725542	HMGN5	P82970	P82970	HMGN5_HUMAN	High mobility group nucleosome-binding domain-containing protein 5
-0.932056	-0.213476	-0.71858	18.6032	18.3285	18.2775	16.6487	17.7629	17.0548	18.4966	18.6004	19.1659	18.4815	18.8189	19.342	18.0284	18.6859	17.1603	18.0495	16.3526	18.8546	18.7496	18.706	18.342	17.8632	17.2057	18.8506	18.5952	18.696	18.917	18.6277	17.6956	18.4142	2.44691	0.00943826	-0.932056	-3.41136	0.313916	0.473752	-0.213476	-0.714218	1.14092	0.178584	-0.71858	-1.92429	SLC44A2	Q8IWA5	Q8IWA5	CTL2_HUMAN	Choline transporter-like protein 2
-1.1518	-2.09205	0.940254	18.7531	18.2341	19.2135	16.9451	18.1771	16.2184	18.2148	17.0789	16.643	19.1131	19.086	19.8137	18.8327	18.8242	17.5656	16.3461	16.3162	17.4248	18.9941	18.3934	18.799	17.0569	18.3546	18.0592	16.5148	15.8393	17.1937	18.9333	17.7815	16.8413	2.44602	0.00943978	-1.1518	-3.41039	5.79139	0	-2.09205	-7.35672	1.58792	0.0810333	0.940255	2.45664	PHF6	Q8IWS0	Q8IWS0	PHF6_HUMAN	PHD finger protein 6
-2.00629	-2.60168	0.595396	20.1982	20.2913	20.3181	17.0105	17.3747	17.6279	17.404	19.8401	16.0686	20.1124	20.5016	20.3041	19.8492	20.2688	16.2468	15.5823	17.0198	18.552	20.9345	20.5657	20.6357	16.6993	20.2184	20.5094	19.5614	19.205	17.2134	20.4291	18.4228	17.8274	2.44255	0.00948787	-2.00629	-3.4066	3.89992	0.000110874	-2.60168	-5.01914	0.343254	0.642737	0.595396	0.767995	MCMBP	Q9BTE3	Q9BTE3	MCMBP_HUMAN	Mini-chromosome maintenance complex-binding protein
-1.34787	-1.38984	0.0419712	19.2635	19.4509	19.4849	17.6393	18.3938	16.8762	19.0803	17.0669	18.7439	19.5787	19.8513	20.2094	19.2254	19.2388	16.8861	17.9261	17.2742	18.2477	19.139	19.0606	19.3711	16.6761	18.932	19.411	17.75	18.4912	18.3204	19.4899	18.1421	18.1001	2.44047	0.00951279	-1.34787	-3.40433	4.34864	6.29096e-05	-1.38984	-5.54005	0.0340011	0.960707	0.0419723	0.0960217	DNAJB1;DNAJB4	P25685;Q9UDY4	P25685;Q9UDY4	DNJB1_HUMAN;DNJB4_HUMAN	DnaJ homolog subfamily B member 1
0.686134	0.363871	0.322264	19.8927	19.8195	20.1305	20.1821	20.34	21.4302	20.7234	20.7403	20.9328	19.9058	20.5792	20.7701	20.6252	20.8701	21.6583	19.9071	19.5824	20.587	20.4137	19.7713	20.0379	20.6773	20.6054	21.1073	20.4378	21.0871	20.5976	20.1468	20.8329	20.5106	2.43768	0.00953887	0.686134	3.40129	1.0567	0.0696539	0.36387	1.81848	0.751358	0.343625	0.322264	1.41141	ELOC	Q15369	Q15369	ELOC_HUMAN	Elongin-C
-1.39878	-1.66834	0.269558	19.246	18.803	20.7197	17.6625	18.2367	16.6324	17.8614	16.8044	19.0171	18.9832	19.1469	20.2072	18.776	18.6856	16.4997	17.5904	15.4875	18.0176	19.1575	18.5629	18.2008	16.8528	18.2027	18.8897	17.5382	17.8456	17.85	19.2252	17.8265	17.5569	2.43804	0.00954094	-1.39879	-3.40168	3.0061	0.000778887	-1.66834	-4.02168	0.252502	0.72097	0.269557	0.596618	CPT2	P23786	P23786	CPT2_HUMAN	Carnitine O-palmitoyltransferase 2, mitochondrial
-2.2444	-1.78435	-0.460049	21.0193	21.3805	21.3928	17.5852	19.179	16.8539	19.5048	20.0543	20.4342	21.5574	21.2554	21.8401	20.7943	20.2091	20.6537	19.9751	19.11	19.9421	21.1116	20.932	21.5459	15.5342	20.2873	20.7385	18.9387	19.0812	18.9355	21.3372	19.0928	19.5529	2.43811	0.00954839	-2.2444	-3.40175	6.56806	0	-1.78435	-8.45083	0.294293	0.685783	-0.460049	-0.67742	PTBP1	P26599	P26599	PTBP1_HUMAN	Polypyrimidine tract-binding protein 1
0.554007	-0.0125923	0.566599	21.2871	21.1645	21.6522	21.4122	21.706	22.0774	21.7186	21.1865	21.6347	20.9715	21.5684	21.9647	21.5271	22.084	21.5518	20.8944	20.1682	21.488	21.0795	20.7378	20.8502	21.9162	21.8207	22.1666	21.2248	21.5544	21.2932	21.2529	21.8069	21.2403	2.43587	0.00955615	0.554007	3.39932	0.0210933	0.95563	-0.0125932	-0.0603919	2.15372	0.0288491	0.5666	3.09044	TBCB	Q99426	Q99426	TBCB_HUMAN	Tubulin-folding cofactor B
-0.374846	-0.592117	0.217272	21.6186	21.4975	21.7794	21.6263	21.0576	21.6817	20.9255	21.3286	21.0509	21.6815	21.4794	21.6937	21.3192	21.1769	21.3781	20.8393	20.9258	20.707	21.7474	21.5371	21.3916	20.9976	20.753	21.0622	21.2012	20.9389	21.18	21.6029	21.2281	21.0108	2.43623	0.00955823	-0.374844	-3.3997	5.88375	0	-0.592117	-7.48203	1.04694	0.209792	0.217273	1.80605	TNPO1	Q92973	Q92973	TNPO1_HUMAN	Transportin-1
-1.12652	-0.731398	-0.395124	18.5798	18.7897	19.0303	16.195	18.6546	17.4584	18.6985	16.9114	17.9706	18.6365	18.7349	18.5215	18.3609	18.1082	15.9312	17.7694	18.0638	17.823	18.7211	18.5445	18.5444	16.9905	17.9576	18.3076	18.2954	17.9203	18.0677	18.6781	17.5515	17.9467	2.43326	0.00958189	-1.12652	-3.39646	3.29186	0.000424635	-0.731396	-4.3362	0.531877	0.488322	-0.395125	-1.08535	POLDIP2	Q9Y2S7	Q9Y2S7	PDIP2_HUMAN	Polymerase delta-interacting protein 2
-2.07173	-3.78937	1.71765	20.5393	20.7175	20.9257	17.2401	17.1442	16.7284	16.7334	16.75	19.7318	20.7274	20.9101	21.5751	20.2859	20.0764	20.2583	15.9857	15.5211	16.309	20.9691	20.4552	20.7664	16.4801	20.0123	20.7146	16.233	19.4462	16.7713	20.8429	18.7711	17.0535	2.4337	0.00959467	-2.07173	-3.39695	5.84532	0	-3.78937	-7.42973	1.36937	0.120758	1.71765	2.20152	RFC2	P35250	P35250	RFC2_HUMAN	Replication factor C subunit 2
-0.419256	-1.51742	1.09816	21.0751	20.9223	21.1966	20.6715	20.184	20.9294	19.9445	19.775	20.0482	20.9879	21.2583	21.7212	20.7839	20.7332	20.4935	19.2878	18.8621	19.6446	21.2032	20.7779	20.9334	20.6776	20.7935	21.0359	19.482	19.8328	19.5422	21.1195	20.7003	19.6021	2.43424	0.00960214	-0.419255	-3.39754	7.54006	0	-1.51741	-9.96512	5.87122	0	1.09816	7.46495	GTF2I	P78347	P78347	GTF2I_HUMAN	General transcription factor II-I
0.537897	0.375727	0.16217	20.0982	20.1163	20.1701	20.3803	20.7302	20.9534	21.2224	20.5872	20.832	20.0771	20.4658	20.9743	20.3718	21.1496	20.4068	20.0723	19.5999	20.7638	20.1084	19.6945	19.7275	20.567	20.7911	20.9232	20.3998	20.8138	20.5226	20.1591	20.697	20.5349	2.42569	0.00962105	0.537898	3.38821	1.08002	0.0656793	0.375727	1.84801	0.407441	0.587071	0.162171	0.881031	NUDT10;NUDT11;NUDT3;NUDT4;NUDT4B	A0A024RBG1;O95989;Q8NFP7;Q96G61;Q9NZJ9	O95989;Q8NFP7;Q96G61;Q9NZJ9;A0A024RBG1	NUD10_HUMAN;NUD11_HUMAN;NUD4B_HUMAN;NUDT3_HUMAN;NUDT4_HUMAN	Diphosphoinositol polyphosphate phosphohydrolase NUDT4B
-1.72856	-1.26257	-0.46599	20.0107	20.2255	20.0612	17.1691	19.3232	16.2555	19.3795	19.1804	19.1492	20.275	20.401	20.3667	19.7543	19.8147	16.5247	19.2184	19.2166	19.3442	20.3755	20.0793	20.2506	17.9823	19.6294	20.0353	18.6868	18.3246	18.1827	20.2273	18.4987	18.9647	2.42386	0.0096273	-1.72856	-3.38621	6.25551	0	-1.26257	-7.99921	0.406529	0.587806	-0.46599	-0.879465	CTBP2	P56545	P56545	CTBP2_HUMAN	C-terminal-binding protein 2
-0.772324	-1.19835	0.426022	17.8682	17.0387	18.1667	17.187	16.5015	18.0444	17.0335	16.6205	17.7654	18.0213	18.0481	17.9162	17.3206	17.0454	16.0997	16.1413	15.8575	15.9887	17.9266	17.4045	17.4367	17.1599	16.4573	17.0602	15.819	16.9052	16.9107	17.7585	16.9862	16.5602	2.42473	0.00962943	-0.772325	-3.38715	3.65519	0.00016746	-1.19835	-4.74155	0.790537	0.324681	0.42602	1.46617	GSTCD	Q8NEC7	Q8NEC7	GSTCD_HUMAN	Glutathione S-transferase C-terminal domain-containing protein
0.485247	-0.0134811	0.498728	20.7929	20.7321	21.0429	21.702	21.0802	21.6106	21.4567	21.0935	21.2405	20.9915	21.3399	21.6553	21.1524	21.5541	21.2212	20.5088	20.0343	20.954	21.0666	20.6784	20.6439	21.5393	21.5659	21.885	21.0658	21.4208	21.0477	20.9937	21.479	20.9802	2.42575	0.00963373	0.485248	3.38827	0.0252436	0.947804	-0.0134799	-0.0719523	1.93201	0.0432459	0.498727	2.84528	MAP4	P27816	P27816	MAP4_HUMAN	Microtubule-associated protein 4
-1.70576	-3.65923	1.95346	20.145	19.7722	20.2288	17.1114	18.9012	17.1481	18.5097	16.2167	18.5297	20.0161	20.3865	20.9798	19.7608	19.6499	16.3651	15.8218	15.6203	15.82	20.5697	19.7189	19.8218	17.4071	19.9702	19.9731	16.2853	15.4824	16.42	20.1821	18.4763	16.5229	2.42306	0.00963565	-1.70576	-3.38534	6.81622	0	-3.65923	-8.82107	2.19579	0.0264304	1.95346	3.13666	CDK1;CDK2	P06493;P24941	P06493;P24941;Q00526	CDK1_HUMAN;CDK2_HUMAN	Cyclin-dependent kinase 1
-1.64461	-0.426329	-1.21828	19.6931	19.5023	20.5224	17.3245	18.3803	16.5883	19.5003	19.3648	19.7349	19.9431	20.0521	20.216	19.8509	19.1121	16.9779	19.4	19.5232	19.9024	19.8631	19.3251	19.9791	16.5702	19.5741	19.9165	19.2234	19.3209	19.2893	19.8996	18.255	19.4732	2.42578	0.00964644	-1.64461	-3.3883	2.08121	0.00602343	-0.42633	-3.01057	1.67846	0.0680526	-1.21828	-2.56018	NUMA1	Q14980	Q14980	NUMA1_HUMAN	Nuclear mitotic apparatus protein 1
-0.907852	-0.870634	-0.0372181	18.4575	17.9999	17.9492	16.6206	17.2121	17.0518	17.6759	17.7063	18.438	18.2465	18.6699	18.8291	18.1386	17.7164	16.4889	16.2185	16.7662	17.4959	18.6122	17.3542	18.1731	17.0171	17.3984	18.477	17.6824	17.8399	16.6329	18.2546	17.3468	17.384	2.42611	0.0096539	-0.907853	-3.38866	2.19229	0.00458978	-0.870633	-3.13281	0.0413255	0.95243	-0.0372192	-0.115826	SNX5	Q9Y5X3	Q9Y5X3	SNX5_HUMAN	Sorting nexin-5
-1.20372	-1.2007	-0.00301743	19.9449	19.9149	20.2151	17.3566	19.5103	17.7083	19.3854	17.3005	19.5918	19.7123	20.0555	20.3889	19.0029	19.5361	17.8361	18.3906	18.3572	18.9891	19.7011	19.3544	19.4509	17.589	19.5587	19.8064	18.5424	18.626	18.7487	19.8598	18.656	18.6591	2.42615	0.00966667	-1.20372	-3.38871	3.72735	0.000155224	-1.2007	-4.82297	0.00256128	0.996491	-0.00301743	-0.00748581	TP53I3	Q53FA7	Q53FA7	QORX_HUMAN	Quinone oxidoreductase PIG3
-1.53537	-1.52333	-0.0120449	19.8917	19.8412	20.3076	17.4781	18.586	18.3044	18.7772	18.8543	20.1169	19.9494	20.199	20.6308	19.7471	19.3659	16.6212	19.0658	16.2447	19.0741	19.9445	19.6055	19.7322	16.5896	19.6445	19.947	17.7554	18.1552	18.3486	20.0113	18.476	18.488	2.42685	0.00966887	-1.53537	-3.38947	3.05707	0.000722505	-1.52333	-4.07757	0.00729644	0.991506	-0.0120458	-0.0212109	FLNA;FLNB;FLNC	O75369;P21333;Q14315	O75369;P21333;Q14315	FLNA_HUMAN;FLNB_HUMAN;FLNC_HUMAN	Filamin-B
-0.40317	-0.424402	0.0212326	22.7935	22.6885	23.1591	22.5587	21.9615	22.6539	22.7009	22.3267	22.6635	22.5616	22.8459	23.3652	22.2989	22.4469	22.24	22.1183	21.8523	22.3458	22.7669	22.589	22.7924	22.7487	22.4346	22.5903	22.4206	22.7139	22.6004	22.8402	22.4371	22.4158	2.42869	0.00967021	-0.40317	-3.39148	2.29001	0.00360152	-0.424401	-3.23993	0.0611056	0.929071	0.0212315	0.167922	HNRNPL	P14866	P14866	HNRPL_HUMAN	Heterogeneous nuclear ribonucleoprotein L
-0.57041	-0.838627	0.268217	22.1403	21.9691	22.5431	21.4861	20.7736	21.844	21.2558	21.6261	21.6804	21.7314	21.9795	22.5715	21.2019	21.217	21.4796	20.9759	20.4889	21.3191	21.6737	21.5497	21.5062	21.406	21.3943	21.7284	20.8236	21.0288	20.9183	21.9627	21.3923	21.1241	2.42729	0.00967639	-0.57041	-3.38995	3.48997	0.000279965	-0.838626	-4.55632	0.905858	0.266271	0.268216	1.62262	BSG	P35613	P35613	BASI_HUMAN	Basigin
0.691132	0.212006	0.479126	17.4553	17.3618	17.651	17.4373	17.9983	18.3161	18.4287	17.7588	18.1827	17.7566	17.8912	18.4709	18.6748	18.4824	18.1975	17.6914	16.9818	18.1761	17.9926	17.4153	17.1914	18.5304	18.7166	19.0528	17.8029	18.2131	17.8584	17.6873	18.3785	17.8993	2.42754	0.00968393	0.691131	3.39022	0.539701	0.265105	0.212005	1.09765	1.42688	0.107814	0.479126	2.26946	SERPINB7	O75635	O75635	SPB7_HUMAN	Serpin B7
-1.0368	-1.44654	0.409739	17.7496	16.8384	16.8277	16.8043	16.9657	17.1205	17.0461	16.5629	17.0202	17.662	18.7659	19.0134	16.724	17.8049	16.4946	16.2619	16.755	16.0366	18.2645	17.3467	17.7629	16.655	16.0815	16.2494	17.3395	14.9244	15.2657	17.8035	16.7667	16.3569	2.41492	0.00976732	-1.0368	-3.37645	2.85067	0.00106631	-1.44654	-3.85167	0.652529	0.40707	0.409738	1.26906	CHD1L	Q86WJ1	Q86WJ1	CHD1L_HUMAN	Chromodomain-helicase-DNA-binding protein 1-like
0.544582	0.478662	0.0659199	20.7392	20.7083	20.83	21.3259	20.805	21.5246	21.673	21.0724	21.7467	20.4249	21.1222	21.5762	21.023	21.1803	21.3592	20.8475	20.3305	21.3854	20.8266	20.2867	20.635	21.5914	21.4553	21.7856	21.3467	21.5771	21.4778	20.7943	21.3389	21.273	2.41497	0.0097801	0.544583	3.3765	1.56334	0.0203512	0.478662	2.42833	0.142054	0.83501	0.0659209	0.363461	UBE2V2	Q15819	Q15819	UB2V2_HUMAN	Ubiquitin-conjugating enzyme E2 variant 2
0.761591	1.53568	-0.77409	22.6767	22.0474	23.562	23.1822	22.3904	22.8539	23.965	23.6935	24.1511	22.1509	22.2932	22.693	23.0296	22.9911	23.1753	23.768	23.2878	24.1726	22.2981	22.1814	22.1117	23.5469	23.7279	23.9714	24.3026	24.3146	24.1803	22.446	23.2076	23.9817	2.40987	0.00986945	0.76159	3.37093	6.14348	0	1.53568	7.84115	2.93667	0.0074026	-0.77409	-3.94567	ALDOC	P09972	P09972	ALDOC_HUMAN	Fructose-bisphosphate aldolase C
0.276752	0.0525455	0.224207	22.5959	22.462	22.6504	22.8339	22.7297	23.0451	22.8886	22.5078	22.8874	22.5816	22.7626	23.0237	22.7564	23.12	23.0485	22.372	22.3167	22.7228	22.7228	22.3722	22.5544	22.7162	22.9134	23.0532	22.764	22.9842	22.7553	22.6362	22.9129	22.6887	2.40579	0.00995567	0.276752	3.36649	0.214648	0.607994	0.0525462	0.520225	1.50266	0.0946981	0.224206	2.35807	CCT3	P49368	P49368	TCPG_HUMAN	T-complex protein 1 subunit gamma
0.548267	0.316046	0.232222	20.217	20.1923	20.8817	20.9642	20.9318	21.2294	21.1863	21.084	21.415	20.6416	20.9574	21.4848	21.3144	21.3186	20.9617	20.4573	19.9841	21.2955	20.5836	20.127	20.4524	21.0183	21.1689	21.5651	20.8568	21.0578	21.0456	20.6153	21.1636	20.9314	2.40074	0.010013	0.548267	3.36096	0.821396	0.127682	0.316046	1.50869	0.743713	0.348247	0.232221	1.40063	BCAP31	P51572	P51572	BAP31_HUMAN	B-cell receptor-associated protein 31
-1.00053	-0.558851	-0.441675	17.3801	18.6808	16.9497	16.7012	16.8949	17.6367	17.69	17.2425	18.1983	18.3909	18.4373	18.6674	17.9553	18.1494	16.4181	17.7326	15.78	17.7207	18.8034	17.945	18.5287	16.543	17.1734	17.3065	17.8909	18.2018	18.2969	18.1981	17.1976	17.6393	2.40217	0.0100182	-1.00053	-3.36252	0.941016	0.0934563	-0.558852	-1.66908	0.701563	0.374061	-0.441674	-1.34049	RHOT1;RHOT2	Q8IXI1;Q8IXI2	Q8IXI1;Q8IXI2	MIRO1_HUMAN;MIRO2_HUMAN	Mitochondrial Rho GTPase 2
-0.825605	-0.680689	-0.144917	18.9196	18.8182	18.8717	18.151	17.857	17.0974	18.7534	17.7513	18.4645	18.6178	18.9801	19.2889	18.5804	18.4454	16.9273	17.4632	16.5766	18.4628	18.6637	18.0594	18.4432	17.3345	18.6244	18.2145	18.2693	18.4739	18.3213	18.7403	17.9147	18.0596	2.40106	0.0100208	-0.825604	-3.36131	1.7631	0.0126768	-0.680688	-2.65606	0.186656	0.785965	-0.144915	-0.461509	HNRNPH1;HNRNPH2;HNRNPH3	P31942;P31943;P55795	P31942;P31943;P55795	HNRH1_HUMAN;HNRH2_HUMAN;HNRH3_HUMAN	Heterogeneous nuclear ribonucleoprotein H3
-1.38019	-0.76967	-0.610521	19.6493	19.6061	20.4096	17.1423	18.9453	17.0821	18.9066	19.1942	19.376	19.3797	19.3891	20.002	18.865	19.0904	16.329	18.3631	18.5517	18.7388	19.3039	18.9497	19.0658	17.4114	19.049	19.419	18.5368	18.786	18.3749	19.5283	18.1482	18.7587	2.40272	0.010026	-1.38019	-3.36313	2.9959	0.000793201	-0.769669	-4.01051	0.837525	0.29832	-0.610521	-1.53072	NSUN2	Q08J23	Q08J23	NSUN2_HUMAN	RNA cytosine C(5)-methyltransferase NSUN2
-1.63869	-1.81339	0.174702	20.3995	20.2466	21.6515	19.958	19.1657	17.4906	19.0951	16.2172	19.1856	19.6081	19.6917	20.812	18.718	18.7539	16.0666	18.575	17.8204	18.326	19.38	19.6196	19.459	17.2853	19.1919	19.4898	18.6175	18.4606	18.2501	20.0964	18.4578	18.2831	2.39918	0.0100363	-1.63868	-3.35926	3.60599	0.000211111	-1.81339	-4.68622	0.132894	0.845609	0.174702	0.342563	NAV1	Q8NEY1	Q8NEY1	NAV1_HUMAN	Neuron navigator 1
-0.844379	-1.63427	0.789892	17.7127	17.8067	17.3461	17.8699	16.1099	18.0218	17.413	16.9038	17.3341	18.1414	17.795	18.7207	16.4141	17.6632	16.9071	15.2216	15.7784	17.5668	18.1625	17.9488	17.8572	16.7773	17.228	16.9004	15.436	15.6691	15.4598	17.9434	17.0991	16.3092	2.39629	0.0101113	-0.844379	-3.35611	3.61671	0.000197577	-1.63427	-4.69827	1.22153	0.155173	0.789892	2.02361	ILK	Q13418	Q13418	ILK_HUMAN	Integrin-linked protein kinase
0.37545	0.243977	0.131474	19.5609	19.6079	19.6346	19.8674	19.9031	20.123	20.379	19.4657	20.1703	19.4909	19.823	20.1697	19.7989	20.4046	19.8722	19.4499	19.4198	19.734	19.8953	19.5043	19.5899	20.0181	20.1514	20.5169	20.1873	20.4794	20.1869	19.6974	20.0728	19.9414	2.38918	0.0102791	0.375449	3.34835	0.83508	0.12295	0.243977	1.52739	0.361352	0.627395	0.131473	0.800479	NDUFS1	P28331	P28331	NDUS1_HUMAN	NADH-ubiquinone oxidoreductase 75 kDa subunit, mitochondrial
-1.22828	-0.669447	-0.558838	19.3283	19.3681	19.7046	17.2471	18.9407	16.6769	19.0739	19.0283	19.2009	19.328	19.6459	19.5027	18.8378	19.0648	17.2734	18.4072	17.9305	18.4008	19.421	18.9151	19.0621	16.9069	19.0701	19.2035	18.7755	18.8948	18.5389	19.364	18.1357	18.6945	2.38709	0.0102916	-1.22828	-3.34606	3.14864	0.000586103	-0.669445	-4.17819	0.787329	0.326889	-0.558839	-1.46172	AP3M1	Q9Y2T2	Q9Y2T2	AP3M1_HUMAN	AP-3 complex subunit mu-1
-1.26814	-2.78643	1.51829	19.1164	19.1686	19.4168	17.1454	18.3313	17.9725	16.8743	16.9872	16.3027	19.4043	19.7207	20.1305	18.3375	18.9542	16.1077	16.4079	17.0043	16.7854	19.4897	18.7633	18.4929	17.2499	18.9558	19.2355	16.3743	15.8038	16.0855	19.3004	18.0322	16.5139	2.38482	0.0103085	-1.26814	-3.34359	9.15454	0	-2.78643	-12.92	3.07807	0.00599273	1.51829	4.10062	ZC3HAV1L	Q96H79	Q96H79	ZCCHL_HUMAN	Zinc finger CCCH-type antiviral protein 1-like
0.429543	0.468145	-0.0386028	21.1805	21.2176	21.3253	21.252	21.8005	21.9918	22.1932	21.3354	21.8955	21.2795	21.3628	21.748	21.5875	21.9421	21.1078	21.6797	21.0979	21.9225	21.2055	21.0831	21.219	21.8534	21.9052	22.0467	21.9393	21.9413	21.8298	21.2913	21.7208	21.7594	2.38454	0.0103107	0.429542	3.34328	2.622	0.00171464	0.468146	3.60225	0.0906521	0.893087	-0.0386039	-0.24232	RAB10	P61026	P61026	RAB10_HUMAN	Ras-related protein Rab-10
-1.04474	-1.18868	0.143946	18.6393	18.6464	18.9445	18.0441	17.3136	16.5501	17.9338	17.7221	18.3499	18.6593	19.1194	19.5276	18.6848	18.305	16.9986	17.0446	16.7207	18.0368	18.808	18.3866	18.3746	16.7292	18.2176	18.8601	17.2965	17.7791	17.524	18.7895	17.7448	17.6008	2.38504	0.0103218	-1.04474	-3.34382	4.45889	3.91061e-05	-1.18868	-5.67074	0.172293	0.801855	0.143945	0.430573	HEBP1	Q9NRV9	Q9NRV9	HEBP1_HUMAN	Heme-binding protein 1
-1.17465	-2.10093	0.926271	19.0963	19.3248	17.844	17.6651	16.6906	17.6986	17.2652	16.529	17.2757	19.38	19.7429	19.7845	18.7696	18.5965	16.7647	16.7173	16.8238	15.7209	19.194	18.5094	18.7186	17.3834	18.53	18.9241	17.3539	17.9335	17.0669	19.0661	17.8914	16.9651	2.38569	0.0103247	-1.17465	-3.34454	5.65	0	-2.10093	-7.16723	1.74331	0.0607392	0.926272	2.63372	TST	Q16762	Q16762	THTR_HUMAN	Thiosulfate sulfurtransferase
0.53912	0.0105801	0.52854	21.0133	20.9553	21.2423	20.9821	21.5573	21.8525	21.452	20.8872	21.2163	20.6536	21.3339	21.3731	20.9795	21.9285	21.5096	20.6307	20.2041	21.0204	20.9081	20.6029	20.4058	21.2593	21.5647	21.707	20.9556	21.2359	20.9814	20.9431	21.4823	20.9537	2.38291	0.0103487	0.53912	3.3415	0.0222299	0.953481	0.0105803	0.0635678	2.2092	0.0257818	0.52854	3.15137	KLC1	Q07866	Q07866	KLC1_HUMAN	Kinesin light chain 1
-1.51994	-0.893148	-0.626795	19.5337	19.5956	19.3165	16.9454	19.1908	17.0644	18.8264	16.7417	19.2613	19.3849	19.2122	20.0115	19.1998	19.1425	15.6374	18.6818	18.8305	18.6	19.2826	19.3943	19.2162	16.6868	18.583	18.8178	18.6392	18.5774	18.7509	19.4386	17.9187	18.5455	2.38134	0.0103662	-1.51994	-3.33979	2.59244	0.00184169	-0.893149	-3.57004	0.632718	0.418894	-0.626796	-1.2397	NELFB	Q8WX92	Q8WX92	NELFB_HUMAN	Negative elongation factor B
0.795784	0.190182	0.605602	24.8534	24.6174	25.8458	25.523	25.0851	25.7799	25.0751	25.3673	24.8586	24.136	24.6575	25.3764	25.3432	25.2181	25.0376	25.1031	23.992	25.0177	24.1542	24.6093	23.7448	25.8328	25.5218	25.8153	24.6976	24.781	24.8138	24.6661	25.4619	24.8563	2.37857	0.0104143	0.795784	3.33676	0.339031	0.444758	0.190181	0.760342	2.70005	0.0107493	0.605604	3.68733	MARCKS	P29966	P29966	MARCS_HUMAN	Myristoylated alanine-rich C-kinase substrate
0.357044	0.082571	0.274473	20.786	20.5934	20.9693	21.4797	20.9991	21.3085	21.1265	20.6759	21.3236	20.8109	21.1798	21.4086	21.0251	21.4745	21.3351	20.6524	20.7708	20.8304	21.1269	20.7487	20.7616	21.3803	21.1418	21.4544	21.1892	21.3473	21.2121	20.9317	21.2887	21.0143	2.37646	0.0104317	0.357043	3.33445	0.278924	0.517573	0.0825698	0.648105	1.5726	0.0835109	0.274473	2.43901	PDHB	P11177	P11177	ODPB_HUMAN	Pyruvate dehydrogenase E1 component subunit beta, mitochondrial
-1.21022	-0.271563	-0.93866	19.5742	19.4531	17.0851	18.4271	17.802	18.189	15.4553	19.083	19.8274	19.2827	19.0116	18.9906	18.6572	18.5546	16.4229	19.1387	19.0211	18.6628	19.1864	18.8994	18.9605	17.3065	17.4654	16.7269	18.8792	18.7696	19.1623	18.9382	17.728	18.6666	2.37405	0.0104764	-1.21022	-3.33182	0.23543	0.576738	-0.271562	-0.562567	1.11645	0.185536	-0.93866	-1.89378	FKBP7	Q9Y680	Q9Y680	FKBP7_HUMAN	Peptidyl-prolyl cis-trans isomerase FKBP7
-0.929482	-1.66749	0.738005	20.4909	20.4296	20.4515	19.7634	19.3381	19.9329	19.6542	19.0752	20.0191	20.4183	20.7927	21.1186	19.348	20.0954	20.15	17.9804	17.7408	18.416	20.625	20.027	20.3811	17.7231	19.6955	20.323	18.9535	19.0955	18.7927	20.5261	19.5966	18.8586	2.37448	0.0104847	-0.929481	-3.33229	4.97664	7.27273e-06	-1.66749	-6.30092	1.25662	0.146526	0.738006	2.0663	ERLIN1;ERLIN2	O75477;O94905	O75477;O94905	ERLN1_HUMAN;ERLN2_HUMAN	Erlin-1
0.727085	1.33547	-0.608389	19.2747	19.2497	18.9723	19.8914	19.4731	20.1896	21.1992	20.8268	21.2165	19.9463	20.0123	20.2818	20.2361	20.4325	20.4023	20.2134	20.3254	21.0316	19.9768	19.4374	19.5262	20.6404	20.9493	21.0065	21.1104	21.52	21.2536	19.6308	20.3579	20.9663	2.36737	0.0106074	0.727086	3.32452	5.10903	7.88955e-06	1.33547	6.46681	1.88031	0.0473986	-0.608388	-2.78763	FAM162A	Q96A26	Q96A26	F162A_HUMAN	Protein FAM162A
-1.36527	-1.59531	0.230036	19.091	18.7984	19.4819	17.2074	18.076	15.9105	18.3355	17.2139	19.4466	19.0441	19.2809	19.9923	19.0798	18.7148	16.4557	18.2486	17.2133	18.2289	19.359	18.8208	19.0185	17.4173	18.4534	19.2844	16.2006	17.3637	16.278	19.2096	17.8444	17.6143	2.36636	0.0106142	-1.36527	-3.32342	3.25368	0.000470588	-1.59531	-4.294	0.175696	0.797564	0.230036	0.437955	CALD1	Q05682	Q05682	CALD1_HUMAN	Caldesmon
0.824545	0.966894	-0.142349	18.4504	18.3418	18.3429	19.149	19.7371	19.6919	19.7363	19.049	19.6789	18.4783	19.0862	19.4677	19.0551	19.8489	19.5437	19.1325	19.1836	19.6246	18.6542	18.2835	17.7565	18.0911	19.3438	19.8219	19.61	19.9505	19.5981	18.5402	19.3647	19.5071	2.36774	0.0106209	0.824544	3.32493	3.8707	0.000113684	0.966894	4.98577	0.290259	0.68789	-0.14235	-0.669769	FSD1	Q9BTV5	Q9BTV5	FSD1_HUMAN	Fibronectin type III and SPRY domain-containing protein 1
-1.22469	-2.0364	0.811716	18.9039	18.9882	18.9217	16.8063	16.9559	17.2202	17.6988	16.3926	16.4626	19.2601	19.7595	20.0354	18.922	18.9632	17.4256	15.7192	15.9776	18.256	19.5226	18.9439	19.2144	17.7256	19.1338	19.3749	17.7688	18.3759	18.5705	19.2833	18.0586	17.2469	2.36545	0.010621	-1.22469	-3.32242	4.03686	9.68858e-05	-2.0364	-5.17636	0.897671	0.269418	0.811717	1.61173	EXOSC3	Q9NQT5	Q9NQT5	EXOS3_HUMAN	Exosome complex component RRP40
0.486275	0.721643	-0.235369	20.9479	20.9214	21.4076	21.1958	21.5086	21.6347	22.117	21.5852	21.9564	20.9645	21.284	21.5337	21.5535	21.9266	20.9687	21.6032	21.3254	21.9662	20.9572	20.7773	20.7264	21.3628	21.7182	22.0277	21.7187	21.8864	21.8564	21.0578	21.5441	21.7794	2.36442	0.010638	0.486275	3.3213	4.56772	3.59281e-05	0.721645	5.80089	0.963998	0.242144	-0.235369	-1.69917	VAPA	Q9P0L0	Q9P0L0	VAPA_HUMAN	Vesicle-associated membrane protein-associated protein A
-1.02215	-1.59328	0.571135	19.299	18.8638	20.1517	18.5011	18.7181	17.0839	18.4065	17.1153	16.9606	18.804	19.0627	20.1273	18.766	18.5421	17.0237	18.2943	16.7775	18.0323	18.5734	19.0343	18.7272	17.6009	18.7052	18.5028	17.8438	17.4831	17.3903	19.1826	18.1604	17.5893	2.36372	0.0106448	-1.02215	-3.32054	4.55486	3.56083e-05	-1.59328	-5.78545	1.08042	0.197486	0.571134	1.8485	GTF3C4	Q9UKN8	Q9UKN8	TF3C4_HUMAN	General transcription factor 3C polypeptide 4
-1.04432	-1.18246	0.138134	18.3674	17.9134	16.9521	17.3874	16.9062	17.2214	16.4213	17.1902	17.4564	17.6018	17.7496	16.5566	17.0038	16.8477	16.5937	16.4128	16.9542	16.4471	17.9757	17.9806	18.0328	14.88	16.742	16.1489	16.3953	15.8165	15.3939	17.6811	16.6368	16.4986	2.36275	0.0106465	-1.04432	-3.31948	3.09038	0.000670606	-1.18246	-4.11414	0.167179	0.806308	0.138135	0.419418	PAK4	O96013	O96013	PAK4_HUMAN	Serine/threonine-protein kinase PAK 4
-1.08171	-1.16451	0.0827999	19.138	18.7467	19.5771	16.9017	18.285	17.1415	18.525	16.7298	18.3079	18.677	19.0954	19.8021	18.5752	18.6723	16.5068	17.7637	17.9112	17.8623	18.8652	18.7723	18.8123	18.1074	18.5157	19.045	17.9954	18.0604	17.8496	19.054	17.9723	17.8895	2.36158	0.0106751	-1.08171	-3.3182	4.30953	7.25389e-05	-1.16451	-5.49396	0.090794	0.893242	0.0828003	0.242668	PELP1	Q8IZL8	Q8IZL8	PELP1_HUMAN	Proline-, glutamic acid- and leucine-rich protein 1
-1.36964	-2.42207	1.05243	18.9663	18.8109	16.7956	17.1526	17.0131	17.325	16.9943	17.2346	16.5424	19.5664	19.1244	19.6925	17.6728	18.0416	15.9065	17.3317	15.6993	16.866	18.9595	18.4322	19.2448	18.0235	17.0089	19.1217	15.5373	15.7309	15.8574	18.8436	17.474	16.4216	2.36174	0.0106784	-1.36964	-3.31837	5.13344	8.14664e-06	-2.42207	-6.49762	1.84982	0.0501853	1.05243	2.75353	ACSF2	Q96CM8	Q96CM8	ACSF2_HUMAN	Medium-chain acyl-CoA ligase ACSF2, mitochondrial
-0.839411	-0.95122	0.111809	19.3689	18.7	20.3326	18.0186	18.0435	17.4771	18.4998	17.0266	18.649	18.4359	18.5555	19.3687	18.2066	18.1983	17.8806	18.0403	17.4169	18.0065	18.5717	18.3603	18.37	17.6235	18.4394	18.6212	18.058	17.9611	17.8443	18.8959	18.0565	17.9447	2.3608	0.0106818	-0.839409	-3.31735	2.47245	0.00242044	-0.951219	-3.43923	0.22695	0.744842	0.11181	0.54541	TKFC	Q3LXA3	Q3LXA3	TKFC_HUMAN	Triokinase/FMN cyclase
0.331337	0.258268	0.0730686	22.6796	22.7074	22.6996	22.9076	23.2104	23.1606	23.48	22.8952	22.4284	22.5456	22.6994	22.6495	22.879	23.2288	22.4071	22.81	22.9854	22.7367	22.8029	22.6986	22.6057	23.1661	23.3274	22.7833	23.0773	23.0278	22.9719	22.6765	23.0078	22.9348	2.35765	0.0107538	0.331336	3.3139	1.75694	0.0128248	0.258267	2.64911	0.223987	0.748269	0.0730688	0.539377	RAB1A;RAB1B	P62820;Q9H0U4	P62820;Q9H0U4	RAB1A_HUMAN;RAB1B_HUMAN	Ras-related protein Rab-1A
-1.06855	-1.4147	0.346157	19.2796	18.9893	19.4077	18.2666	18.6697	17.7328	18.8162	17.8853	19.3951	19.3066	19.408	19.8417	19.0061	18.8965	16.6877	17.7205	14.0863	18.1681	19.4153	19.0311	19.1529	16.9016	19.2138	18.8406	17.9741	18.2476	18.8067	19.3147	18.2461	17.9	2.35694	0.0107704	-1.06855	-3.31313	1.83794	0.0105289	-1.4147	-2.74022	0.244153	0.729173	0.346156	0.580044	RECQL	P46063	P46063	RECQ1_HUMAN	ATP-dependent DNA helicase Q1
-1.25512	-1.3933	0.138174	20.0627	20.1954	20.307	18.2602	19.5308	17.9068	19.8229	18.0672	17.2366	20.117	20.1748	20.545	19.6765	19.6319	17.2244	18.9271	17.0217	19.0504	20.2541	19.6237	19.9968	17.6728	19.9877	20.0894	19.413	19.627	19.5709	20.1418	18.8867	18.7485	2.35519	0.010802	-1.25512	-3.31121	2.85442	0.00105914	-1.3933	-3.85577	0.102381	0.880114	0.138173	0.270829	ECPAS	Q5VYK3	Q5VYK3	ECM29_HUMAN	Proteasome adapter and scaffold protein ECM29
1.42157	2.45993	-1.03836	17.3197	17.1276	16.6006	18.9108	19.8109	17.0842	20.6165	19.8488	20.222	18.2606	18.5352	18.6144	19.2781	20.0992	20.2094	19.9826	19.9973	20.1687	18.5014	17.8934	17.6258	18.0268	19.765	20.0885	20.5055	20.7753	20.5015	17.831	19.2525	20.2909	2.35334	0.0108185	1.42157	3.30919	7.21691	0	2.45993	9.44208	1.87225	0.0481749	-1.03836	-2.77863	PPP3CB	P16298	P16298	PP2BB_HUMAN	Serine/threonine-protein phosphatase 2B catalytic subunit beta isoform
-1.66267	-0.985895	-0.676773	20.1386	20.5019	19.8575	16.6711	19.8736	17.0963	19.0778	20.3054	17.4332	20.2291	20.21	21.2681	19.4312	19.8885	16.9759	19.159	18.823	19.038	19.5845	19.6548	19.4716	17.2044	19.6466	19.1643	19.7207	19.4475	19.0383	20.1018	18.4391	19.1159	2.35179	0.010835	-1.66267	-3.3075	2.15953	0.00501981	-0.985895	-3.09682	0.651108	0.407472	-0.676773	-1.26696	MAP2K2	P36507	P36507	MP2K2_HUMAN	Dual specificity mitogen-activated protein kinase kinase 2
-1.56861	-0.740076	-0.828537	19.369	19.3868	19.3077	17.7328	18.3131	17.2548	19.3968	18.3737	19.3554	19.7054	20.0912	20.4616	18.7405	19.4263	15.82	18.6446	18.1534	18.965	19.7361	19.3358	19.3561	16.4205	19.2229	19.7012	18.8804	19.2265	19.0932	19.6388	18.0702	18.8988	2.35003	0.0108579	-1.56861	-3.30558	2.75057	0.00129298	-0.740077	-3.74242	0.992267	0.230794	-0.828536	-1.73589	SELENOH	Q8IZQ5	Q8IZQ5	SELH_HUMAN	Selenoprotein H
0.754671	-0.42507	1.17974	24.2492	23.8589	25.2844	25.1238	24.8609	24.9807	24.8391	23.5059	24.0718	24.223	24.1672	25.3526	24.8343	24.8744	24.7647	24.1686	23.4504	24.2334	23.416	24.2712	23.8917	25.3726	25.2507	25.4439	23.6303	23.4024	23.5865	24.3016	25.0562	23.8765	2.35085	0.0108614	0.754672	3.30647	0.885266	0.107902	-0.425069	-1.59516	5.13745	0.000465116	1.17974	6.5027	TUBA1A	Q71U36	P0DPH7;P0DPH8;Q6PEY2;Q71U36	TBA1A_HUMAN	Tubulin alpha-1A chain
-1.55449	-2.22902	0.67453	19.8347	19.8571	20.1397	16.8992	18.7193	16.9989	17.911	17.0488	18.7428	20.1003	20.4074	20.7608	19.5376	19.6468	16.5205	17.76	17.9728	18.2834	20.1792	19.7017	20.2126	19.5091	19.4133	19.9583	17.4337	18.159	17.8208	20.1326	18.5781	17.9036	2.34945	0.0108692	-1.55449	-3.30495	8.3939	0	-2.22902	-11.452	0.73503	0.353673	0.674529	1.38833	MAD2L1	Q13257	Q13257	MD2L1_HUMAN	Mitotic spindle assembly checkpoint protein MAD2A
-0.958117	-1.48856	0.530445	20.3311	20.1195	20.264	20.1995	19.2184	19.9017	19.1452	19.403	19.7792	20.6272	20.4392	20.9696	19.5677	19.8218	19.6046	18.5169	17.7943	18.7516	20.7958	20.2394	20.7088	17.5257	19.7679	20.2642	19.1198	19.4525	19.1352	20.4994	19.5413	19.0108	2.34827	0.0109055	-0.958116	-3.30366	5.37457	0	-1.48856	-6.80592	0.870511	0.282271	0.530445	1.57536	SUPT16H	Q9Y5B9	Q9Y5B9	SP16H_HUMAN	FACT complex subunit SPT16
-1.3585	-0.816959	-0.54154	19.8987	19.7661	20.1596	17.2789	19.0582	18.252	19.7448	18.8853	19.9324	19.7855	19.7463	20.2297	19.7119	19.1024	16.8762	18.8532	18.8763	18.8448	20.1679	19.7212	19.8183	17.0948	19.6722	20.0201	18.5031	19.1122	19.1886	19.9215	18.563	19.1045	2.33371	0.0112705	-1.3585	-3.28773	3.7628	0.000153691	-0.816959	-4.8631	0.635399	0.418367	-0.541538	-1.24369	CYFIP1	Q7L576	Q7L576	CYFP1_HUMAN	Cytoplasmic FMR1-interacting protein 1
1.1301	1.57173	-0.441626	18.4615	18.4779	18.7244	17.3898	19.8598	20.2267	20.7547	19.7846	20.6548	18.7242	19.0499	19.4874	19.5833	20.2694	19.9562	19.9276	19.3984	20.2225	18.6438	17.9067	18.1591	20.4114	19.9791	20.1302	20.2261	20.5986	20.2131	18.6261	19.7562	20.1978	2.33318	0.0112714	1.1301	3.28716	5.7887	0	1.57173	7.35308	0.671538	0.394833	-0.441624	-1.29695	RHOB	P62745	P62745	RHOB_HUMAN	Rho-related GTP-binding protein RhoB
1.19241	1.84397	-0.651552	17.6184	17.5105	16.6873	17.908	19.178	17.6731	19.4434	16.6543	19.1622	16.8959	17.6935	16.046	17.8912	19.2699	16.6044	18.9322	19.0897	18.822	16.5092	16.3978	17.1	17.1669	18.817	18.6818	18.8488	19.3602	18.7415	16.9398	18.1323	18.7838	2.33421	0.0112745	1.19241	3.28829	4.25809	7.07071e-05	1.84397	5.43355	0.870679	0.282489	-0.651552	-1.57559	DNM1;DNM3	Q05193;Q9UQ16	Q05193;Q9UQ16	DYN1_HUMAN;DYN3_HUMAN	Dynamin-1
0.499203	0.250122	0.249081	21.3125	21.3932	21.7189	21.7976	21.5756	22.1317	22.1057	21.9297	22.0987	21.5524	22.0497	22.1331	21.9996	22.2222	21.8865	21.63	21.0752	22.339	21.4747	21.2027	21.1199	22.5075	21.986	22.3432	21.6404	21.7865	21.6028	21.5508	22.05	21.8009	2.32972	0.0113663	0.499203	3.28337	0.784547	0.140136	0.250122	1.45785	0.882841	0.276217	0.249081	1.59191	SH3BGRL3	Q9H299	Q9H299	SH3L3_HUMAN	SH3 domain-binding glutamic acid-rich-like protein 3
-0.560095	-1.93675	1.37665	20.5566	20.643	20.698	20.7193	19.3634	20.5995	18.9511	19.2561	19.317	20.6886	20.951	21.212	20.1034	20.0613	19.9061	18.9305	18.7632	19.0554	20.9028	20.4529	20.8456	20.8336	20.0489	20.2743	18.3667	18.5818	18.298	20.7723	20.2122	18.8355	2.32768	0.0114017	-0.560095	-3.28115	9.43287	0	-1.93675	-13.4945	5.57632	0.00025	1.37665	7.06959	G3BP1	Q13283	Q13283	G3BP1_HUMAN	Ras GTPase-activating protein-binding protein 1
0.668468	0.525892	0.142576	19.5915	19.6799	19.918	20.7439	20.5147	21.0123	21.108	20.3482	20.7088	19.6897	20.3548	20.7293	19.7073	20.631	20.3618	20.1249	19.5262	20.3014	19.8485	19.628	19.0104	20.2334	20.5968	20.6651	20.0504	20.5755	20.4396	19.8278	20.4963	20.3537	2.32284	0.0114716	0.668468	3.27585	1.52981	0.0220767	0.525893	2.38957	0.327514	0.655531	0.142576	0.739322	NDRG4	Q9ULP0	Q9ULP0	NDRG4_HUMAN	Protein NDRG4
0.592787	1.0053	-0.41251	23.1675	23.1909	23.5005	23.6207	23.5812	24.1707	24.6789	24.3309	24.7048	23.2705	23.849	24.101	23.4664	24.204	24.2796	24.0566	23.9369	24.5482	23.7287	23.2947	23.3187	24.2294	24.4844	24.7203	24.5539	24.944	24.715	23.4913	24.0841	24.4966	2.31898	0.0115166	0.592786	3.27163	5.11908	7.96813e-06	1.0053	6.47949	1.43451	0.106441	-0.412509	-2.27843	PGK1;PGK2	P00558;P07205	P00558;P07205	PGK1_HUMAN;PGK2_HUMAN	Phosphoglycerate kinase 1
-1.20458	-2.04657	0.841993	18.3786	18.8047	15.981	17.9302	17.114	17.6169	16.6375	17.0242	15.6053	18.7522	18.5165	19.3461	17.9763	17.2367	17.105	16.3387	16.4481	16.2128	18.8709	18.4569	19.0624	16.4568	17.2342	16.6579	15.853	17.1141	16.5163	18.4633	17.2587	16.4167	2.30989	0.011623	-1.20458	-3.26169	4.3996	4.85175e-05	-2.04657	-5.60031	2.5611	0.0134846	0.841992	3.53588	GINS2	Q9Y248	Q9Y248	PSF2_HUMAN	DNA replication complex GINS protein PSF2
-0.368336	-0.660053	0.291718	22.895	22.9636	22.9934	22.5386	22.2683	22.7653	22.8675	22.3479	22.6995	22.6506	23.1739	23.4984	22.3969	22.8115	22.6622	21.8453	21.4865	22.1221	23.0622	22.7074	23.1052	22.5399	22.7528	22.9991	22.3997	22.7861	22.5546	23.0055	22.6372	22.3455	2.3099	0.0116373	-0.368336	-3.26169	2.78912	0.00122295	-0.660052	-3.78448	0.976707	0.237426	0.291717	1.71572	SRSF3	P84103	P84103	SRSF3_HUMAN	Serine/arginine-rich splicing factor 3
-1.2904	-1.39462	0.104221	19.8181	19.262	20.32	17.5926	19.232	17.2235	18.7041	16.8954	16.6966	19.3309	19.6355	19.4087	19.268	18.9771	16.4927	18.0385	18.9221	18.6029	19.6125	19.4055	19.2912	17.1652	19.1559	19.3639	18.5107	18.8237	18.3389	19.5649	18.2745	18.1703	2.3126	0.0116453	-1.2904	-3.26465	3.61939	0.000198131	-1.39462	-4.70128	0.0827382	0.903444	0.10422	0.222767	METTL3	Q86U44	Q86U44	MTA70_HUMAN	N6-adenosine-methyltransferase catalytic subunit
-0.951546	-0.3316	-0.619946	19.0637	19.2928	18.9556	18.5382	18.745	16.986	18.9364	16.7414	19.1606	18.5604	18.8584	18.9766	18.2033	18.5069	17.0848	19.1983	18.3102	18.3941	18.9302	19.4234	19.103	16.8735	18.8517	18.8109	19.2696	19.2147	18.9544	19.0182	18.0667	18.6866	2.31232	0.0116458	-0.951546	-3.26435	0.588855	0.233261	-0.331601	-1.17363	0.885491	0.275293	-0.619945	-1.59546	PDE12	Q6L8Q7	Q6L8Q7	PDE12_HUMAN	2',5'-phosphodiesterase 12
1.5451	2.61115	-1.06605	18.2881	18.0953	16.7866	19.9424	20.1681	16.8472	21.0707	19.9326	20.7556	17.5379	18.3178	16.0218	19.3337	19.8893	19.6122	20.4831	20.6232	20.4617	18.961	18.8721	18.5503	19.5046	19.9714	20.0678	20.6497	20.588	20.3665	17.9367	19.4818	20.5479	2.30997	0.0116515	1.5451	3.26177	5.96939	0	2.61115	7.59932	2.06001	0.0341338	-1.06605	-2.98717	CNTN1	Q12860	Q12860	CNTN1_HUMAN	Contactin-1
0.645414	1.241	-0.595585	24.2686	24.6464	23.628	24.3592	25.656	24.277	25.7541	25.4936	24.7725	24.1232	24.508	24.1394	24.6395	25.1746	24.2949	25.6806	25.5464	25.3164	24.2175	24.4167	23.8639	25.2732	25.2333	24.7127	25.6848	25.2951	25.4373	24.2013	24.8467	25.4423	2.3109	0.011656	0.645415	3.26279	6.65154	0	1.241	8.5742	2.12287	0.0304452	-0.595585	-3.05649	TUBB2A;TUBB2B	Q13885;Q9BVA1	Q13885;Q9BVA1	TBB2A_HUMAN;TBB2B_HUMAN	Tubulin beta-2A chain
-2.25192	-2.45136	0.19944	20.6326	19.6933	16.7465	17.138	17.4656	17.3159	17.4181	17.2273	16.85	20.919	21.4147	21.0976	19.9916	19.8953	16.948	15.5775	16.4647	19.0458	21.2135	20.3208	20.9765	16.9192	16.8155	20.2581	19.598	19.1871	19.5837	20.3349	18.083	17.8836	2.30559	0.0117311	-2.25192	-3.25698	2.56252	0.00199281	-2.45137	-3.53742	0.107561	0.874596	0.199441	0.283247	AAAS	Q9NRG9	Q9NRG9	AAAS_HUMAN	Aladin
-0.579723	-1.7613	1.18158	20.9173	20.7585	21.2937	21.0546	19.8166	20.7235	19.5032	19.3226	19.691	20.7733	21.0528	21.5265	20.0424	20.2384	19.7884	18.9701	18.3453	19.1805	20.7473	20.5436	20.7632	20.4806	20.2746	20.7395	19.0924	19.343	19.0762	20.9307	20.3509	19.1694	2.30286	0.0117951	-0.579724	-3.254	7.99287	0	-1.76131	-10.7338	4.82646	0.000714286	1.18158	6.11518	CHD4	Q14839	Q14839	CHD4_HUMAN	Chromodomain-helicase-DNA-binding protein 4
-1.33241	-1.7539	0.421494	19.4389	19.2482	19.8414	16.3328	18.775	17.2903	19.2293	17.2319	18.2679	19.1215	19.6071	19.8485	18.755	19.0465	16.5305	18.2225	16.9616	17.1665	19.5245	18.6728	18.8679	17.2942	18.7661	19.3886	15.4669	17.8665	17.9724	19.3523	18.0199	17.5984	2.30355	0.0117998	-1.33241	-3.25475	3.5568	0.000241659	-1.7539	-4.63105	0.364369	0.624517	0.421494	0.805846	TLE1;TLE4	Q04724;Q04727	Q04724;Q04727	TLE1_HUMAN;TLE4_HUMAN	Transducin-like enhancer protein 1
-1.79491	-0.839914	-0.955	20.9879	20.8101	20.9789	16.9748	20.0388	20.4566	20.3534	20.0032	19.6098	20.7088	20.657	20.6515	19.029	19.9126	16.6129	19.7977	19.6363	19.6099	20.4489	20.5012	20.2193	16.66	19.9705	20.1544	20.1747	19.5977	19.6217	20.6626	18.8677	19.8227	2.30164	0.0118149	-1.79491	-3.25266	5.24251	0	-0.839914	-6.63618	0.983429	0.234188	-0.955001	-1.72445	CD276	Q5ZPR3	Q5ZPR3	CD276_HUMAN	CD276 antigen
0.333973	-0.0328236	0.366796	22.2745	22.2078	22.5089	22.9884	22.4484	22.9504	22.4983	22.2509	22.6798	22.3373	22.6117	22.8316	23.1239	22.652	22.625	22.363	22.3376	22.5132	22.4906	22.3405	22.2098	22.5719	22.6032	22.8555	22.2095	22.4127	22.2524	22.4236	22.7576	22.3908	2.30105	0.0118297	0.333973	3.25201	0.15082	0.709947	-0.0328242	-0.383207	2.99477	0.00673973	0.366797	4.00927	PPA1	Q15181	Q15181	IPYR_HUMAN	Inorganic pyrophosphatase
-0.963936	-1.56778	0.603844	18.4598	18.006	17.2072	17.5055	17.809	17.9189	15.964	16.596	16.778	18.2045	17.7415	18.8971	16.7171	16.686	16.4136	15.8777	16.7111	15.8447	17.8625	17.2513	18.2913	15.7546	17.2287	17.2124	16.5327	16.911	16.596	17.9913	17.0273	16.4235	2.29877	0.011835	-0.963937	-3.24952	5.40373	0	-1.56778	-6.8437	1.39324	0.11534	0.603843	2.2298	NPM3	O75607	O75607	NPM3_HUMAN	Nucleoplasmin-3
0.33073	-0.139927	0.470657	19.8009	19.7707	19.9449	20.0682	20.0587	20.5993	20.1072	19.3545	20.0621	19.8424	20.0429	20.4401	20.0826	20.3387	20.3145	19.8609	19.7471	19.9241	19.9491	19.6944	19.6679	20.1637	20.07	20.4342	19.516	19.7158	19.6064	19.9059	20.2367	19.766	2.29825	0.0118352	0.330732	3.24895	0.62241	0.213498	-0.139926	-1.22431	3.40262	0.00377778	0.470658	4.45903	AFDN	P55196	P55196	AFAD_HUMAN	Afadin
1.17737	0.710594	0.46678	17.5778	16.9536	17.344	19.2237	18.724	18.4858	18.5619	18.344	18.5608	16.5706	18.4219	18.7739	18.8213	18.6547	17.043	18.927	15.3296	18.3444	16.1834	17.3162	16.7699	17.74	19.0274	18.7877	17.8319	18.0221	18.3849	17.3235	18.5008	18.0341	2.29938	0.0118445	1.17737	3.25019	0.868132	0.112517	0.710594	1.57216	0.546089	0.480757	0.46678	1.10765	TCEAL2	Q9H3H9	Q9H3H9	TCAL2_HUMAN	Transcription elongation factor A protein-like 2
-1.0408	-1.14391	0.103109	19.0853	18.967	19.5045	18.0554	18.4252	16.2429	18.3984	18.1081	17.1681	19.0594	19.185	19.3192	18.4409	18.7926	17.8963	18.5948	16.1417	17.8204	18.9553	19.0031	18.7467	16.9531	18.3393	19.3124	18.457	18.4294	18.4125	19.0917	18.0509	17.9478	2.29443	0.0119031	-1.0408	-3.24477	3.0679	0.00069832	-1.14391	-4.08945	0.0937559	0.890272	0.103109	0.249918	PPP1R8	Q12972	Q12972	PP1R8_HUMAN	Nuclear inhibitor of protein phosphatase 1
-2.05178	-1.46836	-0.583422	20.5042	20.2948	21.0205	16.1889	19.9518	16.7893	19.4845	19.0116	19.7273	20.4201	20.9132	20.7788	20.4461	20.2957	16.2784	19.5031	19.4503	19.7164	20.395	20.4827	20.2898	17.0027	19.6179	20.062	18.164	18.4701	18.3565	20.5666	18.5148	19.0982	2.29201	0.0119278	-2.05178	-3.24212	5.1712	8.28157e-06	-1.46836	-6.54543	0.40974	0.585443	-0.583423	-0.884972	CADM1	Q9BY67	Q9BY67	CADM1_HUMAN	Cell adhesion molecule 1
-1.10819	-1.58728	0.479094	18.4844	18.3625	19.4434	17.1566	17.7796	17.2106	18.1706	17.3064	16.2527	18.826	18.8537	19.5658	18.845	18.783	16.417	16.3085	16.3579	17.8792	19.0753	18.4277	19.1475	16.8479	18.5053	18.6676	17.6012	17.9408	18.0835	18.9096	17.8014	17.3223	2.29206	0.0119373	-1.10819	-3.24218	4.06229	9.32401e-05	-1.58728	-5.20571	0.586835	0.452172	0.479094	1.17055	DNMT1	P26358	P26358	DNMT1_HUMAN	DNA (cytosine-5)-methyltransferase 1
-1.03959	-1.92404	0.884451	18.2495	18.2614	17.7171	18.4725	16.886	17.8254	17.3716	17.2956	15.7782	18.4329	18.7281	18.8303	15.8303	17.5163	16.1846	15.9248	16.5678	15.8949	18.4628	17.888	17.9283	18.2106	16.8796	17.337	15.6509	16.7589	15.9396	18.2776	17.238	16.3536	2.29227	0.0119373	-1.03959	-3.2424	5.93097	0	-1.92404	-7.54656	1.53966	0.0887847	0.88445	2.40098	GLYR1	Q49A26	Q49A26	GLYR1_HUMAN	Cytokine-like nuclear factor N-PAC
-1.55089	-1.27306	-0.277836	17.5602	18.8822	20.7847	17.0623	16.7678	17.4421	17.2813	22.4289	17.1747	17.73	18.1746	19.7507	16.2572	15.6886	16.2405	16.3723	15.8764	16.3457	18.0819	16.6413	17.3379	17.6153	17.2935	16.618	16.4771	16.2068	15.3227	18.327	16.7762	17.054	2.29122	0.0119423	-1.55089	-3.24125	0.851613	0.117813	-1.27306	-1.54985	0.149107	0.827908	-0.277835	-0.379367	SMOC1	Q9H4F8	Q9H4F8	SMOC1_HUMAN	SPARC-related modular calcium-binding protein 1
-1.19182	-0.464876	-0.726946	19.5051	19.0441	19.691	16.8974	18.5738	17.4788	18.8567	16.8221	18.8808	18.8822	19.47	17.219	17.3062	18.8487	17.2334	17.8903	18.4969	18.8849	19.1981	18.7239	18.3232	17.6108	16.7021	18.6787	18.6364	18.5954	18.8091	18.8952	17.7033	18.4303	2.29251	0.0119469	-1.19182	-3.24267	0.72141	0.165288	-0.464877	-1.36895	1.26766	0.143695	-0.726946	-2.07967	SLC39A10	Q9ULF5	Q9ULF5	S39AA_HUMAN	Zinc transporter ZIP10
0.34581	0.183359	0.162451	22.6828	22.6325	22.9565	23.1208	22.908	23.4036	23.1687	22.8055	23.2709	22.7984	22.9484	23.4102	22.9116	23.265	23.1317	22.9799	22.592	23.1634	22.8745	22.6975	22.8017	23.285	23.3154	23.5736	23.1041	23.2562	23.112	22.8669	23.2127	23.0503	2.29019	0.011952	0.34581	3.24013	0.966003	0.0877462	0.183359	1.70179	0.857263	0.28774	0.162451	1.55749	TKT	P29401	P29401	TKT_HUMAN	Transketolase
0.479666	0.16328	0.316385	22.3965	22.4175	22.5571	22.6751	22.7766	22.951	23.1819	22.393	23.0549	22.5241	22.8447	23.326	22.9353	23.3663	22.9987	22.4247	21.8104	22.9417	22.4488	22.0209	22.1749	22.9061	23.0921	23.3264	22.6124	23.0286	22.7326	22.5234	23.0031	22.6867	2.29258	0.0119613	0.479667	3.24274	0.390251	0.390921	0.163281	0.851335	1.15433	0.17353	0.316385	1.94095	HINT1	P49773	P49773	HINT1_HUMAN	Adenosine 5'-monophosphoramidase HINT1
1.70757	2.65778	-0.950211	17.3901	16.1425	17.5122	17.6696	19.8912	18.3145	20.4083	16.7665	19.7711	15.8955	16.7657	16.0737	16.5028	19.1696	16.6211	18.0945	16.4353	18.7352	15.9676	16.2926	15.7163	16.3041	20.052	18.5993	20.3275	20.6583	20.4795	16.4174	18.1249	19.0751	2.28683	0.0120096	1.70757	3.23645	3.43863	0.00029617	2.65779	4.49909	0.67574	0.391765	-0.950212	-1.30308	DES	P17661	P17661	DESM_HUMAN	Desmin
-1.32498	-1.04133	-0.283649	18.9024	19.3533	17.1583	18.09	16.9176	17.5498	18.6383	16.8612	19.4668	20.5229	19.2698	19.6364	19.6453	18.2717	17.1484	17.7736	15.8256	18.6855	19.0924	18.6751	19.5647	17.6735	17.1012	17.853	18.6197	18.5942	18.3384	19.1306	17.8056	18.0893	2.28445	0.0120143	-1.32498	-3.23384	1.348	0.0340296	-1.04133	-2.1761	0.261311	0.714757	-0.28365	-0.613942	LGALS3BP	Q08380	Q08380	LG3BP_HUMAN	Galectin-3-binding protein
0.965279	1.87515	-0.90987	17.6141	16.3251	17.8157	17.1639	19.1008	18.0047	19.2207	18.051	18.0908	16.6789	16.7011	17.2744	17.0787	18.3829	17.1283	18.3683	18.9684	18.4809	16.8527	16.5191	16.4678	17.4158	18.5198	18.1412	19.4339	19.3034	19.2077	16.9165	17.8818	18.7917	2.28537	0.012024	0.965277	3.23485	5.82681	0	1.87515	7.40462	2.08668	0.0328241	-0.909871	-3.01661	AFAP1	Q8N556	Q8N556	AFAP1_HUMAN	Actin filament-associated protein 1
1.80487	3.45202	-1.64715	16.8062	17.2284	17.1	16.634	20.2807	18.3658	21.7354	16.8635	21.0191	17.5203	17.1758	16.644	18.6849	20.5858	17.4524	20.475	19.856	21.0083	17.1526	16.8448	16.8694	16.7066	20.3233	20.552	20.9415	21.3565	21.1544	17.038	18.8428	20.49	2.28454	0.0120286	1.80487	3.23395	5.50549	0	3.45202	6.97641	1.40275	0.113351	-1.64715	-2.24104	STX1A	Q16623	Q16623	STX1A_HUMAN	Syntaxin-1A
-1.3044	-1.03413	-0.270267	19.6904	19.4077	20.2255	17.6401	18.8703	16.5669	18.8756	19.0043	19.2342	19.6233	19.6922	20.3568	19.5875	19.1521	17.408	18.7178	17.4628	19.1001	19.3642	18.8851	18.8944	17.0692	18.8753	19.2305	18.0102	18.4093	18.018	19.5711	18.2667	18.5369	2.28359	0.0120333	-1.3044	-3.23291	2.93107	0.000884589	-1.03413	-3.93954	0.278778	0.698073	-0.270268	-0.647825	THUMPD1	Q9NXG2	Q9NXG2	THUM1_HUMAN	THUMP domain-containing protein 1
-0.384659	-0.95826	0.573601	23.8264	23.7119	23.9136	23.6419	23.1238	23.606	23.1206	22.9003	23.4048	23.8506	24.0655	24.4865	23.7196	23.5734	23.3092	22.6632	22.4362	23.1041	23.9062	23.4163	23.7693	23.3917	23.3675	23.7512	22.852	23.0299	22.8107	23.8829	23.4983	22.9247	2.28468	0.0120335	-0.38466	-3.2341	5.62046	0	-0.95826	-7.12799	3.78091	0.00214085	0.5736	4.88364	RPS8	P62241	P62241	RS8_HUMAN	Small ribosomal subunit protein eS8
-0.403664	-0.976683	0.573019	22.0298	21.8642	22.0461	21.5426	21.2968	21.6401	21.2888	20.8815	21.6547	22.1335	22.3137	22.6231	21.989	21.8461	21.5253	20.9059	20.4216	21.2432	22.2038	21.6416	22.1172	21.6522	21.713	22.135	21.1228	21.4208	21.2436	22.1081	21.7045	21.1314	2.28385	0.0120381	-0.403663	-3.23319	5.12981	8.09717e-06	-0.976682	-6.49303	2.90868	0.00769716	0.573019	3.91505	RPL11	P62913	P62913	RL11_HUMAN	Large ribosomal subunit protein uL5
0.333813	0.115601	0.218212	21.997	21.9742	22.1051	22.2155	22.3429	22.6625	22.4137	22.0527	22.5997	21.8713	22.235	22.4568	21.9201	22.4349	22.4302	21.8609	21.78	22.2222	22.0718	21.8026	21.8123	22.2514	22.4435	22.6294	22.03	22.287	22.1203	22.0362	22.37	22.1518	2.28512	0.0120383	0.333813	3.23458	0.499336	0.295222	0.115601	1.03356	1.12267	0.183925	0.218213	1.90156	NPEPPS	P55786	P55786;A6NEC2	PSA_HUMAN	Puromycin-sensitive aminopeptidase
-0.8235	-1.0923	0.268803	16.6521	18.0241	18.7908	17.4738	17.4723	17.0472	17.655	17.2876	17.9097	18.3877	18.463	18.6408	17.4909	17.6879	16.2674	17.6022	17.5196	17.0116	18.254	17.9047	17.7257	17.3672	17.2218	17.4028	17.0619	15.3221	15.6423	18.0936	17.2701	17.0013	2.2816	0.0120474	-0.823499	-3.23073	2.01952	0.00687394	-1.0923	-2.9424	0.36399	0.624892	0.268803	0.805172	MAPK14	Q16539	Q16539	MK14_HUMAN	Mitogen-activated protein kinase 14
0.745035	1.6058	-0.860762	19.8811	19.7952	19.9434	19.8604	21.0291	20.4714	21.9965	21.4263	22.2052	20.1745	20.6226	21.0705	20.6236	21.6896	21.1169	21.462	21.3488	22.1592	20.434	19.9238	19.9464	21.1486	21.3251	21.232	21.7308	22.0407	21.8741	20.199	20.9441	21.8048	2.28236	0.0120475	0.745036	3.23156	6.8968	0	1.6058	8.94362	3.05003	0.00621277	-0.860762	-4.06985	HK1;HK2	P19367;P52789	P19367;P52789	HXK1_HUMAN;HXK2_HUMAN	Hexokinase-1
-1.40444	-1.29166	-0.112778	19.2341	19.2976	19.4095	17.2909	18.5489	17.0812	18.4736	15.9026	18.709	19.282	19.3068	20.0616	19.1574	18.9372	15.4169	18.1203	16.7101	18.9307	19.1678	18.5388	18.9074	16.9015	18.4629	18.7691	18.0815	18.6097	18.0432	19.2451	17.8406	17.9534	2.27758	0.0122133	-1.40444	-3.22632	2.6053	0.00177101	-1.29166	-3.58405	0.0784705	0.908542	-0.112777	-0.212112	IGF2R	P11717	P11717	MPRI_HUMAN	Cation-independent mannose-6-phosphate receptor
0.986427	1.19122	-0.204796	15.5631	16.9048	16.5858	16.9713	17.7412	17.6465	18.3351	17.5439	16.8147	16.5423	16.3949	16.1273	17.2967	18.3227	15.9263	18.1496	16.8263	17.513	16.2211	16.9693	17.5278	17.9715	17.7299	18.1082	18.3523	18.1274	17.8952	16.5374	17.5238	17.7286	2.2763	0.012232	0.986429	3.22492	3.30651	0.000399675	1.19122	4.35242	0.282373	0.694235	-0.204795	-0.654723	AP5Z1	O43299	O43299	AP5Z1_HUMAN	AP-5 complex subunit zeta-1
-1.10285	-1.04488	-0.05797	19.3213	19.6653	19.4278	17.6076	18.8268	16.89	18.7235	18.4204	19.3602	19.8643	19.653	20.6672	19.2181	19.6698	18.6979	18.5949	17.5883	18.9663	19.6561	19.4094	19.7409	17.8697	19.2987	19.4009	18.7917	18.7251	18.8309	19.7117	18.6088	18.6668	2.2748	0.0122648	-1.10285	-3.22328	3.90097	0.000110993	-1.04488	-5.02033	0.059552	0.931207	-0.0579715	-0.1639	RPS29	P62273	P62273	RS29_HUMAN	Small ribosomal subunit protein uS14
-1.06454	-1.54455	0.480013	18.7276	18.3831	19.057	17.1351	17.1407	17.2392	16.9583	17.1056	18.7923	18.6112	19.018	19.374	18.5066	18.7306	17.3285	16.1375	16.2567	18.0642	19.3328	18.4911	18.7367	17.5062	16.9537	19.6098	16.2728	18.1572	18.0858	18.859	17.7945	17.3145	2.2724	0.012307	-1.06454	-3.22066	3.36106	0.000335548	-1.54455	-4.41288	0.518069	0.497885	0.480013	1.06351	IMPACT	Q9P2X3	Q9P2X3	IMPCT_HUMAN	Protein IMPACT
-1.02357	-0.949646	-0.073925	18.8402	18.7215	19.1036	16.7068	18.3134	17.4089	18.4934	17.039	18.6268	18.5264	18.9949	19.268	18.1735	18.7488	16.5356	17.4364	16.365	18.2051	18.7281	18.5168	18.5053	16.8413	18.3732	18.8913	17.962	18.5459	17.9844	18.8005	17.777	17.8509	2.26926	0.0123538	-1.02357	-3.21721	2.52949	0.00212831	-0.949647	-3.50142	0.0681346	0.921413	-0.0739242	-0.185975	MEX3A	A1L020	Q5U5Q3;Q6ZN04;Q86XN8;A1L020	MEX3A_HUMAN	RNA-binding protein MEX3A
-1.19477	-1.51233	0.317551	19.3037	19.239	19.3119	17.011	17.9302	17.0778	17.659	19.0216	18.637	19.3118	19.4214	19.8443	18.7906	18.5752	19.6382	15.6012	18.773	18.0132	19.4683	19.0082	19.2639	16.4667	18.7763	19.1536	17.2815	17.785	17.7901	19.3525	18.1577	17.8402	2.26798	0.0123581	-1.19477	-3.21581	3.30508	0.000405844	-1.51232	-4.35083	0.273764	0.702446	0.317551	0.638161	SMARCA5	O60264	O60264;P28370	SMCA5_HUMAN	SWI/SNF-related matrix-associated actin-dependent regulator of chromatin subfamily A member 5
-0.499096	-0.838491	0.339396	22.4525	22.4744	22.5472	21.9267	21.1727	22.3039	21.5854	22.0788	22.1738	22.3275	22.36	22.9964	22.1291	21.7342	22.1304	21.413	21.0105	21.7035	22.0748	21.8995	22.5047	21.669	21.8637	22.2156	21.4876	21.3731	21.2648	22.4041	21.905	21.5656	2.26355	0.0125129	-0.499095	-3.21096	4.05102	9.30233e-05	-0.838491	-5.19269	1.19277	0.162882	0.339396	1.98838	ISYNA1	Q9NPH2	Q9NPH2	INO1_HUMAN	Inositol-3-phosphate synthase 1
-0.467592	-1.37451	0.906921	20.1606	19.9326	20.217	20.1383	19.0146	19.8188	19.3483	19.3163	19.3655	20.1865	20.4158	20.8626	19.8984	19.789	19.7623	18.3737	18.8142	18.7452	20.4697	19.9002	20.2637	19.8688	19.7928	20.1174	18.4867	18.9957	18.5925	20.2676	19.8	18.8931	2.25762	0.012691	-0.467593	-3.20446	6.63929	0	-1.37451	-8.55603	4.2397	0.001	0.906921	5.41201	MSH2	P43246	P43246	MSH2_HUMAN	DNA mismatch repair protein Msh2
-1.41557	-1.08377	-0.331797	19.7559	19.6272	20.0621	17.9012	18.2545	18.0625	18.8012	18.7382	19.9847	19.7353	19.7336	20.5143	19.8316	19.2724	16.6961	18.737	17.9421	19.155	19.7196	19.5449	19.8312	16.4232	19.3964	19.946	18.3815	18.5043	18.5261	19.836	18.4204	18.7522	2.2561	0.0127277	-1.41557	-3.2028	3.95744	0.000101322	-1.08377	-5.085	0.308642	0.673015	-0.331797	-0.704397	CSRP2	Q16527	Q16527	CSRP2_HUMAN	Cysteine and glycine-rich protein 2
-1.19978	-1.6974	0.497623	19.935	19.7639	17.7671	17.8652	18.4069	17.7953	17.5518	16.6459	16.867	19.7535	19.5191	19.9222	18.9667	19.1356	17.4234	17.4752	16.4472	18.7494	19.9546	19.5903	19.7474	16.918	19.2461	19.3979	18.8172	19.2459	18.8769	19.5503	18.3506	17.8529	2.25495	0.0127354	-1.19978	-3.20154	2.96494	0.000830769	-1.6974	-3.9766	0.519122	0.497704	0.497624	1.06518	PON2	Q15165	Q15165	PON2_HUMAN	Serum paraoxonase/arylesterase 2
0.95948	1.57668	-0.617197	15.9433	16.8105	16.6079	17.1971	18.39	16.2537	18.7048	17.1985	18.303	16.9618	16.4644	17.0464	17.4857	18.174	16.7451	18.0465	18.1355	18.0172	16.0123	16.3567	16.7403	16.8138	17.9819	18.5377	18.3581	18.0594	18.3106	16.5493	17.5088	18.126	2.25512	0.0127456	0.959481	3.20173	6.50412	0	1.57668	8.35714	1.23656	0.15169	-0.617197	-2.04194	TANC2	Q9HCD6	Q9HCD6	TANC2_HUMAN	Protein TANC2
-0.750225	-1.69374	0.943514	18.2581	18.5593	17.9249	17.2631	18.1001	17.478	16.396	16.1857	15.825	18.9499	18.7044	18.5669	18.1134	18.4886	16.4897	15.4291	16.8191	16.2765	18.7756	18.1081	18.6042	17.4869	18.2057	18.0737	18.3101	18.3103	17.656	18.4946	17.7444	16.8009	2.25168	0.0128271	-0.750224	-3.19795	3.51666	0.000267618	-1.69374	-4.58614	1.46078	0.102016	0.943515	2.30923	GRWD1	Q9BQ67	Q9BQ67	GRWD1_HUMAN	Glutamate-rich WD repeat-containing protein 1
1.12162	1.60855	-0.486925	17.7544	17.4078	17.0103	17.2717	19.0969	17.5929	19.5286	18.3279	19.3463	17.3266	18.0412	18.5106	18.5518	19.6839	19.1484	18.7368	18.8113	19.1646	17.898	17.4609	16.6307	17.917	19.3579	19.5145	19.3103	19.8141	19.4776	17.56	18.6817	19.1686	2.25096	0.0128308	1.12162	3.19717	5.22755	0	1.60855	6.61709	0.784353	0.32755	-0.486925	-1.45758	RAB33A;RAB33B	Q14088;Q9H082	Q14088;Q9H082	RB33A_HUMAN;RB33B_HUMAN	Ras-related protein Rab-33A
-1.1482	-1.60672	0.458517	19.7605	19.8759	19.6941	18.0799	18.9375	19.6529	19.1087	19.0271	19.4057	19.8747	20.2781	20.5288	19.1217	19.6396	16.8331	17.8669	16.4897	18.4005	20.0451	19.5801	19.6455	17.5991	19.4591	19.6261	17.5621	18.7325	18.229	19.9203	18.7721	18.3136	2.25197	0.0128327	-1.1482	-3.19827	3.89317	0.000114772	-1.60672	-5.01142	0.479176	0.528874	0.458517	1.00093	TLE1;TLE3;TLE4	Q04724;Q04726;Q04727	Q04724;Q04725;Q04726;Q04727	TLE1_HUMAN;TLE3_HUMAN;TLE4_HUMAN	Transducin-like enhancer protein 1
-0.91811	-0.506794	-0.411316	19.2064	18.5838	18.8729	17.0868	18.6019	17.2736	18.6034	18.4321	18.9534	18.9773	18.8658	19.2593	18.5767	18.5072	16.7383	17.7955	18.1826	18.3454	18.7538	18.4235	18.5015	17.2253	18.3211	18.8505	18.2697	18.2848	18.0161	18.8271	17.909	18.3203	2.24835	0.0128858	-0.918111	-3.1943	2.46078	0.00248786	-0.506795	-3.42649	0.74908	0.344977	-0.411316	-1.4082	CPOX	P36551	P36551	HEM6_HUMAN	Oxygen-dependent coproporphyrinogen-III oxidase, mitochondrial
-1.39802	-1.33509	-0.0629272	19.6396	19.3778	20.5282	17.5194	17.6045	16.9065	18.8148	17.6096	18.7519	19.1937	19.1846	20.4705	19.5489	18.8048	16.612	19.0194	16.4111	18.487	19.0881	19.3768	19.0273	17.3468	19.3325	19.6293	18.3927	18.4199	17.9647	19.543	18.145	18.2079	2.24291	0.0130233	-1.39802	-3.18835	3.05102	0.000722787	-1.33509	-4.07094	0.0474063	0.945276	-0.0629266	-0.132052	TOR1AIP1	Q5JTV8	Q5JTV8	TOIP1_HUMAN	Torsin-1A-interacting protein 1
-1.49203	-1.01356	-0.478474	19.2564	19.4007	19.0862	17.1973	19.3823	16.7855	18.9876	16.9706	18.835	19.6562	20.186	19.874	16.1881	19.1445	17.6173	18.4364	18.2201	17.8763	19.2762	19.498	19.4331	16.8459	19.6058	19.472	19.292	18.8554	19.0714	19.5185	18.0265	18.505	2.24295	0.0130338	-1.49203	-3.18839	2.78826	0.00122736	-1.01356	-3.78353	0.435973	0.565231	-0.478473	-0.929465	MOXD1	Q6UVY6	Q6UVY6	MOXD1_HUMAN	DBH-like monooxygenase protein 1
-0.50194	-1.65345	1.15151	21.5787	21.4532	21.6154	21.1791	20.8787	21.2398	20.6354	19.8145	20.3731	20.9854	21.5047	21.7673	20.3255	20.9353	20.3834	19.1574	18.9597	19.4142	21.3835	20.9455	21.0799	20.5365	21.0204	21.2974	19.4621	20.0519	19.5641	21.3682	20.8662	19.7147	2.24217	0.0130499	-0.501939	-3.18754	6.17886	0	-1.65345	-7.89085	4.04602	0.00139286	1.15152	5.18692	ACADM	P11310	P11310	ACADM_HUMAN	Medium-chain specific acyl-CoA dehydrogenase, mitochondrial
-1.44622	-1.15737	-0.288847	19.4616	18.5674	20.5104	17.5737	16.7526	17.3301	18.7169	16.9728	16.7557	18.9299	18.7495	20.3319	19.1138	18.7391	16.2783	18.7901	15.4257	18.5588	18.6082	17.9078	18.692	16.6761	17.3019	18.9771	18.7239	18.7791	18.6194	19.0843	17.6381	17.9269	2.23897	0.0131694	-1.44622	-3.18403	1.46284	0.0258396	-1.15737	-2.31164	0.221142	0.749187	-0.288848	-0.533565	CNPY4	Q8N129	Q8N129	CNPY4_HUMAN	Protein canopy homolog 4
0.567537	0.371653	0.195885	20.9	20.506	21.0264	22.2144	21.1951	21.487	21.1524	21.2314	20.6839	20.6866	20.8432	21.2356	20.9579	21.256	20.5914	21.4186	20.9999	21.2582	20.5982	20.5113	20.2153	21.4217	21.2184	21.2885	21.1281	21.1021	20.8929	20.7247	21.2923	21.0964	2.23662	0.0132037	0.567537	3.18146	2.02916	0.0067361	0.371653	2.95307	0.610656	0.434768	0.195884	1.20666	PFDN4	Q9NQP4	Q9NQP4	PFD4_HUMAN	Prefoldin subunit 4
1.50799	2.90881	-1.40082	17.6307	16.692	16.9791	17.5714	19.4315	18.329	20.1361	16.9359	19.6369	16.703	16.9335	16.9482	16.733	19.1685	16.9753	19.6348	19.5561	19.87	16.0846	16.7015	16.9903	16.9115	20.0846	20.0298	20.5069	21.2306	20.3349	16.8514	18.3594	19.7602	2.23748	0.0132051	1.50799	3.18239	5.49437	0	2.90881	6.96184	1.47559	0.099485	-1.40082	-2.32653	DLG2	Q15700	Q15700	DLG2_HUMAN	Disks large homolog 2
-1.22382	-1.57457	0.350752	18.0927	17.9468	19.3764	16.2772	17.8932	16.88	17.2275	16.7026	16.0854	17.8601	18.3272	19.0883	16.6063	18.0238	15.3259	16.0382	16.1413	16.2094	17.906	17.2836	17.4654	16.3852	18.0763	16.8642	17.2301	17.5062	16.0346	18.1496	16.9258	16.575	2.23461	0.0132578	-1.22382	-3.17925	4.02309	9.61098e-05	-1.57457	-5.16048	0.450872	0.55256	0.350752	0.954355	LMF2	Q9BU23	Q9BU23	LMF2_HUMAN	Lipase maturation factor 2
0.377745	0.379854	-0.00210953	20.6049	20.4745	20.5184	20.7534	20.6959	21.2088	21.1525	20.7591	21.0083	20.6688	20.8539	20.9411	20.6798	21.0532	21.1692	20.7186	20.4804	21.0295	20.8715	20.1049	20.4168	20.9046	21.0466	21.343	21.1137	21.4739	21.1375	20.6061	20.9838	20.9859	2.23315	0.0132933	0.377745	3.17765	1.96984	0.00767467	0.379855	2.88733	0.00574817	0.992386	-0.00210953	-0.0167393	PFDN6	O15212	O15212	PFD6_HUMAN	Prefoldin subunit 6
-0.900921	-1.19121	0.290291	17.3701	17.1609	18.0068	17.4741	17.7464	17.4952	17.0134	17.12	16.8907	18.6095	18.236	18.404	16.4383	17.167	15.8849	15.4727	16.3811	17.1886	18.4314	18.2041	18.4178	16.9145	18.1229	17.489	16.7393	17.6905	17.6235	18.0934	17.1925	16.9022	2.22929	0.0134256	-0.900921	-3.17342	3.2193	0.000501949	-1.19121	-4.25604	0.421309	0.574929	0.29029	0.904701	PSMG2	Q969U7	Q969U7	PSMG2_HUMAN	Proteasome assembly chaperone 2
0.502533	0.130182	0.372351	19.4301	19.2861	19.6684	19.5494	20.059	20.379	20.1224	19.5776	20.0763	19.292	19.6248	19.8392	19.6352	20.2516	20.0745	19.139	19.0499	19.6634	19.4347	18.957	18.9704	19.2085	19.8763	19.9921	19.4068	19.3392	19.2998	19.3892	19.8917	19.5194	2.22535	0.0135236	0.502534	3.16909	0.364449	0.417626	0.130183	0.805988	1.29175	0.13843	0.372351	2.10874	ATP6V1G1	O75348	O75348	VATG1_HUMAN	V-type proton ATPase subunit G 1
-0.377998	-0.914967	0.536968	22.5141	22.3385	22.6797	22.34	21.9218	22.2838	21.9479	21.4732	22.3213	22.6012	22.6536	23.1254	22.4236	22.2879	21.7104	21.1044	21.1993	21.883	22.6901	22.172	22.4953	22.1863	22.277	22.4373	21.5336	21.8616	21.7108	22.5855	22.2075	21.6706	2.22467	0.013531	-0.377998	-3.16835	4.63064	3.08642e-05	-0.914966	-5.87668	2.57408	0.0131511	0.536969	3.55002	RPS18	P62269	P62269	RS18_HUMAN	Small ribosomal subunit protein uS13
2.01734	2.66561	-0.648273	16.8653	18.89	16.7033	16.9205	20.0306	20.7706	20.5817	20.4907	20.1481	18.1471	19.1301	16.9927	19.2722	20.2183	20.9592	19.8365	19.5695	20.3203	18.7889	16.2411	15.7945	17.3372	19.9046	20.2959	20.0448	20.4323	20.1195	17.5059	19.5232	20.1715	2.22542	0.0135346	2.01734	3.16917	4.89482	1.37694e-05	2.66561	6.19941	0.682058	0.388852	-0.648273	-1.31228	NCS1	P62166	P62166	NCS1_HUMAN	Neuronal calcium sensor 1
-1.37362	-0.941513	-0.432102	18.9219	18.9459	19.103	16.7187	18.2522	16.5604	18.3531	18.0977	18.6244	19.1945	19.3013	19.6179	18.686	18.9642	15.3373	17.4824	17.5785	18.0829	19.256	18.8792	19.0541	17.7926	18.6956	18.9044	18.5172	18.7065	18.3573	19.1415	17.7679	18.2	2.22168	0.0136395	-1.37362	-3.16507	4.50895	4.04624e-05	-0.941513	-5.73046	0.45324	0.551248	-0.432104	-0.958286	ARL2	P36404	P36404	ARL2_HUMAN	ADP-ribosylation factor-like protein 2
-1.67088	-0.724298	-0.946581	20.5258	20.4697	20.8151	17.3517	19.7019	17.6741	20.1869	20.4839	20.6792	20.5421	20.5768	21.0613	20.3523	20.1837	17.0914	19.4063	19.302	19.8988	20.7378	19.997	20.1217	16.9464	19.9566	20.5513	19.0875	19.7707	19.5133	20.5386	18.8677	19.8143	2.22035	0.0136606	-1.67088	-3.16361	2.44251	0.0026054	-0.724298	-3.40655	0.985921	0.23329	-0.946582	-1.72768	PCCA	P05165	P05165	PCCA_HUMAN	Propionyl-CoA carboxylase alpha chain, mitochondrial
1.29601	0.795513	0.500494	17.1305	14.7265	15.6042	16.7197	17.3112	17.6463	16.8562	17.4318	16.7182	14.5612	14.7517	16.9842	17.261	15.9389	16.5535	16.3366	16.2923	17.0671	14.6973	14.8819	16.879	17.2551	16.8366	16.3584	15.9182	13.4142	17.3416	15.5796	16.8756	16.3751	2.21435	0.0138282	1.29601	3.15702	0.779533	0.141746	0.795513	1.45088	0.558176	0.469534	0.500494	1.12646	INTS4	Q96HW7	Q96HW7	INT4_HUMAN	Integrator complex subunit 4
-1.06486	-1.20439	0.139538	19.3167	19.0928	18.7298	17.4584	18.5957	17.5638	18.8313	16.2494	18.0831	18.7295	19.2258	19.0674	18.4624	18.6508	15.9595	17.2151	17.7998	17.9125	18.9453	18.7637	18.9859	17.029	18.5547	18.9989	17.7706	18.281	17.8746	18.9841	17.9192	17.7797	2.2134	0.0138444	-1.06486	-3.15598	3.72049	0.000154609	-1.2044	-4.81522	0.13277	0.845645	0.139538	0.342277	UNC119;UNC119B	A6NIH7;Q13432	A6NIH7;Q13432	U119A_HUMAN;U119B_HUMAN	Protein unc-119 homolog B
-1.10434	-1.71557	0.611231	18.9686	18.7787	20.0309	17.9302	18.1791	17.0693	17.5219	17.8249	16.127	18.1612	18.5596	16.8366	17.4775	17.7614	16.4652	17.3818	15.9723	16.8555	18.5728	18.4717	18.3389	17.2366	18.1235	16.5371	16.5748	16.5834	16.4372	18.5243	17.42	16.8088	2.20753	0.0140343	-1.10434	-3.14955	3.79367	0.00014739	-1.71557	-4.89811	1.22029	0.155437	0.61123	2.02209	DARS2	Q6PI48	Q6PI48	SYDM_HUMAN	Aspartate--tRNA ligase, mitochondrial
0.317623	0.112736	0.204887	22.5886	22.5776	22.7027	22.842	22.8111	23.1568	23.0258	22.616	23.0562	22.5827	22.8489	23.1591	22.8092	23.1699	23.0044	22.4219	22.242	22.8198	22.8468	22.3393	22.5442	22.8835	23.0258	23.346	22.9029	23.175	22.9449	22.6878	23.0054	22.8005	2.20628	0.0140639	0.317622	3.14817	0.397494	0.383687	0.112735	0.863896	0.954879	0.245945	0.204887	1.68726	CCT8	P50990	P50990	TCPQ_HUMAN	T-complex protein 1 subunit theta
-0.975733	-1.17127	0.195534	19.0003	18.4609	19.0504	17.2676	18.3228	18.0167	18.3155	15.9888	18.4676	18.8481	19.1803	19.5579	18.4525	18.6172	16.0591	17.8317	17.3851	18.1192	18.8233	18.234	18.6714	17.3962	18.5376	18.375	17.4907	17.73	17.9564	18.8696	17.8939	17.6983	2.20565	0.0140707	-0.975733	-3.14749	3.19159	0.000513451	-1.17127	-4.22549	0.216994	0.753283	0.195535	0.525056	GAR1	Q9NY12	Q9NY12	GAR1_HUMAN	H/ACA ribonucleoprotein complex subunit 1
-1.25612	0.0300808	-1.2862	19.1335	18.9564	20.0305	17.3322	18.8907	17.8427	19.1184	19.3608	19.5884	19.1493	19.2037	19.819	19.2263	19.2527	16.43	19.1018	18.9431	19.2906	19.2791	18.9301	19.0842	16.7964	19.239	17.2706	19.2374	19.7421	19.474	19.2873	18.0312	19.3174	2.20507	0.0140729	-1.25612	-3.14684	0.0725199	0.84998	0.0300802	0.197123	2.36094	0.0194204	-1.2862	-3.31749	CNPY3	Q9BT09	Q9BT09	CNPY3_HUMAN	Protein canopy homolog 3
-0.999743	-0.862774	-0.136969	18.5523	18.8672	18.6016	18.0369	16.5193	18.181	18.3934	17.9989	18.5977	18.7448	18.9449	19.5055	18.3576	18.4468	17.3319	17.9574	16.9366	18.1027	19.1814	18.6758	18.9803	16.5246	18.6253	19.0327	17.997	18.3015	18.0036	18.8949	17.8951	18.0321	2.20345	0.0140978	-0.999744	-3.14507	3.57569	0.000236149	-0.862775	-4.65222	0.160203	0.814618	-0.136969	-0.404074	BCAS2	O75934	O75934	SPF27_HUMAN	Pre-mRNA-splicing factor SPF27
0.939114	0.845303	0.093811	18.0094	17.1918	16.9492	18.1853	18.5591	17.8739	18.5081	17.6322	18.2911	16.9302	16.1831	17.0018	17.7953	18.1068	16.3755	17.4927	17.8352	17.3943	16.5974	16.2984	16.4907	16.8658	18.1179	18.2245	17.4575	17.3908	17.258	16.8502	17.7894	17.6955	2.19692	0.0141835	0.939113	3.1379	2.62658	0.00169712	0.845303	3.60725	0.131286	0.847769	0.09381	0.338865	TRIM46	Q7Z4K8	Q7Z4K8	TRI46_HUMAN	Tripartite motif-containing protein 46
-0.832956	-0.672487	-0.160469	17.5351	18.4143	17.0546	16.5952	16.7985	16.9233	17.6108	17.5609	17.017	18.5986	17.7559	16.6833	16.8427	17.2687	16.1283	17.5216	17.5366	16.3149	17.7403	18.4243	17.7178	17.8002	17.2672	16.8035	16.6946	16.9873	16.6281	17.7694	16.9364	17.0969	2.2	0.0141884	-0.832958	-3.14128	1.63923	0.0168524	-0.672488	-2.51545	0.313345	0.668549	-0.16047	-0.713157	EHMT2	Q96KQ7	Q96KQ7	EHMT2_HUMAN	Histone-lysine N-methyltransferase EHMT2
-1.17901	-0.599098	-0.579914	18.5914	18.7766	17.9671	16.5624	17.5679	17.1327	18.0767	17.5497	18.8091	19.0712	19.0799	19.5965	18.7942	18.4791	15.8883	18.2289	18.3158	18.6182	19.0778	18.2891	18.7492	17.1508	18.3785	18.6338	18.0467	18.282	17.8798	18.7999	17.6208	18.2008	2.19721	0.014195	-1.17901	-3.13822	2.01467	0.00696267	-0.599098	-2.93703	0.890774	0.273011	-0.579914	-1.60252	UROD	P06132	P06132	DCUP_HUMAN	Uroporphyrinogen decarboxylase
-1.12533	-0.795475	-0.329859	19.6076	18.767	19.2813	17.3923	17.4414	18.0718	18.6334	18.0962	17.438	19.0403	19.122	19.749	18.7522	18.9849	16.2413	18.5516	18.9596	18.0599	19.032	18.9868	18.9703	17.3028	18.8641	19.3775	18.451	18.8319	18.3756	19.1729	18.0476	18.3775	2.20028	0.0141955	-1.12533	-3.14159	3.21392	0.000499612	-0.795474	-4.25011	0.406382	0.587817	-0.32986	-0.879211	CTPS1;CTPS2	P17812;Q9NRF8	P17812;Q9NRF8	PYRG1_HUMAN;PYRG2_HUMAN	CTP synthase 1
-0.3948	-0.848017	0.453217	20.7887	20.6189	20.8723	20.3787	19.9347	20.3735	20.1373	19.9227	20.8732	20.4095	20.9087	21.1797	20.2621	20.476	19.9341	19.7381	19.349	20.2254	20.938	20.5624	20.5287	20.5693	20.5032	20.8221	19.5278	19.8731	19.5282	20.7563	20.3615	19.9083	2.19393	0.0142282	-0.3948	-3.13462	3.75731	0.00015338	-0.848018	-4.85688	1.61937	0.0755305	0.453218	2.49272	ACAA2	P42765	P42765	THIM_HUMAN	3-ketoacyl-CoA thiolase, mitochondrial
1.55869	2.0736	-0.51491	16.5641	18.5058	17.5535	20.7642	19.8301	17.9017	19.4342	20.2327	20.2295	18.0264	18.2506	16.6553	19.8335	19.7548	17.4629	20.5022	20.5664	20.0896	18.9373	18.7226	19.1	20.7867	20.2568	19.7531	20.1633	20.0343	19.7259	18.0351	19.5938	20.1087	2.19502	0.0142308	1.55869	3.13581	4.9143	1.38889e-05	2.0736	6.22351	0.654262	0.405591	-0.51491	-1.27161	MSMO1	Q15800	Q15800	MSMO1_HUMAN	Methylsterol monooxygenase 1
-1.43615	-0.928766	-0.507383	19.7823	19.6228	20.3088	17.1192	19.0892	16.5202	19.4877	18.852	19.336	19.7144	19.9558	20.5711	19.5235	19.6149	16.9908	18.7224	18.3011	19.101	19.9456	19.4468	19.602	17.7916	19.4881	19.8866	18.5677	19.3649	18.858	19.8833	18.4471	18.9545	2.18987	0.0143341	-1.43615	-3.13016	4.04497	9.24855e-05	-0.928766	-5.18571	0.539637	0.484306	-0.507384	-1.09755	HTATSF1	O43719	O43719	HTSF1_HUMAN	17S U2 SnRNP complex component HTATSF1
1.01814	1.642	-0.623857	16.5547	16.2122	16.7438	17.6076	18.8735	16.5165	18.8612	16.7816	18.7711	16.4972	17.4194	16.524	17.5836	18.6262	17.7679	18.7617	16.4995	18.2956	16.7205	16.5703	16.5528	16.9755	16.3827	18.6249	19.0677	18.8836	18.6509	16.6439	17.662	18.2859	2.18828	0.014372	1.01814	3.12842	3.76238	0.000153535	1.642	4.86262	0.749693	0.344571	-0.623858	-1.40907	PPFIA3	O75145	O75145	LIPA3_HUMAN	Liprin-alpha-3
-0.529026	-1.4768	0.947777	23.3534	23.2653	23.5175	23.151	22.6488	23.1835	22.9004	22.4092	22.6904	23.8149	24.012	24.5284	23.1546	23.5012	23.141	21.7271	21.5095	22.0642	24.0355	23.6358	23.8965	23.3038	23.3689	23.8453	22.3447	22.6899	22.4326	23.7844	23.2553	22.3076	2.18663	0.0143847	-0.529027	-3.1266	5.75998	0	-1.4768	-7.31437	3.92747	0.0015	0.947777	5.05065	PARP1	P09874	P09874	PARP1_HUMAN	Poly [ADP-ribose] polymerase 1
0.458847	0.318388	0.140459	21.2213	21.1397	21.2575	21.2607	21.7213	21.9942	21.9553	21.5737	22.0077	21.3165	21.7874	21.932	21.6328	22.1703	22.0941	21.2038	21.3256	21.6613	21.3608	20.9927	21.0324	21.4925	21.7953	22.0087	21.5936	21.8746	21.7102	21.3378	21.7966	21.6562	2.18524	0.0144	0.458847	3.12508	1.4275	0.0281043	0.318388	2.2702	0.50347	0.509674	0.140459	1.0402	RAB18	Q9NP72	Q9NP72	RAB18_HUMAN	Ras-related protein Rab-18
-1.48773	-0.772318	-0.715412	19.328	19.4743	19.479	17.0289	18.6452	15.709	18.7568	19.0634	19.2037	19.7622	19.8283	20.0476	19.2729	19.2967	16.8015	18.079	18.9349	18.7036	19.6405	19.1568	19.4249	17.2375	19.2767	19.4837	18.6342	18.9941	18.821	19.5713	18.0836	18.799	2.18674	0.0144009	-1.48773	-3.12672	4.26292	7.07965e-05	-0.772318	-5.43921	0.809605	0.315196	-0.715412	-1.4925	EIF3M	Q7L2H7	Q7L2H7	EIF3M_HUMAN	Eukaryotic translation initiation factor 3 subunit M
0.490839	-0.287729	0.778568	21.1877	21.0721	21.5632	21.4814	21.1588	21.8518	21.5088	20.8612	21.4968	21.055	21.4321	21.8685	21.5969	21.6644	21.6506	20.8269	20.1756	21.19	20.9724	20.6335	20.6583	21.8428	21.6403	21.9734	20.4048	20.8109	20.5783	21.1603	21.6511	20.8726	2.18405	0.0144242	0.490838	3.12377	0.747622	0.154259	-0.287731	-1.40615	3.4465	0.00357447	0.778569	4.50785	SEPTIN11	Q9NVA2	Q9NVA2	SEP11_HUMAN	Septin-11
1.05741	1.64488	-0.587477	16.6015	16.3682	17.0195	16.6007	18.1677	17.5003	19.0236	19.1469	17.2383	17.0921	15.9586	16.0095	17.4875	18.833	16.1661	18.0594	17.832	17.9168	16.5938	17.2404	16.2998	17.6108	17.4684	18.8655	18.2588	18.6301	17.8815	16.5759	17.6333	18.2208	2.18301	0.0144457	1.05741	3.12263	5.0601	7.59013e-06	1.64488	6.40527	0.898675	0.269188	-0.587477	-1.61307	NRXN1	Q9ULB1	Q9ULB1	NRX1A_HUMAN	Neurexin-1
0.641596	0.406132	0.235464	19.736	19.692	19.9025	19.9573	20.7426	20.5905	20.708	19.8902	20.29	19.2587	19.8175	20.0291	19.0721	20.7801	20.2089	19.431	20.027	19.9082	19.8264	19.7035	19.7843	20.5534	20.6942	20.9253	20.3272	20.5435	20.2802	19.75	20.3916	20.1561	2.18315	0.0144619	0.641597	3.12278	1.86134	0.00996216	0.406133	2.76642	0.488106	0.521492	0.235465	1.01544	DCLK2	Q8N568	Q8N568	DCLK2_HUMAN	Serine/threonine-protein kinase DCLK2
[truncated: 3,538 more rows]

## Sheet: Secretome_after_imputation
Log2(D35/D20)	Log2(D50/D20)	Log2(D35/D50)	KOLF2_M_D20_Ctrl1	KOLF2_M_D20_Ctrl2	KOLF2_M_D20_Ctrl3	KOLF2_M_D35_Ctrl1	KOLF2_M_D35_Ctrl2	KOLF2_M_D35_Ctrl3	KOLF2_M_D50_Ctrl1	KOLF2_M_D50_Ctrl2	KOLF2_M_D50_Ctrl3	BIONi_M_D20_Ctrl1	BIONi_M_D20_Ctrl2	BIONi_M_D20_Ctrl3	BIONi_M_D35_Ctrl1	BIONi_M_D35_Ctrl2	BIONi_M_D35_Ctrl3	BIONi_M_D50_Ctrl1	BIONi_M_D50_Ctrl2	BIONi_M_D50_Ctrl3	HMGU1_M_D20_Ctrl1	HMGU1_M_D20_Ctrl2	HMGU1_M_D20_Ctrl3	HMGU1_M_D35_Ctrl1	HMGU1_M_D35_Ctrl2	HMGU1_M_D35_Ctrl3	HMGU1_M_D50_Ctrl1	HMGU1_M_D50_Ctrl2	HMGU1_M_D50_Ctrl3	D20	D35	D50	N: -Log Student's T-test p-value D35_D20	N: Student's T-test q-value D35_D20	N: Student's T-test Difference D35_D20	N: Student's T-test Test statistic D35_D20	N: -Log Student's T-test p-value D50_D20	N: Student's T-test q-value D50_D20	N: Student's T-test Difference D50_D20	N: Student's T-test Test statistic D50_D20	N: -Log Student's T-test p-value D35_D50	N: Student's T-test q-value D35_D50	N: Student's T-test Difference D35_D50	N: Student's T-test Test statistic D35_D50	T: Genes	T: Protein.Group	T: Protein.Ids	T: Protein.Names	T: First.Protein.Description
[truncated: 1,610 more rows]
