# Supplementary material for: Human dorsal forebrain organoids show differentiation-state-specific protein secretion
Source: iScience. 2025 Jun 19;28(7):112935. doi: 10.1016/j.isci.2025.112935 (PMC12270659; doi:10.1016/j.isci.2025.112935)
Supplement: Table S4. Excel file containing mass spectrometry data from DFO proteome and secretome comparison at D20, D35 and D50 [file mmc4.xlsx]

## Sheet: Info
Supplementary Table 4: Comparison of whole organoid proteome and secretome at day 20, 35, and 50 control dorsal forebrain organoids
1	Comparison of proteins found in proteome and secretome at D20
2	Comparison of proteins found in proteome and secretome at D35
3	Comparison of proteins found in proteome and secretome at D50
4	GO analysis of common proteins at D20
5	GO analysis of common proteins at D35
6	GO analysis of common proteins at D50

## Sheet: Protein_Expression_List_D20
Protein	Expression
TMA7	Proteome
NUDT10	Proteome
GATD3	Proteome
UBA6	Proteome
ESYT2	Proteome
SHTN1	Proteome
MEX3A	Proteome
ILVBL	Proteome
SH3PXD2B	Proteome
SH3PXD2A	Proteome
NBAS	Proteome
TARS3	Proteome
RAB19	Proteome
CNOT1	Proteome
MAP1LC3B	Proteome;Secretome
PGP	Proteome
RIMOC1	Proteome
ZNF316	Proteome
IGLON5	Proteome
TUBA1C	Proteome;Secretome
SMCHD1	Proteome
CASTOR2	Proteome
CCDC154	Proteome
UNC119B	Proteome
UNC119	Proteome
RTL8C	Proteome
MEIS3P2	Proteome
FAM171A2	Proteome
SNRPG	Proteome
MCRIP1	Proteome
NACA	Proteome
C11orf98	Proteome
SLC35A4	Proteome
AGPS	Proteome
KIF2A	Proteome
DDX39A	Proteome;Secretome
ACOT7	Proteome;Secretome
MYO1C	Proteome
AIP	Proteome
GTPBP1	Proteome
STXBP3	Proteome
ARVCF	Proteome
SMAP	Proteome
AP3B1	Proteome
APBB1	Proteome
NDUFS8	Proteome
PSMD11	Proteome
PSMD12	Proteome
PSMD9	Proteome
ATOX1	Proteome
GET1	Proteome
PGRMC1	Proteome
SUPT5H	Proteome
DFFA	Proteome
HIP1	Proteome
CLIC1	Proteome
EIF3F	Proteome
PDHX	Proteome
DCTN6	Proteome
WASL	Proteome
IPO5	Proteome;Secretome
SAP18	Proteome
EML1	Proteome
IGF2BP3	Proteome
IGF2BP1	Proteome;Secretome
DNM1L	Proteome
RTCA	Proteome
SYT1	Proteome
MANBA	Proteome
AGRN	Proteome;Secretome
MEIS1	Proteome
EXOC5	Proteome
NDUFA4	Proteome
PSMD14	Proteome
BIN1	Proteome
AMPH	Proteome
KPNA3	Proteome
STK25	Proteome
STK24	Proteome
CHL1	Proteome
SDCBP	Proteome
PITPNM1	Proteome
NOP56	Proteome
DDX3X	Proteome
DDX17	Proteome
PIR	Proteome
KPNA4	Proteome
PPP6C	Proteome
MAN2B1	Proteome
UBE2C	Proteome
PDXK	Proteome
SCD	Proteome
PLPP3	Proteome
ARID1A	Proteome
TXNDC9	Proteome
DPYSL4	Proteome
TRAFD1	Proteome
COX7A2L	Proteome
UBFD1	Proteome
COPE	Proteome
NCAN	Proteome;Secretome
EIF1AY	Proteome
EIF1AX	Proteome
AP3D1	Proteome
CCS	Proteome
DVL2	Proteome
TP53I11	Proteome
IMPA2	Proteome
CDIPT	Proteome
PDCD5	Proteome
PRMT5	Proteome
NHERF1	Proteome
TPP1	Proteome
TCERG1	Proteome
NDC80	Proteome
TNPO2	Proteome
TNPO1	Proteome
UNC13B	Proteome
PSMA7	Proteome
SCAMP3	Proteome
BCKDK	Proteome
TAX1BP3	Proteome
GIPC1	Proteome
LIN7A	Proteome
TIMM23	Proteome
HAT1	Proteome
UBE2L6	Proteome
CASK	Proteome
UQCRQ	Proteome
MYL12A	Proteome
HGS	Proteome
CLGN	Proteome
PPP1R12A	Proteome
HNRNPDL	Proteome
HNRNPD	Proteome;Secretome
HNRNPAB	Proteome;Secretome
XPO1	Proteome
ZNF609	Proteome
SPTBN2	Proteome
SPTB	Proteome
SPTBN1	Proteome;Secretome
SEC16A	Proteome
PLXNB2	Proteome
U2SURP	Proteome
KIF3B	Proteome
PFAS	Proteome;Secretome
NACAD	Proteome
DCLK1	Proteome
LSM1	Proteome
SCAMP1	Proteome
KPNA5	Proteome
KPNA1	Proteome
ARPC1A	Proteome;Secretome
ARPC2	Proteome
ARPC3	Proteome
BET1	Proteome
POLR1C	Proteome
TRIM24	Proteome
PGRMC2	Proteome
PFDN6	Proteome
GSTA4	Proteome
RER1	Proteome
SURF4	Proteome
MAPK13	Proteome
SPTLC1	Proteome
OGT	Proteome
PMM2	Proteome
HMGB3	Proteome;Secretome
PPM1G	Proteome
EIF3D	Proteome
EIF3H	Proteome
HDAC1	Proteome
NCAM2	Proteome
IPO8	Proteome
IPO7	Proteome
STX7	Proteome
SLC16A3	Proteome
ABCC4	Proteome
YKT6	Proteome
ARPC5	Proteome
PDPK1	Proteome
FABP7	Proteome;Secretome
DHX15	Proteome;Secretome
RNMT	Proteome
PLXNB1	Proteome
CYB5B	Proteome
PRPF4	Proteome
PHGDH	Proteome;Secretome
NDUFS4	Proteome
DYNC1LI2	Proteome
DYNC1LI1	Proteome
PSMD3	Proteome
RBFOX2	Proteome
PAPSS1	Proteome
ZW10	Proteome
SART1	Proteome
GPAA1	Proteome
SRGAP3	Proteome
SRGAP1	Proteome
AP5Z1	Proteome
HSPA12A	Proteome
PPIP5K2	Proteome
MAP3K7	Proteome
EEF1E1	Proteome
MSI1	Proteome
HNRNPR	Proteome;Secretome
PRPF3	Proteome
TXNL1	Proteome;Secretome
TPD52L2	Proteome
EMC8	Proteome
ERI3	Proteome
SYNJ1	Proteome
FIBP	Proteome
EIF4G3	Proteome
EIF4G1	Proteome
PPIH	Proteome
HTRA2	Proteome
AKR7A2	Proteome
EPB41L2	Proteome
EPB41L1	Proteome
DENR	Proteome
XPOT	Proteome
DNPH1	Proteome
DCX	Proteome
DCLK2	Proteome
TIMM44	Proteome
TRAPPC3	Proteome
CHMP2A	Proteome
NCK2	Proteome
NCK1	Proteome
TSPAN6	Proteome
PLRG1	Proteome
ZNF207	Proteome
NDUFB5	Proteome
NDUFB3	Proteome
NDUFA2	Proteome
GET3	Proteome
BUB3	Proteome
ACTN4	Proteome;Secretome
ACTN1	Proteome;Secretome
HTATSF1	Proteome
CYTH2	Proteome
AP1G1	Proteome
SYNGR1	Proteome
SYNGR3	Proteome
SGTA	Proteome
ENSA	Proteome
ARPP19	Proteome
SLC25A20	Proteome
NARS1	Proteome
MYO1B	Proteome
NUDT21	Proteome;Secretome
LANCL1	Proteome
STRN	Proteome
AKAP8	Proteome
SLC37A4	Proteome
IDH3B	Proteome
NRDC	Proteome
CALU	Proteome
AHCYL1	Proteome
NDUFS5	Proteome
PDE6D	Proteome
RAD21	Proteome
KALRN	Proteome
PRPSAP2	Proteome
PRPSAP1	Proteome
GNG7	Proteome
SMARCA5	Proteome;Secretome
SPAG9	Proteome
MAPK8IP3	Proteome
KIF5C	Proteome
KIF5B	Proteome
KIF5A	Proteome
MGRN1	Proteome
OPA1	Proteome
PIP5K1C	Proteome
KIF1B	Proteome
KIF1A	Proteome
KDM1A	Proteome
NME1	Proteome;Secretome
NME2	Proteome;Secretome
FADS1	Proteome
PPL	Proteome
GSDME	Proteome
ACSL4	Proteome
ACSL3	Proteome
SNX3	Proteome
SNX12	Proteome
OGA	Proteome
SYNCRIP	Proteome;Secretome
RANBP6	Proteome
NEMF	Proteome
GMDS	Proteome
NMT1	Proteome
PLOD3	Proteome
DIAPH1	Proteome
SELENOF	Proteome
SNAP91	Proteome
PICALM	Proteome
EXOC3	Proteome
PLIN3	Proteome
KPNA6	Proteome
UGDH	Proteome;Secretome
CTNND1	Proteome;Secretome
EIF1	Proteome
SNX2	Proteome
SNX1	Proteome
DPM1	Proteome
USO1	Proteome
TOM1	Proteome
H2BC12	Proteome;Secretome
CCDC22	Proteome
PQBP1	Proteome
TIMM17B	Proteome
PRAF2	Proteome
DKC1	Proteome
EIF5B	Proteome
EDF1	Proteome
DNAJA2	Proteome
BRD4	Proteome
BRD3	Proteome
CUTA	Proteome;Secretome
TBL1X	Proteome
PFDN1	Proteome
PPP1R11	Proteome
NBN	Proteome
ABCB7	Proteome
KIF21B	Proteome
KIF21A	Proteome
SRGAP2	Proteome
PLXNA2	Proteome
PLXNA1	Proteome
IGSF3	Proteome
DNAJC6	Proteome
WDR1	Proteome
ATP9A	Proteome
ROCK2	Proteome
ROCK1	Proteome
CLASP2	Proteome
CLASP1	Proteome
CPNE3	Proteome
CPNE2	Proteome
PPFIA3	Proteome
HIP1R	Proteome
RNF40	Proteome
RNF20	Proteome
ZC3H11A	Proteome
CLUH	Proteome
CAND2	Proteome
CAND1	Proteome;Secretome
KDM4A	Proteome
DNAJC13	Proteome
CNOT3	Proteome
ANKRD17	Proteome
ANKHD1	Proteome
DNAJB6	Proteome
DNAJB2	Proteome
GGCT	Proteome
NDUFS7	Proteome
NDUFS2	Proteome
ZPR1	Proteome
USP12	Proteome
NIPSNAP2	Proteome
PPFIA2	Proteome
PDCD6	Proteome
TBCA	Proteome
ATP6V1G1	Proteome
VPS4B	Proteome
VPS4A	Proteome
MPDU1	Proteome
MACROH2A1	Proteome;Secretome
SH3BGRL	Proteome
FLNB	Proteome
FLNA	Proteome;Secretome
NDUFS6	Proteome
PEX14	Proteome
TRIM3	Proteome
CS	Proteome
SPAG7	Proteome
SEC22B	Proteome
PRPF40A	Proteome
MTX2	Proteome
VPS26A	Proteome
NDUFB1	Proteome
PMPCB	Proteome
PSIP1	Proteome
HDGF	Proteome
ERLIN1	Proteome
GPC4	Proteome
NDUFS3	Proteome
SRSF10	Proteome
CLN5	Proteome
ECI2	Proteome
KHDRBS1	Proteome
BANF1	Proteome
SF3B1	Proteome;Secretome
CSDE1	Proteome
PRKRA	Proteome
NPM3	Proteome
LYPLA1	Proteome
SERPINB7	Proteome;Secretome
SNRNP200	Proteome;Secretome
TIPRL	Proteome
PPM1B	Proteome
NUP155	Proteome
RP2	Proteome
WDHD1	Proteome
CRTAP	Proteome
SLC25A12	Proteome
PALM	Proteome
ATP6AP2	Proteome;Secretome
RNASEH2A	Proteome
EIF3G	Proteome;Secretome
EIF3J	Proteome
PSMD10	Proteome
ZMPSTE24	Proteome
IDH1	Proteome;Secretome
ATRN	Proteome
RBBP9	Proteome
STAM2	Proteome
STAM	Proteome
PAK3	Proteome
PAK1	Proteome
PAK2	Proteome
ARL6IP5	Proteome
BCAS2	Proteome
DCTN3	Proteome
DNAJC8	Proteome
SMNDC1	Proteome
ATP5PD	Proteome
FLOT1	Proteome
TRIO	Proteome
ATP5MG	Proteome
MPDZ	Proteome
CPD	Proteome
GLRX3	Proteome;Secretome
RSL1D1	Proteome
CLPX	Proteome
SCGN	Proteome
TM7SF2	Proteome
SNCG	Proteome
CIAO1	Proteome
SRP72	Proteome
DDAH1	Proteome
RECQL5	Proteome
URI1	Proteome
MTA2	Proteome
MTA1	Proteome
ACTL6B	Proteome
ACTL6A	Proteome
TPPP	Proteome
KBTBD11	Proteome
TOMM70	Proteome
NFASC	Proteome
UFL1	Proteome
SORBS2	Proteome
UBXN7	Proteome
PLPBP	Proteome
ERLIN2	Proteome
PRPF6	Proteome
GLS	Proteome
MTCL2	Proteome
WDR47	Proteome
AP2A2	Proteome
AP2A1	Proteome
SEC31A	Proteome
CLSTN1	Proteome;Secretome
HEXIM1	Proteome
DIRAS1	Proteome
YIF1A	Proteome
UBR5	Proteome
SCAF4	Proteome
MFN2	Proteome
UBE4B	Proteome
ZFPL1	Proteome
ELP1	Proteome
GABARAP	Proteome
NDUFA3	Proteome
NDUFB4	Proteome
NDUFB8	Proteome
NDUFA7	Proteome
RTN3	Proteome
LETM1	Proteome
ZRANB2	Proteome
SNX4	Proteome
LUC7L3	Proteome
KIF4A	Proteome
KIF3A	Proteome
SBF1	Proteome
VAPB	Proteome
VAPA	Proteome
SNAPIN	Proteome
MPZL1	Proteome
NDUFC2	Proteome
NDUFA10	Proteome
FKBP9	Proteome
CELF2	Proteome
CELF1	Proteome
PGLS	Proteome;Secretome
SMC2	Proteome
ATG7	Proteome
TACC2	Proteome
LYPLA2	Proteome
PGM3	Proteome
CD2BP2	Proteome
SVIL	Proteome
AHSA1	Proteome
PSMG1	Proteome
SGPL1	Proteome
H6PD	Proteome
SEC24A	Proteome
SEC24B	Proteome
ADGRL2	Proteome
MPC2	Proteome
ETHE1	Proteome
STAMBP	Proteome
CPSF4	Proteome
ASMTL	Proteome
CDS2	Proteome
RAB3D	Proteome
RAB3A	Proteome
RAB13	Proteome
RAB3B	Proteome
SNAP29	Proteome
OXSR1	Proteome;Secretome
GGPS1	Proteome
HSPA4L	Proteome
HSPA4	Proteome;Secretome
PTBP1	Proteome;Secretome
STARD3NL	Proteome
LSM8	Proteome;Secretome
WIZ	Proteome
STAU1	Proteome
MAP4K4	Proteome
CRYZL1	Proteome
AIFM1	Proteome
BPNT1	Proteome
FADS2	Proteome
DDAH2	Proteome;Secretome
ABHD16A	Proteome
TXNDC12	Proteome
MBD3	Proteome
NUDT3	Proteome
NDUFB10	Proteome
CLPTM1	Proteome
TOMM40	Proteome
PEX11B	Proteome
PAK4	Proteome
NSD2	Proteome
CYB5A	Proteome
LDHA	Proteome;Secretome
GLUD1	Proteome
DHFR	Proteome
CYB5R3	Proteome
GSR	Proteome;Secretome
MT-CO1	Proteome
MT-CO2	Proteome;Secretome
SOD1	Proteome;Secretome
PNP	Proteome;Secretome
HPRT1	Proteome;Secretome
GOT2	Proteome;Secretome
PGK1	Proteome;Secretome
AK1	Proteome
ADA	Proteome
MT-ATP6	Proteome
CA2	Proteome
KNG1	Proteome;Secretome
NRAS	Proteome
HRAS	Proteome
KRAS	Proteome
PDYN	Proteome
INS	Proteome;Secretome
HLA-B	Proteome
HLA-A	Proteome
HBB	Proteome;Secretome
KRT14	Proteome;Secretome
KRT10	Proteome;Secretome
KRT13	Proteome;Secretome
KRT6A	Proteome;Secretome
KRT1	Proteome;Secretome
KRT3	Proteome;Secretome
KRT2	Proteome;Secretome
KRT5	Proteome;Secretome
LMNA	Proteome
FN1	Proteome;Secretome
AHSG	Proteome
ALB	Proteome;Secretome
TFRC	Proteome;Secretome
TF	Proteome;Secretome
LTF	Proteome;Secretome
HPX	Proteome;Secretome
FTL	Proteome
FTH1	Proteome
MT-ND2	Proteome
MT-ND4	Proteome
MT-ND5	Proteome
MT-ND6	Proteome
CAT	Proteome;Secretome
BRAF	Proteome
GBA1	Proteome
FUCA1	Proteome
ALDOA	Proteome;Secretome
CSTB	Proteome
ANXA1	Proteome
SOD2	Proteome
OAT	Proteome
THY1	Proteome
TUBB4A	Proteome
TUBB	Proteome;Secretome
TUBB3	Proteome;Secretome
GAPDH	Proteome;Secretome
CAPNS1	Proteome
HSPB1	Proteome;Secretome
TYMS	Proteome
RPN1	Proteome;Secretome
RPN2	Proteome
GNAI2	Proteome
GNAI1	Proteome
ATP1A1	Proteome
ATP12A	Proteome
ATP1B1	Proteome
APP	Proteome;Secretome
ALDH2	Proteome
ALDH1B1	Proteome
HMGN1	Proteome
SLC25A5	Proteome
SLC25A4	Proteome
PCCA	Proteome
PCCB	Proteome
ALPL	Proteome
EIF2S1	Proteome
HMGN2	Proteome
RPLP1	Proteome;Secretome
RPLP2	Proteome;Secretome
RPLP0	Proteome;Secretome
FABP3	Proteome
SSB	Proteome;Secretome
ITGB1	Proteome
PRKCB	Proteome
PRKCA	Proteome
KRT18	Proteome
KRT8	Proteome
DES	Proteome
KRT4	Proteome;Secretome
UROD	Proteome
FYN	Proteome
GSN	Proteome;Secretome
RB1	Proteome
PTMA	Proteome;Secretome
CDK1	Proteome
ATP5F1B	Proteome;Secretome
EIF4E	Proteome;Secretome
CKM	Proteome
CKB	Proteome;Secretome
ENO1	Proteome;Secretome
PYGL	Proteome
PYGB	Proteome
GPI	Proteome;Secretome
NPM1	Proteome;Secretome
TPM3	Proteome
TPM1	Proteome
TPM2	Proteome;Secretome
ITGAV	Proteome
HEXA	Proteome
EPHX1	Proteome
DBI	Proteome
LDHB	Proteome;Secretome
NEFL	Proteome
INA	Proteome
NEFM	Proteome
GPX1	Proteome
PGK2	Proteome
P4HB	Proteome;Secretome
H1-0	Proteome
ACYP1	Proteome
CRYGD	Proteome
CTSD	Proteome;Secretome
ANXA2	Proteome;Secretome
CAPN1	Proteome
CA3	Proteome
PSAP	Proteome;Secretome
HEXB	Proteome
PFN1	Proteome;Secretome
BPGM	Proteome
APRT	Proteome
EPRS1	Proteome
CTSB	Proteome
HSP90AA1	Proteome;Secretome
GALT	Proteome
HNRNPC	Proteome;Secretome
UQCRH	Proteome
FH	Proteome
IGF1R	Proteome
ANXA6	Proteome;Secretome
RHOC	Proteome
RHOA	Proteome
SLC3A2	Proteome
PFKM	Proteome
PFKL	Proteome
HSP90AB1	Proteome;Secretome
ASNS	Proteome
SYP	Proteome
HMBS	Proteome
PDHA1	Proteome
CYC1	Proteome
SNRPB2	Proteome
SNRPA	Proteome
SNRNP70	Proteome;Secretome
VIM	Proteome;Secretome
PRPH	Proteome;Secretome
RPS17	Proteome
KRT19	Proteome
KRT7	Proteome
GNAI3	Proteome
ANXA5	Proteome
KRT16	Proteome;Secretome
RPSA	Proteome;Secretome
CD63	Proteome
MRPL3	Proteome
ENO2	Proteome;Secretome
ACAA1	Proteome
SRP19	Proteome
GSTP1	Proteome;Secretome
SNRPC	Proteome;Secretome
QDPR	Proteome;Secretome
HMGB1	Proteome
RBP1	Proteome
GNAO1	Proteome
SPARC	Proteome;Secretome
GSTM1	Proteome
CLTA	Proteome
CLTB	Proteome
CNP	Proteome
DLD	Proteome
HNRNPA1	Proteome;Secretome
SNRPA1	Proteome;Secretome
COX6C	Proteome
PARP1	Proteome;Secretome
UCHL1	Proteome
LTA4H	Proteome;Secretome
ALDOC	Proteome
H2AZ1	Proteome
H2AC11	Proteome;Secretome
DERPC	Proteome
DHRS4	Proteome
POTEI	Proteome
ACTA1	Proteome;Secretome
ACTB	Proteome;Secretome
HSPA1A	Proteome;Secretome
CALM1	Proteome;Secretome
RAP2A	Proteome
RO60	Proteome;Secretome
GAA	Proteome
H1-4	Proteome
H1-2	Proteome;Secretome
DLAT	Proteome
PTPRF	Proteome
PTPRD	Proteome
TXN	Proteome;Secretome
COX5B	Proteome
CTSA	Proteome
MGST1	Proteome
MAPT	Proteome
PRKAR1A	Proteome;Secretome
UROS	Proteome
ESD	Proteome
HSPD1	Proteome;Secretome
CLU	Proteome;Secretome
HSPA5	Proteome;Secretome
HSPA1L	Proteome;Secretome
LAMC1	Proteome;Secretome
ACP2	Proteome
MAP2	Proteome;Secretome
HSPA8	Proteome;Secretome
HSPA2	Proteome;Secretome
SLC2A1	Proteome
SLC2A3	Proteome
EPB41	Proteome
UMPS	Proteome
PDHB	Proteome
DBT	Proteome
RALA	Proteome
RALB	Proteome
BCR	Proteome
ABR	Proteome
LAMP1	Proteome
ACADM	Proteome
TOP1	Proteome
G6PD	Proteome
UBL4A	Proteome
PC	Proteome
DMD	Proteome
MTHFD1	Proteome
IGF2R	Proteome
ADH5	Proteome;Secretome
PRPS1	Proteome
PABPC1	Proteome;Secretome
PCNA	Proteome
HARS1	Proteome
COL6A1	Proteome;Secretome
SLC25A6	Proteome
F5	Proteome;Secretome
IMPDH2	Proteome
IMPDH1	Proteome
TPR	Proteome
ANXA3	Proteome
CKMT1A	Proteome
SRC	Proteome
PEPD	Proteome;Secretome
XRCC6	Proteome
XRCC5	Proteome;Secretome
UNG	Proteome
COX4I1	Proteome
LAMP2	Proteome;Secretome
RNH1	Proteome
NCAM1	Proteome
VCAN	Proteome;Secretome
ATP1A3	Proteome
ATP1A2	Proteome
EEF2	Proteome;Secretome
PDIA4	Proteome
P4HA1	Proteome
TPT1	Proteome;Secretome
ALAD	Proteome
PLS3	Proteome
APEH	Proteome
ETFA	Proteome
GYS1	Proteome
PRKAR2A	Proteome
ENO3	Proteome;Secretome
GTF2F2	Proteome
CD59	Proteome
MIF	Proteome;Secretome
CD99	Proteome
PRKCSH	Proteome
FDPS	Proteome;Secretome
COX7A2	Proteome
ATP1B2	Proteome
AKR1A1	Proteome
PKM	Proteome;Secretome
PKLR	Proteome;Secretome
ACYP2	Proteome
HSP90B1	Proteome;Secretome
CCNB1	Proteome
MYL6B	Proteome
MYL6	Proteome
SNRPB	Proteome;Secretome
IDE	Proteome
HNRNPL	Proteome;Secretome
DARS1	Proteome
JUP	Proteome;Secretome
CTNNB1	Proteome;Secretome
UQCRB	Proteome
GLUL	Proteome
AKR1B1	Proteome;Secretome
GSPT1	Proteome
EZR	Proteome;Secretome
UCHL3	Proteome
GNS	Proteome
ARSB	Proteome
RPS2	Proteome
CHN1	Proteome
RPA2	Proteome
NQO2	Proteome
CBR1	Proteome
CREB1	Proteome
GLB1	Proteome
PPP3CB	Proteome
PPP3CA	Proteome
H1-5	Proteome
H1-3	Proteome
POR	Proteome
ATP2A2	Proteome
CPE	Proteome;Secretome
STMN1	Proteome;Secretome
YBX1	Proteome
NAGA	Proteome
HMGA1	Proteome
TMEM11	Proteome
GOT1	Proteome
ITGA2	Proteome
UBTF	Proteome
NDUFB7	Proteome
SYN1	Proteome
PRKACA	Proteome
CAPN2	Proteome
GAP43	Proteome
CTPS1	Proteome
DDX5	Proteome
GM2A	Proteome
PSMC3	Proteome
TCP1	Proteome
PTPN1	Proteome
IGFBP2	Proteome;Secretome
RPL35A	Proteome
ARF4	Proteome
RPL7	Proteome
VCL	Proteome;Secretome
PTPRA	Proteome
SON	Proteome
NELFE	Proteome
RPL17	Proteome
PGAM1	Proteome;Secretome
RCC1	Proteome
SDC1	Proteome
LIG1	Proteome
XRCC1	Proteome
PAM	Proteome;Secretome
CDH2	Proteome;Secretome
GNAZ	Proteome
GNA11	Proteome
PLCG1	Proteome
NCL	Proteome;Secretome
HK1	Proteome
POLR2C	Proteome
POLR2E	Proteome
NDUFV2	Proteome
ERCC3	Proteome
EIF2AK2	Proteome
SRM	Proteome
CSNK2A2	Proteome
ATP2B1	Proteome
EIF2S2	Proteome
ANXA7	Proteome
POU3F3	Proteome
BTF3	Proteome
RAB4A	Proteome
RAB5A	Proteome
RAB6A	Proteome
PSMB1	Proteome;Secretome
M6PR	Proteome
COX5A	Proteome
LMNB1	Proteome;Secretome
RASA1	Proteome
PTMS	Proteome;Secretome
CDK11B	Proteome
GSTM3	Proteome
GSTM2	Proteome
ATP6V1B2	Proteome
ATP6V1C1	Proteome
CSRP1	Proteome
MAOA	Proteome
ACO1	Proteome
MDK	Proteome
VDAC1	Proteome;Secretome
SDHB	Proteome
BCKDHB	Proteome
COMT	Proteome
MMUT	Proteome
OSBP	Proteome
PCMT1	Proteome
FBL	Proteome
RPS4Y1	Proteome
RPS4X	Proteome;Secretome
GART	Proteome
PAICS	Proteome;Secretome
SCP2	Proteome
UBA1	Proteome
HNRNPA2B1	Proteome;Secretome
CALB2	Proteome
CBL	Proteome
PRKACB	Proteome
UQCRC2	Proteome
FBLN1	Proteome;Secretome
TCEA1	Proteome
ITGA6	Proteome
SFPQ	Proteome
NONO	Proteome;Secretome
TUBG1	Proteome
PPIB	Proteome;Secretome
ME2	Proteome
GLDC	Proteome
WARS1	Proteome
RPS3	Proteome
GCSH	Proteome
PTPRZ1	Proteome;Secretome
AHCY	Proteome
CFL1	Proteome;Secretome
EIF4B	Proteome
ATP2B4	Proteome
CPT2	Proteome
DTYMK	Proteome
RRM1	Proteome
COX7B	Proteome
EEF1B2	Proteome
ATP5PB	Proteome
ACP1	Proteome
ACAT1	Proteome
TNC	Proteome
MYL9	Proteome
POLR2A	Proteome
CDK2	Proteome
GRK2	Proteome
MCM3	Proteome;Secretome
NFYB	Proteome
MPST	Proteome
LAMA1	Proteome;Secretome
RPS12	Proteome;Secretome
YY1	Proteome
DNAJB1	Proteome
ATP5F1A	Proteome
PSMA1	Proteome;Secretome
PSMA2	Proteome;Secretome
PSMA3	Proteome
PSMA4	Proteome;Secretome
MSN	Proteome
DDX6	Proteome
CTNNA2	Proteome
CTNNA1	Proteome
DNMT1	Proteome
U2AF2	Proteome;Secretome
RPL13	Proteome
ELAVL4	Proteome
ELAVL2	Proteome
ELAVL1	Proteome
ELAVL3	Proteome
IVD	Proteome
S100A4	Proteome
HMGB2	Proteome
TARS1	Proteome
VARS1	Proteome
EEF1G	Proteome;Secretome
FKBP2	Proteome
CNTFR	Proteome
AK4	Proteome
YWHAQ	Proteome;Secretome
SFN	Proteome;Secretome
YWHAB	Proteome;Secretome
MAPK3	Proteome
MAPK1	Proteome;Secretome
MARK3	Proteome
MARK2	Proteome
MARK1	Proteome
ATP6V0C	Proteome
CALML3	Proteome
CERS1	Proteome
RPL10	Proteome
RPA1	Proteome
APEX1	Proteome;Secretome
DCK	Proteome
CAD	Proteome
CALR	Proteome;Secretome
MAP4	Proteome
CANX	Proteome;Secretome
PSMA5	Proteome;Secretome
PSMB4	Proteome
PSMB6	Proteome;Secretome
PSMB5	Proteome
ABCD3	Proteome
NDUFS1	Proteome
POLD1	Proteome
GABRB3	Proteome
GCA	Proteome
LAP3	Proteome
TPP2	Proteome
IMPA1	Proteome;Secretome
EPHA2	Proteome
EPHA3	Proteome
EPHB2	Proteome
EPHB1	Proteome
MPG	Proteome
CRABP2	Proteome
CRABP1	Proteome
TKT	Proteome;Secretome
EEF1D	Proteome
MARCKS	Proteome
ALDH4A1	Proteome
ERP29	Proteome;Secretome
PRDX6	Proteome;Secretome
BLVRB	Proteome;Secretome
PRDX5	Proteome;Secretome
DDT	Proteome
PRDX3	Proteome;Secretome
ATP5F1D	Proteome
RPL12	Proteome;Secretome
ECHS1	Proteome
CMPK1	Proteome
PEBP1	Proteome;Secretome
PDIA3	Proteome;Secretome
PPP2R1A	Proteome
PPIF	Proteome
HMOX2	Proteome
ADSS2	Proteome
LRPAP1	Proteome
TSPO	Proteome
ADSL	Proteome
CLIP1	Proteome
SRI	Proteome
POLR2B	Proteome
SDHA	Proteome
CORO1A	Proteome
GDI1	Proteome;Secretome
MAT2A	Proteome
MAT1A	Proteome
PRKAR2B	Proteome
CPS1	Proteome
RRM2	Proteome
TIA1	Proteome
DNAJA1	Proteome
AKT1	Proteome
UQCRC1	Proteome
HIBADH	Proteome
ATIC	Proteome
HNRNPH3	Proteome;Secretome
HNRNPH1	Proteome
HNRNPF	Proteome;Secretome
STIP1	Proteome;Secretome
L1CAM	Proteome;Secretome
PRDX2	Proteome;Secretome
PRDX1	Proteome
ARRB2	Proteome
ARRB1	Proteome
DCTD	Proteome
PYCR1	Proteome
DSG3	Proteome
CTH	Proteome
RPL9	Proteome
ACSL1	Proteome
CSTF2	Proteome
DUT	Proteome
CKS2	Proteome
MCM4	Proteome
MCM5	Proteome
MCM7	Proteome
SHMT1	Proteome
SHMT2	Proteome
GABRA3	Proteome
EPHX2	Proteome
MPI	Proteome
GPC1	Proteome;Secretome
PFN2	Proteome
PHB1	Proteome
SERPINB6	Proteome
RDX	Proteome
RPA3	Proteome;Secretome
RFC4	Proteome
RFC2	Proteome
RFC1	Proteome
RPL22	Proteome
GTF2F1	Proteome
CBS	Proteome
KRT9	Proteome;Secretome
AGL	Proteome
MYH9	Proteome;Secretome
MYH10	Proteome;Secretome
MYH14	Proteome
GOLGA4	Proteome
COPB2	Proteome
SOAT1	Proteome
ADD1	Proteome
ADD2	Proteome
BSG	Proteome
FUS	Proteome
NUP214	Proteome
DEK	Proteome
SOX5	Proteome
GLRX	Proteome
PPM1A	Proteome
PSMC2	Proteome
ARL2	Proteome
ARL3	Proteome
MAP2K2	Proteome
MAP2K1	Proteome;Secretome
ATP5F1C	Proteome
ATP6V1E1	Proteome
CPOX	Proteome
RPL4	Proteome
NUDT1	Proteome
LONP1	Proteome
PGM1	Proteome
PPP1CC	Proteome
PPP1CA	Proteome
TGFBR1	Proteome
GNL1	Proteome
DLST	Proteome
GPX4	Proteome
SRP14	Proteome;Secretome
NUP62	Proteome
HPCAL1	Proteome;Secretome
FDFT1	Proteome
TAGLN2	Proteome;Secretome
TALDO1	Proteome
SNCA	Proteome
ETFB	Proteome
RBMX	Proteome;Secretome
ATP6V1A	Proteome
HSPA9	Proteome
EIF4A3	Proteome
EIF4A1	Proteome;Secretome
RPS19	Proteome
RPL3	Proteome
DDOST	Proteome
ANP32A	Proteome;Secretome
FEN1	Proteome
CAPG	Proteome
CAP2	Proteome
CAP1	Proteome;Secretome
TXLNA	Proteome
CCT6A	Proteome
PBX1	Proteome
PBX2	Proteome
PBX3	Proteome
RPL13A	Proteome
ARL1	Proteome
PEX19	Proteome
MDH1	Proteome;Secretome
MDH2	Proteome;Secretome
RFC5	Proteome
RFC3	Proteome
HADHA	Proteome
EIF2S3	Proteome
CETN2	Proteome
CD200	Proteome
BUD31	Proteome
SOX3	Proteome
SOX2	Proteome
NAA10	Proteome
PPP1R2	Proteome
CSK	Proteome
GARS1	Proteome
IARS1	Proteome
PRKCI	Proteome
ACTR1B	Proteome
ACTR1A	Proteome
ECI1	Proteome
TMPO	Proteome;Secretome
STAT1	Proteome
MTREX	Proteome
MTOR	Proteome
PI4KA	Proteome
CASP3	Proteome
RPS27	Proteome
LRPPRC	Proteome;Secretome
ACAA2	Proteome
RPL35	Proteome
PRCP	Proteome;Secretome
SLC1A3	Proteome
SLC1A4	Proteome
PAFAH1B1	Proteome
MCAM	Proteome
DCC	Proteome;Secretome
CRAT	Proteome
MATR3	Proteome
MSH2	Proteome
GPD2	Proteome
SSR1	Proteome
RANBP1	Proteome
NAMPT	Proteome
PSMC4	Proteome
PSMC1	Proteome
TSFM	Proteome
VDAC2	Proteome
CBX5	Proteome
CBX3	Proteome
USP5	Proteome;Secretome
MAPK8	Proteome
MAPK10	Proteome
MAP2K4	Proteome
RANGAP1	Proteome
RECQL	Proteome
CRK	Proteome
CRKL	Proteome
BAG6	Proteome
NSF	Proteome
CDKN1B	Proteome
NOTCH1	Proteome
BRCC3	Proteome
RPL27A	Proteome
RPL5	Proteome
RPL21	Proteome
RPL28	Proteome
RPS9	Proteome
RPS5	Proteome
RPS10	Proteome;Secretome
MAP1B	Proteome;Secretome
MAP1A	Proteome
GNPDA1	Proteome;Secretome
NEDD4	Proteome
IQGAP1	Proteome
GYG1	Proteome
STT3A	Proteome
RABIF	Proteome
CAPZA2	Proteome
CAPZA1	Proteome;Secretome
CAPZB	Proteome
QARS1	Proteome
RPL29	Proteome
ID4	Proteome
UQCRFS1	Proteome
ATP5PO	Proteome
LIMS1	Proteome
PREP	Proteome
PIP4K2A	Proteome
ARCN1	Proteome
LSS	Proteome
GCLC	Proteome
PCP4	Proteome
PSMD8	Proteome
PRRC2A	Proteome
GSS	Proteome
CCT5	Proteome
PTDSS1	Proteome
NES	Proteome;Secretome
HSPA13	Proteome;Secretome
CSNK1A1	Proteome
IDH2	Proteome;Secretome
PITPNB	Proteome
PITPNA	Proteome
POLD2	Proteome
MARCKSL1	Proteome
CAMLG	Proteome
ALDH9A1	Proteome
RPL34	Proteome
LMAN1	Proteome
NASP	Proteome
FASN	Proteome;Secretome
POU3F4	Proteome
FNTA	Proteome
FNTB	Proteome
CCT3	Proteome
MRPL19	Proteome
TUFM	Proteome
ALDH7A1	Proteome
CDC34	Proteome
SRP9	Proteome;Secretome
UBE2A	Proteome
PCYT1A	Proteome
AARS1	Proteome
CARS1	Proteome
SARS1	Proteome;Secretome
PRIM1	Proteome
PRIM2	Proteome
CSNK1E	Proteome
PSMB3	Proteome;Secretome
PSMB2	Proteome;Secretome
MCM2	Proteome
ACADVL	Proteome
YLPM1	Proteome
TMED10	Proteome
RBM25	Proteome
NUMB	Proteome
HINT1	Proteome
RANBP2	Proteome
TSC2	Proteome
NDUFV1	Proteome
GSK3A	Proteome
GSK3B	Proteome
NT5C2	Proteome
SEPHS1	Proteome
GMPS	Proteome
LIG3	Proteome
MRE11	Proteome
GNAQ	Proteome
GNG4	Proteome
IDH3A	Proteome
CRIP1	Proteome
PPOX	Proteome
GDI2	Proteome;Secretome
EMD	Proteome
CPT1A	Proteome
SERPINB9	Proteome
SERPINH1	Proteome;Secretome
ST13	Proteome;Secretome
VASP	Proteome
DNM2	Proteome
DNM1	Proteome
METAP2	Proteome
NUDT2	Proteome
KNTC1	Proteome
RASSF2	Proteome
CDK9	Proteome
LRBA	Proteome
BCAM	Proteome
PPT1	Proteome
RPL14	Proteome
CCT8	Proteome;Secretome
CCT4	Proteome;Secretome
PAPOLA	Proteome
FXR1	Proteome
FMR1	Proteome
FXR2	Proteome
RAB5C	Proteome
RAB7A	Proteome
RAB9A	Proteome
RAB10	Proteome;Secretome
PLCD1	Proteome
DAP3	Proteome
DUSP3	Proteome
NOVA1	Proteome
SMARCA4	Proteome
IDH3G	Proteome
GALK1	Proteome
SSR4	Proteome
BCAP31	Proteome
MECP2	Proteome
HCFC1	Proteome
ALDH3A2	Proteome
ALDH5A1	Proteome
HSD17B4	Proteome
PSMD7	Proteome
UBE2D1	Proteome
GPM6A	Proteome
SUOX	Proteome
STAT5B	Proteome
USP11	Proteome
CLCN3	Proteome
RPS6KA3	Proteome
RPS6KA2	Proteome
RPS6KA1	Proteome
MAST1	Proteome
UBE2E1	Proteome
NDUFA8	Proteome
HNRNPA3	Proteome
PGD	Proteome;Secretome
HNRNPM	Proteome;Secretome
KPNA2	Proteome
NCBP2	Proteome
RAP1GDS1	Proteome
POLR2H	Proteome
POLR2J	Proteome
MAP2K6	Proteome
ARHGDIA	Proteome
AGFG1	Proteome
GTF2A1	Proteome
GTF2A2	Proteome
MSH6	Proteome;Secretome
KIF11	Proteome
RBM5	Proteome
RBM10	Proteome
RIDA	Proteome
SMS	Proteome
HK2	Proteome
MRPL12	Proteome
THOP1	Proteome
AKR1C2	Proteome
HMGA2	Proteome
CRIP2	Proteome
NUP98	Proteome
BLVRA	Proteome
SLC25A1	Proteome
PPP5C	Proteome;Secretome
ARFIP2	Proteome
ARFIP1	Proteome
NUBP1	Proteome
ACLY	Proteome
METAP1	Proteome
SUCLG1	Proteome
MVD	Proteome
RABGGTB	Proteome
COPB1	Proteome
COPA	Proteome
CTSC	Proteome;Secretome
AP3M2	Proteome
AP3M1	Proteome
AP2S1	Proteome
HCCS	Proteome
SLC16A1	Proteome
IST1	Proteome
SEC24C	Proteome;Secretome
SUB1	Proteome
CLNS1A	Proteome
RARS1	Proteome
CACNB3	Proteome
YARS1	Proteome
USP14	Proteome;Secretome
PRKAG1	Proteome
BCAT1	Proteome
ATP1B3	Proteome
RAD23A	Proteome
RAD23B	Proteome;Secretome
EPHA4	Proteome;Secretome
GALC	Proteome
AK2	Proteome
GAS1	Proteome
ALDH18A1	Proteome
NAPA	Proteome
EIF5	Proteome
SLC12A2	Proteome
PSMD4	Proteome
DRG2	Proteome
DRG1	Proteome
CSE1L	Proteome
TMBIM6	Proteome
VCP	Proteome;Secretome
HADHB	Proteome
MANF	Proteome
MTTP	Proteome
AFDN	Proteome
NAP1L1	Proteome
CASP6	Proteome
ADK	Proteome
ADAR	Proteome
CDH4	Proteome
CDH11	Proteome;Secretome
TPD52	Proteome
SEC13	Proteome
SNU13	Proteome
NPEPPS	Proteome;Secretome
GFER	Proteome
HNRNPH2	Proteome
OXCT1	Proteome
SUMO2	Proteome
EIF3B	Proteome
ATP5MF	Proteome
NDUFV3	Proteome
MARS1	Proteome
MAZ	Proteome
AP1S2	Proteome
AP1S1	Proteome
ATP5F1E	Proteome
ATP5ME	Proteome
EIF6	Proteome
CTBP2	Proteome
CTBP1	Proteome
NDUFA6	Proteome
HSD17B7	Proteome
BCAR1	Proteome
TMEM33	Proteome
SYNJ2BP	Proteome
GEMIN4	Proteome
PCBP3	Proteome
PCBP1	Proteome
PCBP2	Proteome
PCBP4	Proteome
CORO7	Proteome
NUP107	Proteome
EEFSEC	Proteome
EPPK1	Proteome
MTPN	Proteome
FXYD7	Proteome
RAB15	Proteome
GNG2	Proteome
ARPC4	Proteome
CD81	Proteome
TPI1	Proteome;Secretome
PLP1	Proteome
EIF3E	Proteome
SEC61B	Proteome
PPP4C	Proteome
PPP2CA	Proteome
GABARAPL2	Proteome
UBE2G2	Proteome
RAC3	Proteome
CDC42	Proteome
RAC1	Proteome
RPS20	Proteome
SNAP25	Proteome
PSMA6	Proteome;Secretome
DSTN	Proteome
GMFB	Proteome
RAB8A	Proteome
RAB1A	Proteome
SPCS3	Proteome
SRP54	Proteome
RAB4B	Proteome
RAB2A	Proteome
RAB5B	Proteome
CKS1B	Proteome
UBE2D2	Proteome
UBE2M	Proteome
UBE2K	Proteome
UBE2N	Proteome;Secretome
RAB14	Proteome
ACTR3	Proteome
ACTR2	Proteome
COPS2	Proteome
ARF1	Proteome
ABCE1	Proteome
RAP1B	Proteome
RAP2B	Proteome
RPS3A	Proteome;Secretome
RPL26	Proteome
STX1B	Proteome
PSME3	Proteome;Secretome
RPL15	Proteome
MAGOH	Proteome;Secretome
RPL27	Proteome
ATP6V0D1	Proteome
PCBD1	Proteome
RPL37A	Proteome
NAA20	Proteome
NCALD	Proteome
HSPE1	Proteome;Secretome
SEC61A1	Proteome
VBP1	Proteome
STXBP1	Proteome
DAD1	Proteome
NPC2	Proteome;Secretome
COPZ1	Proteome
UFM1	Proteome
DCAF7	Proteome
WDR5	Proteome
NUTF2	Proteome
HNRNPK	Proteome;Secretome
YWHAG	Proteome;Secretome
RRAS2	Proteome
TIMM10	Proteome
RPS7	Proteome;Secretome
PPP1CB	Proteome
NCS1	Proteome
PSMC5	Proteome
AFG2A	Proteome
RPS8	Proteome;Secretome
RPS15A	Proteome
RPS16	Proteome;Secretome
UBE2G1	Proteome
UBE2H	Proteome
YWHAE	Proteome;Secretome
RPS14	Proteome
RPS23	Proteome
RPS18	Proteome
RPS29	Proteome
RPS13	Proteome;Secretome
RPS11	Proteome
SNRPE	Proteome;Secretome
SNRPF	Proteome;Secretome
LSM3	Proteome;Secretome
LSM6	Proteome
SNRPD1	Proteome;Secretome
SNRPD2	Proteome
SNRPD3	Proteome;Secretome
ARF6	Proteome
PSMC6	Proteome
TBPL1	Proteome
RPL7A	Proteome
POLR2G	Proteome
ETF1	Proteome
CNBP	Proteome
ACTA2	Proteome
RHOB	Proteome
RPL23A	Proteome
RPS6	Proteome
VSNL1	Proteome
H4C1	Proteome;Secretome
RAN	Proteome;Secretome
RPL23	Proteome
RAP1A	Proteome
RPS15	Proteome
RPS24	Proteome
RPS25	Proteome
RPS26	Proteome
RPS28	Proteome;Secretome
FAU	Proteome
GNB1	Proteome
POLR2L	Proteome
RBX1	Proteome
GNB2	Proteome
RPL30	Proteome;Secretome
RPL39	Proteome
RPL31	Proteome
RPL10A	Proteome;Secretome
RPL32	Proteome
RPL11	Proteome
RPL8	Proteome
PPIA	Proteome;Secretome
FKBP1A	Proteome
RPS27A	Proteome;Secretome
GRB2	Proteome
TRA2B	Proteome
AP2B1	Proteome
AP1B1	Proteome
VAMP2	Proteome
GNAS	Proteome
PPP3R1	Proteome
YWHAZ	Proteome;Secretome
PPP2R2A	Proteome
SUMO1	Proteome
DYNLL1	Proteome
DYNLT1	Proteome
RPL38	Proteome
SKP1	Proteome;Secretome
GNG3	Proteome
GNG5	Proteome
RPS21	Proteome
EIF5A	Proteome;Secretome
RACK1	Proteome;Secretome
ACTG1	Proteome;Secretome
UBE2I	Proteome;Secretome
TMSB10	Proteome
SEC11A	Proteome
CSNK2B	Proteome
TPM4	Proteome
UBE2L3	Proteome
EEF1A1	Proteome;Secretome
TUBA4A	Proteome;Secretome
TUBB4B	Proteome
CSNK2A1	Proteome
PAFAH1B2	Proteome;Secretome
H3-3A	Proteome
NOMO1	Proteome
HBA1	Proteome;Secretome
CXADR	Proteome
IGBP1	Proteome
PSPH	Proteome
RBM6	Proteome
EIF4G2	Proteome
RPP30	Proteome
GTF2I	Proteome
DLG4	Proteome
PIP4K2B	Proteome
SRPK2	Proteome
SRPK1	Proteome
CCT2	Proteome;Secretome
SLC35B1	Proteome
RAE1	Proteome
GSTO1	Proteome
PRKDC	Proteome;Secretome
ARG2	Proteome
NUCB2	Proteome
ABAT	Proteome
BASP1	Proteome
GPSM1	Proteome
DCD	Proteome;Secretome
MRPS22	Proteome
KGD4	Proteome
MRPS6	Proteome
MRPS9	Proteome
HMGN5	Proteome
SARNP	Proteome
COG7	Proteome
RPL24	Proteome
RPL36A	Proteome
CBX1	Proteome
ARF5	Proteome
ERH	Proteome
RPL19	Proteome
SRSF3	Proteome;Secretome
MXRA7	Proteome
FOXK1	Proteome
CCZ1	Proteome
LRP2	Proteome
EFNB1	Proteome
RBM3	Proteome
CYCS	Proteome;Secretome
TFAM	Proteome
SLC25A3	Proteome
HDLBP	Proteome
GTF2B	Proteome
CDK5	Proteome
PURA	Proteome
CLTC	Proteome
FKBP3	Proteome
REEP5	Proteome
SORD	Proteome
HNRNPU	Proteome;Secretome
U2AF1	Proteome
TIAL1	Proteome
SET	Proteome;Secretome
SRSF2	Proteome
AMPD2	Proteome
FABP5	Proteome;Secretome
ANK2	Proteome
AFG3L2	Proteome
HMGCS1	Proteome
SLC7A5	Proteome
DR1	Proteome
EXOSC10	Proteome
PFKP	Proteome
EWSR1	Proteome
OCRL	Proteome
PLCB3	Proteome
OGDH	Proteome
ALDH6A1	Proteome
RPL18A	Proteome
FKBP4	Proteome
PLOD1	Proteome
NUCB1	Proteome;Secretome
RPL6	Proteome
TOP2B	Proteome
AKAP12	Proteome
SLC25A11	Proteome
DST	Proteome
LMNB2	Proteome
PTS	Proteome
MVK	Proteome
RELA	Proteome
UBXN1	Proteome
GBE1	Proteome
KRT17	Proteome;Secretome
TLE1	Proteome
TLE3	Proteome
TLE4	Proteome
GLO1	Proteome;Secretome
AKR1C1	Proteome
SSBP1	Proteome
YWHAH	Proteome
CSTF1	Proteome
UBE3A	Proteome
PTPN12	Proteome
PTK2	Proteome
SRSF11	Proteome;Secretome
EEF1A2	Proteome;Secretome
CALD1	Proteome
LRRC63	Proteome
ITIH3	Proteome
PTPN11	Proteome
KDSR	Proteome
PPAT	Proteome
GFPT1	Proteome
EXOSC9	Proteome
PSME1	Proteome
RBPJ	Proteome
GABPA	Proteome
RING1	Proteome
RPL18	Proteome
C1QBP	Proteome;Secretome
CKAP4	Proteome
TJP1	Proteome
BAX	Proteome
BCL2L1	Proteome
KLC1	Proteome
LRP1	Proteome
SRSF1	Proteome
ARHGAP1	Proteome
SRSF4	Proteome
PCDH1	Proteome
DHX9	Proteome;Secretome
CRYZ	Proteome
DDR1	Proteome;Secretome
GOLGA3	Proteome
GOLGA2	Proteome
LGALS3BP	Proteome;Secretome
MFGE8	Proteome;Secretome
DMTN	Proteome
PUDP	Proteome
CD47	Proteome
PPID	Proteome
SSRP1	Proteome;Secretome
CAMSAP2	Proteome
VAC14	Proteome
NSUN2	Proteome
RBBP4	Proteome
NCBP1	Proteome
MGAT3	Proteome
EP300	Proteome
CREBBP	Proteome
AHNAK	Proteome
NIPAL4	Proteome
HSPA14	Proteome
SCRN3	Proteome
LAMTOR4	Proteome
GALNT2	Proteome;Secretome
GALNT1	Proteome
CPSF1	Proteome
PMPCA	Proteome
SCRN1	Proteome
NUP160	Proteome
GTF3C1	Proteome
TWF1	Proteome
ASPH	Proteome
TFCP2	Proteome
SMARCB1	Proteome
BPTF	Proteome
STX4	Proteome
GRSF1	Proteome
CNTN1	Proteome;Secretome
SFSWAP	Proteome
CHD3	Proteome
SF3A3	Proteome
TP53BP1	Proteome
AIMP1	Proteome
ILF2	Proteome;Secretome
ILF3	Proteome;Secretome
LMAN2	Proteome
TRAP1	Proteome
ANK3	Proteome
DLG1	Proteome
PPP1R8	Proteome
PTP4A2	Proteome
PTP4A1	Proteome
BNIP1	Proteome
CSTF3	Proteome
ECH1	Proteome
MLLT11	Proteome
STRN3	Proteome
CDC16	Proteome
STK4	Proteome
FLII	Proteome
COASY	Proteome
ACACA	Proteome
GPS1	Proteome
IK	Proteome
MTAP	Proteome
PRKAA1	Proteome
EIF2B5	Proteome
TARDBP	Proteome
HNRNPA0	Proteome;Secretome
AIMP2	Proteome
PRDX4	Proteome
PSMD2	Proteome
SELENBP1	Proteome;Secretome
NME3	Proteome
MAP3K1	Proteome
SRSF9	Proteome
SRSF5	Proteome
SRSF6	Proteome
MAD2L1	Proteome
TRIM28	Proteome
G3BP1	Proteome
KCNAB2	Proteome
PTK7	Proteome
PABPC4	Proteome
PTPRS	Proteome
EIF3I	Proteome
PPIL2	Proteome
PPP2R5C	Proteome
PPP2R5B	Proteome
AP3B2	Proteome
PDCL	Proteome
UBE2V1	Proteome;Secretome
MRPL49	Proteome
DYNC1I2	Proteome
ILK	Proteome
NNT	Proteome
XRCC4	Proteome
PPIG	Proteome
TCOF1	Proteome
SLC39A6	Proteome
SF3B2	Proteome
OS9	Proteome
PDAP1	Proteome
TMED1	Proteome
LSAMP	Proteome
FKBP5	Proteome
TUSC3	Proteome
SMAD4	Proteome
GPM6B	Proteome
MTX1	Proteome
TUBB1	Proteome
ASAH1	Proteome
PRPF4B	Proteome
PIN1	Proteome
CAMK2B	Proteome
CAMK2A	Proteome
CAMK2G	Proteome
CAMK2D	Proteome
DCTN2	Proteome
NAE1	Proteome
SNW1	Proteome
IQGAP2	Proteome
TRA2A	Proteome
PWP1	Proteome
MTMR1	Proteome
CUL1	Proteome
CUL2	Proteome
CUL3	Proteome
CUL4A	Proteome
CUL4B	Proteome
TP53BP2	Proteome
GFUS	Proteome
FHL1	Proteome
AAMP	Proteome
MOGS	Proteome
ALCAM	Proteome
THOC5	Proteome
SPTAN1	Proteome;Secretome
AUH	Proteome
DDX39B	Proteome
BLMH	Proteome;Secretome
EXOSC2	Proteome
TUBB2A	Proteome;Secretome
BYSL	Proteome
IDI1	Proteome
CBFB	Proteome
NFYC	Proteome
CDK12	Proteome
CKAP5	Proteome
CIRBP	Proteome
COTL1	Proteome
RAB33A	Proteome
SCARB2	Proteome
DPYS	Proteome
CRMP1	Proteome;Secretome
DAG1	Proteome;Secretome
UBE4A	Proteome
SEPTIN6	Proteome
SEPTIN11	Proteome;Secretome
SAFB	Proteome
EIF3A	Proteome
ARHGEF7	Proteome
ARHGEF6	Proteome
UBAP2L	Proteome
SCRIB	Proteome
MLEC	Proteome
TTLL12	Proteome
MPP2	Proteome
DPYSL3	Proteome;Secretome
DPYSL2	Proteome;Secretome
MRPL58	Proteome
DCTN1	Proteome
DYNC1H1	Proteome;Secretome
EIF2B1	Proteome
EIF4A2	Proteome
CTTN	Proteome
FLOT2	Proteome
RCN2	Proteome
FLNC	Proteome
FKBP8	Proteome
FAM50A	Proteome
[truncated: 2,029 more rows]

## Sheet: Protein_Expression_List_D35
Protein	Expression
TMA7	Proteome
NUDT10	Proteome
GATD3	Proteome
UBA6	Proteome
ESYT2	Proteome
SHTN1	Proteome
MEX3A	Proteome
ILVBL	Proteome
SH3PXD2B	Proteome
SH3PXD2A	Proteome;Secretome
MACROD2	Proteome
NBAS	Proteome
TARS3	Proteome
RAB19	Proteome
CNOT1	Proteome
MAP1LC3B	Proteome;Secretome
PGP	Proteome
RIMOC1	Proteome
ZNF316	Proteome
IGLON5	Proteome
TUBA1C	Proteome;Secretome
SMCHD1	Proteome
CASTOR2	Proteome
CCDC154	Proteome
UNC119B	Proteome
UNC119	Proteome
PCP4L1	Proteome
RTL8C	Proteome
MEIS3P2	Proteome
FAM171A2	Proteome
SNRPG	Proteome;Secretome
MCRIP1	Proteome
NACA	Proteome;Secretome
C11orf98	Proteome
SLC35A4	Proteome
AGPS	Proteome
KIF2A	Proteome;Secretome
DDX39A	Proteome;Secretome
ACOT7	Proteome;Secretome
MYO1C	Proteome
AIP	Proteome
GTPBP1	Proteome
STXBP3	Proteome
ARVCF	Proteome
SMAP	Proteome
AP3B1	Proteome
APBB1	Proteome
NDUFS8	Proteome
PSMD11	Proteome;Secretome
PSMD12	Proteome;Secretome
PSMD9	Proteome
ATOX1	Proteome;Secretome
GET1	Proteome
PGRMC1	Proteome;Secretome
SUPT5H	Proteome
DFFA	Proteome
HIP1	Proteome
CLIC1	Proteome;Secretome
EIF3F	Proteome
PDHX	Proteome
DCTN6	Proteome
WASL	Proteome;Secretome
IPO5	Proteome;Secretome
SAP18	Proteome
EML1	Proteome
IGF2BP3	Proteome
IGF2BP1	Proteome;Secretome
DNM1L	Proteome;Secretome
RTCA	Proteome
SYT1	Proteome
MANBA	Proteome
MEIS1	Proteome
EXOC5	Proteome
NDUFA4	Proteome
PSMD14	Proteome
BIN1	Proteome
AMPH	Proteome
KPNA3	Proteome;Secretome
STK25	Proteome
STK24	Proteome
CHL1	Proteome;Secretome
SDCBP	Proteome;Secretome
PITPNM1	Proteome
NOP56	Proteome
DDX3X	Proteome;Secretome
DDX17	Proteome;Secretome
PIR	Proteome
KPNA4	Proteome;Secretome
NFIA	Proteome
PPP6C	Proteome
MAN2B1	Proteome;Secretome
UBE2C	Proteome
PDXK	Proteome
SCD	Proteome
PLPP3	Proteome
ARID1A	Proteome
TXNDC9	Proteome
DPYSL4	Proteome;Secretome
TRAFD1	Proteome
COX7A2L	Proteome
UBFD1	Proteome
COPE	Proteome
NCAN	Proteome;Secretome
EIF1AY	Proteome
EIF1AX	Proteome
AP3D1	Proteome
CCS	Proteome
DVL2	Proteome
TP53I11	Proteome
IMPA2	Proteome
CDIPT	Proteome
PDCD5	Proteome;Secretome
PRMT5	Proteome;Secretome
NHERF1	Proteome
TPP1	Proteome;Secretome
TCERG1	Proteome
NDC80	Proteome
TNPO2	Proteome
TNPO1	Proteome
MRAS	Proteome
PSMA7	Proteome;Secretome
SCAMP3	Proteome
BCKDK	Proteome
TAX1BP3	Proteome
GIPC1	Proteome
LIN7A	Proteome
TIMM23	Proteome
HAT1	Proteome
UBE2L6	Proteome
CASK	Proteome
UQCRQ	Proteome
MYL12A	Proteome
HGS	Proteome
CLGN	Proteome
PPP1R12A	Proteome
HNRNPDL	Proteome;Secretome
HNRNPD	Proteome;Secretome
HNRNPAB	Proteome;Secretome
XPO1	Proteome;Secretome
ZNF609	Proteome
SPTBN2	Proteome
SPTB	Proteome
SPTBN1	Proteome;Secretome
SEC16A	Proteome
PLXNB2	Proteome;Secretome
U2SURP	Proteome
KIF3B	Proteome
PFAS	Proteome;Secretome
NACAD	Proteome
DCLK1	Proteome;Secretome
LSM1	Proteome
SCAMP1	Proteome
KPNA5	Proteome
KPNA1	Proteome
ARPC1A	Proteome;Secretome
ARPC2	Proteome;Secretome
ARPC3	Proteome
BET1	Proteome
POLR1C	Proteome
TRIM24	Proteome
PGRMC2	Proteome
PFDN6	Proteome;Secretome
GSTA4	Proteome;Secretome
RER1	Proteome
SURF4	Proteome
MAPK13	Proteome;Secretome
SPTLC1	Proteome
OGT	Proteome
PMM2	Proteome
HMGB3	Proteome;Secretome
PPM1G	Proteome
EIF3D	Proteome
EIF3H	Proteome
HDAC1	Proteome
NCAM2	Proteome;Secretome
IPO8	Proteome
IPO7	Proteome
STX7	Proteome
SLC16A3	Proteome
CAPN5	Proteome
YKT6	Proteome;Secretome
ARPC5	Proteome;Secretome
PDPK1	Proteome
FABP7	Proteome;Secretome
DHX15	Proteome;Secretome
RNMT	Proteome
PLXNB1	Proteome
CYB5B	Proteome
PRPF4	Proteome
PHGDH	Proteome;Secretome
NDUFS4	Proteome
DYNC1LI2	Proteome
DYNC1LI1	Proteome
PSMD3	Proteome;Secretome
RBFOX2	Proteome
PAPSS1	Proteome
ZW10	Proteome
SART1	Proteome
GPAA1	Proteome
SRGAP3	Proteome
SRGAP1	Proteome
AP5Z1	Proteome
HSPA12A	Proteome
PPIP5K2	Proteome
MAP3K7	Proteome
EEF1E1	Proteome;Secretome
MSI1	Proteome
HNRNPR	Proteome;Secretome
PRPF3	Proteome
TXNL1	Proteome;Secretome
TPD52L2	Proteome;Secretome
EMC8	Proteome
ERI3	Proteome
SYNJ1	Proteome
FIBP	Proteome
EIF4G3	Proteome
EIF4G1	Proteome
PPIH	Proteome
HTRA2	Proteome
AKR7A2	Proteome
EPB41L2	Proteome
EPB41L1	Proteome
DENR	Proteome
XPOT	Proteome
DNPH1	Proteome;Secretome
DCX	Proteome;Secretome
DCLK2	Proteome
TIMM44	Proteome
TRAPPC3	Proteome
CHMP2A	Proteome
NCK2	Proteome
NCK1	Proteome
TSPAN6	Proteome
PLRG1	Proteome;Secretome
ZNF207	Proteome
NDUFB5	Proteome
NDUFB3	Proteome
NDUFA2	Proteome
GET3	Proteome;Secretome
BUB3	Proteome;Secretome
ACTN4	Proteome;Secretome
ACTN1	Proteome;Secretome
HTATSF1	Proteome
CYTH2	Proteome
AP1G1	Proteome;Secretome
SYNGR1	Proteome
SYNGR3	Proteome
SGTA	Proteome
ENSA	Proteome
ARPP19	Proteome
SLC25A20	Proteome
NARS1	Proteome;Secretome
MYO1B	Proteome
NUDT21	Proteome;Secretome
LANCL1	Proteome
STRN	Proteome
AKAP8	Proteome
SLC37A4	Proteome
IDH3B	Proteome
NRDC	Proteome
CALU	Proteome;Secretome
EDIL3	Proteome
AHCYL1	Proteome
NDUFS5	Proteome
PDE6D	Proteome;Secretome
RAD21	Proteome
KALRN	Proteome
PRPSAP2	Proteome
PRPSAP1	Proteome
GNG7	Proteome
SMARCA5	Proteome;Secretome
SPAG9	Proteome
MAPK8IP3	Proteome
KIF5C	Proteome
KIF5B	Proteome
KIF5A	Proteome;Secretome
MGRN1	Proteome
OPA1	Proteome
PIP5K1C	Proteome
KIF1B	Proteome
KIF1A	Proteome
KDM1A	Proteome
NME1	Proteome;Secretome
NME2	Proteome;Secretome
FADS1	Proteome
PPL	Proteome
GSDME	Proteome
ACSL4	Proteome
ACSL3	Proteome
SNX3	Proteome
SNX12	Proteome
OGA	Proteome
SYNCRIP	Proteome;Secretome
RANBP6	Proteome
NEMF	Proteome
GMDS	Proteome
NMT1	Proteome
PLOD3	Proteome
DIAPH1	Proteome
SELENOF	Proteome
SNAP91	Proteome
PICALM	Proteome;Secretome
EXOC3	Proteome
PLIN3	Proteome
KPNA6	Proteome
UGDH	Proteome;Secretome
CTNND1	Proteome;Secretome
EIF1	Proteome;Secretome
SNX2	Proteome
SNX1	Proteome
DPM1	Proteome
USO1	Proteome;Secretome
TOM1	Proteome
H2BC12	Proteome;Secretome
CCDC22	Proteome
PQBP1	Proteome
TIMM17B	Proteome
PRAF2	Proteome
DKC1	Proteome
EIF5B	Proteome
EDF1	Proteome
DNAJA2	Proteome
BRD4	Proteome
BRD3	Proteome
CUTA	Proteome;Secretome
TBL1X	Proteome
PFDN1	Proteome;Secretome
PPP1R11	Proteome
NBN	Proteome
ABCB7	Proteome
KIF21B	Proteome
KIF21A	Proteome
SRGAP2	Proteome
PLXNA2	Proteome
PLXNA1	Proteome
IGSF3	Proteome;Secretome
DNAJC6	Proteome
WDR1	Proteome;Secretome
ATP9A	Proteome
ROCK2	Proteome
ROCK1	Proteome
CLASP2	Proteome
CLASP1	Proteome
CPNE3	Proteome;Secretome
CPNE2	Proteome;Secretome
PPFIA3	Proteome
HIP1R	Proteome
RNF40	Proteome
RNF20	Proteome
ZC3H11A	Proteome
CLUH	Proteome
CAND2	Proteome;Secretome
CAND1	Proteome;Secretome
KDM4A	Proteome
DNAJC13	Proteome
CNOT3	Proteome
ANKRD17	Proteome
ANKHD1	Proteome
DNAJB6	Proteome
DNAJB2	Proteome
GGCT	Proteome;Secretome
NDUFS7	Proteome
NDUFS2	Proteome
ZPR1	Proteome
USP12	Proteome
NIPSNAP2	Proteome
PPFIA2	Proteome
PDCD6	Proteome;Secretome
TBCA	Proteome;Secretome
ATP6V1G1	Proteome
VPS4B	Proteome
VPS4A	Proteome;Secretome
MPDU1	Proteome;Secretome
MACROH2A1	Proteome;Secretome
SH3BGRL	Proteome;Secretome
FLNB	Proteome;Secretome
FLNA	Proteome;Secretome
NDUFS6	Proteome
PEX14	Proteome
TRIM3	Proteome
CS	Proteome;Secretome
SPAG7	Proteome
SEC22B	Proteome
PRPF40A	Proteome
MTX2	Proteome
VPS26A	Proteome
NDUFB1	Proteome
PMPCB	Proteome
PSIP1	Proteome;Secretome
HDGF	Proteome;Secretome
ERLIN1	Proteome
GPC4	Proteome;Secretome
NDUFS3	Proteome
SRSF10	Proteome
CLN5	Proteome
ECI2	Proteome
KHDRBS1	Proteome
BANF1	Proteome;Secretome
SF3B1	Proteome;Secretome
CSDE1	Proteome
PRKRA	Proteome
RPS6KA5	Proteome
NPM3	Proteome
LYPLA1	Proteome;Secretome
SERPINB7	Proteome;Secretome
SNRNP200	Proteome;Secretome
TIPRL	Proteome
PPM1B	Proteome
NUP155	Proteome
RP2	Proteome
WDHD1	Proteome
SLC25A12	Proteome;Secretome
PALM	Proteome;Secretome
ATP6AP2	Proteome;Secretome
RNASEH2A	Proteome
EIF3G	Proteome;Secretome
EIF3J	Proteome
PSMD10	Proteome
ZMPSTE24	Proteome
IDH1	Proteome;Secretome
ATRN	Proteome;Secretome
RBBP9	Proteome
STAM2	Proteome
STAM	Proteome;Secretome
PAK3	Proteome
PAK1	Proteome;Secretome
PAK2	Proteome
ARL6IP5	Proteome
BCAS2	Proteome
DCTN3	Proteome
DNAJC8	Proteome;Secretome
SMNDC1	Proteome
ATP5PD	Proteome
FLOT1	Proteome;Secretome
TRIO	Proteome
ATP5MG	Proteome
MPDZ	Proteome
CPD	Proteome
GLRX3	Proteome;Secretome
RSL1D1	Proteome
CLPX	Proteome
SCGN	Proteome
TM7SF2	Proteome
SNCG	Proteome
CIAO1	Proteome
SRP72	Proteome
DDAH1	Proteome;Secretome
RECQL5	Proteome
URI1	Proteome
MTA2	Proteome
MTA1	Proteome
ACTL6B	Proteome
ACTL6A	Proteome;Secretome
TPPP	Proteome
KBTBD11	Proteome
TOMM70	Proteome
NFASC	Proteome;Secretome
UFL1	Proteome
SORBS2	Proteome
UBXN7	Proteome
PLPBP	Proteome
ERLIN2	Proteome
PRPF6	Proteome
ADGRL1	Proteome;Secretome
GLS	Proteome
KDM4B	Proteome
MTCL2	Proteome
WDR47	Proteome
AP2A2	Proteome
AP2A1	Proteome;Secretome
SEC31A	Proteome
CLSTN1	Proteome;Secretome
HEXIM1	Proteome
DIRAS1	Proteome
YIF1A	Proteome
UBR5	Proteome
SCAF4	Proteome
MFN2	Proteome
UBE4B	Proteome
ZFPL1	Proteome
ELP1	Proteome
GABARAP	Proteome
NDUFA3	Proteome
NDUFB4	Proteome
NDUFB8	Proteome
NDUFA7	Proteome
RTN3	Proteome
LETM1	Proteome
ZRANB2	Proteome
SNX4	Proteome
LUC7L3	Proteome
KIF4A	Proteome
KIF3A	Proteome
SBF1	Proteome
VAPB	Proteome
VAPA	Proteome;Secretome
SNAPIN	Proteome
MPZL1	Proteome
NDUFC2	Proteome
NDUFA10	Proteome
FKBP9	Proteome
CELF2	Proteome
CELF1	Proteome;Secretome
PGLS	Proteome;Secretome
SMC2	Proteome
ATG7	Proteome
TACC2	Proteome
LYPLA2	Proteome
PGM3	Proteome;Secretome
CD2BP2	Proteome
SVIL	Proteome
AHSA1	Proteome
PSMG1	Proteome
SGPL1	Proteome
H6PD	Proteome
SEC24A	Proteome
SEC24B	Proteome
ADGRL2	Proteome;Secretome
MPC2	Proteome
ETHE1	Proteome
STAMBP	Proteome
CPSF4	Proteome
ATP6V1G2	Proteome
ASMTL	Proteome
CDS2	Proteome
RAB3D	Proteome
RAB3A	Proteome
RAB13	Proteome
RAB3B	Proteome
SNAP29	Proteome
OXSR1	Proteome;Secretome
GGPS1	Proteome
HSPA4L	Proteome
HSPA4	Proteome;Secretome
PTBP1	Proteome;Secretome
STARD3NL	Proteome
LSM8	Proteome;Secretome
WIZ	Proteome
STAU1	Proteome
MAP4K4	Proteome;Secretome
CRYZL1	Proteome
AIFM1	Proteome
BPNT1	Proteome
FADS2	Proteome
DDAH2	Proteome;Secretome
ABHD16A	Proteome
TXNDC12	Proteome
MBD3	Proteome
NUDT3	Proteome
NDUFB10	Proteome;Secretome
CLPTM1	Proteome
TOMM40	Proteome
PEX11B	Proteome
PAK4	Proteome
CYB5A	Proteome
LDHA	Proteome;Secretome
GLUD1	Proteome
DHFR	Proteome
CYB5R3	Proteome;Secretome
GSR	Proteome;Secretome
MT-CO1	Proteome
MT-CO2	Proteome;Secretome
SOD1	Proteome;Secretome
PNP	Proteome;Secretome
HPRT1	Proteome;Secretome
GOT2	Proteome;Secretome
PGK1	Proteome;Secretome
AK1	Proteome
ADA	Proteome
MT-ATP6	Proteome
CA2	Proteome
KNG1	Proteome;Secretome
NRAS	Proteome
HRAS	Proteome
KRAS	Proteome
PDYN	Proteome;Secretome
HLA-B	Proteome
HLA-A	Proteome
CRYAB	Proteome
KRT14	Proteome;Secretome
KRT10	Proteome;Secretome
KRT13	Proteome;Secretome
KRT6A	Proteome;Secretome
KRT1	Proteome;Secretome
KRT3	Proteome;Secretome
KRT2	Proteome;Secretome
KRT5	Proteome;Secretome
LMNA	Proteome;Secretome
FN1	Proteome;Secretome
AHSG	Proteome
ALB	Proteome;Secretome
TFRC	Proteome;Secretome
TF	Proteome;Secretome
HPX	Proteome;Secretome
FTL	Proteome
FTH1	Proteome
MT-ND2	Proteome
MT-ND4	Proteome
MT-ND5	Proteome
MT-ND6	Proteome
CAT	Proteome;Secretome
BRAF	Proteome
GBA1	Proteome;Secretome
FUCA1	Proteome;Secretome
ALDOA	Proteome;Secretome
CSTB	Proteome;Secretome
ANXA1	Proteome;Secretome
SOD2	Proteome;Secretome
OAT	Proteome
THY1	Proteome
TUBB4A	Proteome;Secretome
TUBB	Proteome;Secretome
TUBB3	Proteome;Secretome
GAPDH	Proteome;Secretome
CAPNS1	Proteome
HSPB1	Proteome;Secretome
TYMS	Proteome
RPN1	Proteome;Secretome
RPN2	Proteome
GNAI2	Proteome
GNAI1	Proteome
ATP1A1	Proteome
ATP12A	Proteome
ATP1B1	Proteome
APP	Proteome;Secretome
ALDH2	Proteome
ALDH1B1	Proteome
HMGN1	Proteome
PRKCG	Proteome
SLC25A5	Proteome;Secretome
SLC25A4	Proteome
PCCA	Proteome
PCCB	Proteome
EIF2S1	Proteome
HMGN2	Proteome
RPLP1	Proteome;Secretome
RPLP2	Proteome;Secretome
RPLP0	Proteome;Secretome
FABP3	Proteome;Secretome
SSB	Proteome;Secretome
ITGB1	Proteome
PRKCB	Proteome
PRKCA	Proteome
KRT18	Proteome
KRT8	Proteome
DES	Proteome;Secretome
KRT4	Proteome;Secretome
UROD	Proteome
FYN	Proteome;Secretome
GSN	Proteome;Secretome
RB1	Proteome
PTMA	Proteome;Secretome
CDK1	Proteome
ATP5F1B	Proteome;Secretome
EIF4E	Proteome;Secretome
CKM	Proteome;Secretome
CKB	Proteome;Secretome
ENO1	Proteome;Secretome
PYGL	Proteome;Secretome
PYGB	Proteome;Secretome
GPI	Proteome;Secretome
NPM1	Proteome;Secretome
TPM3	Proteome;Secretome
TPM1	Proteome
TPM2	Proteome;Secretome
ITGAV	Proteome
HEXA	Proteome;Secretome
EPHX1	Proteome
DBI	Proteome;Secretome
LDHB	Proteome;Secretome
NEFL	Proteome
INA	Proteome
NEFM	Proteome
GPX1	Proteome
PGK2	Proteome
P4HB	Proteome;Secretome
H1-0	Proteome;Secretome
ACYP1	Proteome
CRYGD	Proteome
CTSD	Proteome;Secretome
ANXA2	Proteome;Secretome
CAPN1	Proteome;Secretome
PSAP	Proteome;Secretome
HEXB	Proteome
PFN1	Proteome;Secretome
BPGM	Proteome
APRT	Proteome
EPRS1	Proteome
CTSB	Proteome;Secretome
HSP90AA1	Proteome;Secretome
GALT	Proteome
HNRNPC	Proteome;Secretome
UQCRH	Proteome
LAMB1	Proteome;Secretome
FH	Proteome;Secretome
IGF1R	Proteome
ANXA6	Proteome;Secretome
RHOC	Proteome
RHOA	Proteome;Secretome
SLC3A2	Proteome
PFKM	Proteome
PFKL	Proteome
HSP90AB1	Proteome;Secretome
ASNS	Proteome
SYP	Proteome
HMBS	Proteome
PDHA1	Proteome
CYC1	Proteome
SNRPB2	Proteome
SNRPA	Proteome
SNRNP70	Proteome;Secretome
VIM	Proteome;Secretome
PRPH	Proteome;Secretome
RPS17	Proteome;Secretome
KRT7	Proteome
GNAI3	Proteome
ANXA5	Proteome;Secretome
KRT16	Proteome;Secretome
RPSA	Proteome;Secretome
CD63	Proteome
MRPL3	Proteome
ENO2	Proteome;Secretome
ACAA1	Proteome
SRP19	Proteome
GSTP1	Proteome;Secretome
SNRPC	Proteome;Secretome
QDPR	Proteome;Secretome
HMGB1	Proteome;Secretome
RBP1	Proteome;Secretome
GNAO1	Proteome;Secretome
SPARC	Proteome;Secretome
GSTM1	Proteome
CLTA	Proteome
CLTB	Proteome
CNP	Proteome
DLD	Proteome;Secretome
HNRNPA1	Proteome;Secretome
SNRPA1	Proteome;Secretome
COX6C	Proteome
PARP1	Proteome;Secretome
UCHL1	Proteome;Secretome
LTA4H	Proteome;Secretome
ALDOC	Proteome;Secretome
H2AZ1	Proteome;Secretome
H2AC11	Proteome;Secretome
DERPC	Proteome
DHRS4	Proteome
POTEI	Proteome
ACTA1	Proteome;Secretome
ACTB	Proteome;Secretome
SMIM13	Proteome
HSPA1A	Proteome;Secretome
CALM1	Proteome;Secretome
RAP2A	Proteome
RO60	Proteome;Secretome
GAA	Proteome;Secretome
H1-4	Proteome;Secretome
H1-2	Proteome;Secretome
DLAT	Proteome
PTPRF	Proteome;Secretome
PTPRD	Proteome;Secretome
TXN	Proteome;Secretome
COX5B	Proteome
CTSA	Proteome;Secretome
MGST1	Proteome
MAPT	Proteome
PRKAR1A	Proteome;Secretome
UROS	Proteome
ESD	Proteome;Secretome
HSPD1	Proteome;Secretome
CLU	Proteome;Secretome
HSPA5	Proteome;Secretome
HSPA1L	Proteome;Secretome
LAMC1	Proteome;Secretome
ACP2	Proteome
MAP2	Proteome;Secretome
HSPA8	Proteome;Secretome
HSPA2	Proteome;Secretome
SLC2A1	Proteome
SLC2A3	Proteome
EPB41	Proteome
UMPS	Proteome
PDHB	Proteome;Secretome
DBT	Proteome
RALA	Proteome;Secretome
RALB	Proteome
BCR	Proteome
ABR	Proteome
LAMP1	Proteome
ACADM	Proteome
TOP1	Proteome;Secretome
G6PD	Proteome
UBL4A	Proteome
PC	Proteome
DMD	Proteome
MTHFD1	Proteome;Secretome
IGF2R	Proteome;Secretome
ADH5	Proteome;Secretome
PRPS1	Proteome;Secretome
PABPC1	Proteome;Secretome
PCNA	Proteome;Secretome
HARS1	Proteome
COL6A1	Proteome;Secretome
SLC25A6	Proteome
IMPDH2	Proteome;Secretome
IMPDH1	Proteome
TPR	Proteome;Secretome
CKMT1A	Proteome
SRC	Proteome
PEPD	Proteome;Secretome
XRCC6	Proteome;Secretome
XRCC5	Proteome;Secretome
UNG	Proteome
COX4I1	Proteome
LAMP2	Proteome;Secretome
RNH1	Proteome
NCAM1	Proteome;Secretome
VCAN	Proteome;Secretome
ATP1A3	Proteome
ATP1A2	Proteome
EEF2	Proteome;Secretome
PDIA4	Proteome;Secretome
P4HA1	Proteome
TPT1	Proteome;Secretome
ALAD	Proteome;Secretome
PLS3	Proteome
APEH	Proteome;Secretome
ETFA	Proteome;Secretome
GYS1	Proteome
PRKAR2A	Proteome
ENO3	Proteome
GTF2F2	Proteome
CD59	Proteome
MIF	Proteome;Secretome
CD99	Proteome
PRKCSH	Proteome;Secretome
FDPS	Proteome;Secretome
COX7A2	Proteome
ATP1B2	Proteome
AKR1A1	Proteome
PKM	Proteome;Secretome
PKLR	Proteome;Secretome
ACYP2	Proteome
HSP90B1	Proteome;Secretome
MYL6B	Proteome
MYL6	Proteome;Secretome
SNRPB	Proteome;Secretome
IDE	Proteome;Secretome
HNRNPL	Proteome;Secretome
DARS1	Proteome;Secretome
JUP	Proteome;Secretome
CTNNB1	Proteome;Secretome
UQCRB	Proteome
GLUL	Proteome
AKR1B1	Proteome;Secretome
GSPT1	Proteome
EZR	Proteome;Secretome
UCHL3	Proteome
GNS	Proteome;Secretome
ARSB	Proteome
RPS2	Proteome;Secretome
CHN1	Proteome
RPA2	Proteome
NQO2	Proteome
CBR1	Proteome;Secretome
CREB1	Proteome
GLB1	Proteome;Secretome
PPP3CB	Proteome
PPP3CA	Proteome
H1-5	Proteome;Secretome
H1-3	Proteome
POR	Proteome
ATP2A2	Proteome;Secretome
CPE	Proteome;Secretome
STMN1	Proteome;Secretome
YBX1	Proteome;Secretome
NAGA	Proteome
HMGA1	Proteome;Secretome
TMEM11	Proteome
GOT1	Proteome;Secretome
ITGA2	Proteome
UBTF	Proteome
NDUFB7	Proteome
SYN1	Proteome
PRKACA	Proteome;Secretome
CAPN2	Proteome
GAP43	Proteome;Secretome
CTPS1	Proteome;Secretome
DDX5	Proteome;Secretome
GM2A	Proteome;Secretome
PSMC3	Proteome;Secretome
TCP1	Proteome;Secretome
PTPN1	Proteome
IGFBP2	Proteome;Secretome
RPL35A	Proteome
ARF4	Proteome;Secretome
RPL7	Proteome;Secretome
VCL	Proteome;Secretome
PTPRA	Proteome
SON	Proteome
NELFE	Proteome
RPL17	Proteome;Secretome
PGAM1	Proteome;Secretome
RCC1	Proteome
LIG1	Proteome
XRCC1	Proteome
PAM	Proteome;Secretome
CDH2	Proteome;Secretome
GNAZ	Proteome
GNA11	Proteome
PLCG1	Proteome
NCL	Proteome;Secretome
HK1	Proteome;Secretome
POLR2C	Proteome
POLR2E	Proteome
NDUFV2	Proteome;Secretome
ERCC3	Proteome
EIF2AK2	Proteome
SRM	Proteome
CSNK2A2	Proteome
ATP2B1	Proteome
EIF2S2	Proteome
ANXA7	Proteome;Secretome
POU3F3	Proteome
BTF3	Proteome
RAB4A	Proteome
RAB5A	Proteome;Secretome
RAB6A	Proteome;Secretome
PSMB1	Proteome;Secretome
M6PR	Proteome
COX5A	Proteome
LMNB1	Proteome;Secretome
RASA1	Proteome
PTMS	Proteome;Secretome
CDK11B	Proteome
GSTM3	Proteome
GSTM2	Proteome;Secretome
ATP6V1B2	Proteome
ATP6V1C1	Proteome
CSRP1	Proteome
MAOA	Proteome
ACO1	Proteome;Secretome
MDK	Proteome;Secretome
VDAC1	Proteome;Secretome
SDHB	Proteome
BCKDHB	Proteome
COMT	Proteome
MMUT	Proteome;Secretome
OSBP	Proteome
PCMT1	Proteome;Secretome
FBL	Proteome;Secretome
RPS4Y1	Proteome
RPS4X	Proteome;Secretome
GART	Proteome;Secretome
PAICS	Proteome;Secretome
SCP2	Proteome
UBA1	Proteome;Secretome
HNRNPA2B1	Proteome;Secretome
CALB2	Proteome
CBL	Proteome
PRKACB	Proteome
UQCRC2	Proteome
FBLN1	Proteome;Secretome
TCEA1	Proteome
ITGA6	Proteome;Secretome
SFPQ	Proteome;Secretome
NONO	Proteome;Secretome
TUBG1	Proteome
PPIB	Proteome;Secretome
ME2	Proteome
GLDC	Proteome
WARS1	Proteome;Secretome
RPS3	Proteome;Secretome
GCSH	Proteome
PTPRZ1	Proteome;Secretome
AHCY	Proteome;Secretome
CFL1	Proteome;Secretome
EIF4B	Proteome
ATP2B4	Proteome
CPT2	Proteome
DTYMK	Proteome
RRM1	Proteome;Secretome
COX7B	Proteome
EEF1B2	Proteome;Secretome
ATP5PB	Proteome
ACP1	Proteome;Secretome
ACAT1	Proteome
TNC	Proteome;Secretome
MYL9	Proteome
POLR2A	Proteome
CDK2	Proteome
GRK2	Proteome
MCM3	Proteome;Secretome
NFYB	Proteome
MPST	Proteome;Secretome
LAMA1	Proteome;Secretome
RPS12	Proteome;Secretome
YY1	Proteome
DNAJB1	Proteome
ATP5F1A	Proteome;Secretome
PSMA1	Proteome;Secretome
PSMA2	Proteome;Secretome
PSMA3	Proteome;Secretome
PSMA4	Proteome;Secretome
MSN	Proteome;Secretome
DDX6	Proteome;Secretome
CTNNA2	Proteome
CTNNA1	Proteome
DNMT1	Proteome
U2AF2	Proteome;Secretome
RPL13	Proteome;Secretome
ELAVL4	Proteome
ELAVL2	Proteome
ELAVL1	Proteome;Secretome
ELAVL3	Proteome
IVD	Proteome
S100A4	Proteome;Secretome
HMGB2	Proteome;Secretome
TARS1	Proteome
VARS1	Proteome
EEF1G	Proteome;Secretome
FKBP2	Proteome
CNTFR	Proteome;Secretome
AK4	Proteome
YWHAQ	Proteome;Secretome
SFN	Proteome;Secretome
YWHAB	Proteome;Secretome
MAPK3	Proteome
MAPK1	Proteome;Secretome
MARK3	Proteome
MARK2	Proteome
MARK1	Proteome
ATP6V0C	Proteome
CALML3	Proteome;Secretome
CERS1	Proteome
RPL10	Proteome;Secretome
RPA1	Proteome;Secretome
APEX1	Proteome;Secretome
DCK	Proteome
CAD	Proteome;Secretome
CALR	Proteome;Secretome
MAP4	Proteome
CANX	Proteome;Secretome
PSMA5	Proteome;Secretome
PSMB4	Proteome;Secretome
PSMB6	Proteome;Secretome
PSMB5	Proteome;Secretome
ABCD3	Proteome
NDUFS1	Proteome
POLD1	Proteome
GABRB3	Proteome
GCA	Proteome;Secretome
LAP3	Proteome;Secretome
TPP2	Proteome
IMPA1	Proteome;Secretome
EPHA2	Proteome
EPHA3	Proteome;Secretome
EPHB2	Proteome;Secretome
EPHB1	Proteome;Secretome
MPG	Proteome
CRABP2	Proteome;Secretome
CRABP1	Proteome;Secretome
TKT	Proteome;Secretome
EEF1D	Proteome;Secretome
MARCKS	Proteome;Secretome
ALDH4A1	Proteome
ERP29	Proteome;Secretome
PRDX6	Proteome;Secretome
BLVRB	Proteome;Secretome
PRDX5	Proteome;Secretome
DDT	Proteome;Secretome
PRDX3	Proteome;Secretome
ATP5F1D	Proteome;Secretome
RPL12	Proteome;Secretome
ECHS1	Proteome
CMPK1	Proteome;Secretome
PEBP1	Proteome;Secretome
PDIA3	Proteome;Secretome
PPP2R1A	Proteome;Secretome
PPIF	Proteome
HMOX2	Proteome
ADSS2	Proteome
LRPAP1	Proteome
TSPO	Proteome
ADSL	Proteome
CLIP1	Proteome
SRI	Proteome;Secretome
POLR2B	Proteome
SDHA	Proteome
CORO1A	Proteome
GDI1	Proteome;Secretome
MAT2A	Proteome;Secretome
MAT1A	Proteome
PRKAR2B	Proteome
CPS1	Proteome
RRM2	Proteome
TIA1	Proteome
DNAJA1	Proteome
AKT1	Proteome
UQCRC1	Proteome;Secretome
HIBADH	Proteome
ATIC	Proteome;Secretome
HNRNPH3	Proteome;Secretome
HNRNPH1	Proteome;Secretome
HNRNPF	Proteome;Secretome
STIP1	Proteome;Secretome
L1CAM	Proteome;Secretome
PRDX2	Proteome;Secretome
PRDX1	Proteome;Secretome
ARRB2	Proteome
ARRB1	Proteome
DCTD	Proteome
PYCR1	Proteome
SLC8A1	Proteome
DSG3	Proteome
CTH	Proteome
RPL9	Proteome
ACSL1	Proteome
CSTF2	Proteome
DUT	Proteome;Secretome
CKS2	Proteome
MCM4	Proteome;Secretome
MCM5	Proteome;Secretome
MCM7	Proteome
SHMT1	Proteome
SHMT2	Proteome
GABRA3	Proteome
EPHX2	Proteome
MPI	Proteome
GPC1	Proteome;Secretome
PFN2	Proteome;Secretome
PHB1	Proteome;Secretome
SERPINB6	Proteome;Secretome
RDX	Proteome;Secretome
RPA3	Proteome;Secretome
RFC4	Proteome
RFC2	Proteome
RFC1	Proteome
RPL22	Proteome
GTF2F1	Proteome
CBS	Proteome
KRT9	Proteome;Secretome
AGL	Proteome
MYH9	Proteome;Secretome
MYH10	Proteome;Secretome
MYH14	Proteome
GOLGA4	Proteome
COPB2	Proteome
SOAT1	Proteome
ADD1	Proteome
ADD2	Proteome
BSG	Proteome
FUS	Proteome;Secretome
NUP214	Proteome
DEK	Proteome
SOX5	Proteome
GLRX	Proteome
PPM1A	Proteome
PSMC2	Proteome
ARL2	Proteome
ARL3	Proteome;Secretome
MAP2K2	Proteome
MAP2K1	Proteome
ATP5F1C	Proteome
ATP6V1E1	Proteome;Secretome
CPOX	Proteome
RPL4	Proteome;Secretome
NUDT1	Proteome
LONP1	Proteome
PGM1	Proteome;Secretome
PPP1CC	Proteome;Secretome
PPP1CA	Proteome;Secretome
TGFBR1	Proteome
GNL1	Proteome
DLST	Proteome
GPX4	Proteome
SRP14	Proteome;Secretome
NUP62	Proteome;Secretome
HPCAL1	Proteome;Secretome
FDFT1	Proteome
TAGLN2	Proteome;Secretome
TALDO1	Proteome;Secretome
SNCA	Proteome
ETFB	Proteome
RBMX	Proteome;Secretome
ATP6V1A	Proteome
HSPA9	Proteome;Secretome
EIF4A3	Proteome;Secretome
EIF4A1	Proteome;Secretome
RPS19	Proteome;Secretome
RPL3	Proteome;Secretome
DDOST	Proteome;Secretome
ANP32A	Proteome;Secretome
FEN1	Proteome;Secretome
CAPG	Proteome
CAP2	Proteome
CAP1	Proteome;Secretome
TXLNA	Proteome
CCT6A	Proteome;Secretome
PBX1	Proteome
PBX2	Proteome
PBX3	Proteome
RPL13A	Proteome;Secretome
ARL1	Proteome
PEX19	Proteome
MDH1	Proteome;Secretome
MDH2	Proteome;Secretome
RFC5	Proteome
RFC3	Proteome
HADHA	Proteome
EIF2S3	Proteome
CETN2	Proteome
CD200	Proteome
BUD31	Proteome
SOX3	Proteome
SOX2	Proteome
NAA10	Proteome
PPP1R2	Proteome
CSK	Proteome
GARS1	Proteome;Secretome
IARS1	Proteome
PRKCI	Proteome
ACTR1B	Proteome
ACTR1A	Proteome
ECI1	Proteome;Secretome
TMPO	Proteome;Secretome
STAT1	Proteome
GRIA1	Proteome
MTREX	Proteome
MTOR	Proteome
PI4KA	Proteome
CASP3	Proteome;Secretome
RPS27	Proteome
LRPPRC	Proteome;Secretome
ACAA2	Proteome
RPL35	Proteome
PRCP	Proteome;Secretome
SLC1A3	Proteome
SLC1A2	Proteome
SLC1A4	Proteome
PAFAH1B1	Proteome;Secretome
MCAM	Proteome
DCC	Proteome;Secretome
CRAT	Proteome
MATR3	Proteome;Secretome
MSH2	Proteome
GPD2	Proteome
SSR1	Proteome;Secretome
RANBP1	Proteome;Secretome
NAMPT	Proteome
PSMC4	Proteome
PSMC1	Proteome
TSFM	Proteome
VDAC2	Proteome;Secretome
CBX5	Proteome
CBX3	Proteome;Secretome
USP5	Proteome;Secretome
MAPK8	Proteome
MAPK10	Proteome
MAP2K4	Proteome
RANGAP1	Proteome
RECQL	Proteome;Secretome
CRK	Proteome;Secretome
CRKL	Proteome;Secretome
BAG6	Proteome
NSF	Proteome
CDKN1B	Proteome
NOTCH1	Proteome
BRCC3	Proteome
RPL27A	Proteome;Secretome
RPL5	Proteome;Secretome
RPL21	Proteome
RPL28	Proteome
RPS9	Proteome;Secretome
RPS5	Proteome;Secretome
RPS10	Proteome;Secretome
MAP1B	Proteome;Secretome
MAP1A	Proteome;Secretome
GNPDA1	Proteome;Secretome
NEDD4	Proteome
IQGAP1	Proteome
GYG1	Proteome
STT3A	Proteome
RABIF	Proteome
RAP1GAP	Proteome
CAPZA2	Proteome;Secretome
CAPZA1	Proteome;Secretome
CAPZB	Proteome;Secretome
QARS1	Proteome
RPL29	Proteome;Secretome
UQCRFS1	Proteome
ATP5PO	Proteome;Secretome
LIMS1	Proteome
PREP	Proteome
PIP4K2A	Proteome
ARCN1	Proteome;Secretome
LSS	Proteome
GCLC	Proteome
PCP4	Proteome
PSMD8	Proteome
PRRC2A	Proteome
GSS	Proteome;Secretome
CCT5	Proteome;Secretome
PTDSS1	Proteome
NES	Proteome;Secretome
HSPA13	Proteome;Secretome
CSNK1A1	Proteome
IDH2	Proteome;Secretome
PITPNB	Proteome;Secretome
PITPNA	Proteome
POLD2	Proteome
MARCKSL1	Proteome
CAMLG	Proteome
ALDH9A1	Proteome;Secretome
RPL34	Proteome
LMAN1	Proteome
NASP	Proteome;Secretome
FASN	Proteome;Secretome
POU3F4	Proteome
FNTA	Proteome
FNTB	Proteome
CCT3	Proteome;Secretome
MRPL19	Proteome
TUFM	Proteome
ALDH7A1	Proteome;Secretome
CDC34	Proteome
SRP9	Proteome;Secretome
UBE2A	Proteome
PCYT1A	Proteome
AARS1	Proteome
CARS1	Proteome;Secretome
SARS1	Proteome;Secretome
PRIM1	Proteome
CSNK1E	Proteome
PSMB3	Proteome;Secretome
PSMB2	Proteome;Secretome
MCM2	Proteome;Secretome
ACADVL	Proteome
YLPM1	Proteome
TMED10	Proteome
RBM25	Proteome;Secretome
NUMB	Proteome
HINT1	Proteome
RANBP2	Proteome
TSC2	Proteome
NDUFV1	Proteome
GSK3A	Proteome
GSK3B	Proteome
NT5C2	Proteome
SEPHS1	Proteome;Secretome
GMPS	Proteome;Secretome
LIG3	Proteome;Secretome
MRE11	Proteome
GNAQ	Proteome
GNG4	Proteome
IDH3A	Proteome
CRIP1	Proteome
PPOX	Proteome
GDI2	Proteome;Secretome
EMD	Proteome
CPT1A	Proteome
SERPINB9	Proteome
SERPINH1	Proteome;Secretome
ST13	Proteome;Secretome
VASP	Proteome
DNM2	Proteome
DNM1	Proteome
METAP2	Proteome
NUDT2	Proteome
KNTC1	Proteome
RASSF2	Proteome
CDK9	Proteome
LRBA	Proteome
BCAM	Proteome
PPT1	Proteome;Secretome
RPL14	Proteome;Secretome
CCT8	Proteome;Secretome
CCT4	Proteome;Secretome
PAPOLA	Proteome
FXR1	Proteome
FMR1	Proteome
FXR2	Proteome
RAB5C	Proteome
RAB7A	Proteome;Secretome
RAB9A	Proteome
RAB10	Proteome;Secretome
PLCD1	Proteome
DAP3	Proteome
DUSP3	Proteome
NOVA1	Proteome
SMARCA4	Proteome;Secretome
IDH3G	Proteome
GALK1	Proteome
SSR4	Proteome
BCAP31	Proteome
MECP2	Proteome
HCFC1	Proteome
ALDH3A2	Proteome
ALDH5A1	Proteome
HSD17B4	Proteome;Secretome
PSMD7	Proteome
UBE2D1	Proteome
GPM6A	Proteome;Secretome
SUOX	Proteome
STAT5B	Proteome
USP11	Proteome
CLCN3	Proteome
RPS6KA3	Proteome
RPS6KA2	Proteome
RPS6KA1	Proteome
MAST1	Proteome
UBE2E1	Proteome
NDUFA8	Proteome
HNRNPA3	Proteome;Secretome
PGD	Proteome;Secretome
HNRNPM	Proteome;Secretome
KPNA2	Proteome
NCBP2	Proteome
RAP1GDS1	Proteome
POLR2H	Proteome
POLR2J	Proteome
MAP2K6	Proteome
ARHGDIA	Proteome;Secretome
AGFG1	Proteome
GTF2A1	Proteome
GTF2A2	Proteome
MSH6	Proteome;Secretome
KIF11	Proteome
RBM5	Proteome
RBM10	Proteome
RIDA	Proteome
SMS	Proteome
HK2	Proteome
MRPL12	Proteome
THOP1	Proteome
AKR1C2	Proteome
HMGA2	Proteome;Secretome
CRIP2	Proteome
NUP98	Proteome
BLVRA	Proteome;Secretome
SLC25A1	Proteome
PPP5C	Proteome;Secretome
ARFIP2	Proteome
ARFIP1	Proteome
NUBP1	Proteome
ACLY	Proteome;Secretome
METAP1	Proteome
SUCLG1	Proteome
MVD	Proteome
RABGGTB	Proteome
COPB1	Proteome
COPA	Proteome
CTSC	Proteome;Secretome
AP3M2	Proteome
AP3M1	Proteome
AP2S1	Proteome
HCCS	Proteome
RCAN1	Proteome
SLC16A1	Proteome
IST1	Proteome
SEC24C	Proteome;Secretome
SUB1	Proteome
CLNS1A	Proteome
RARS1	Proteome;Secretome
CACNB3	Proteome
YARS1	Proteome
USP14	Proteome;Secretome
PRKAG1	Proteome
BCAT1	Proteome;Secretome
ATP1B3	Proteome;Secretome
RAD23A	Proteome;Secretome
RAD23B	Proteome;Secretome
EPHA4	Proteome;Secretome
GALC	Proteome
AK2	Proteome;Secretome
GAS1	Proteome;Secretome
ALDH18A1	Proteome
NAPA	Proteome
EIF5	Proteome
SLC12A2	Proteome
PSMD4	Proteome
DRG2	Proteome
DRG1	Proteome
CSE1L	Proteome
TMBIM6	Proteome
VCP	Proteome;Secretome
HADHB	Proteome
MANF	Proteome;Secretome
MTTP	Proteome
AFDN	Proteome
NAP1L1	Proteome;Secretome
CASP6	Proteome
ADK	Proteome
ADAR	Proteome
CDH4	Proteome;Secretome
CDH11	Proteome;Secretome
TPD52	Proteome
SEC13	Proteome
SNU13	Proteome
NPEPPS	Proteome;Secretome
GFER	Proteome
HNRNPH2	Proteome
OXCT1	Proteome
SUMO2	Proteome;Secretome
EIF3B	Proteome
ATP5MF	Proteome
NDUFV3	Proteome
MARS1	Proteome
MAZ	Proteome
AP1S2	Proteome
AP1S1	Proteome;Secretome
ATP5F1E	Proteome
ATP5ME	Proteome
EIF6	Proteome;Secretome
CTBP2	Proteome
CTBP1	Proteome
NDUFA6	Proteome
HSD17B7	Proteome
BCAR1	Proteome
TMEM33	Proteome
SYNJ2BP	Proteome
GEMIN4	Proteome
PCBP3	Proteome
PCBP1	Proteome;Secretome
PCBP2	Proteome;Secretome
PCBP4	Proteome
CORO7	Proteome
NUP107	Proteome
EEFSEC	Proteome
EPPK1	Proteome
MTPN	Proteome;Secretome
FXYD7	Proteome
RAB15	Proteome;Secretome
GNG2	Proteome
ARPC4	Proteome;Secretome
CD81	Proteome;Secretome
TPI1	Proteome;Secretome
EIF3E	Proteome
SEC61B	Proteome
PPP4C	Proteome
PPP2CA	Proteome;Secretome
GABARAPL2	Proteome;Secretome
UBE2G2	Proteome
RAC3	Proteome
CDC42	Proteome;Secretome
RAC1	Proteome;Secretome
RPS20	Proteome
SNAP25	Proteome
PSMA6	Proteome;Secretome
DSTN	Proteome;Secretome
GMFB	Proteome;Secretome
RAB8A	Proteome
RAB1A	Proteome
SPCS3	Proteome
SRP54	Proteome
RAB4B	Proteome
RAB2A	Proteome;Secretome
RAB5B	Proteome
CKS1B	Proteome
UBE2D2	Proteome;Secretome
UBE2M	Proteome
UBE2K	Proteome;Secretome
UBE2N	Proteome;Secretome
RAB14	Proteome;Secretome
ACTR3	Proteome
ACTR2	Proteome;Secretome
COPS2	Proteome
ARF1	Proteome;Secretome
ABCE1	Proteome
RAP1B	Proteome
RAP2B	Proteome;Secretome
RPS3A	Proteome;Secretome
RPL26	Proteome
STX1B	Proteome
PSME3	Proteome;Secretome
RPL15	Proteome
MAGOH	Proteome;Secretome
RPL27	Proteome;Secretome
ATP6V0D1	Proteome
PCBD1	Proteome
RPL37A	Proteome
NAA20	Proteome
NCALD	Proteome
HSPE1	Proteome;Secretome
SEC61A1	Proteome
VBP1	Proteome
STXBP1	Proteome
DAD1	Proteome
NPC2	Proteome;Secretome
COPZ1	Proteome
UFM1	Proteome;Secretome
DCAF7	Proteome
WDR5	Proteome
NUTF2	Proteome;Secretome
HNRNPK	Proteome;Secretome
YWHAG	Proteome;Secretome
RRAS2	Proteome
TIMM10	Proteome
RPS7	Proteome;Secretome
PPP1CB	Proteome;Secretome
NCS1	Proteome
PSMC5	Proteome;Secretome
AFG2A	Proteome
RPS8	Proteome;Secretome
RPS15A	Proteome
RPS16	Proteome;Secretome
UBE2G1	Proteome
UBE2H	Proteome
YWHAE	Proteome;Secretome
RPS14	Proteome;Secretome
RPS23	Proteome;Secretome
RPS18	Proteome;Secretome
RPS29	Proteome
RPS13	Proteome;Secretome
RPS11	Proteome;Secretome
SNRPE	Proteome;Secretome
SNRPF	Proteome;Secretome
LSM3	Proteome;Secretome
LSM6	Proteome
SNRPD1	Proteome;Secretome
SNRPD2	Proteome;Secretome
SNRPD3	Proteome;Secretome
ARF6	Proteome
PSMC6	Proteome
TBPL1	Proteome
RPL7A	Proteome
POLR2G	Proteome
ETF1	Proteome;Secretome
CNBP	Proteome
ACTA2	Proteome
RHOB	Proteome
RPL23A	Proteome;Secretome
RPS6	Proteome;Secretome
VSNL1	Proteome
HPCAL4	Proteome
H4C1	Proteome;Secretome
RAN	Proteome;Secretome
RPL23	Proteome;Secretome
RAP1A	Proteome;Secretome
RPS15	Proteome;Secretome
RPS24	Proteome
RPS25	Proteome;Secretome
RPS26	Proteome
RPS28	Proteome;Secretome
FAU	Proteome;Secretome
GNB1	Proteome;Secretome
POLR2L	Proteome
RBX1	Proteome
GNB2	Proteome
RPL30	Proteome;Secretome
RPL39	Proteome
RPL31	Proteome
RPL10A	Proteome;Secretome
RPL32	Proteome
RPL11	Proteome;Secretome
RPL8	Proteome
PPIA	Proteome;Secretome
FKBP1A	Proteome;Secretome
RPS27A	Proteome;Secretome
GRB2	Proteome;Secretome
TRA2B	Proteome
AP2B1	Proteome
AP1B1	Proteome
VAMP2	Proteome
GNAS	Proteome
PPP3R1	Proteome
YWHAZ	Proteome;Secretome
PPP2R2A	Proteome;Secretome
SUMO1	Proteome
DYNLL1	Proteome;Secretome
DYNLT1	Proteome
RPL38	Proteome
SKP1	Proteome;Secretome
GNG3	Proteome
GNG5	Proteome
RPS21	Proteome;Secretome
EIF5A	Proteome;Secretome
RACK1	Proteome;Secretome
ACTG1	Proteome;Secretome
UBE2I	Proteome;Secretome
TMSB10	Proteome
SEC11A	Proteome;Secretome
CSNK2B	Proteome
TPM4	Proteome;Secretome
UBE2L3	Proteome;Secretome
EEF1A1	Proteome;Secretome
TUBA4A	Proteome;Secretome
TUBB4B	Proteome;Secretome
CSNK2A1	Proteome;Secretome
PAFAH1B2	Proteome;Secretome
H3-3A	Proteome
NOMO1	Proteome
HBA1	Proteome;Secretome
CXADR	Proteome
IGBP1	Proteome
PSPH	Proteome
RBM6	Proteome
EIF4G2	Proteome;Secretome
RPP30	Proteome
GTF2I	Proteome
DLG4	Proteome
PIP4K2B	Proteome
SRPK2	Proteome
SRPK1	Proteome
CCT2	Proteome;Secretome
SLC35B1	Proteome
RAE1	Proteome
GSTO1	Proteome;Secretome
PRKDC	Proteome;Secretome
ARG2	Proteome
NUCB2	Proteome;Secretome
ABAT	Proteome
BASP1	Proteome;Secretome
GPSM1	Proteome
DCD	Proteome;Secretome
MRPS22	Proteome
KGD4	Proteome
MRPS6	Proteome
MRPS9	Proteome
HMGN5	Proteome
SARNP	Proteome;Secretome
COG7	Proteome
RPL24	Proteome;Secretome
RPL36A	Proteome
CBX1	Proteome
ARF5	Proteome;Secretome
ERH	Proteome;Secretome
RPL19	Proteome
SRSF3	Proteome;Secretome
MXRA7	Proteome
FOXK1	Proteome
CCZ1	Proteome
LRP2	Proteome
EFNB1	Proteome;Secretome
RBM3	Proteome
CYCS	Proteome;Secretome
TFAM	Proteome
SLC25A3	Proteome;Secretome
HDLBP	Proteome
GTF2B	Proteome
CDK5	Proteome
PURA	Proteome
CLTC	Proteome;Secretome
FKBP3	Proteome;Secretome
REEP5	Proteome
SORD	Proteome
HNRNPU	Proteome;Secretome
U2AF1	Proteome
TIAL1	Proteome
SET	Proteome;Secretome
SRSF2	Proteome;Secretome
AMPD2	Proteome;Secretome
FABP5	Proteome;Secretome
ANK2	Proteome
AFG3L2	Proteome
HMGCS1	Proteome;Secretome
SLC7A5	Proteome
DR1	Proteome
EXOSC10	Proteome
PFKP	Proteome
ATP2B2	Proteome
EWSR1	Proteome;Secretome
OCRL	Proteome
PLCB3	Proteome
GUCY1B1	Proteome
OGDH	Proteome
ALDH6A1	Proteome
RPL18A	Proteome;Secretome
FKBP4	Proteome;Secretome
PLOD1	Proteome;Secretome
NUCB1	Proteome;Secretome
RPL6	Proteome;Secretome
TOP2B	Proteome;Secretome
AKAP12	Proteome
SLC25A11	Proteome
DST	Proteome
LMNB2	Proteome;Secretome
PTS	Proteome
MVK	Proteome
RELA	Proteome
UBXN1	Proteome
GBE1	Proteome
KRT17	Proteome;Secretome
TLE1	Proteome
TLE3	Proteome
TLE4	Proteome
GLO1	Proteome;Secretome
AKR1C1	Proteome
SSBP1	Proteome
YWHAH	Proteome;Secretome
CSTF1	Proteome
UBE3A	Proteome
PTPN12	Proteome
PTK2	Proteome
SRSF11	Proteome;Secretome
EEF1A2	Proteome;Secretome
CALD1	Proteome
LRRC63	Proteome
ITIH3	Proteome;Secretome
PTPN11	Proteome
KDSR	Proteome
PPAT	Proteome
GFPT1	Proteome
EXOSC9	Proteome
PSME1	Proteome;Secretome
RBPJ	Proteome
GABPA	Proteome
RING1	Proteome
RPL18	Proteome;Secretome
C1QBP	Proteome;Secretome
CKAP4	Proteome
TJP1	Proteome;Secretome
BAX	Proteome
BCL2L1	Proteome
KLC1	Proteome;Secretome
LRP1	Proteome;Secretome
SRSF1	Proteome;Secretome
ARHGAP1	Proteome
SRSF4	Proteome;Secretome
PCDH1	Proteome
DHX9	Proteome;Secretome
CRYZ	Proteome
DDR1	Proteome;Secretome
GOLGA3	Proteome
GOLGA2	Proteome
LGALS3BP	Proteome;Secretome
MFGE8	Proteome;Secretome
DMTN	Proteome
PUDP	Proteome
CD47	Proteome
PPID	Proteome
SSRP1	Proteome;Secretome
CAMSAP2	Proteome
VAC14	Proteome
NSUN2	Proteome
RBBP4	Proteome;Secretome
NCBP1	Proteome
MGAT3	Proteome
EP300	Proteome
CREBBP	Proteome
AHNAK	Proteome;Secretome
NIPAL4	Proteome
HSPA14	Proteome
SCRN3	Proteome
LAMTOR4	Proteome
GALNT2	Proteome;Secretome
CPSF1	Proteome
PMPCA	Proteome
SCRN1	Proteome;Secretome
NUP160	Proteome
GTF3C1	Proteome
TWF1	Proteome
ASPH	Proteome
TFCP2	Proteome
SMARCB1	Proteome
BPTF	Proteome
STX4	Proteome
GRSF1	Proteome
CNTN1	Proteome;Secretome
SFSWAP	Proteome
CHD3	Proteome
SF3A3	Proteome;Secretome
TP53BP1	Proteome
AIMP1	Proteome
ILF2	Proteome;Secretome
ILF3	Proteome;Secretome
LMAN2	Proteome;Secretome
TRAP1	Proteome
ANK3	Proteome
DLG1	Proteome
PPP1R8	Proteome
PTP4A2	Proteome
PTP4A1	Proteome
BNIP1	Proteome
CSTF3	Proteome
ECH1	Proteome
MLLT11	Proteome
STRN3	Proteome
CDC16	Proteome
STK4	Proteome
FLII	Proteome
COASY	Proteome
ACACA	Proteome
GPS1	Proteome
IK	Proteome
MTAP	Proteome;Secretome
PRKAA1	Proteome
EIF2B5	Proteome
TARDBP	Proteome;Secretome
HNRNPA0	Proteome;Secretome
AIMP2	Proteome;Secretome
PRDX4	Proteome
PSMD2	Proteome;Secretome
SELENBP1	Proteome;Secretome
NME3	Proteome
MAP3K1	Proteome
SRSF9	Proteome
SRSF5	Proteome
SRSF6	Proteome
MAD2L1	Proteome
TRIM28	Proteome;Secretome
G3BP1	Proteome;Secretome
KCNAB2	Proteome
PTK7	Proteome;Secretome
PABPC4	Proteome
PTPRS	Proteome;Secretome
EIF3I	Proteome
PPIL2	Proteome
PPP2R5C	Proteome
PPP2R5B	Proteome
AP3B2	Proteome
PDCL	Proteome
UBE2V1	Proteome;Secretome
MRPL49	Proteome
DYNC1I2	Proteome;Secretome
ILK	Proteome
NNT	Proteome
XRCC4	Proteome
PPIG	Proteome
TCOF1	Proteome
SLC39A6	Proteome
SF3B2	Proteome;Secretome
OS9	Proteome
PDAP1	Proteome
TMED1	Proteome
LSAMP	Proteome;Secretome
FKBP5	Proteome
TUSC3	Proteome
SMAD4	Proteome
GPM6B	Proteome
MTX1	Proteome
TUBB1	Proteome
ASAH1	Proteome;Secretome
PRPF4B	Proteome
PIN1	Proteome
CAMK2B	Proteome
CAMK2A	Proteome
CAMK2G	Proteome
CAMK2D	Proteome
DCTN2	Proteome;Secretome
NAE1	Proteome
SNW1	Proteome
IQGAP2	Proteome
TRA2A	Proteome
PWP1	Proteome
MTMR1	Proteome
CUL1	Proteome
CUL2	Proteome
CUL3	Proteome;Secretome
CUL4A	Proteome;Secretome
CUL4B	Proteome
TP53BP2	Proteome
GFUS	Proteome
FHL1	Proteome
AAMP	Proteome
MOGS	Proteome
ALCAM	Proteome
THOC5	Proteome
SPTAN1	Proteome;Secretome
AUH	Proteome
DDX39B	Proteome;Secretome
BLMH	Proteome;Secretome
EXOSC2	Proteome
TUBB2A	Proteome;Secretome
BYSL	Proteome
IDI1	Proteome
CBFB	Proteome
NFYC	Proteome
CDK12	Proteome
CKAP5	Proteome;Secretome
CIRBP	Proteome;Secretome
COTL1	Proteome
RAB33A	Proteome
SCARB2	Proteome;Secretome
DPYS	Proteome
CRMP1	Proteome;Secretome
DAG1	Proteome;Secretome
UBE4A	Proteome
SEPTIN6	Proteome
SEPTIN11	Proteome;Secretome
SAFB	Proteome;Secretome
EIF3A	Proteome
ARHGEF7	Proteome
ARHGEF6	Proteome
UBAP2L	Proteome;Secretome
SCRIB	Proteome
MLEC	Proteome
TTLL12	Proteome
MPP2	Proteome
DPYSL3	Proteome;Secretome
DPYSL2	Proteome;Secretome
MRPL58	Proteome
DCTN1	Proteome
DYNC1H1	Proteome;Secretome
EIF2B1	Proteome
EIF4A2	Proteome
CTTN	Proteome;Secretome
FLOT2	Proteome
RCN2	Proteome
[truncated: 2,215 more rows]

## Sheet: Protein_Expression_List_D50
Protein	Expression
TMA7	Proteome
NUDT10	Proteome
GATD3	Proteome
UBA6	Proteome
ESYT2	Proteome
SHTN1	Proteome
MEX3A	Proteome
ILVBL	Proteome
SH3PXD2B	Proteome
SH3PXD2A	Proteome
MACROD2	Proteome
NBAS	Proteome
TARS3	Proteome
RAB19	Proteome
CNOT1	Proteome
MAP1LC3B	Proteome;Secretome
PGP	Proteome
RIMOC1	Proteome
ZNF316	Proteome
IGLON5	Proteome
TUBA1C	Proteome;Secretome
SMCHD1	Proteome
CASTOR2	Proteome
CCDC154	Proteome
UNC119B	Proteome
UNC119	Proteome
PCP4L1	Proteome
RTL8C	Proteome
MEIS3P2	Proteome
FAM171A2	Proteome
SNRPG	Proteome;Secretome
MCRIP1	Proteome
NACA	Proteome;Secretome
C11orf98	Proteome
SLC35A4	Proteome
AGPS	Proteome
KIF2A	Proteome;Secretome
DDX39A	Proteome;Secretome
ACOT7	Proteome;Secretome
MYO1C	Proteome
AIP	Proteome
GTPBP1	Proteome
STXBP3	Proteome
ARVCF	Proteome
SMAP	Proteome
AP3B1	Proteome
APBB1	Proteome
NDUFS8	Proteome
PSMD11	Proteome;Secretome
PSMD12	Proteome;Secretome
PSMD9	Proteome
ATOX1	Proteome;Secretome
GET1	Proteome
PGRMC1	Proteome;Secretome
SUPT5H	Proteome
DFFA	Proteome
HIP1	Proteome
CLIC1	Proteome;Secretome
EIF3F	Proteome
PDHX	Proteome
DCTN6	Proteome
WASL	Proteome;Secretome
IPO5	Proteome;Secretome
SAP18	Proteome
EML1	Proteome
IGF2BP3	Proteome
IGF2BP1	Proteome;Secretome
DNM1L	Proteome;Secretome
RTCA	Proteome
SYT1	Proteome
MANBA	Proteome
AGRN	Proteome;Secretome
MEIS1	Proteome
EXOC5	Proteome
NDUFA4	Proteome
PSMD14	Proteome
BIN1	Proteome
AMPH	Proteome
KPNA3	Proteome;Secretome
STK25	Proteome
STK24	Proteome
CHL1	Proteome;Secretome
SDCBP	Proteome;Secretome
PITPNM1	Proteome
NOP56	Proteome
DDX3X	Proteome;Secretome
DDX17	Proteome;Secretome
PIR	Proteome
KPNA4	Proteome;Secretome
NFIA	Proteome
PPP6C	Proteome
MAN2B1	Proteome;Secretome
PDXK	Proteome
SCD	Proteome
PLPP3	Proteome
ARID1A	Proteome
TXNDC9	Proteome
DPYSL4	Proteome;Secretome
TRAFD1	Proteome
COX7A2L	Proteome
UBFD1	Proteome
COPE	Proteome
NCAN	Proteome;Secretome
EIF1AY	Proteome
EIF1AX	Proteome
AP3D1	Proteome
CCS	Proteome
DVL2	Proteome
TP53I11	Proteome
CDIPT	Proteome
PDCD5	Proteome;Secretome
PRMT5	Proteome;Secretome
NHERF1	Proteome
TPP1	Proteome;Secretome
TCERG1	Proteome
NDC80	Proteome
TNPO2	Proteome
TNPO1	Proteome
UNC13B	Proteome
MRAS	Proteome
PSMA7	Proteome;Secretome
SCAMP3	Proteome
BCKDK	Proteome
TAX1BP3	Proteome
GIPC1	Proteome
LIN7A	Proteome
TIMM23	Proteome
HAT1	Proteome
UBE2L6	Proteome
CASK	Proteome
UQCRQ	Proteome
MYL12A	Proteome
HGS	Proteome
CLGN	Proteome
PPP1R12A	Proteome
HNRNPDL	Proteome;Secretome
HNRNPD	Proteome;Secretome
HNRNPAB	Proteome;Secretome
XPO1	Proteome;Secretome
ZNF609	Proteome
SPTBN2	Proteome
SPTB	Proteome
SPTBN1	Proteome;Secretome
SEC16A	Proteome
PLXNB2	Proteome
U2SURP	Proteome
KIF3B	Proteome
PFAS	Proteome;Secretome
NACAD	Proteome
DCLK1	Proteome;Secretome
LSM1	Proteome
SCAMP1	Proteome
KPNA5	Proteome
KPNA1	Proteome
ARPC1A	Proteome;Secretome
ARPC2	Proteome;Secretome
ARPC3	Proteome
BET1	Proteome
POLR1C	Proteome
TRIM24	Proteome
PGRMC2	Proteome
PFDN6	Proteome;Secretome
GSTA4	Proteome;Secretome
RER1	Proteome
SURF4	Proteome
MAPK13	Proteome
SPTLC1	Proteome
OGT	Proteome
PMM2	Proteome
HMGB3	Proteome;Secretome
PPM1G	Proteome
EIF3D	Proteome
EIF3H	Proteome
HDAC1	Proteome
NCAM2	Proteome;Secretome
IPO8	Proteome
IPO7	Proteome
STX7	Proteome
SLC16A3	Proteome
CAPN5	Proteome
YKT6	Proteome;Secretome
ARPC5	Proteome;Secretome
PDPK1	Proteome
FABP7	Proteome;Secretome
DHX15	Proteome;Secretome
RNMT	Proteome
PLXNB1	Proteome
CYB5B	Proteome
PRPF4	Proteome
PHGDH	Proteome;Secretome
NDUFS4	Proteome
DYNC1LI2	Proteome
DYNC1LI1	Proteome
PSMD3	Proteome;Secretome
RBFOX2	Proteome
PAPSS1	Proteome
ZW10	Proteome
SART1	Proteome
GPAA1	Proteome
SRGAP3	Proteome
SRGAP1	Proteome
AP5Z1	Proteome
HSPA12A	Proteome
PPIP5K2	Proteome
MAP3K7	Proteome
EEF1E1	Proteome
MSI1	Proteome
HNRNPR	Proteome;Secretome
PRPF3	Proteome
TXNL1	Proteome
TPD52L2	Proteome;Secretome
EMC8	Proteome
ERI3	Proteome
SYNJ1	Proteome
FIBP	Proteome
EIF4G3	Proteome
EIF4G1	Proteome
PPIH	Proteome
HTRA2	Proteome
AKR7A2	Proteome
EPB41L2	Proteome
EPB41L1	Proteome
DENR	Proteome
XPOT	Proteome
DNPH1	Proteome
DCX	Proteome;Secretome
DCLK2	Proteome;Secretome
TIMM44	Proteome
TRAPPC3	Proteome
CHMP2A	Proteome
NCK2	Proteome
NCK1	Proteome
TSPAN6	Proteome
PLRG1	Proteome;Secretome
ZNF207	Proteome
NDUFB5	Proteome
NDUFB3	Proteome
NDUFA2	Proteome
GET3	Proteome;Secretome
BUB3	Proteome;Secretome
ACTN4	Proteome;Secretome
ACTN1	Proteome;Secretome
HTATSF1	Proteome
CYTH2	Proteome
AP1G1	Proteome;Secretome
SYNGR1	Proteome
SYNGR3	Proteome
SGTA	Proteome
ENSA	Proteome
ARPP19	Proteome
SLC25A20	Proteome
NARS1	Proteome;Secretome
MYO1B	Proteome
NUDT21	Proteome;Secretome
LANCL1	Proteome
STRN	Proteome
AKAP8	Proteome
SLC37A4	Proteome
IDH3B	Proteome
NRDC	Proteome
CALU	Proteome;Secretome
EDIL3	Proteome
AHCYL1	Proteome
NDUFS5	Proteome
PDE6D	Proteome;Secretome
RAD21	Proteome
KALRN	Proteome
PRPSAP2	Proteome
PRPSAP1	Proteome
GNG7	Proteome
SMARCA5	Proteome;Secretome
SPAG9	Proteome
MAPK8IP3	Proteome
KIF5C	Proteome
KIF5B	Proteome
KIF5A	Proteome;Secretome
MGRN1	Proteome
OPA1	Proteome
PIP5K1C	Proteome
KIF1B	Proteome
KIF1A	Proteome
KDM1A	Proteome
NME1	Proteome;Secretome
NME2	Proteome;Secretome
FADS1	Proteome
PPL	Proteome
GSDME	Proteome
ACSL4	Proteome
ACSL3	Proteome
SNX3	Proteome
SNX12	Proteome
OGA	Proteome
SYNCRIP	Proteome;Secretome
RANBP6	Proteome
NEMF	Proteome
GMDS	Proteome
NMT1	Proteome
PLOD3	Proteome
DIAPH1	Proteome
SELENOF	Proteome
SNAP91	Proteome
PICALM	Proteome;Secretome
EXOC3	Proteome
PLIN3	Proteome
KPNA6	Proteome
UGDH	Proteome;Secretome
CTNND1	Proteome;Secretome
EIF1	Proteome;Secretome
SNX2	Proteome
SNX1	Proteome
DPM1	Proteome
USO1	Proteome;Secretome
TOM1	Proteome
H2BC12	Proteome;Secretome
CCDC22	Proteome
PQBP1	Proteome
TIMM17B	Proteome
PRAF2	Proteome
DKC1	Proteome
EIF5B	Proteome
EDF1	Proteome
DNAJA2	Proteome
BRD4	Proteome
BRD3	Proteome
CUTA	Proteome;Secretome
TBL1X	Proteome
PFDN1	Proteome
PPP1R11	Proteome
NBN	Proteome
ABCB7	Proteome
KIF21B	Proteome
KIF21A	Proteome
SRGAP2	Proteome
PLXNA2	Proteome
PLXNA1	Proteome
IGSF3	Proteome;Secretome
DNAJC6	Proteome
WDR1	Proteome;Secretome
ATP9A	Proteome
ROCK2	Proteome
ROCK1	Proteome
CLASP2	Proteome
CLASP1	Proteome
CPNE3	Proteome
CPNE2	Proteome;Secretome
PPFIA3	Proteome
HIP1R	Proteome
RNF40	Proteome
RNF20	Proteome
ZC3H11A	Proteome
CLUH	Proteome
CAND2	Proteome
CAND1	Proteome;Secretome
KDM4A	Proteome
DNAJC13	Proteome
CNOT3	Proteome
ANKRD17	Proteome
ANKHD1	Proteome
DNAJB6	Proteome
DNAJB2	Proteome
GGCT	Proteome
NDUFS7	Proteome
NDUFS2	Proteome
ZPR1	Proteome
USP12	Proteome
NIPSNAP2	Proteome
PPFIA2	Proteome
PDCD6	Proteome;Secretome
TBCA	Proteome;Secretome
ATP6V1G1	Proteome
VPS4B	Proteome
VPS4A	Proteome;Secretome
MPDU1	Proteome;Secretome
MACROH2A1	Proteome;Secretome
SH3BGRL	Proteome;Secretome
FLNB	Proteome;Secretome
FLNA	Proteome;Secretome
NDUFS6	Proteome
PEX14	Proteome
TRIM3	Proteome
CS	Proteome;Secretome
SPAG7	Proteome
SEC22B	Proteome
PRPF40A	Proteome
MTX2	Proteome
VPS26A	Proteome
NDUFB1	Proteome
PMPCB	Proteome
PSIP1	Proteome;Secretome
HDGF	Proteome;Secretome
ERLIN1	Proteome
GPC4	Proteome;Secretome
NDUFS3	Proteome
SRSF10	Proteome
CLN5	Proteome
ECI2	Proteome
KHDRBS1	Proteome
BANF1	Proteome;Secretome
SF3B1	Proteome;Secretome
CSDE1	Proteome
PRKRA	Proteome
RPS6KA5	Proteome
NPM3	Proteome
LYPLA1	Proteome;Secretome
SERPINB7	Proteome;Secretome
SNRNP200	Proteome;Secretome
TIPRL	Proteome
PPM1B	Proteome
NUP155	Proteome
RP2	Proteome
CRTAP	Proteome;Secretome
SLC25A12	Proteome;Secretome
PALM	Proteome;Secretome
ATP6AP2	Proteome;Secretome
RNASEH2A	Proteome
EIF3G	Proteome;Secretome
EIF3J	Proteome
PSMD10	Proteome
ZMPSTE24	Proteome
IDH1	Proteome;Secretome
ATRN	Proteome;Secretome
RBBP9	Proteome
STAM2	Proteome
STAM	Proteome;Secretome
PAK3	Proteome
PAK1	Proteome;Secretome
PAK2	Proteome
ARL6IP5	Proteome
BCAS2	Proteome
DCTN3	Proteome
DNAJC8	Proteome
SMNDC1	Proteome
ATP5PD	Proteome
FLOT1	Proteome;Secretome
TRIO	Proteome
ATP5MG	Proteome
CPD	Proteome
GLRX3	Proteome
RSL1D1	Proteome
CLPX	Proteome
SCGN	Proteome
TM7SF2	Proteome
SNCG	Proteome
CIAO1	Proteome
SRP72	Proteome
DDAH1	Proteome;Secretome
RECQL5	Proteome
URI1	Proteome
MTA2	Proteome
MTA1	Proteome
ACTL6B	Proteome
ACTL6A	Proteome;Secretome
TPPP	Proteome
KBTBD11	Proteome
TOMM70	Proteome
NFASC	Proteome;Secretome
UFL1	Proteome
SORBS2	Proteome
UBXN7	Proteome
PLPBP	Proteome
ERLIN2	Proteome
PRPF6	Proteome
ADGRL1	Proteome;Secretome
GLS	Proteome
KDM4B	Proteome
MTCL2	Proteome
WDR47	Proteome
AP2A2	Proteome
AP2A1	Proteome;Secretome
SEC31A	Proteome
CLSTN1	Proteome;Secretome
HEXIM1	Proteome
DIRAS1	Proteome
YIF1A	Proteome
UBR5	Proteome
SCAF4	Proteome
MFN2	Proteome
UBE4B	Proteome
ZFPL1	Proteome
ELP1	Proteome
GABARAP	Proteome
NDUFA3	Proteome
NDUFB4	Proteome
NDUFB8	Proteome
NDUFA7	Proteome
RTN3	Proteome
LETM1	Proteome
ZRANB2	Proteome
SNX4	Proteome
LUC7L3	Proteome
KIF3A	Proteome
SBF1	Proteome
VAPB	Proteome
VAPA	Proteome;Secretome
SNAPIN	Proteome
MPZL1	Proteome
NDUFC2	Proteome
NDUFA10	Proteome
FKBP9	Proteome
CELF2	Proteome
CELF1	Proteome
PGLS	Proteome;Secretome
SMC2	Proteome
ATG7	Proteome
TACC2	Proteome
LYPLA2	Proteome
PGM3	Proteome;Secretome
CD2BP2	Proteome
AHSA1	Proteome
PSMG1	Proteome
SGPL1	Proteome
H6PD	Proteome
SEC24A	Proteome
SEC24B	Proteome
ADGRL2	Proteome
MPC2	Proteome
ETHE1	Proteome
STAMBP	Proteome
CPSF4	Proteome
ATP6V1G2	Proteome
ASMTL	Proteome
CDS2	Proteome
RAB3D	Proteome
RAB3A	Proteome
RAB13	Proteome
RAB3B	Proteome
SNAP29	Proteome
OXSR1	Proteome;Secretome
GGPS1	Proteome
HSPA4L	Proteome
HSPA4	Proteome;Secretome
PTBP1	Proteome;Secretome
STARD3NL	Proteome
LSM8	Proteome;Secretome
WIZ	Proteome
STAU1	Proteome
MAP4K4	Proteome
CRYZL1	Proteome
AIFM1	Proteome
BPNT1	Proteome
FADS2	Proteome
DDAH2	Proteome;Secretome
ABHD16A	Proteome
TXNDC12	Proteome
MBD3	Proteome
NUDT3	Proteome
NDUFB10	Proteome;Secretome
CLPTM1	Proteome
TOMM40	Proteome
PEX11B	Proteome
PAK4	Proteome
CYB5A	Proteome
LDHA	Proteome;Secretome
GLUD1	Proteome
DHFR	Proteome
CYB5R3	Proteome;Secretome
GSR	Proteome;Secretome
MT-CO1	Proteome
MT-CO2	Proteome;Secretome
SOD1	Proteome;Secretome
PNP	Proteome;Secretome
HPRT1	Proteome;Secretome
GOT2	Proteome;Secretome
PGK1	Proteome;Secretome
AK1	Proteome
ADA	Proteome
MT-ATP6	Proteome
CA2	Proteome
A2M	Proteome;Secretome
KNG1	Proteome;Secretome
NRAS	Proteome
HRAS	Proteome
KRAS	Proteome
PDYN	Proteome;Secretome
INS	Proteome;Secretome
HLA-B	Proteome
HLA-A	Proteome
HBB	Proteome;Secretome
CRYAB	Proteome
KRT14	Proteome;Secretome
KRT10	Proteome;Secretome
KRT13	Proteome;Secretome
KRT6A	Proteome;Secretome
KRT1	Proteome;Secretome
KRT3	Proteome;Secretome
KRT2	Proteome;Secretome
KRT5	Proteome;Secretome
LMNA	Proteome;Secretome
FN1	Proteome;Secretome
AHSG	Proteome
ALB	Proteome;Secretome
TFRC	Proteome;Secretome
TF	Proteome;Secretome
LTF	Proteome;Secretome
HPX	Proteome;Secretome
FTL	Proteome
FTH1	Proteome
MT-ND2	Proteome
MT-ND4	Proteome
MT-ND5	Proteome
MT-ND6	Proteome
VTN	Proteome;Secretome
CAT	Proteome;Secretome
BRAF	Proteome
GBA1	Proteome
FUCA1	Proteome;Secretome
ALDOA	Proteome;Secretome
CSTB	Proteome;Secretome
ANXA1	Proteome;Secretome
SOD2	Proteome;Secretome
OAT	Proteome
THY1	Proteome
TUBB4A	Proteome;Secretome
TUBB	Proteome;Secretome
TUBB3	Proteome;Secretome
GAPDH	Proteome;Secretome
CAPNS1	Proteome
HSPB1	Proteome;Secretome
TYMS	Proteome
RPN1	Proteome;Secretome
RPN2	Proteome
GNAI2	Proteome
GNAI1	Proteome
ATP1A1	Proteome
ATP12A	Proteome
ATP1B1	Proteome
APP	Proteome;Secretome
ALDH2	Proteome
ALDH1B1	Proteome
HMGN1	Proteome
PRKCG	Proteome
SLC25A5	Proteome
SLC25A4	Proteome
PCCA	Proteome
PCCB	Proteome
EIF2S1	Proteome
HMGN2	Proteome
RPLP1	Proteome;Secretome
RPLP2	Proteome;Secretome
RPLP0	Proteome;Secretome
FABP3	Proteome;Secretome
SSB	Proteome;Secretome
ITGB1	Proteome
PRKCB	Proteome
PRKCA	Proteome
KRT18	Proteome
KRT8	Proteome
DES	Proteome;Secretome
KRT4	Proteome;Secretome
UROD	Proteome
FYN	Proteome;Secretome
GSN	Proteome;Secretome
RB1	Proteome
PTMA	Proteome;Secretome
CDK1	Proteome
ATP5F1B	Proteome;Secretome
EIF4E	Proteome;Secretome
CKM	Proteome;Secretome
CKB	Proteome;Secretome
ENO1	Proteome;Secretome
PYGL	Proteome;Secretome
PYGB	Proteome;Secretome
GPI	Proteome;Secretome
NPM1	Proteome;Secretome
TPM3	Proteome;Secretome
TPM1	Proteome
TPM2	Proteome;Secretome
ITGAV	Proteome
HEXA	Proteome
EPHX1	Proteome
DBI	Proteome;Secretome
LDHB	Proteome;Secretome
NEFL	Proteome
INA	Proteome
NEFM	Proteome
GPX1	Proteome
PGK2	Proteome
P4HB	Proteome;Secretome
H1-0	Proteome;Secretome
ACYP1	Proteome
CRYGD	Proteome
CTSD	Proteome;Secretome
ANXA2	Proteome;Secretome
CAPN1	Proteome;Secretome
PSAP	Proteome;Secretome
HEXB	Proteome
PFN1	Proteome;Secretome
BPGM	Proteome
APRT	Proteome
EPRS1	Proteome
CTSB	Proteome;Secretome
HSP90AA1	Proteome;Secretome
GALT	Proteome
HNRNPC	Proteome;Secretome
UQCRH	Proteome
LAMB1	Proteome;Secretome
FH	Proteome;Secretome
IGF1R	Proteome
ANXA6	Proteome;Secretome
RHOC	Proteome
RHOA	Proteome;Secretome
SLC3A2	Proteome
PFKM	Proteome
PFKL	Proteome
HSP90AB1	Proteome;Secretome
ASNS	Proteome
SYP	Proteome
HMBS	Proteome
PDHA1	Proteome
CYC1	Proteome
SNRPB2	Proteome
SNRPA	Proteome
SNRNP70	Proteome;Secretome
VIM	Proteome;Secretome
PRPH	Proteome;Secretome
RPS17	Proteome;Secretome
KRT19	Proteome
KRT7	Proteome
GNAI3	Proteome
ANXA5	Proteome;Secretome
KRT16	Proteome;Secretome
RPSA	Proteome;Secretome
CD63	Proteome
MRPL3	Proteome
ENO2	Proteome;Secretome
ACAA1	Proteome
SRP19	Proteome
GSTP1	Proteome;Secretome
SNRPC	Proteome;Secretome
QDPR	Proteome;Secretome
HMGB1	Proteome;Secretome
RBP1	Proteome;Secretome
GNAO1	Proteome
SPARC	Proteome;Secretome
GSTM1	Proteome
CLTA	Proteome
CLTB	Proteome
CNP	Proteome
DLD	Proteome;Secretome
HNRNPA1	Proteome;Secretome
SNRPA1	Proteome;Secretome
COX6C	Proteome
PARP1	Proteome;Secretome
UCHL1	Proteome;Secretome
LTA4H	Proteome;Secretome
ALDOC	Proteome;Secretome
H2AZ1	Proteome;Secretome
H2AC11	Proteome;Secretome
DERPC	Proteome
POTEI	Proteome
ACTA1	Proteome;Secretome
ACTB	Proteome;Secretome
SMIM13	Proteome
HSPA1A	Proteome;Secretome
CALM1	Proteome;Secretome
RAP2A	Proteome
RO60	Proteome;Secretome
GAA	Proteome;Secretome
H1-4	Proteome;Secretome
H1-2	Proteome;Secretome
DLAT	Proteome
PTPRF	Proteome;Secretome
PTPRD	Proteome;Secretome
TXN	Proteome;Secretome
COX5B	Proteome
CTSA	Proteome;Secretome
MGST1	Proteome
MAPT	Proteome
PRKAR1A	Proteome
UROS	Proteome
ESD	Proteome;Secretome
HSPD1	Proteome;Secretome
CLU	Proteome;Secretome
HSPA5	Proteome;Secretome
HSPA1L	Proteome;Secretome
LAMC1	Proteome;Secretome
ACP2	Proteome
MAP2	Proteome;Secretome
HSPA8	Proteome;Secretome
HSPA2	Proteome;Secretome
SLC2A1	Proteome
SLC2A3	Proteome
EPB41	Proteome
UMPS	Proteome
PDHB	Proteome;Secretome
DBT	Proteome
RALA	Proteome;Secretome
RALB	Proteome
BCR	Proteome
ABR	Proteome
LAMP1	Proteome
ACADM	Proteome
TOP1	Proteome;Secretome
G6PD	Proteome
UBL4A	Proteome
PC	Proteome
DMD	Proteome
MTHFD1	Proteome
IGF2R	Proteome;Secretome
ADH5	Proteome;Secretome
PRPS1	Proteome;Secretome
PABPC1	Proteome;Secretome
PCNA	Proteome;Secretome
HARS1	Proteome
COL6A1	Proteome;Secretome
COL6A3	Proteome;Secretome
SLC25A6	Proteome
F5	Proteome;Secretome
IMPDH2	Proteome;Secretome
IMPDH1	Proteome
TPR	Proteome;Secretome
ANXA3	Proteome
CKMT1A	Proteome
SRC	Proteome
PEPD	Proteome;Secretome
XRCC6	Proteome;Secretome
XRCC5	Proteome;Secretome
UNG	Proteome
COX4I1	Proteome
LAMP2	Proteome;Secretome
RNH1	Proteome
NCAM1	Proteome;Secretome
VCAN	Proteome;Secretome
ATP1A3	Proteome
ATP1A2	Proteome
EEF2	Proteome;Secretome
PDIA4	Proteome;Secretome
P4HA1	Proteome
TPT1	Proteome;Secretome
ALAD	Proteome;Secretome
PLS3	Proteome
APEH	Proteome;Secretome
ETFA	Proteome;Secretome
GYS1	Proteome
PRKAR2A	Proteome
ENO3	Proteome;Secretome
GTF2F2	Proteome
CD59	Proteome
MIF	Proteome;Secretome
CD99	Proteome
PRKCSH	Proteome;Secretome
FDPS	Proteome;Secretome
COX7A2	Proteome
ATP1B2	Proteome
NID1	Proteome;Secretome
AKR1A1	Proteome
PKM	Proteome;Secretome
PKLR	Proteome;Secretome
ACYP2	Proteome
HSP90B1	Proteome;Secretome
MYL6B	Proteome
MYL6	Proteome;Secretome
SNRPB	Proteome;Secretome
IDE	Proteome;Secretome
HNRNPL	Proteome;Secretome
DARS1	Proteome;Secretome
JUP	Proteome;Secretome
CTNNB1	Proteome;Secretome
UQCRB	Proteome
GLUL	Proteome
AKR1B1	Proteome;Secretome
GSPT1	Proteome
EZR	Proteome;Secretome
UCHL3	Proteome
GNS	Proteome;Secretome
ARSB	Proteome
RPS2	Proteome;Secretome
CHN1	Proteome
RPA2	Proteome
NQO2	Proteome
CBR1	Proteome;Secretome
CREB1	Proteome
GLB1	Proteome;Secretome
PPP3CB	Proteome
PPP3CA	Proteome
H1-5	Proteome;Secretome
H1-3	Proteome
POR	Proteome
ATP2A2	Proteome;Secretome
CPE	Proteome;Secretome
STMN1	Proteome;Secretome
YBX1	Proteome;Secretome
NAGA	Proteome
HMGA1	Proteome
TMEM11	Proteome
GOT1	Proteome;Secretome
ITGA2	Proteome
UBTF	Proteome
NDUFB7	Proteome
SYN1	Proteome
PRKACA	Proteome;Secretome
CAPN2	Proteome
GAP43	Proteome;Secretome
CTPS1	Proteome;Secretome
DDX5	Proteome;Secretome
GM2A	Proteome;Secretome
PSMC3	Proteome;Secretome
TCP1	Proteome;Secretome
PTPN1	Proteome
IGFBP2	Proteome;Secretome
RPL35A	Proteome
ARF4	Proteome;Secretome
RPL7	Proteome;Secretome
VCL	Proteome;Secretome
PTPRA	Proteome
SON	Proteome
NELFE	Proteome
RPL17	Proteome;Secretome
PGAM1	Proteome;Secretome
RCC1	Proteome
LIG1	Proteome
XRCC1	Proteome
PAM	Proteome;Secretome
CDH2	Proteome;Secretome
GNAZ	Proteome
GNA11	Proteome
PLCG1	Proteome
NCL	Proteome;Secretome
HK1	Proteome;Secretome
POLR2C	Proteome
POLR2E	Proteome
NDUFV2	Proteome;Secretome
ERCC3	Proteome
EIF2AK2	Proteome
SRM	Proteome
CSNK2A2	Proteome
ITIH2	Proteome;Secretome
ATP2B1	Proteome
EIF2S2	Proteome
ANXA7	Proteome;Secretome
POU3F3	Proteome
BTF3	Proteome
RAB4A	Proteome
RAB5A	Proteome;Secretome
RAB6A	Proteome;Secretome
PSMB1	Proteome;Secretome
M6PR	Proteome
COX5A	Proteome
LMNB1	Proteome;Secretome
RASA1	Proteome
PTMS	Proteome;Secretome
CDK11B	Proteome
GSTM3	Proteome
GSTM2	Proteome;Secretome
ATP6V1B2	Proteome
ATP6V1C1	Proteome
CSRP1	Proteome
MAOA	Proteome
ACO1	Proteome;Secretome
MDK	Proteome
VDAC1	Proteome;Secretome
SDHB	Proteome
BCKDHB	Proteome
COMT	Proteome
MMUT	Proteome
OSBP	Proteome
PCMT1	Proteome;Secretome
FBL	Proteome;Secretome
RPS4Y1	Proteome
RPS4X	Proteome;Secretome
GART	Proteome;Secretome
PAICS	Proteome;Secretome
SCP2	Proteome
UBA1	Proteome;Secretome
HNRNPA2B1	Proteome;Secretome
CALB2	Proteome
CBL	Proteome
PRKACB	Proteome
UQCRC2	Proteome
FBLN1	Proteome;Secretome
TCEA1	Proteome
ITGA6	Proteome;Secretome
SFPQ	Proteome;Secretome
NONO	Proteome;Secretome
TUBG1	Proteome
PPIB	Proteome;Secretome
ME2	Proteome
GLDC	Proteome
WARS1	Proteome;Secretome
RPS3	Proteome;Secretome
GCSH	Proteome
PTPRZ1	Proteome;Secretome
AHCY	Proteome;Secretome
CFL1	Proteome;Secretome
EIF4B	Proteome
ATP2B4	Proteome
CPT2	Proteome
DTYMK	Proteome
RRM1	Proteome;Secretome
COX7B	Proteome
EEF1B2	Proteome;Secretome
ATP5PB	Proteome
ACP1	Proteome;Secretome
ACAT1	Proteome
TNC	Proteome;Secretome
MYL9	Proteome
POLR2A	Proteome
CDK2	Proteome
GRK2	Proteome
MCM3	Proteome;Secretome
NFYB	Proteome
MPST	Proteome;Secretome
LAMA1	Proteome;Secretome
RPS12	Proteome;Secretome
YY1	Proteome
DNAJB1	Proteome
ATP5F1A	Proteome;Secretome
PSMA1	Proteome;Secretome
PSMA2	Proteome;Secretome
PSMA3	Proteome;Secretome
PSMA4	Proteome;Secretome
MSN	Proteome;Secretome
DDX6	Proteome;Secretome
CTNNA2	Proteome
CTNNA1	Proteome
DNMT1	Proteome
U2AF2	Proteome;Secretome
RPL13	Proteome
ELAVL4	Proteome
ELAVL2	Proteome
ELAVL1	Proteome;Secretome
ELAVL3	Proteome
IVD	Proteome
S100A4	Proteome;Secretome
HMGB2	Proteome;Secretome
TARS1	Proteome
VARS1	Proteome
EEF1G	Proteome;Secretome
FKBP2	Proteome
CNTFR	Proteome;Secretome
AK4	Proteome
YWHAQ	Proteome;Secretome
SFN	Proteome;Secretome
YWHAB	Proteome;Secretome
MAPK3	Proteome
MAPK1	Proteome;Secretome
MARK3	Proteome
MARK2	Proteome
MARK1	Proteome
ATP6V0C	Proteome
CALML3	Proteome
CERS1	Proteome
RPL10	Proteome;Secretome
RPA1	Proteome
APEX1	Proteome;Secretome
DCK	Proteome
CAD	Proteome;Secretome
CALR	Proteome;Secretome
MAP4	Proteome
CANX	Proteome;Secretome
PSMA5	Proteome;Secretome
PSMB4	Proteome;Secretome
PSMB6	Proteome;Secretome
PSMB5	Proteome;Secretome
ABCD3	Proteome
NDUFS1	Proteome
POLD1	Proteome
GABRB3	Proteome
GCA	Proteome
LAP3	Proteome;Secretome
TPP2	Proteome
IMPA1	Proteome;Secretome
EPHA2	Proteome
EPHA3	Proteome
EPHB2	Proteome;Secretome
EPHB1	Proteome
MPG	Proteome
CRABP2	Proteome;Secretome
CRABP1	Proteome
TKT	Proteome;Secretome
EEF1D	Proteome;Secretome
MARCKS	Proteome
ALDH4A1	Proteome
ERP29	Proteome;Secretome
PRDX6	Proteome;Secretome
BLVRB	Proteome;Secretome
PRDX5	Proteome;Secretome
DDT	Proteome;Secretome
PRDX3	Proteome;Secretome
ATP5F1D	Proteome
RPL12	Proteome;Secretome
ECHS1	Proteome
CMPK1	Proteome;Secretome
PEBP1	Proteome;Secretome
PDIA3	Proteome;Secretome
PPP2R1A	Proteome;Secretome
PPIF	Proteome
HMOX2	Proteome
ADSS2	Proteome
LRPAP1	Proteome
TSPO	Proteome
ADSL	Proteome
CLIP1	Proteome
SRI	Proteome;Secretome
POLR2B	Proteome
SDHA	Proteome
CORO1A	Proteome
GDI1	Proteome;Secretome
MAT2A	Proteome;Secretome
MAT1A	Proteome
PRKAR2B	Proteome
CPS1	Proteome
RRM2	Proteome
TIA1	Proteome
DNAJA1	Proteome
AKT1	Proteome
UQCRC1	Proteome;Secretome
HIBADH	Proteome
ATIC	Proteome;Secretome
HNRNPH3	Proteome;Secretome
HNRNPH1	Proteome;Secretome
HNRNPF	Proteome;Secretome
STIP1	Proteome;Secretome
L1CAM	Proteome;Secretome
PRDX2	Proteome;Secretome
PRDX1	Proteome;Secretome
ARRB2	Proteome
ARRB1	Proteome
DCTD	Proteome
PYCR1	Proteome
SLC8A1	Proteome
DSG3	Proteome
CTH	Proteome
RPL9	Proteome
ACSL1	Proteome
CSTF2	Proteome
DUT	Proteome
MCM4	Proteome;Secretome
MCM5	Proteome;Secretome
MCM7	Proteome
SHMT1	Proteome
SHMT2	Proteome
GABRA3	Proteome
EPHX2	Proteome
MPI	Proteome
GPC1	Proteome;Secretome
PFN2	Proteome;Secretome
PHB1	Proteome;Secretome
SERPINB6	Proteome;Secretome
RDX	Proteome;Secretome
RPA3	Proteome;Secretome
RFC4	Proteome
RFC2	Proteome
RFC1	Proteome
RPL22	Proteome
GTF2F1	Proteome
CBS	Proteome
KRT9	Proteome;Secretome
AGL	Proteome
MYH9	Proteome;Secretome
MYH10	Proteome;Secretome
MYH14	Proteome
GOLGA4	Proteome
COPB2	Proteome
SOAT1	Proteome
ADD1	Proteome
ADD2	Proteome
BSG	Proteome
FUS	Proteome;Secretome
NUP214	Proteome
DEK	Proteome
SOX5	Proteome
GLRX	Proteome
PPM1A	Proteome
PSMC2	Proteome
ARL2	Proteome
ARL3	Proteome;Secretome
MAP2K2	Proteome
MAP2K1	Proteome;Secretome
ATP5F1C	Proteome
ATP6V1E1	Proteome;Secretome
CPOX	Proteome
RPL4	Proteome;Secretome
NUDT1	Proteome
LONP1	Proteome
PGM1	Proteome;Secretome
PPP1CC	Proteome
PPP1CA	Proteome;Secretome
GNL1	Proteome
DLST	Proteome
GPX4	Proteome
SRP14	Proteome;Secretome
NUP62	Proteome;Secretome
HPCAL1	Proteome;Secretome
FDFT1	Proteome
TAGLN2	Proteome;Secretome
TALDO1	Proteome;Secretome
SNCA	Proteome
ETFB	Proteome
RBMX	Proteome;Secretome
ATP6V1A	Proteome
HSPA9	Proteome;Secretome
EIF4A3	Proteome;Secretome
EIF4A1	Proteome;Secretome
RPS19	Proteome
RPL3	Proteome;Secretome
DDOST	Proteome;Secretome
ANP32A	Proteome;Secretome
FEN1	Proteome;Secretome
CAPG	Proteome
CAP2	Proteome
CAP1	Proteome;Secretome
TXLNA	Proteome
CCT6A	Proteome;Secretome
PBX1	Proteome
PBX3	Proteome
RPL13A	Proteome;Secretome
ARL1	Proteome
PEX19	Proteome
MDH1	Proteome;Secretome
MDH2	Proteome;Secretome
RFC5	Proteome
RFC3	Proteome
HADHA	Proteome
EIF2S3	Proteome
CETN2	Proteome
CD200	Proteome
BUD31	Proteome
SOX2	Proteome
NAA10	Proteome
PPP1R2	Proteome
CSK	Proteome
GARS1	Proteome;Secretome
IARS1	Proteome
PRKCI	Proteome
ACTR1B	Proteome
ACTR1A	Proteome
ECI1	Proteome
TMPO	Proteome;Secretome
STAT1	Proteome
GRIA1	Proteome
MTREX	Proteome
MTOR	Proteome
PI4KA	Proteome
CASP3	Proteome
RPS27	Proteome
LRPPRC	Proteome;Secretome
ACAA2	Proteome
RPL35	Proteome
PRCP	Proteome;Secretome
SLC1A3	Proteome
SLC1A2	Proteome
SLC1A4	Proteome
PAFAH1B1	Proteome;Secretome
MCAM	Proteome
DCC	Proteome;Secretome
CRAT	Proteome
MATR3	Proteome;Secretome
MSH2	Proteome
GPD2	Proteome
SSR1	Proteome
RANBP1	Proteome;Secretome
NAMPT	Proteome
PSMC4	Proteome
PSMC1	Proteome
TSFM	Proteome
VDAC2	Proteome;Secretome
CBX5	Proteome
CBX3	Proteome
USP5	Proteome;Secretome
MAPK8	Proteome
MAPK10	Proteome
MAP2K4	Proteome
RANGAP1	Proteome
RECQL	Proteome
CRK	Proteome;Secretome
CRKL	Proteome;Secretome
BAG6	Proteome
NSF	Proteome
CDKN1B	Proteome
NOTCH1	Proteome
BRCC3	Proteome
RPL27A	Proteome;Secretome
RPL5	Proteome
RPL21	Proteome
RPL28	Proteome
RPS9	Proteome;Secretome
RPS5	Proteome;Secretome
RPS10	Proteome;Secretome
MAP1B	Proteome;Secretome
MAP1A	Proteome;Secretome
GNPDA1	Proteome;Secretome
NEDD4	Proteome
IQGAP1	Proteome
GYG1	Proteome
STT3A	Proteome
RABIF	Proteome
RAP1GAP	Proteome
CAPZA2	Proteome;Secretome
CAPZA1	Proteome;Secretome
CAPZB	Proteome;Secretome
QARS1	Proteome
RPL29	Proteome
UQCRFS1	Proteome
ATP5PO	Proteome
LIMS1	Proteome
PREP	Proteome
PIP4K2A	Proteome
ARCN1	Proteome;Secretome
LSS	Proteome
GCLC	Proteome
PCP4	Proteome
PSMD8	Proteome
PRRC2A	Proteome
GSS	Proteome;Secretome
CCT5	Proteome;Secretome
PTDSS1	Proteome
NES	Proteome;Secretome
HSPA13	Proteome;Secretome
CSNK1A1	Proteome
IDH2	Proteome;Secretome
PITPNB	Proteome
PITPNA	Proteome
POLD2	Proteome
MARCKSL1	Proteome
CAMLG	Proteome
ALDH9A1	Proteome;Secretome
RPL34	Proteome
LMAN1	Proteome
NASP	Proteome;Secretome
FASN	Proteome;Secretome
POU3F4	Proteome
FNTA	Proteome
FNTB	Proteome
CCT3	Proteome;Secretome
MRPL19	Proteome
TUFM	Proteome
ALDH7A1	Proteome
CDC34	Proteome
SRP9	Proteome;Secretome
UBE2A	Proteome
PCYT1A	Proteome
AARS1	Proteome
CARS1	Proteome;Secretome
SARS1	Proteome;Secretome
CSNK1E	Proteome
PSMB3	Proteome;Secretome
PSMB2	Proteome;Secretome
MCM2	Proteome;Secretome
ACADVL	Proteome
YLPM1	Proteome
TMED10	Proteome
RBM25	Proteome;Secretome
NUMB	Proteome
HINT1	Proteome
RANBP2	Proteome
TSC2	Proteome
NDUFV1	Proteome
GSK3A	Proteome
GSK3B	Proteome
NT5C2	Proteome
SEPHS1	Proteome;Secretome
GMPS	Proteome
LIG3	Proteome;Secretome
MRE11	Proteome
GNAQ	Proteome
GNG4	Proteome
IDH3A	Proteome
CRIP1	Proteome
PPOX	Proteome
GDI2	Proteome;Secretome
EMD	Proteome
SERPINB9	Proteome
SERPINH1	Proteome;Secretome
ST13	Proteome;Secretome
VASP	Proteome
DNM2	Proteome
DNM1	Proteome
METAP2	Proteome
NUDT2	Proteome
RASSF2	Proteome
CDK9	Proteome
LRBA	Proteome
PPT1	Proteome;Secretome
RPL14	Proteome;Secretome
CCT8	Proteome;Secretome
CCT4	Proteome;Secretome
PAPOLA	Proteome
FXR1	Proteome
FMR1	Proteome
FXR2	Proteome
RAB5C	Proteome
RAB7A	Proteome;Secretome
RAB9A	Proteome
RAB10	Proteome;Secretome
PLCD1	Proteome
DAP3	Proteome
DUSP3	Proteome
NOVA1	Proteome
SMARCA4	Proteome;Secretome
IDH3G	Proteome
GALK1	Proteome;Secretome
SSR4	Proteome
BCAP31	Proteome
MECP2	Proteome
HCFC1	Proteome
ALDH3A2	Proteome
ALDH5A1	Proteome
HSD17B4	Proteome;Secretome
PSMD7	Proteome
UBE2D1	Proteome
GPM6A	Proteome;Secretome
STAT5B	Proteome
USP11	Proteome
CLCN3	Proteome
RPS6KA3	Proteome
RPS6KA2	Proteome
RPS6KA1	Proteome
MAST1	Proteome
UBE2E1	Proteome
NDUFA8	Proteome
HNRNPA3	Proteome;Secretome
PGD	Proteome;Secretome
HNRNPM	Proteome;Secretome
KPNA2	Proteome
NCBP2	Proteome
RAP1GDS1	Proteome
POLR2H	Proteome
POLR2J	Proteome
MAP2K6	Proteome
ARHGDIA	Proteome;Secretome
AGFG1	Proteome
GTF2A1	Proteome
GTF2A2	Proteome
MSH6	Proteome;Secretome
RBM5	Proteome
RBM10	Proteome
RIDA	Proteome
SMS	Proteome
HK2	Proteome
MRPL12	Proteome
THOP1	Proteome
AKR1C2	Proteome
HMGA2	Proteome
CRIP2	Proteome
NUP98	Proteome
BLVRA	Proteome
SLC25A1	Proteome
PPP5C	Proteome;Secretome
ARFIP2	Proteome
ARFIP1	Proteome
NUBP1	Proteome
ACLY	Proteome;Secretome
METAP1	Proteome
SUCLG1	Proteome
MVD	Proteome
RABGGTB	Proteome
COPB1	Proteome
COPA	Proteome
CTSC	Proteome;Secretome
AP3M2	Proteome
AP3M1	Proteome
AP2S1	Proteome
HCCS	Proteome
RCAN1	Proteome
SLC16A1	Proteome
IST1	Proteome
SEC24C	Proteome;Secretome
SUB1	Proteome
CLNS1A	Proteome
RARS1	Proteome;Secretome
CACNB3	Proteome
YARS1	Proteome
USP14	Proteome;Secretome
PRKAG1	Proteome
BCAT1	Proteome;Secretome
ATP1B3	Proteome;Secretome
RAD23A	Proteome
RAD23B	Proteome;Secretome
EPHA4	Proteome;Secretome
GALC	Proteome
AK2	Proteome;Secretome
ALDH18A1	Proteome
NAPA	Proteome
EIF5	Proteome
SLC12A2	Proteome
PSMD4	Proteome
DRG2	Proteome
DRG1	Proteome
CSE1L	Proteome
TMBIM6	Proteome
VCP	Proteome;Secretome
HADHB	Proteome
MANF	Proteome;Secretome
AFDN	Proteome
NAP1L1	Proteome;Secretome
CASP6	Proteome
ADK	Proteome
ADAR	Proteome
CDH4	Proteome;Secretome
CDH11	Proteome;Secretome
TPD52	Proteome
SEC13	Proteome
SNU13	Proteome
NPEPPS	Proteome;Secretome
GFER	Proteome
HNRNPH2	Proteome
OXCT1	Proteome
SUMO2	Proteome;Secretome
EIF3B	Proteome
ATP5MF	Proteome
NDUFV3	Proteome
MARS1	Proteome
AP1S2	Proteome
AP1S1	Proteome;Secretome
ATP5F1E	Proteome
ATP5ME	Proteome
EIF6	Proteome;Secretome
CTBP2	Proteome
CTBP1	Proteome
NDUFA6	Proteome
HSD17B7	Proteome
BCAR1	Proteome
TMEM33	Proteome
SYNJ2BP	Proteome
GEMIN4	Proteome
PCBP3	Proteome
PCBP1	Proteome;Secretome
PCBP2	Proteome;Secretome
PCBP4	Proteome
CORO7	Proteome
NUP107	Proteome
EEFSEC	Proteome
EPPK1	Proteome
MTPN	Proteome;Secretome
FXYD7	Proteome
RAB15	Proteome;Secretome
GNG2	Proteome
ARPC4	Proteome;Secretome
CD81	Proteome;Secretome
TPI1	Proteome;Secretome
PLP1	Proteome
EIF3E	Proteome
SEC61B	Proteome
PPP4C	Proteome
PPP2CA	Proteome;Secretome
GABARAPL2	Proteome;Secretome
UBE2G2	Proteome
RAC3	Proteome
CDC42	Proteome;Secretome
RAC1	Proteome
RPS20	Proteome
SNAP25	Proteome
PSMA6	Proteome;Secretome
DSTN	Proteome;Secretome
GMFB	Proteome;Secretome
RAB8A	Proteome
RAB1A	Proteome
SPCS3	Proteome
SRP54	Proteome
RAB4B	Proteome
RAB2A	Proteome;Secretome
RAB5B	Proteome
UBE2D2	Proteome;Secretome
UBE2M	Proteome
UBE2K	Proteome;Secretome
UBE2N	Proteome;Secretome
RAB14	Proteome;Secretome
ACTR3	Proteome
ACTR2	Proteome;Secretome
COPS2	Proteome
ARF1	Proteome;Secretome
ABCE1	Proteome
RAP1B	Proteome
RAP2B	Proteome
RPS3A	Proteome;Secretome
RPL26	Proteome
STX1B	Proteome
PSME3	Proteome;Secretome
RPL15	Proteome
MAGOH	Proteome;Secretome
RPL27	Proteome;Secretome
ATP6V0D1	Proteome
PCBD1	Proteome
RPL37A	Proteome
NAA20	Proteome
NCALD	Proteome
HSPE1	Proteome;Secretome
SEC61A1	Proteome
VBP1	Proteome
STXBP1	Proteome
DAD1	Proteome
NPC2	Proteome;Secretome
COPZ1	Proteome
UFM1	Proteome;Secretome
DCAF7	Proteome
WDR5	Proteome
NUTF2	Proteome;Secretome
HNRNPK	Proteome;Secretome
YWHAG	Proteome;Secretome
RRAS2	Proteome
TIMM10	Proteome
RPS7	Proteome;Secretome
PPP1CB	Proteome;Secretome
NCS1	Proteome
PSMC5	Proteome;Secretome
AFG2A	Proteome
RPS8	Proteome;Secretome
RPS15A	Proteome
RPS16	Proteome;Secretome
UBE2G1	Proteome
UBE2H	Proteome
YWHAE	Proteome;Secretome
RPS14	Proteome;Secretome
RPS23	Proteome;Secretome
RPS18	Proteome;Secretome
RPS29	Proteome
RPS13	Proteome;Secretome
RPS11	Proteome;Secretome
SNRPE	Proteome;Secretome
SNRPF	Proteome;Secretome
LSM3	Proteome;Secretome
LSM6	Proteome
SNRPD1	Proteome;Secretome
SNRPD2	Proteome;Secretome
SNRPD3	Proteome;Secretome
ARF6	Proteome
PSMC6	Proteome
TBPL1	Proteome
RPL7A	Proteome
POLR2G	Proteome
ETF1	Proteome;Secretome
CNBP	Proteome
ACTA2	Proteome
RHOB	Proteome
RPL23A	Proteome
RPS6	Proteome;Secretome
VSNL1	Proteome
HPCAL4	Proteome
H4C1	Proteome;Secretome
RAN	Proteome;Secretome
RPL23	Proteome;Secretome
RAP1A	Proteome;Secretome
RPS15	Proteome
RPS24	Proteome
RPS25	Proteome;Secretome
RPS26	Proteome
RPS28	Proteome;Secretome
FAU	Proteome
GNB1	Proteome;Secretome
POLR2L	Proteome
RBX1	Proteome
GNB2	Proteome
RPL30	Proteome;Secretome
RPL39	Proteome
RPL31	Proteome
RPL10A	Proteome;Secretome
RPL32	Proteome
RPL11	Proteome
RPL8	Proteome
PPIA	Proteome;Secretome
FKBP1A	Proteome;Secretome
RPS27A	Proteome;Secretome
GRB2	Proteome;Secretome
TRA2B	Proteome
AP2B1	Proteome;Secretome
AP1B1	Proteome
VAMP2	Proteome
GNAS	Proteome
PPP3R1	Proteome
YWHAZ	Proteome;Secretome
PPP2R2A	Proteome;Secretome
SUMO1	Proteome
DYNLL1	Proteome;Secretome
DYNLT1	Proteome
RPL38	Proteome
SKP1	Proteome;Secretome
GNG3	Proteome
GNG5	Proteome
RPS21	Proteome;Secretome
EIF5A	Proteome;Secretome
RACK1	Proteome;Secretome
ACTG1	Proteome;Secretome
UBE2I	Proteome;Secretome
TMSB10	Proteome
SEC11A	Proteome;Secretome
CSNK2B	Proteome
TPM4	Proteome
UBE2L3	Proteome;Secretome
EEF1A1	Proteome;Secretome
TUBA4A	Proteome;Secretome
TUBB4B	Proteome;Secretome
CSNK2A1	Proteome;Secretome
PAFAH1B2	Proteome;Secretome
H3-3A	Proteome
NOMO1	Proteome
HBA1	Proteome;Secretome
CXADR	Proteome
IGBP1	Proteome
PSPH	Proteome
RBM6	Proteome
EIF4G2	Proteome;Secretome
RPP30	Proteome
GTF2I	Proteome
DLG4	Proteome
PIP4K2B	Proteome
SRPK2	Proteome
SRPK1	Proteome
CCT2	Proteome;Secretome
SLC35B1	Proteome
RAE1	Proteome
GSTO1	Proteome
PRKDC	Proteome;Secretome
ARG2	Proteome
NUCB2	Proteome;Secretome
ABAT	Proteome
BASP1	Proteome;Secretome
GPSM1	Proteome
DCD	Proteome;Secretome
MRPS22	Proteome
KGD4	Proteome
MRPS6	Proteome
MRPS9	Proteome
HMGN5	Proteome
SARNP	Proteome;Secretome
COG7	Proteome
RPL24	Proteome;Secretome
RPL36A	Proteome
CBX1	Proteome
ARF5	Proteome;Secretome
ERH	Proteome;Secretome
RPL19	Proteome
SRSF3	Proteome;Secretome
MXRA7	Proteome
FOXK1	Proteome
CCZ1	Proteome
EFNB1	Proteome;Secretome
RBM3	Proteome
CYCS	Proteome;Secretome
TFAM	Proteome
SLC25A3	Proteome;Secretome
HDLBP	Proteome
GTF2B	Proteome
CDK5	Proteome
PURA	Proteome
CLTC	Proteome;Secretome
FKBP3	Proteome;Secretome
REEP5	Proteome
SORD	Proteome
HNRNPU	Proteome;Secretome
U2AF1	Proteome
TIAL1	Proteome
SET	Proteome;Secretome
SRSF2	Proteome
AMPD2	Proteome;Secretome
FABP5	Proteome;Secretome
ANK2	Proteome
AFG3L2	Proteome
HMGCS1	Proteome;Secretome
SLC7A5	Proteome
DR1	Proteome
EXOSC10	Proteome
PFKP	Proteome
ATP2B2	Proteome
EWSR1	Proteome;Secretome
OCRL	Proteome
PLCB3	Proteome
GUCY1B1	Proteome;Secretome
OGDH	Proteome
ALDH6A1	Proteome
RPL18A	Proteome;Secretome
FKBP4	Proteome;Secretome
PLOD1	Proteome;Secretome
NUCB1	Proteome;Secretome
RPL6	Proteome;Secretome
TOP2B	Proteome;Secretome
AKAP12	Proteome
SLC25A11	Proteome
DST	Proteome
LMNB2	Proteome;Secretome
PTS	Proteome
MVK	Proteome
RELA	Proteome
UBXN1	Proteome
GBE1	Proteome
KRT17	Proteome;Secretome
TLE1	Proteome
TLE3	Proteome
TLE4	Proteome
GLO1	Proteome;Secretome
AKR1C1	Proteome
SSBP1	Proteome
YWHAH	Proteome;Secretome
CSTF1	Proteome
UBE3A	Proteome
PTPN12	Proteome
PTK2	Proteome
SRSF11	Proteome;Secretome
EEF1A2	Proteome;Secretome
CALD1	Proteome
LRRC63	Proteome
ITIH3	Proteome;Secretome
PTPN11	Proteome
KDSR	Proteome
PPAT	Proteome
GFPT1	Proteome
EXOSC9	Proteome
PSME1	Proteome;Secretome
GABPA	Proteome
RING1	Proteome
RPL18	Proteome;Secretome
C1QBP	Proteome;Secretome
CKAP4	Proteome
TJP1	Proteome
BAX	Proteome
BCL2L1	Proteome
KLC1	Proteome;Secretome
LRP1	Proteome;Secretome
SRSF1	Proteome;Secretome
ARHGAP1	Proteome
SRSF4	Proteome
PCDH1	Proteome
DHX9	Proteome;Secretome
CRYZ	Proteome
DDR1	Proteome;Secretome
GOLGA3	Proteome
GOLGA2	Proteome
LGALS3BP	Proteome;Secretome
MFGE8	Proteome;Secretome
DMTN	Proteome
PUDP	Proteome
CD47	Proteome
PPID	Proteome;Secretome
SSRP1	Proteome;Secretome
CAMSAP2	Proteome
VAC14	Proteome
NSUN2	Proteome
RBBP4	Proteome;Secretome
NCBP1	Proteome
MGAT3	Proteome
EP300	Proteome
CREBBP	Proteome
AHNAK	Proteome;Secretome
NIPAL4	Proteome
HSPA14	Proteome
SCRN3	Proteome
LAMTOR4	Proteome
GALNT2	Proteome;Secretome
CPSF1	Proteome
PMPCA	Proteome
SCRN1	Proteome;Secretome
NUP160	Proteome
GTF3C1	Proteome
TWF1	Proteome
ASPH	Proteome
TFCP2	Proteome
SMARCB1	Proteome
BPTF	Proteome
STX4	Proteome
GRSF1	Proteome
CNTN1	Proteome;Secretome
SFSWAP	Proteome
CHD3	Proteome
SF3A3	Proteome;Secretome
TP53BP1	Proteome
AIMP1	Proteome
ILF2	Proteome;Secretome
ILF3	Proteome;Secretome
LMAN2	Proteome;Secretome
TRAP1	Proteome
ANK3	Proteome
DLG1	Proteome
PPP1R8	Proteome
PTP4A2	Proteome
PTP4A1	Proteome
BNIP1	Proteome
CSTF3	Proteome
ECH1	Proteome
MLLT11	Proteome
STRN3	Proteome
CDC16	Proteome
STK4	Proteome
FLII	Proteome
COASY	Proteome
ACACA	Proteome
GPS1	Proteome
IK	Proteome
MTAP	Proteome;Secretome
PRKAA1	Proteome
EIF2B5	Proteome
TARDBP	Proteome;Secretome
HNRNPA0	Proteome;Secretome
AIMP2	Proteome;Secretome
PRDX4	Proteome
PSMD2	Proteome;Secretome
SELENBP1	Proteome;Secretome
NME3	Proteome
MAP3K1	Proteome
SRSF9	Proteome
SRSF5	Proteome
SRSF6	Proteome
MAD2L1	Proteome
TRIM28	Proteome;Secretome
G3BP1	Proteome;Secretome
KCNAB2	Proteome
PTK7	Proteome;Secretome
PABPC4	Proteome
PTPRS	Proteome
EIF3I	Proteome
PPIL2	Proteome
PPP2R5C	Proteome
PPP2R5B	Proteome
AP3B2	Proteome
PDCL	Proteome
UBE2V1	Proteome;Secretome
MRPL49	Proteome
DYNC1I2	Proteome;Secretome
ILK	Proteome
NNT	Proteome
XRCC4	Proteome
PPIG	Proteome
TCOF1	Proteome
SLC39A6	Proteome
SF3B2	Proteome;Secretome
OS9	Proteome
PDAP1	Proteome
TMED1	Proteome
LSAMP	Proteome;Secretome
FKBP5	Proteome
TUSC3	Proteome
SMAD4	Proteome
GPM6B	Proteome
MTX1	Proteome
TUBB1	Proteome;Secretome
ASAH1	Proteome;Secretome
PRPF4B	Proteome
PIN1	Proteome
CAMK2B	Proteome
CAMK2A	Proteome
CAMK2G	Proteome
CAMK2D	Proteome
DCTN2	Proteome;Secretome
NAE1	Proteome
SNW1	Proteome
IQGAP2	Proteome
TRA2A	Proteome
PWP1	Proteome
MTMR1	Proteome
CUL1	Proteome
CUL2	Proteome
CUL3	Proteome;Secretome
CUL4A	Proteome;Secretome
CUL4B	Proteome
TP53BP2	Proteome
GFUS	Proteome
FHL1	Proteome
AAMP	Proteome
MOGS	Proteome
ALCAM	Proteome
THOC5	Proteome
SPTAN1	Proteome;Secretome
AUH	Proteome
DDX39B	Proteome;Secretome
BLMH	Proteome;Secretome
EXOSC2	Proteome
TUBB2A	Proteome;Secretome
BYSL	Proteome
IDI1	Proteome
CBFB	Proteome
NFYC	Proteome
CDK12	Proteome
CKAP5	Proteome;Secretome
CIRBP	Proteome;Secretome
COTL1	Proteome
RAB33A	Proteome
SCARB2	Proteome
DPYS	Proteome
CRMP1	Proteome;Secretome
DAG1	Proteome;Secretome
UBE4A	Proteome
SEPTIN6	Proteome
SEPTIN11	Proteome;Secretome
SAFB	Proteome;Secretome
EIF3A	Proteome
ARHGEF7	Proteome
ARHGEF6	Proteome
UBAP2L	Proteome;Secretome
SCRIB	Proteome
MLEC	Proteome
TTLL12	Proteome
MPP2	Proteome
DPYSL3	Proteome;Secretome
DPYSL2	Proteome;Secretome
MRPL58	Proteome
DCTN1	Proteome
DYNC1H1	Proteome;Secretome
EIF2B1	Proteome
EIF4A2	Proteome
CTTN	Proteome;Secretome
FLOT2	Proteome
RCN2	Proteome
FLNC	Proteome
FKBP8	Proteome
FAM50A	Proteome
FRG1	Proteome
FZD2	Proteome
GNA13	Proteome
GAMT	Proteome
GALE	Proteome
[truncated: 2,145 more rows]

## Sheet: GO_CommonProteins_D20
ONTOLOGY	ID	Description	GeneRatio	BgRatio	RichFactor	FoldEnrichment	zScore	pvalue	p.adjust	qvalue	geneID	Count
BP	GO:0000375	RNA splicing, via transesterification reactions	44/405	342/18986	0.128655	6.03122	13.8616	6.50039e-22	2.64436e-18	2.15539e-18	DDX39A/DHX15/HNRNPR/SYNCRIP/SF3B1/SNRNP200/PTBP1/LSM8/HNRNPC/SNRNP70/SNRPC/HNRNPA1/SNRPA1/HSPA8/PABPC1/SNRPB/HNRNPL/NCL/HNRNPA2B1/U2AF2/PRDX6/HNRNPH3/HNRNPF/RBMX/HNRNPM/MAGOH/HNRNPK/SNRPE/SNRPF/LSM3/SNRPD1/SNRPD3/SRSF3/HNRNPU/C1QBP/DHX9/ILF3/RBM39/PRPF8/CTNNBL1/KHSRP/CDC5L/LSM2/LUC7L2	44
BP	GO:0000377	RNA splicing, via transesterification reactions with bulged adenosine as nucleophile	43/405	338/18986	0.127219	5.9639	13.5945	3.05186e-21	4.13832e-18	3.37311e-18	DDX39A/DHX15/HNRNPR/SYNCRIP/SF3B1/SNRNP200/PTBP1/LSM8/HNRNPC/SNRNP70/SNRPC/HNRNPA1/SNRPA1/HSPA8/PABPC1/SNRPB/HNRNPL/NCL/HNRNPA2B1/U2AF2/PRDX6/HNRNPH3/HNRNPF/RBMX/HNRNPM/MAGOH/HNRNPK/SNRPE/SNRPF/LSM3/SNRPD1/SNRPD3/SRSF3/HNRNPU/C1QBP/DHX9/ILF3/RBM39/PRPF8/CTNNBL1/CDC5L/LSM2/LUC7L2	43
BP	GO:0000398	mRNA splicing, via spliceosome	43/405	338/18986	0.127219	5.9639	13.5945	3.05186e-21	4.13832e-18	3.37311e-18	DDX39A/DHX15/HNRNPR/SYNCRIP/SF3B1/SNRNP200/PTBP1/LSM8/HNRNPC/SNRNP70/SNRPC/HNRNPA1/SNRPA1/HSPA8/PABPC1/SNRPB/HNRNPL/NCL/HNRNPA2B1/U2AF2/PRDX6/HNRNPH3/HNRNPF/RBMX/HNRNPM/MAGOH/HNRNPK/SNRPE/SNRPF/LSM3/SNRPD1/SNRPD3/SRSF3/HNRNPU/C1QBP/DHX9/ILF3/RBM39/PRPF8/CTNNBL1/CDC5L/LSM2/LUC7L2	43
BP	GO:0008380	RNA splicing	49/405	484/18986	0.10124	4.74602	12.3248	9.30425e-20	9.46242e-17	7.71273e-17	DDX39A/DHX15/HNRNPR/SYNCRIP/SF3B1/SNRNP200/PTBP1/LSM8/HNRNPC/SNRNP70/SNRPC/HNRNPA1/SNRPA1/HSPA1A/HSPA8/PABPC1/SNRPB/HNRNPL/NCL/HNRNPA2B1/NONO/U2AF2/PRDX6/HNRNPH3/HNRNPF/RBMX/HNRNPM/MAGOH/HNRNPK/RPS13/SNRPE/SNRPF/LSM3/SNRPD1/SNRPD3/SRSF3/HNRNPU/SRSF11/C1QBP/DHX9/ILF3/RBM39/PRPF8/ALYREF/CTNNBL1/KHSRP/CDC5L/LSM2/LUC7L2	49
BP	GO:0002181	cytoplasmic translation	29/405	165/18986	0.175758	8.23934	13.7885	1.52666e-18	1.24209e-15	1.01242e-15	IGF2BP1/HNRNPD/SYNCRIP/EIF3G/RPLP1/RPLP2/RPLP0/RPSA/PABPC1/PKM/RPS4X/RPS12/RPL12/EIF4A1/RPS10/SARS1/RPS3A/RPS7/RPS8/RPS16/RPS13/RPS28/RPL30/RPL10A/RPS27A/RACK1/HNRNPU/DHX9/EIF3L	29
BP	GO:0072524	pyridine-containing compound metabolic process	28/405	178/18986	0.157303	7.37423	12.6143	1.24393e-16	8.43388e-14	6.87438e-14	MACROH2A1/IDH1/PGLS/LDHA/PNP/PGK1/INS/ALDOA/GAPDH/APP/ENO1/GPI/LDHB/ENO2/COL6A1/ENO3/PKM/PKLR/PGAM1/TKT/PRDX5/MDH1/MDH2/IDH2/PGD/VCP/TPI1/PSAT1	28
BP	GO:0019362	pyridine nucleotide metabolic process	26/405	172/18986	0.151163	7.08636	11.838	4.21876e-15	2.14524e-12	1.74856e-12	MACROH2A1/IDH1/PGLS/LDHA/PGK1/INS/ALDOA/GAPDH/APP/ENO1/GPI/LDHB/ENO2/COL6A1/ENO3/PKM/PKLR/PGAM1/TKT/PRDX5/MDH1/MDH2/IDH2/PGD/VCP/TPI1	26
BP	GO:0046496	nicotinamide nucleotide metabolic process	26/405	172/18986	0.151163	7.08636	11.838	4.21876e-15	2.14524e-12	1.74856e-12	MACROH2A1/IDH1/PGLS/LDHA/PGK1/INS/ALDOA/GAPDH/APP/ENO1/GPI/LDHB/ENO2/COL6A1/ENO3/PKM/PKLR/PGAM1/TKT/PRDX5/MDH1/MDH2/IDH2/PGD/VCP/TPI1	26
BP	GO:0006163	purine nucleotide metabolic process	40/405	440/18986	0.0909091	4.26173	10.2199	1.05742e-14	4.77955e-12	3.89577e-12	PFAS/NME1/NME2/MACROH2A1/IDH1/PGLS/LDHA/PNP/HPRT1/PGK1/INS/ALDOA/GAPDH/APP/ATP5F1B/ENO1/GPI/LDHB/ENO2/PARP1/HSPA1A/HSPA8/COL6A1/ENO3/PKM/PKLR/PGAM1/PAICS/TKT/PRDX5/MDH1/MDH2/IDH2/PGD/VCP/TPI1/RAN/NUDT16/OLA1/NUDT5	40
BP	GO:0006457	protein folding	29/405	231/18986	0.125541	5.88524	11.0289	1.5971e-14	6.49699e-12	5.29563e-12	HSPA4/HSPB1/P4HB/HSP90AA1/HSP90AB1/SNRNP70/HSPA1A/HSPD1/CLU/HSPA5/HSPA1L/HSPA8/HSPA2/HSP90B1/PPIB/CALR/CANX/ERP29/PDIA3/HSPA13/ST13/CCT8/CCT4/HSPE1/PPIA/CCT2/PDIA6/KHSRP/CCT7	29
BP	GO:0009117	nucleotide metabolic process	41/405	500/18986	0.082	3.84408	9.51488	1.55206e-13	5.73982e-11	4.67847e-11	PFAS/NME1/NME2/MACROH2A1/IDH1/PGLS/LDHA/PNP/HPRT1/PGK1/INS/ALDOA/GAPDH/APP/ATP5F1B/ENO1/GPI/LDHB/ENO2/PARP1/HSPA1A/HSPA8/COL6A1/ENO3/PKM/PKLR/PGAM1/PAICS/TKT/PRDX5/MDH1/MDH2/IDH2/PGD/VCP/TPI1/RAN/NUDT16/DCTPP1/OLA1/NUDT5	41
BP	GO:0061077	chaperone-mediated protein folding	16/405	76/18986	0.210526	9.86927	11.4379	4.61179e-12	1.5634e-09	1.27431e-09	HSPB1/HSP90AB1/HSPA1A/CLU/HSPA5/HSPA1L/HSPA8/HSPA2/PPIB/HSPA13/ST13/CCT8/CCT4/HSPE1/CCT2/CCT7	16
BP	GO:0006458	'de novo' protein folding	13/405	49/18986	0.265306	12.4373	11.8349	2.04767e-11	6.40764e-09	5.22281e-09	HSPA1A/HSPD1/HSPA5/HSPA1L/HSPA8/HSPA2/HSPA13/ST13/CCT8/CCT4/HSPE1/CCT2/CCT7	13
BP	GO:0009141	nucleoside triphosphate metabolic process	27/405	274/18986	0.0985401	4.61946	8.90959	4.22201e-11	1.2268e-08	9.9995e-09	NME1/NME2/LDHA/PGK1/INS/ALDOA/GAPDH/APP/ATP5F1B/ENO1/GPI/ENO2/PARP1/HSPA1A/HSPA8/COL6A1/ENO3/PKM/PKLR/PGAM1/VCP/TPI1/RAN/NUDT16/DCTPP1/OLA1/NUDT5	27
BP	GO:0009144	purine nucleoside triphosphate metabolic process	26/405	259/18986	0.100386	4.706	8.86583	6.46814e-11	1.70112e-08	1.38657e-08	NME1/NME2/LDHA/PGK1/INS/ALDOA/GAPDH/APP/ATP5F1B/ENO1/GPI/ENO2/PARP1/HSPA1A/HSPA8/COL6A1/ENO3/PKM/PKLR/PGAM1/VCP/TPI1/RAN/NUDT16/OLA1/NUDT5	26
BP	GO:1901292	nucleoside phosphate catabolic process	22/405	184/18986	0.119565	5.6051	9.26711	6.69075e-11	1.70112e-08	1.38657e-08	ACOT7/LDHA/PNP/HPRT1/PGK1/INS/ALDOA/GAPDH/APP/ENO1/GPI/ENO2/COL6A1/ENO3/PKM/PKLR/PGAM1/VCP/TPI1/NUDT16/DCTPP1/NUDT5	22
BP	GO:0051084	'de novo' post-translational protein folding	12/405	44/18986	0.272727	12.7852	11.5544	8.59843e-11	2.05755e-08	1.67709e-08	HSPA1A/HSPA5/HSPA1L/HSPA8/HSPA2/HSPA13/ST13/CCT8/CCT4/HSPE1/CCT2/CCT7	12
BP	GO:0042026	protein refolding	10/405	27/18986	0.37037	17.3626	12.561	1.0662e-10	2.40962e-08	1.96406e-08	HSPB1/HSP90AA1/SNRNP70/HSPA1A/HSPD1/HSPA5/HSPA1L/HSPA8/HSPA2/HSPA13	10
BP	GO:0045104	intermediate filament cytoskeleton organization	16/405	94/18986	0.170213	7.97941	10.0148	1.37686e-10	2.94792e-08	2.40282e-08	SOD1/KRT14/KRT10/KRT13/KRT6A/KRT1/KRT3/KRT2/KRT5/KRT4/VIM/KRT16/KRT9/NES/KRT17/MACF1	16
BP	GO:0045103	intermediate filament-based process	16/405	95/18986	0.168421	7.89541	9.94702	1.62382e-10	3.30285e-08	2.69212e-08	SOD1/KRT14/KRT10/KRT13/KRT6A/KRT1/KRT3/KRT2/KRT5/KRT4/VIM/KRT16/KRT9/NES/KRT17/MACF1	16
BP	GO:0009205	purine ribonucleoside triphosphate metabolic process	25/405	252/18986	0.0992063	4.6507	8.61309	1.95661e-10	3.79023e-08	3.08938e-08	NME1/NME2/LDHA/PGK1/INS/ALDOA/GAPDH/APP/ATP5F1B/ENO1/GPI/ENO2/PARP1/HSPA1A/HSPA8/COL6A1/ENO3/PKM/PKLR/PGAM1/VCP/TPI1/RAN/OLA1/NUDT5	25
BP	GO:0009166	nucleotide catabolic process	20/405	161/18986	0.124224	5.82348	9.07411	2.50004e-10	4.6228e-08	3.768e-08	LDHA/PNP/HPRT1/PGK1/INS/ALDOA/GAPDH/APP/ENO1/GPI/ENO2/COL6A1/ENO3/PKM/PKLR/PGAM1/VCP/TPI1/NUDT16/DCTPP1	20
BP	GO:0009199	ribonucleoside triphosphate metabolic process	25/405	258/18986	0.0968992	4.54254	8.45819	3.2281e-10	5.70953e-08	4.65379e-08	NME1/NME2/LDHA/PGK1/INS/ALDOA/GAPDH/APP/ATP5F1B/ENO1/GPI/ENO2/PARP1/HSPA1A/HSPA8/COL6A1/ENO3/PKM/PKLR/PGAM1/VCP/TPI1/RAN/OLA1/NUDT5	25
BP	GO:0009150	purine ribonucleotide metabolic process	29/405	348/18986	0.0833333	3.90658	8.07925	4.46613e-10	7.44688e-08	6.06988e-08	PFAS/NME1/NME2/LDHA/PNP/HPRT1/PGK1/INS/ALDOA/GAPDH/APP/ATP5F1B/ENO1/GPI/ENO2/PARP1/HSPA1A/HSPA8/COL6A1/ENO3/PKM/PKLR/PGAM1/PAICS/VCP/TPI1/RAN/OLA1/NUDT5	29
BP	GO:0046434	organophosphate catabolic process	24/405	242/18986	0.0991736	4.64916	8.43466	4.5765e-10	7.44688e-08	6.06988e-08	ACOT7/IDH1/LDHA/PNP/HPRT1/PGK1/INS/ALDOA/GAPDH/APP/ENO1/GPI/ENO2/COL6A1/ENO3/PKM/PKLR/PGAM1/PRDX6/VCP/TPI1/NUDT16/DCTPP1/NUDT5	24
BP	GO:0022613	ribonucleoprotein complex biogenesis	35/405	492/18986	0.0711382	3.33489	7.74697	5.08177e-10	7.95102e-08	6.4808e-08	SF3B1/SNRNP200/EIF3G/NPM1/HSP90AA1/HSP90AB1/RPSA/SNRPC/SNRPA1/XRCC5/SNRPB/RPS4X/RPS12/U2AF2/RPS3A/RPS7/RPS8/RPS16/RPS13/SNRPE/SNRPF/SNRPD1/SNRPD3/RAN/RPS28/RPS27A/PRKDC/C1QBP/DHX9/PRPF8/NUDT16/PA2G4/EIF3L/LSM2/LUC7L2	35
BP	GO:0010833	telomere maintenance via telomere lengthening	14/405	75/18986	0.186667	8.75075	9.92922	5.5528e-10	8.21623e-08	6.69697e-08	HNRNPD/HSP90AA1/HNRNPC/HSP90AB1/HNRNPA1/PARP1/XRCC5/CTNNB1/HNRNPA2B1/CCT8/CCT4/CCT2/HNRNPU/CCT7	14
BP	GO:0072526	pyridine-containing compound catabolic process	16/405	103/18986	0.15534	7.28218	9.43825	5.65522e-10	8.21623e-08	6.69697e-08	LDHA/PNP/PGK1/INS/ALDOA/GAPDH/APP/ENO1/GPI/ENO2/COL6A1/ENO3/PKM/PKLR/PGAM1/TPI1	16
BP	GO:0009191	ribonucleoside diphosphate catabolic process	16/405	104/18986	0.153846	7.21216	9.3785	6.55474e-10	9.19472e-08	7.49453e-08	LDHA/PGK1/INS/ALDOA/GAPDH/APP/ENO1/GPI/ENO2/COL6A1/ENO3/PKM/PKLR/PGAM1/TPI1/NUDT5	16
BP	GO:0006734	NADH metabolic process	10/405	32/18986	0.3125	14.6497	11.4089	7.41205e-10	1.00507e-07	8.19226e-08	PGK1/ENO1/ENO2/ENO3/PKM/PGAM1/MDH1/MDH2/VCP/TPI1	10
BP	GO:0072523	purine-containing compound catabolic process	19/405	155/18986	0.122581	5.74646	8.75986	8.87334e-10	1.13564e-07	9.25651e-08	ACOT7/LDHA/PNP/HPRT1/PGK1/INS/ALDOA/GAPDH/APP/ENO1/GPI/ENO2/COL6A1/ENO3/PKM/PKLR/PGAM1/TPI1/NUDT16	19
BP	GO:0006195	purine nucleotide catabolic process	18/405	138/18986	0.130435	6.11465	8.90269	8.93327e-10	1.13564e-07	9.25651e-08	LDHA/PNP/HPRT1/PGK1/INS/ALDOA/GAPDH/APP/ENO1/GPI/ENO2/COL6A1/ENO3/PKM/PKLR/PGAM1/TPI1/NUDT16	18
BP	GO:0009134	nucleoside diphosphate catabolic process	16/405	108/18986	0.148148	6.94504	9.14717	1.16311e-09	1.4338e-07	1.16867e-07	LDHA/PGK1/INS/ALDOA/GAPDH/APP/ENO1/GPI/ENO2/COL6A1/ENO3/PKM/PKLR/PGAM1/TPI1/NUDT5	16
BP	GO:0071826	protein-RNA complex organization	23/405	234/18986	0.0982906	4.60777	8.19824	1.26557e-09	1.51422e-07	1.23423e-07	SF3B1/SNRNP200/EIF3G/HSP90AA1/HSP90AB1/RPSA/SNRPC/SNRPA1/XRCC5/SNRPB/U2AF2/VCP/SNRPE/SNRPF/SNRPD1/SNRPD3/RPS28/PRKDC/DHX9/PRPF8/EIF3L/LSM2/LUC7L2	23
BP	GO:0006090	pyruvate metabolic process	17/405	126/18986	0.134921	6.32495	8.85376	1.55076e-09	1.80243e-07	1.46914e-07	LDHA/PGK1/INS/ALDOA/GAPDH/APP/ENO1/GPI/LDHB/ENO2/COL6A1/ENO3/PKM/PKLR/PGAM1/VDAC1/TPI1	17
BP	GO:0009259	ribonucleotide metabolic process	29/405	368/18986	0.0788043	3.69427	7.70543	1.63435e-09	1.84681e-07	1.50532e-07	PFAS/NME1/NME2/LDHA/PNP/HPRT1/PGK1/INS/ALDOA/GAPDH/APP/ATP5F1B/ENO1/GPI/ENO2/PARP1/HSPA1A/HSPA8/COL6A1/ENO3/PKM/PKLR/PGAM1/PAICS/VCP/TPI1/RAN/OLA1/NUDT5	29
BP	GO:0006096	glycolytic process	15/405	96/18986	0.15625	7.32485	9.17208	1.80601e-09	1.98564e-07	1.61847e-07	LDHA/PGK1/INS/ALDOA/GAPDH/APP/ENO1/GPI/ENO2/COL6A1/ENO3/PKM/PKLR/PGAM1/TPI1	15
BP	GO:0009154	purine ribonucleotide catabolic process	17/405	129/18986	0.131783	6.17785	8.71178	2.24312e-09	2.34183e-07	1.90881e-07	LDHA/PNP/HPRT1/PGK1/INS/ALDOA/GAPDH/APP/ENO1/GPI/ENO2/COL6A1/ENO3/PKM/PKLR/PGAM1/TPI1	17
BP	GO:1904356	regulation of telomere maintenance via telomere lengthening	12/405	57/18986	0.210526	9.86927	9.90055	2.24512e-09	2.34183e-07	1.90881e-07	HNRNPD/HSP90AA1/HNRNPC/HNRNPA1/PARP1/CTNNB1/HNRNPA2B1/CCT8/CCT4/CCT2/HNRNPU/CCT7	12
BP	GO:0046032	ADP catabolic process	15/405	98/18986	0.153061	7.17536	9.04858	2.42645e-09	2.4677e-07	2.0114e-07	LDHA/PGK1/INS/ALDOA/GAPDH/APP/ENO1/GPI/ENO2/COL6A1/ENO3/PKM/PKLR/PGAM1/TPI1	15
BP	GO:0048024	regulation of mRNA splicing, via spliceosome	16/405	114/18986	0.140351	6.57951	8.82141	2.62243e-09	2.58989e-07	2.11099e-07	PTBP1/SNRNP70/HNRNPA1/HSPA8/HNRNPL/NCL/HNRNPA2B1/U2AF2/PRDX6/RBMX/MAGOH/HNRNPK/SRSF3/HNRNPU/C1QBP/RBM39	16
BP	GO:0019693	ribose phosphate metabolic process	29/405	376/18986	0.0771277	3.61567	7.56313	2.67392e-09	2.58989e-07	2.11099e-07	PFAS/NME1/NME2/LDHA/PNP/HPRT1/PGK1/INS/ALDOA/GAPDH/APP/ATP5F1B/ENO1/GPI/ENO2/PARP1/HSPA1A/HSPA8/COL6A1/ENO3/PKM/PKLR/PGAM1/PAICS/VCP/TPI1/RAN/OLA1/NUDT5	29
BP	GO:0022618	protein-RNA complex assembly	22/405	225/18986	0.0977778	4.58373	7.98355	3.21168e-09	2.99215e-07	2.43887e-07	SF3B1/SNRNP200/EIF3G/HSP90AA1/HSP90AB1/RPSA/SNRPC/SNRPA1/XRCC5/SNRPB/U2AF2/SNRPE/SNRPF/SNRPD1/SNRPD3/RPS28/PRKDC/DHX9/PRPF8/EIF3L/LSM2/LUC7L2	22
BP	GO:0019364	pyridine nucleotide catabolic process	15/405	100/18986	0.15	7.03185	8.92851	3.23635e-09	2.99215e-07	2.43887e-07	LDHA/PGK1/INS/ALDOA/GAPDH/APP/ENO1/GPI/ENO2/COL6A1/ENO3/PKM/PKLR/PGAM1/TPI1	15
BP	GO:0009137	purine nucleoside diphosphate catabolic process	15/405	101/18986	0.148515	6.96223	8.8697	3.72779e-09	3.29667e-07	2.68708e-07	LDHA/PGK1/INS/ALDOA/GAPDH/APP/ENO1/GPI/ENO2/COL6A1/ENO3/PKM/PKLR/PGAM1/TPI1	15
BP	GO:0009181	purine ribonucleoside diphosphate catabolic process	15/405	101/18986	0.148515	6.96223	8.8697	3.72779e-09	3.29667e-07	2.68708e-07	LDHA/PGK1/INS/ALDOA/GAPDH/APP/ENO1/GPI/ENO2/COL6A1/ENO3/PKM/PKLR/PGAM1/TPI1	15
BP	GO:0046034	ATP metabolic process	22/405	228/18986	0.0964912	4.52341	7.90198	4.11249e-09	3.55949e-07	2.90131e-07	LDHA/PGK1/INS/ALDOA/GAPDH/APP/ATP5F1B/ENO1/GPI/ENO2/PARP1/HSPA1A/HSPA8/COL6A1/ENO3/PKM/PKLR/PGAM1/VCP/TPI1/OLA1/NUDT5	22
BP	GO:0045109	intermediate filament organization	13/405	73/18986	0.178082	8.34832	9.28683	4.23136e-09	3.58607e-07	2.92298e-07	KRT14/KRT10/KRT13/KRT6A/KRT1/KRT3/KRT2/KRT5/KRT4/VIM/KRT16/KRT9/KRT17	13
BP	GO:0009261	ribonucleotide catabolic process	17/405	135/18986	0.125926	5.90328	8.44083	4.54993e-09	3.77737e-07	3.0789e-07	LDHA/PNP/HPRT1/PGK1/INS/ALDOA/GAPDH/APP/ENO1/GPI/ENO2/COL6A1/ENO3/PKM/PKLR/PGAM1/TPI1	17
BP	GO:0043484	regulation of RNA splicing	20/405	190/18986	0.105263	4.93463	8.04723	4.73471e-09	3.85216e-07	3.13986e-07	PTBP1/SNRNP70/HNRNPA1/HSPA1A/HSPA8/HNRNPL/NCL/HNRNPA2B1/U2AF2/PRDX6/HNRNPH3/HNRNPF/RBMX/MAGOH/HNRNPK/RPS13/SRSF3/HNRNPU/C1QBP/RBM39	20
BP	GO:1903312	negative regulation of mRNA metabolic process	15/405	103/18986	0.145631	6.82704	8.75446	4.92081e-09	3.92507e-07	3.19929e-07	IGF2BP1/HNRNPD/HNRNPAB/SYNCRIP/PTBP1/HNRNPC/PABPC1/HNRNPA2B1/U2AF2/RBMX/HNRNPK/HNRNPU/C1QBP/DHX9/HNRNPA0	15
BP	GO:0050684	regulation of mRNA processing	17/405	136/18986	0.125	5.85988	8.39725	5.09969e-09	3.98953e-07	3.25183e-07	PTBP1/SNRNP70/HNRNPA1/HSPA8/HNRNPL/NCL/HNRNPA2B1/U2AF2/PRDX6/RBMX/MAGOH/HNRNPK/SRSF3/HNRNPU/C1QBP/DHX9/RBM39	17
BP	GO:0046031	ADP metabolic process	15/405	104/18986	0.144231	6.7614	8.69799	5.63968e-09	4.32849e-07	3.52812e-07	LDHA/PGK1/INS/ALDOA/GAPDH/APP/ENO1/GPI/ENO2/COL6A1/ENO3/PKM/PKLR/PGAM1/TPI1	15
BP	GO:1904358	positive regulation of telomere maintenance via telomere lengthening	9/405	29/18986	0.310345	14.5487	10.7798	5.74579e-09	4.32849e-07	3.52812e-07	HNRNPD/HSP90AA1/HNRNPA1/CTNNB1/HNRNPA2B1/CCT8/CCT4/CCT2/CCT7	9
BP	GO:0007004	telomere maintenance via telomerase	12/405	62/18986	0.193548	9.07336	9.4003	6.22814e-09	4.60656e-07	3.75476e-07	HNRNPD/HSP90AA1/HNRNPC/HSP90AB1/HNRNPA1/XRCC5/CTNNB1/CCT8/CCT4/CCT2/HNRNPU/CCT7	12
BP	GO:0019674	NAD metabolic process	12/405	64/18986	0.1875	8.78981	9.21578	9.11175e-09	6.61904e-07	5.39512e-07	MACROH2A1/PGK1/ENO1/LDHB/ENO2/ENO3/PKM/PGAM1/MDH1/MDH2/VCP/TPI1	12
BP	GO:0061684	chaperone-mediated autophagy	7/405	15/18986	0.466667	21.8769	11.9416	1.05987e-08	7.56413e-07	6.16545e-07	HSP90AA1/SNRNP70/CLU/HSPA8/LAMP2/EEF1A1/EEF1A2	7
BP	GO:0009185	ribonucleoside diphosphate metabolic process	16/405	126/18986	0.126984	5.95289	8.23515	1.14969e-08	8.06368e-07	6.57263e-07	LDHA/PGK1/INS/ALDOA/GAPDH/APP/ENO1/GPI/ENO2/COL6A1/ENO3/PKM/PKLR/PGAM1/TPI1/NUDT5	16
BP	GO:0000723	telomere maintenance	18/405	162/18986	0.111111	5.20878	7.94248	1.199e-08	8.26704e-07	6.73839e-07	HNRNPD/HSP90AA1/HNRNPC/HSP90AB1/HNRNPA1/PARP1/XRCC5/CTNNB1/HNRNPA2B1/MAPK1/APEX1/RPA3/CCT8/CCT4/CCT2/PRKDC/HNRNPU/CCT7	18
BP	GO:1903311	regulation of mRNA metabolic process	29/405	406/18986	0.0714286	3.3485	7.06202	1.49989e-08	1.01692e-06	8.28886e-07	IGF2BP1/HNRNPD/HNRNPAB/SYNCRIP/PTBP1/NPM1/HNRNPC/SNRNP70/VIM/HNRNPA1/HSPA8/PABPC1/HNRNPL/NCL/HNRNPA2B1/U2AF2/APEX1/PRDX6/RBMX/MAGOH/HNRNPK/SRSF3/HNRNPU/C1QBP/DHX9/HNRNPA0/RBM39/SERBP1/KHSRP	29
BP	GO:0006403	RNA localization	20/405	204/18986	0.0980392	4.59598	7.6236	1.60739e-08	1.07194e-06	8.7373e-07	DDX39A/IGF2BP1/SSB/EIF4E/HNRNPA1/HNRNPA2B1/LRPPRC/CCT8/CCT4/MAGOH/RAN/CCT2/SRSF3/HNRNPU/DHX9/KPNB1/ALYREF/KHSRP/FUBP3/CCT7	20
BP	GO:2000767	positive regulation of cytoplasmic translation	7/405	16/18986	0.4375	20.5096	11.5258	1.84971e-08	1.21365e-06	9.89234e-07	IGF2BP1/HNRNPD/SYNCRIP/PABPC1/PKM/HNRNPU/DHX9	7
BP	GO:0006417	regulation of translation	31/405	461/18986	0.0672451	3.15238	6.907	1.92424e-08	1.24251e-06	1.01276e-06	IGF2BP1/HNRNPD/SYNCRIP/KRT13/GAPDH/HSPB1/APP/SSB/EIF4E/NPM1/PABPC1/EEF2/PKM/NCL/RPS4X/CALR/LRPPRC/SRP9/SARS1/EPHA4/MAGOH/EIF5A/RACK1/PRKDC/HNRNPU/KRT17/C1QBP/DHX9/ILF3/SERBP1/PA2G4	31
BP	GO:0006278	RNA-templated DNA biosynthetic process	12/405	69/18986	0.173913	8.15287	8.78774	2.22152e-08	1.41206e-06	1.15095e-06	HNRNPD/HSP90AA1/HNRNPC/HSP90AB1/HNRNPA1/XRCC5/CTNNB1/CCT8/CCT4/CCT2/HNRNPU/CCT7	12
BP	GO:2001242	regulation of intrinsic apoptotic signaling pathway	19/405	189/18986	0.100529	4.7127	7.57313	2.45247e-08	1.53487e-06	1.25106e-06	SOD1/INS/HSPB1/APP/ENO1/P4HB/PARP1/HSPA1A/CLU/TPT1/MIF/CTNNB1/NONO/ERP29/HNRNPK/RPS7/PPIA/EIF5A/RACK1	19
BP	GO:0009132	nucleoside diphosphate metabolic process	16/405	133/18986	0.120301	5.63958	7.92707	2.5171e-08	1.54251e-06	1.25729e-06	LDHA/PGK1/INS/ALDOA/GAPDH/APP/ENO1/GPI/ENO2/COL6A1/ENO3/PKM/PKLR/PGAM1/TPI1/NUDT5	16
BP	GO:0009135	purine nucleoside diphosphate metabolic process	15/405	116/18986	0.12931	6.06194	8.07344	2.57843e-08	1.54251e-06	1.25729e-06	LDHA/PGK1/INS/ALDOA/GAPDH/APP/ENO1/GPI/ENO2/COL6A1/ENO3/PKM/PKLR/PGAM1/TPI1	15
BP	GO:0009179	purine ribonucleoside diphosphate metabolic process	15/405	116/18986	0.12931	6.06194	8.07344	2.57843e-08	1.54251e-06	1.25729e-06	LDHA/PGK1/INS/ALDOA/GAPDH/APP/ENO1/GPI/ENO2/COL6A1/ENO3/PKM/PKLR/PGAM1/TPI1	15
BP	GO:0032200	telomere organization	19/405	193/18986	0.0984456	4.61503	7.45231	3.44559e-08	2.0314e-06	1.65578e-06	HNRNPD/HSP90AA1/HNRNPC/HSP90AB1/HNRNPA1/PARP1/XRCC5/CTNNB1/HNRNPA2B1/MAPK1/APEX1/RPA3/CCT8/CCT4/H4C1/CCT2/PRKDC/HNRNPU/CCT7	19
BP	GO:0034975	protein folding in endoplasmic reticulum	6/405	11/18986	0.545455	25.5704	12.0342	3.83264e-08	2.19594e-06	1.78989e-06	P4HB/HSPA5/HSP90B1/CALR/CANX/PDIA3	6
BP	GO:0070934	CRD-mediated mRNA stabilization	6/405	11/18986	0.545455	25.5704	12.0342	3.83264e-08	2.19594e-06	1.78989e-06	IGF2BP1/HNRNPD/SYNCRIP/PABPC1/HNRNPU/DHX9	6
BP	GO:0032212	positive regulation of telomere maintenance via telomerase	8/405	26/18986	0.307692	14.4243	10.1125	4.46554e-08	2.52303e-06	2.0565e-06	HNRNPD/HSP90AA1/HNRNPA1/CTNNB1/CCT8/CCT4/CCT2/CCT7	8
BP	GO:0006735	NADH regeneration	7/405	18/18986	0.388889	18.2307	10.7976	4.9589e-08	2.68971e-06	2.19236e-06	PGK1/ENO1/ENO2/ENO3/PKM/PGAM1/TPI1	7
BP	GO:0061621	canonical glycolysis	7/405	18/18986	0.388889	18.2307	10.7976	4.9589e-08	2.68971e-06	2.19236e-06	PGK1/ENO1/ENO2/ENO3/PKM/PGAM1/TPI1	7
BP	GO:0061718	glucose catabolic process to pyruvate	7/405	18/18986	0.388889	18.2307	10.7976	4.9589e-08	2.68971e-06	2.19236e-06	PGK1/ENO1/ENO2/ENO3/PKM/PGAM1/TPI1	7
BP	GO:0032210	regulation of telomere maintenance via telomerase	10/405	48/18986	0.208333	9.76646	8.97793	5.54167e-08	2.96625e-06	2.41776e-06	HNRNPD/HSP90AA1/HNRNPC/HNRNPA1/CTNNB1/CCT8/CCT4/CCT2/HNRNPU/CCT7	10
BP	GO:1900152	negative regulation of nuclear-transcribed mRNA catabolic process, deadenylation-dependent decay	6/405	12/18986	0.5	23.4395	11.4795	7.5274e-08	3.97681e-06	3.24147e-06	IGF2BP1/HNRNPD/SYNCRIP/PABPC1/HNRNPU/DHX9	6
BP	GO:0032204	regulation of telomere maintenance	14/405	112/18986	0.125	5.85988	7.61554	1.16296e-07	5.9946e-06	4.88614e-06	HNRNPD/HSP90AA1/HNRNPC/HNRNPA1/PARP1/XRCC5/CTNNB1/HNRNPA2B1/MAPK1/CCT8/CCT4/CCT2/HNRNPU/CCT7	14
BP	GO:0061620	glycolytic process through glucose-6-phosphate	7/405	20/18986	0.35	16.4077	10.178	1.16414e-07	5.9946e-06	4.88614e-06	PGK1/ENO1/ENO2/ENO3/PKM/PGAM1/TPI1	7
BP	GO:0019677	NAD catabolic process	7/405	21/18986	0.333333	15.6263	9.90073	1.71428e-07	8.71711e-06	7.10524e-06	PGK1/ENO1/ENO2/ENO3/PKM/PGAM1/TPI1	7
BP	GO:1901136	carbohydrate derivative catabolic process	21/405	258/18986	0.0813953	3.81573	6.72286	1.77023e-07	8.8905e-06	7.24656e-06	LDHA/PNP/HPRT1/PGK1/INS/ALDOA/GAPDH/APP/ENO1/GPI/ENO2/COL6A1/ENO3/PKM/PKLR/PGAM1/GPC1/GNPDA1/TPI1/NUDT16/DCTPP1	21
BP	GO:0098869	cellular oxidant detoxification	13/405	99/18986	0.131313	6.15583	7.59334	1.83771e-07	9.11681e-06	7.43103e-06	GSR/SOD1/HBB/ALB/CAT/GSTP1/TXN/PRDX6/PRDX5/PRDX3/PRDX2/HBA1/TXNRD1	13
BP	GO:0051168	nuclear export	17/405	173/18986	0.0982659	4.60661	7.03544	1.86985e-07	9.16452e-06	7.46992e-06	DDX39A/SSB/EIF4E/NPM1/HNRNPA1/TXN/HNRNPA2B1/SFN/CALR/MAGOH/YWHAE/RAN/UBE2I/SRSF3/DHX9/ALYREF/ANP32B	17
BP	GO:0045454	cell redox homeostasis	9/405	42/18986	0.214286	10.0455	8.66403	2.00133e-07	9.69214e-06	7.89998e-06	GLRX3/GSR/TXN/APEX1/PRDX6/PRDX5/PRDX3/PRDX2/TXNRD1	9
BP	GO:0051085	chaperone cofactor-dependent protein refolding	8/405	32/18986	0.25	11.7198	8.95999	2.68752e-07	1.28622e-05	1.04838e-05	HSPA1A/HSPA5/HSPA1L/HSPA8/HSPA2/HSPA13/ST13/HSPE1	8
BP	GO:0045727	positive regulation of translation	15/405	139/18986	0.107914	5.05889	7.09074	2.92854e-07	1.38527e-05	1.12912e-05	IGF2BP1/HNRNPD/SYNCRIP/SSB/NPM1/PABPC1/EEF2/PKM/RPS4X/EIF5A/PRKDC/HNRNPU/KRT17/C1QBP/DHX9	15
BP	GO:0016052	carbohydrate catabolic process	17/405	180/18986	0.0944444	4.42746	6.82117	3.3093e-07	1.52733e-05	1.24491e-05	LDHA/PGK1/INS/ALDOA/GAPDH/APP/ENO1/GPI/ENO2/COL6A1/ENO3/PKM/PKLR/PGAM1/PGD/TPI1/NUDT5	17
BP	GO:0006913	nucleocytoplasmic transport	24/405	340/18986	0.0705882	3.30911	6.34292	3.34366e-07	1.52733e-05	1.24491e-05	DDX39A/IPO5/FLNA/SSB/EIF4E/NPM1/HSP90AA1/HNRNPA1/TXN/HSPA8/JUP/HNRNPA2B1/SFN/CALR/ANP32A/MAGOH/YWHAE/RAN/UBE2I/SRSF3/DHX9/KPNB1/ALYREF/ANP32B	24
BP	GO:0051169	nuclear transport	24/405	340/18986	0.0705882	3.30911	6.34292	3.34366e-07	1.52733e-05	1.24491e-05	DDX39A/IPO5/FLNA/SSB/EIF4E/NPM1/HSP90AA1/HNRNPA1/TXN/HSPA8/JUP/HNRNPA2B1/SFN/CALR/ANP32A/MAGOH/YWHAE/RAN/UBE2I/SRSF3/DHX9/KPNB1/ALYREF/ANP32B	24
BP	GO:0035966	response to topologically incorrect protein	16/405	160/18986	0.1	4.6879	6.91606	3.37905e-07	1.52733e-05	1.24491e-05	HSPA4/HSPB1/HSP90AA1/HSP90AB1/HSPA1A/HSPD1/CLU/HSPA5/HSPA1L/HSPA8/HSPA2/SERPINH1/VCP/HSPE1/RACK1/COPS5	16
BP	GO:0006986	response to unfolded protein	15/405	143/18986	0.104895	4.91738	6.94204	4.24318e-07	1.89684e-05	1.5461e-05	HSPA4/HSPB1/HSP90AA1/HSP90AB1/HSPA1A/HSPD1/HSPA5/HSPA1L/HSPA8/HSPA2/SERPINH1/VCP/HSPE1/RACK1/COPS5	15
BP	GO:1990748	cellular detoxification	14/405	125/18986	0.112	5.25045	7.03892	4.61244e-07	2.0395e-05	1.66238e-05	GSR/SOD1/HBB/ALB/CAT/GSTP1/TXN/ADH5/PRDX6/PRDX5/PRDX3/PRDX2/HBA1/TXNRD1	14
BP	GO:0044403	biological process involved in symbiotic interaction	23/405	322/18986	0.0714286	3.3485	6.27501	4.79102e-07	2.06731e-05	1.68505e-05	KRT6A/FN1/TFRC/LTF/GAPDH/GSN/P4HB/HSP90AB1/RPSA/HSPA1A/HSPD1/HSPA8/FBLN1/PPIB/CFL1/FASN/PPIA/EEF1A1/DCD/ILF3/DAG1/DDB1/NUCKS1	23
BP	GO:0051131	chaperone-mediated protein complex assembly	7/405	24/18986	0.291667	13.673	9.17155	4.82779e-07	2.06731e-05	1.68505e-05	HSPA4/HSP90AA1/HSP90AB1/HSPA1A/HSPD1/CLU/CCT2	7
BP	GO:0061615	glycolytic process through fructose-6-phosphate	7/405	24/18986	0.291667	13.673	9.17155	4.82779e-07	2.06731e-05	1.68505e-05	PGK1/ENO1/ENO2/ENO3/PKM/PGAM1/TPI1	7
BP	GO:0042274	ribosomal small subunit biogenesis	13/405	108/18986	0.12037	5.64284	7.14359	5.1439e-07	2.17973e-05	1.77667e-05	NPM1/RPSA/XRCC5/RPS4X/RPS12/RPS3A/RPS7/RPS8/RPS16/RPS13/RPS28/RPS27A/PRKDC	13
BP	GO:0097193	intrinsic apoptotic signaling pathway	23/405	327/18986	0.0703364	3.2973	6.18651	6.27204e-07	2.63038e-05	2.14399e-05	SOD1/INS/HSPB1/APP/ENO1/P4HB/PARP1/HSPA1A/CLU/TPT1/MIF/CTNNB1/NONO/SFN/ERP29/MSH6/HNRNPK/RPS7/PPIA/EIF5A/RACK1/PRKDC/CYCS	23
BP	GO:1903241	U2-type prespliceosome assembly	7/405	25/18986	0.28	13.1261	8.95694	6.58277e-07	2.73252e-05	2.22725e-05	SF3B1/SNRPA1/SNRPB/SNRPE/SNRPF/SNRPD1/SNRPD3	7
BP	GO:1902175	regulation of oxidative stress-induced intrinsic apoptotic signaling pathway	9/405	48/18986	0.1875	8.78981	7.97772	6.72237e-07	2.76228e-05	2.25151e-05	SOD1/INS/HSPB1/P4HB/PARP1/CTNNB1/NONO/PPIA/RACK1	9
BP	GO:1900182	positive regulation of protein localization to nucleus	12/405	94/18986	0.12766	5.98455	7.15236	7.44708e-07	3.02947e-05	2.4693e-05	IPO5/FLNA/INS/TFRC/HSP90AA1/PARP1/JUP/CCT8/CCT4/RAN/CCT2/CCT7	12
BP	GO:0046364	monosaccharide biosynthetic process	12/405	96/18986	0.125	5.85988	7.04763	9.37494e-07	3.77597e-05	3.07776e-05	PGK1/INS/ENO1/GPI/ENO2/ENO3/AKR1B1/PGAM1/MDH2/PGD/TPI1/DDB1	12
BP	GO:0031647	regulation of protein stability	25/405	387/18986	0.0645995	3.02836	5.95188	9.87402e-07	3.93799e-05	3.20982e-05	CTNND1/FLNA/TF/GAPDH/GSN/PFN1/HSP90AA1/HSP90AB1/HSPA1A/HSPD1/CLU/HSPA8/LAMP2/PPIB/MAPK1/CALR/USP5/CCT8/CCT4/EPHA4/RPS7/YWHAZ/CCT2/PRKDC/CCT7	25
BP	GO:0006007	glucose catabolic process	7/405	27/18986	0.259259	12.1538	8.56241	1.17207e-06	4.5846e-05	3.73687e-05	PGK1/ENO1/ENO2/ENO3/PKM/PGAM1/TPI1	7
BP	GO:0033119	negative regulation of RNA splicing	7/405	27/18986	0.259259	12.1538	8.56241	1.17207e-06	4.5846e-05	3.73687e-05	PTBP1/HNRNPA2B1/U2AF2/RBMX/HNRNPK/RPS13/C1QBP	7
BP	GO:0097237	cellular response to toxic substance	14/405	135/18986	0.103704	4.86153	6.64748	1.18359e-06	4.58555e-05	3.73764e-05	GSR/SOD1/HBB/ALB/CAT/GSTP1/TXN/ADH5/PRDX6/PRDX5/PRDX3/PRDX2/HBA1/TXNRD1	14
BP	GO:0016032	viral process	27/405	452/18986	0.0597345	2.80029	5.71909	1.6451e-06	6.31345e-05	5.14603e-05	EIF3G/PTBP1/TFRC/LTF/SSB/GSN/P4HB/HSP90AB1/RPSA/HSPA1A/HSPA8/PABPC1/FBLN1/PPIB/CFL1/CANX/VCP/RAN/PPIA/EEF1A1/DHX9/ILF3/DAG1/DDB1/NUCKS1/HACD3/EIF3L	27
BP	GO:0034504	protein localization to nucleus	22/405	321/18986	0.0685358	3.21289	5.90333	1.69384e-06	6.43977e-05	5.24899e-05	IPO5/FLNA/INS/TFRC/APP/HSP90AA1/PARP1/TXN/HSPA8/JUP/LMNB1/CALR/CCT8/CCT4/YWHAE/RAN/YWHAZ/SKP1/CCT2/HNRNPU/KPNB1/CCT7	22
BP	GO:0032388	positive regulation of intracellular transport	14/405	140/18986	0.1	4.6879	6.46594	1.8349e-06	6.91147e-05	5.63348e-05	IPO5/FLNA/ANXA2/HSP90AA1/MAP2/JUP/EZR/SFN/YWHAE/RAN/DHX9/DYNC1H1/NUMA1/ANP32B	14
BP	GO:2001233	regulation of apoptotic signaling pathway	25/405	403/18986	0.0620347	2.90813	5.71611	2.05366e-06	7.66449e-05	6.24726e-05	SOD1/INS/HSPB1/APP/ENO1/P4HB/GSTP1/PARP1/HSPA1A/CLU/TPT1/MIF/CTNNB1/NONO/ERP29/PDIA3/PRDX2/CTSC/PSME3/HNRNPK/RPS7/PPIA/EIF5A/RACK1/SFRP1	25
BP	GO:0006091	generation of precursor metabolites and energy	28/405	490/18986	0.0571429	2.6788	5.55849	2.49384e-06	9.22266e-05	7.51731e-05	MACROH2A1/IDH1/PGLS/LDHA/PGK1/INS/CAT/ALDOA/GAPDH/APP/ATP5F1B/ENO1/GPI/ENO2/COL6A1/ENO3/PKM/PKLR/PGAM1/TKT/MDH1/MDH2/GNPDA1/IDH2/PGD/VCP/TPI1/CYCS	28
BP	GO:0098761	cellular response to interleukin-7	6/405	20/18986	0.3	14.0637	8.62962	2.73142e-06	0.000100103	8.15931e-05	ATP5F1B/P4HB/HSPD1/PDIA3/STIP1/RAD23B	6
BP	GO:0006414	translational elongation	10/405	72/18986	0.138889	6.51097	6.91674	2.88047e-06	0.000104623	8.5277e-05	RPLP1/RPLP2/EEF2/EEF1G/SRP9/SARS1/EIF5A/RACK1/EEF1A1/EEF1A2	10
BP	GO:1900180	regulation of protein localization to nucleus	14/405	146/18986	0.0958904	4.49525	6.2591	3.02612e-06	0.00010894	8.87964e-05	IPO5/FLNA/INS/TFRC/APP/HSP90AA1/PARP1/JUP/CCT8/CCT4/RAN/YWHAZ/CCT2/CCT7	14
BP	GO:0050821	protein stabilization	18/405	236/18986	0.0762712	3.57552	5.87785	3.40072e-06	0.000121352	9.8913e-05	CTNND1/FLNA/GAPDH/PFN1/HSP90AA1/HSP90AB1/HSPA1A/HSPD1/CLU/LAMP2/PPIB/CALR/CCT8/CCT4/EPHA4/RPS7/CCT2/CCT7	18
BP	GO:0098760	response to interleukin-7	6/405	21/18986	0.285714	13.394	8.38964	3.75542e-06	0.000132844	0.00010828	ATP5F1B/P4HB/HSPD1/PDIA3/STIP1/RAD23B	6
BP	GO:0019319	hexose biosynthetic process	11/405	92/18986	0.119565	5.6051	6.53686	4.14992e-06	0.000145533	0.000118623	PGK1/INS/ENO1/GPI/ENO2/ENO3/AKR1B1/PGAM1/MDH2/TPI1/DDB1	11
BP	GO:0032206	positive regulation of telomere maintenance	10/405	75/18986	0.133333	6.25053	6.72628	4.20684e-06	0.000146269	0.000119222	HNRNPD/HSP90AA1/HNRNPA1/CTNNB1/HNRNPA2B1/MAPK1/CCT8/CCT4/CCT2/CCT7	10
BP	GO:0048025	negative regulation of mRNA splicing, via spliceosome	6/405	22/18986	0.272727	12.7852	8.16547	5.07115e-06	0.000174826	0.000142499	PTBP1/HNRNPA2B1/U2AF2/RBMX/HNRNPK/C1QBP	6
BP	GO:0070527	platelet aggregation	10/405	77/18986	0.12987	6.08818	6.60499	5.3603e-06	0.000183241	0.000149358	FLNA/HBB/HSPB1/ACTB/VCL/PDIA3/MYH9/PPIA/ACTG1/TLN1	10
BP	GO:0000245	spliceosomal complex assembly	11/405	96/18986	0.114583	5.37155	6.33948	6.30899e-06	0.000213875	0.000174327	SF3B1/SNRNP200/SNRPC/SNRPA1/SNRPB/U2AF2/SNRPE/SNRPF/SNRPD1/SNRPD3/LUC7L2	11
BP	GO:0032386	regulation of intracellular transport	19/405	272/18986	0.0698529	3.27464	5.57842	6.58542e-06	0.000221051	0.000180176	IPO5/FLNA/ANXA2/HSP90AA1/TXN/MAP2/JUP/EZR/SFN/MAPK1/MAP2K1/MAP1B/YWHAE/RAN/DHX9/DYNC1H1/NUMA1/RAB11B/ANP32B	19
BP	GO:0030216	keratinocyte differentiation	15/405	178/18986	0.0842697	3.95048	5.83888	6.71071e-06	0.000221051	0.000180176	NME2/MACROH2A1/KRT14/KRT10/KRT6A/KRT1/KRT3/KRT2/KRT5/KRT4/KRT16/SFN/MAP2K1/KRT17/NUMA1	15
BP	GO:0050686	negative regulation of mRNA processing	6/405	23/18986	0.26087	12.2293	7.95539	6.73802e-06	0.000221051	0.000180176	PTBP1/HNRNPA2B1/U2AF2/RBMX/HNRNPK/C1QBP	6
BP	GO:1900151	regulation of nuclear-transcribed mRNA catabolic process, deadenylation-dependent decay	6/405	23/18986	0.26087	12.2293	7.95539	6.73802e-06	0.000221051	0.000180176	IGF2BP1/HNRNPD/SYNCRIP/PABPC1/HNRNPU/DHX9	6
BP	GO:2001252	positive regulation of chromosome organization	12/405	116/18986	0.103448	4.84955	6.13976	7.03749e-06	0.000229028	0.000186679	HNRNPD/MACROH2A1/HSP90AA1/HNRNPA1/CTNNB1/HNRNPA2B1/MAPK1/CCT8/CCT4/CCT2/NUMA1/CCT7	12
BP	GO:0046824	positive regulation of nucleocytoplasmic transport	9/405	64/18986	0.140625	6.59236	6.61607	8.16924e-06	0.00026375	0.00021498	IPO5/FLNA/HSP90AA1/JUP/SFN/YWHAE/RAN/DHX9/ANP32B	9
BP	GO:2000765	regulation of cytoplasmic translation	7/405	36/18986	0.194444	9.11536	7.19537	9.33609e-06	0.000299049	0.000243752	IGF2BP1/HNRNPD/SYNCRIP/PABPC1/PKM/HNRNPU/DHX9	7
BP	GO:1903829	positive regulation of protein localization	27/405	497/18986	0.054326	2.54675	5.15869	9.52456e-06	0.000302702	0.00024673	IPO5/SPTBN1/FLNA/INS/TFRC/APP/HSP90AA1/HSP90AB1/PARP1/PRKAR1A/HSPA1L/JUP/EZR/SFN/MYH10/CCT8/CCT4/NPEPPS/YWHAE/RAN/PPIA/RACK1/CCT2/NUMA1/TMEM132A/ANP32B/CCT7	27
BP	GO:0034109	homotypic cell-cell adhesion	11/405	101/18986	0.108911	5.10564	6.10774	1.0338e-05	0.000326007	0.000265725	FLNA/HBB/HSPB1/ACTB/JUP/VCL/PDIA3/MYH9/PPIA/ACTG1/TLN1	11
BP	GO:0008631	intrinsic apoptotic signaling pathway in response to oxidative stress	9/405	66/18986	0.136364	6.39259	6.47899	1.05745e-05	0.0003309	0.000269713	SOD1/INS/HSPB1/P4HB/PARP1/CTNNB1/NONO/PPIA/RACK1	9
BP	GO:0031589	cell-substrate adhesion	22/405	361/18986	0.0609418	2.85689	5.25885	1.11736e-05	0.000346978	0.000282818	ACTN4/ACTN1/FLNA/FN1/P4HB/ANXA2/LAMC1/JUP/CTNNB1/VCL/FBLN1/CALR/L1CAM/CDH11/ACTG1/C1QBP/DDR1/DAG1/MACF1/SFRP1/RCC2/TLN1	22
BP	GO:0033044	regulation of chromosome organization	18/405	258/18986	0.0697674	3.27063	5.42136	1.16921e-05	0.00035559	0.000289838	HNRNPD/SMARCA5/MACROH2A1/HSP90AA1/HNRNPC/HNRNPA1/PARP1/ACTB/XRCC5/CTNNB1/HNRNPA2B1/MAPK1/CCT8/CCT4/CCT2/HNRNPU/NUMA1/CCT7	18
BP	GO:0050657	nucleic acid transport	14/405	164/18986	0.0853659	4.00187	5.70005	1.17131e-05	0.00035559	0.000289838	DDX39A/IGF2BP1/SSB/EIF4E/HNRNPA1/HNRNPA2B1/LRPPRC/MAGOH/RAN/SRSF3/DHX9/KPNB1/ALYREF/KHSRP	14
BP	GO:0050658	RNA transport	14/405	164/18986	0.0853659	4.00187	5.70005	1.17131e-05	0.00035559	0.000289838	DDX39A/IGF2BP1/SSB/EIF4E/HNRNPA1/HNRNPA2B1/LRPPRC/MAGOH/RAN/SRSF3/DHX9/KPNB1/ALYREF/KHSRP	14
BP	GO:0051092	positive regulation of NF-kappaB transcription factor activity	12/405	122/18986	0.0983607	4.61105	5.90738	1.18412e-05	0.000356814	0.000290836	INS/TFRC/LTF/NPM1/HSPA1A/CLU/PRDX3/PSMA6/UBE2N/PPIA/DHX9/UBE2V1	12
BP	GO:0051236	establishment of RNA localization	14/405	167/18986	0.0838323	3.92998	5.61465	1.44006e-05	0.000427604	0.000348536	DDX39A/IGF2BP1/SSB/EIF4E/HNRNPA1/HNRNPA2B1/LRPPRC/MAGOH/RAN/SRSF3/DHX9/KPNB1/ALYREF/KHSRP	14
BP	GO:0098754	detoxification	14/405	167/18986	0.0838323	3.92998	5.61465	1.44006e-05	0.000427604	0.000348536	GSR/SOD1/HBB/ALB/CAT/GSTP1/TXN/ADH5/PRDX6/PRDX5/PRDX3/PRDX2/HBA1/TXNRD1	14
BP	GO:0000387	spliceosomal snRNP assembly	8/405	53/18986	0.150943	7.07608	6.53958	1.53112e-05	0.0004481	0.000365242	SNRPC/SNRPB/SNRPE/SNRPF/SNRPD1/SNRPD3/PRPF8/LSM2	8
BP	GO:2000573	positive regulation of DNA biosynthetic process	8/405	53/18986	0.150943	7.07608	6.53958	1.53112e-05	0.0004481	0.000365242	HNRNPD/HSP90AA1/HNRNPA1/CTNNB1/CCT8/CCT4/CCT2/CCT7	8
BP	GO:0036260	RNA capping	5/405	16/18986	0.3125	14.6497	8.06394	1.5503e-05	0.000450474	0.000367177	SNRPB/SNRPE/SNRPF/SNRPD1/SNRPD3	5
BP	GO:0046365	monosaccharide catabolic process	8/405	54/18986	0.148148	6.94504	6.4588	1.76429e-05	0.000507077	0.000413314	PGK1/ENO1/ENO2/ENO3/PKM/PGAM1/TPI1/NUDT5	8
BP	GO:0007599	hemostasis	17/405	241/18986	0.0705394	3.30682	5.32081	1.77003e-05	0.000507077	0.000413314	FLNA/KNG1/HBB/KRT1/HSPB1/GPI/ANXA2/ACTB/F5/VCL/FBLN1/PDIA3/PRDX2/MYH9/PPIA/ACTG1/TLN1	17
BP	GO:0006094	gluconeogenesis	10/405	89/18986	0.11236	5.2673	5.95731	1.98e-05	0.000563261	0.000459109	PGK1/INS/ENO1/GPI/ENO2/ENO3/PGAM1/MDH2/TPI1/DDB1	10
BP	GO:0042743	hydrogen peroxide metabolic process	8/405	55/18986	0.145455	6.81877	6.38004	2.02657e-05	0.000572506	0.000466645	SOD1/HBB/CAT/TXN/PRDX5/PRDX3/PRDX2/HBA1	8
BP	GO:0051702	biological process involved in interaction with symbiont	12/405	129/18986	0.0930233	4.36084	5.65463	2.08752e-05	0.000585658	0.000477364	FN1/LTF/GAPDH/HSPD1/HSPA8/PPIB/CFL1/FASN/EEF1A1/DCD/DDB1/NUCKS1	12
BP	GO:0009636	response to toxic substance	18/405	270/18986	0.0666667	3.12527	5.19263	2.15815e-05	0.000601326	0.000490135	DHX15/GSR/SOD1/HBB/ALB/CAT/GSTP1/TXN/ADH5/COL6A1/PRDX6/PRDX5/PRDX3/PRDX2/MAP1B/HBA1/BLMH/TXNRD1	18
BP	GO:0043588	skin development	20/405	324/18986	0.0617284	2.89377	5.07596	2.32741e-05	0.000644075	0.00052498	NME2/MACROH2A1/KRT14/KRT10/KRT6A/KRT1/KRT3/KRT2/KRT5/KRT4/KRT16/COL6A1/JUP/CTNNB1/STMN1/SFN/KRT9/MAP2K1/KRT17/NUMA1	20
BP	GO:0045862	positive regulation of proteolysis	20/405	325/18986	0.0615385	2.88486	5.06002	2.43224e-05	0.000668537	0.000544918	TF/APP/GSN/ENO1/CTSD/ANXA2/HSPA1A/HSPD1/CLU/HSPA8/MYH9/USP5/CTSC/EPHA4/VCP/PSME3/HSPE1/RACK1/ANP32B/ROBO1	20
BP	GO:0010810	regulation of cell-substrate adhesion	16/405	223/18986	0.0717489	3.36352	5.24153	2.53053e-05	0.000690885	0.000563134	ACTN4/FLNA/FN1/P4HB/JUP/VCL/FBLN1/CALR/ACTG1/C1QBP/DDR1/DAG1/MACF1/SFRP1/RCC2/TLN1	16
BP	GO:1902369	negative regulation of RNA catabolic process	10/405	92/18986	0.108696	5.09554	5.81356	2.65291e-05	0.00071947	0.000586434	IGF2BP1/HNRNPD/HNRNPAB/SYNCRIP/HNRNPC/PABPC1/LRPPRC/HNRNPU/DHX9/HNRNPA0	10
BP	GO:2001243	negative regulation of intrinsic apoptotic signaling pathway	11/405	112/18986	0.0982143	4.60419	5.64785	2.76894e-05	0.000745964	0.000608028	INS/HSPB1/ENO1/HSPA1A/CLU/TPT1/MIF/CTNNB1/NONO/PPIA/RACK1	11
BP	GO:0009913	epidermal cell differentiation	17/405	251/18986	0.0677291	3.17507	5.12132	2.98e-05	0.000797541	0.000650068	NME2/MACROH2A1/SOD1/KRT14/KRT10/KRT6A/KRT1/KRT3/KRT2/KRT5/KRT4/KRT16/CTNNB1/SFN/MAP2K1/KRT17/NUMA1	17
BP	GO:2000278	regulation of DNA biosynthetic process	10/405	94/18986	0.106383	4.98713	5.72115	3.20307e-05	0.000851641	0.000694164	HNRNPD/HSP90AA1/HNRNPC/HNRNPA1/CTNNB1/CCT8/CCT4/CCT2/HNRNPU/CCT7	10
BP	GO:0042060	wound healing	24/405	444/18986	0.0540541	2.534	4.82878	3.23603e-05	0.000854816	0.000696752	FLNA/KNG1/INS/HBB/KRT6A/KRT1/FN1/HSPB1/ANXA2/ACTB/F5/VCL/FBLN1/PDIA3/PRDX2/MYH9/PRCP/PPIA/ACTG1/DDR1/DAG1/MACF1/CORO1B/TLN1	24
BP	GO:0006405	RNA export from nucleus	10/405	95/18986	0.105263	4.93463	5.67593	3.51292e-05	0.000921972	0.000751491	DDX39A/SSB/EIF4E/HNRNPA1/HNRNPA2B1/MAGOH/RAN/SRSF3/DHX9/ALYREF	10
BP	GO:0007044	cell-substrate junction assembly	10/405	96/18986	0.104167	4.88323	5.63133	3.84804e-05	0.000996266	0.000812047	ACTN1/FN1/LAMC1/VCL/CDH11/ACTG1/MACF1/SFRP1/RCC2/TLN1	10
BP	GO:1904869	regulation of protein localization to Cajal body	4/405	10/18986	0.4	18.7516	8.2896	3.86947e-05	0.000996266	0.000812047	CCT8/CCT4/CCT2/CCT7	4
BP	GO:1904871	positive regulation of protein localization to Cajal body	4/405	10/18986	0.4	18.7516	8.2896	3.86947e-05	0.000996266	0.000812047	CCT8/CCT4/CCT2/CCT7	4
BP	GO:0022411	cellular component disassembly	24/405	450/18986	0.0533333	2.50021	4.75499	4.00682e-05	0.00102514	0.000835583	MAP1LC3B/SPTBN1/GSN/CALM1/LAMC1/HSPA8/HSPA2/COL6A1/LAMP2/STMN1/CFL1/MAP1B/CAPZA1/NES/EPHA4/VCP/EIF5A/RACK1/SET/DDR1/SSRP1/SPTAN1/FSCN1/GSPT2	24
BP	GO:0032984	protein-containing complex disassembly	17/405	258/18986	0.0658915	3.08893	4.98753	4.21785e-05	0.00107239	0.000874095	MAP1LC3B/SPTBN1/GSN/CALM1/HSPA8/LAMP2/STMN1/CFL1/MAP1B/CAPZA1/NES/VCP/EIF5A/SET/SSRP1/SPTAN1/GSPT2	17
BP	GO:0042744	hydrogen peroxide catabolic process	6/405	31/18986	0.193548	9.07336	6.64158	4.25368e-05	0.00107478	0.000876045	HBB/CAT/PRDX5/PRDX3/PRDX2/HBA1	6
BP	GO:0007596	blood coagulation	16/405	234/18986	0.0683761	3.2054	5.01153	4.53887e-05	0.00113976	0.000929009	FLNA/KNG1/HBB/KRT1/HSPB1/ANXA2/ACTB/F5/VCL/FBLN1/PDIA3/PRDX2/MYH9/PPIA/ACTG1/TLN1	16
BP	GO:0006739	NADP metabolic process	7/405	46/18986	0.152174	7.13376	6.14914	4.98253e-05	0.00123591	0.00100738	IDH1/PGLS/TKT/PRDX5/MDH1/IDH2/PGD	7
BP	GO:0021762	substantia nigra development	7/405	46/18986	0.152174	7.13376	6.14914	4.98253e-05	0.00123591	0.00100738	LDHA/CKB/ACTB/CALM1/HSPA5/YWHAQ/YWHAE	7
BP	GO:1902373	negative regulation of mRNA catabolic process	9/405	80/18986	0.1125	5.27389	5.65544	5.09497e-05	0.00124554	0.00101523	IGF2BP1/HNRNPD/HNRNPAB/SYNCRIP/HNRNPC/PABPC1/HNRNPU/DHX9/HNRNPA0	9
BP	GO:0001649	osteoblast differentiation	17/405	262/18986	0.0648855	3.04177	4.9131	5.1132e-05	0.00124554	0.00101523	SYNCRIP/SNRNP200/LTF/CAT/ATP5F1B/HNRNPC/COL6A1/VCAN/CTNNB1/IGFBP2/RBMX/FASN/HSPE1/HNRNPU/DHX9/ALYREF/SFRP1	17
BP	GO:0005996	monosaccharide metabolic process	17/405	262/18986	0.0648855	3.04177	4.9131	5.1132e-05	0.00124554	0.00101523	PGK1/INS/ALDOA/GAPDH/ENO1/GPI/ENO2/ENO3/PKM/AKR1B1/PGAM1/MDH2/PGD/TPI1/FABP5/DDB1/NUDT5	17
BP	GO:0007409	axonogenesis	24/405	459/18986	0.0522876	2.45119	4.6465	5.47451e-05	0.00132561	0.00108049	FN1/TUBB3/APP/ACTB/MAP2/STMN1/VCL/PTPRZ1/GDI1/L1CAM/MAP2K1/DCC/MAP1B/RAB10/EPHA4/CDH11/ACTG1/CNTN1/DAG1/MACF1/NRCAM/NEO1/DPYSL5/ROBO1	24
BP	GO:0043462	regulation of ATP-dependent activity	8/405	63/18986	0.126984	5.95289	5.81343	5.55635e-05	0.00133747	0.00109016	LTF/TPM2/PFN1/SNRNP70/HSPA2/MSH6/HNRNPU/DHX9	8
BP	GO:0042176	regulation of protein catabolic process	21/405	374/18986	0.0561497	2.63224	4.70677	5.84971e-05	0.0013998	0.00114096	FLNA/INS/TF/APP/ANXA2/HSP90AA1/HSP90AB1/SNRNP70/HSPA1A/CLU/EZR/USP5/USP14/RAD23B/VCP/PSME3/RACK1/EEF1A1/EEF1A2/DDB1/TMEM132A	21
BP	GO:0044829	positive regulation by host of viral genome replication	4/405	11/18986	0.363636	17.0469	7.85951	5.97825e-05	0.00142219	0.00115922	HSPA8/PPIB/EEF1A1/NUCKS1	4
BP	GO:0045684	positive regulation of epidermis development	6/405	33/18986	0.181818	8.52346	6.38607	6.17223e-05	0.0014598	0.00118987	NME2/MACROH2A1/KRT10/KRT2/SFN/NUMA1	6
BP	GO:0006979	response to oxidative stress	22/405	405/18986	0.054321	2.54651	4.64457	6.39666e-05	0.00150306	0.00122513	MACROH2A1/IDH1/OXSR1/GSR/SOD1/HBB/KRT1/CAT/APP/GSTP1/PARP1/HSPA1A/TXN/HSPA8/COL6A1/PRDX6/PRDX5/PRDX3/PRDX2/PPIA/RACK1/HBA1	22
BP	GO:0050817	coagulation	16/405	241/18986	0.06639	3.1123	4.87214	6.45355e-05	0.00150306	0.00122513	FLNA/KNG1/HBB/KRT1/HSPB1/ANXA2/ACTB/F5/VCL/FBLN1/PDIA3/PRDX2/MYH9/PPIA/ACTG1/TLN1	16
BP	GO:0010001	glial cell differentiation	17/405	267/18986	0.0636704	2.98481	4.82204	6.46597e-05	0.00150306	0.00122513	NCAN/PHGDH/SOD1/APP/VIM/CLU/COL6A1/VCAN/CTNNB1/CDH2/PTPRZ1/MAPK1/GPC1/MAP2K1/EPHA4/CNTN1/DAG1	17
BP	GO:0007015	actin filament organization	24/405	465/18986	0.0516129	2.41956	4.57559	6.70441e-05	0.00154963	0.00126309	SPTBN1/ARPC1A/ACTN1/FLNA/TF/ALDOA/GSN/TPM2/PFN1/ACTA1/HSP90B1/EZR/STMN1/CFL1/TAGLN2/CAP1/CAPZA1/ACTG1/SPTAN1/DPYSL3/CNN3/FSCN1/SFRP1/CORO1B	24
BP	GO:0031424	keratinization	9/405	83/18986	0.108434	5.08327	5.50402	6.82703e-05	0.00156906	0.00127893	KRT6A/KRT1/KRT3/KRT2/KRT5/KRT4/KRT16/SFN/KRT17	9
BP	GO:0150115	cell-substrate junction organization	10/405	103/18986	0.0970874	4.55136	5.33551	7.05198e-05	0.00161165	0.00131365	ACTN1/FN1/LAMC1/VCL/CDH11/ACTG1/MACF1/SFRP1/RCC2/TLN1	10
BP	GO:0044794	positive regulation by host of viral process	5/405	22/18986	0.227273	10.6543	6.68908	8.40977e-05	0.00191123	0.00155782	HSPA8/PPIB/CFL1/EEF1A1/NUCKS1	5
BP	GO:0019320	hexose catabolic process	7/405	50/18986	0.14	6.56306	5.81504	8.64128e-05	0.00191795	0.00156331	PGK1/ENO1/ENO2/ENO3/PKM/PGAM1/TPI1	7
BP	GO:0033120	positive regulation of RNA splicing	7/405	50/18986	0.14	6.56306	5.81504	8.64128e-05	0.00191795	0.00156331	SNRNP70/HSPA1A/HSPA8/NCL/U2AF2/PRDX6/RBMX	7
BP	GO:0006402	mRNA catabolic process	20/405	356/18986	0.0561798	2.63365	4.59385	8.67979e-05	0.00191795	0.00156331	IGF2BP1/HNRNPD/HNRNPAB/SYNCRIP/SSB/NPM1/HNRNPC/VIM/HSPA1A/PABPC1/APEX1/MAGOH/HNRNPU/DHX9/HNRNPA0/GSPT2/SERBP1/KHSRP/NUDT16/LSM2	20
BP	GO:1902176	negative regulation of oxidative stress-induced intrinsic apoptotic signaling pathway	6/405	35/18986	0.171429	8.0364	6.1513	8.72559e-05	0.00191795	0.00156331	INS/HSPB1/CTNNB1/NONO/PPIA/RACK1	6
BP	GO:0017038	protein import	4/405	12/18986	0.333333	15.6263	7.48247	8.81655e-05	0.00191795	0.00156331	APP/CLU/HSPA8/LAMP2	4
BP	GO:1903405	protein localization to nuclear body	4/405	12/18986	0.333333	15.6263	7.48247	8.81655e-05	0.00191795	0.00156331	CCT8/CCT4/CCT2/CCT7	4
BP	GO:1904867	protein localization to Cajal body	4/405	12/18986	0.333333	15.6263	7.48247	8.81655e-05	0.00191795	0.00156331	CCT8/CCT4/CCT2/CCT7	4
BP	GO:1904872	regulation of telomerase RNA localization to Cajal body	4/405	12/18986	0.333333	15.6263	7.48247	8.81655e-05	0.00191795	0.00156331	CCT8/CCT4/CCT2/CCT7	4
BP	GO:0044788	modulation by host of viral process	7/405	51/18986	0.137255	6.43437	5.7372	9.8344e-05	0.002128	0.00173451	LTF/HSPA8/PPIB/CFL1/FASN/EEF1A1/NUCKS1	7
BP	GO:0071897	DNA biosynthetic process	13/405	175/18986	0.0742857	3.48244	4.87069	0.000101357	0.0021816	0.0017782	HNRNPD/HSP90AA1/HNRNPC/HSP90AB1/HNRNPA1/XRCC5/CTNNB1/CCT8/CCT4/VCP/CCT2/HNRNPU/CCT7	13
BP	GO:0019079	viral genome replication	11/405	130/18986	0.0846154	3.96669	5.01091	0.000108959	0.00233286	0.00190149	LTF/HSPA8/PABPC1/PPIB/VCP/PPIA/EEF1A1/ILF3/DDB1/NUCKS1/HACD3	11
BP	GO:0031346	positive regulation of cell projection organization	20/405	363/18986	0.0550964	2.58287	4.49543	0.000113032	0.0024074	0.00196225	AGRN/FLNA/INS/FN1/PFN1/HSP90AA1/GDI1/L1CAM/MAP2K1/MAP1B/EPHA4/DDR1/CNTN1/DPYSL3/MACF1/SEPTIN7/FSCN1/GPC2/CORO1B/ROBO1	20
BP	GO:0010975	regulation of neuron projection development	23/405	452/18986	0.050885	2.38544	4.40118	0.000117096	0.00248062	0.00202193	FLNA/INS/FN1/VIM/MAP2/CFL1/GDI1/L1CAM/MAP2K1/DCC/MAP1B/EPHA4/DDR1/CNTN1/CRMP1/DPYSL3/MACF1/GPC2/SFRP1/NRCAM/NEO1/DPYSL5/ROBO1	23
BP	GO:0008544	epidermis development	21/405	393/18986	0.0534351	2.50499	4.45094	0.000117689	0.00248062	0.00202193	NME2/MACROH2A1/SOD1/KRT14/KRT10/KRT6A/KRT1/KRT3/KRT2/KRT5/KRT4/KRT16/COL6A1/CTNNB1/STMN1/SFN/KRT9/MAP2K1/FABP5/KRT17/NUMA1	21
BP	GO:0048255	mRNA stabilization	8/405	71/18986	0.112676	5.28214	5.33685	0.000131604	0.00275961	0.00224933	IGF2BP1/HNRNPD/SYNCRIP/HNRNPC/PABPC1/HNRNPU/DHX9/HNRNPA0	8
BP	GO:0008037	cell recognition	12/405	156/18986	0.0769231	3.60608	4.82528	0.000133979	0.00279501	0.00227819	ALDOA/APP/HSPA1L/VCAN/CCT8/CCT4/EPHA4/YWHAZ/CCT2/NRCAM/CCT7/ROBO1	12
BP	GO:0050807	regulation of synapse organization	18/405	312/18986	0.0576923	2.70456	4.48197	0.000139686	0.00288889	0.00235471	AGRN/CLSTN1/INS/TUBB/APP/SPARC/HSPA8/CTNNB1/CDH2/CFL1/MAP1B/EPHA4/VCP/YWHAZ/DAG1/SEPTIN11/NRCAM/LRRC4B	18
BP	GO:0000966	RNA 5'-end processing	6/405	38/18986	0.157895	7.40195	5.83204	0.00014061	0.00288889	0.00235471	SSB/SNRPB/SNRPE/SNRPF/SNRPD1/SNRPD3	6
BP	GO:0007339	binding of sperm to zona pellucida	6/405	38/18986	0.157895	7.40195	5.83204	0.00014061	0.00288889	0.00235471	ALDOA/HSPA1L/CCT8/CCT4/CCT2/CCT7	6
BP	GO:0030901	midbrain development	9/405	92/18986	0.0978261	4.58599	5.09025	0.000152485	0.00310413	0.00253015	LDHA/CKB/ACTB/CALM1/HSPA5/CTNNB1/YWHAQ/YWHAE/SFRP1	9
BP	GO:0051028	mRNA transport	11/405	135/18986	0.0814815	3.81977	4.85414	0.000152612	0.00310413	0.00253015	DDX39A/IGF2BP1/EIF4E/HNRNPA1/HNRNPA2B1/LRPPRC/MAGOH/SRSF3/DHX9/ALYREF/KHSRP	11
BP	GO:0051091	positive regulation of DNA-binding transcription factor activity	14/405	208/18986	0.0673077	3.15532	4.61442	0.000158506	0.00320797	0.00261479	INS/TFRC/LTF/NPM1/HSPA1A/CLU/JUP/PRDX3/PSMA6/UBE2N/PPIA/DHX9/UBE2V1/COPS5	14
BP	GO:0051960	regulation of nervous system development	23/405	463/18986	0.049676	2.32876	4.27347	0.000166574	0.00335457	0.00273428	AGRN/NCAN/CLSTN1/FN1/APP/ANXA2/MAP2/XRCC5/VCAN/CTNNB1/PTPRZ1/GDI1/L1CAM/MAP2K1/DCC/MAP1B/CTSC/EPHA4/DAG1/MACF1/DPYSL5/LRRC4B/ROBO1	23
BP	GO:1990173	protein localization to nucleoplasm	4/405	14/18986	0.285714	13.394	6.84885	0.000172349	0.00343685	0.00280134	CCT8/CCT4/CCT2/CCT7	4
BP	GO:2000622	regulation of nuclear-transcribed mRNA catabolic process, nonsense-mediated decay	4/405	14/18986	0.285714	13.394	6.84885	0.000172349	0.00343685	0.00280134	HNRNPAB/SYNCRIP/PABPC1/MAGOH	4
BP	GO:0050803	regulation of synapse structure or activity	18/405	318/18986	0.0566038	2.65353	4.3901	0.000176916	0.0035107	0.00286154	AGRN/CLSTN1/INS/TUBB/APP/SPARC/HSPA8/CTNNB1/CDH2/CFL1/MAP1B/EPHA4/VCP/YWHAZ/DAG1/SEPTIN11/NRCAM/LRRC4B	18
BP	GO:0043161	proteasome-mediated ubiquitin-dependent protein catabolic process	23/405	467/18986	0.0492505	2.30882	4.22792	0.000188708	0.00372652	0.00303745	TF/HSP90AB1/HSPA1A/CLU/CTNNB1/PSMB1/PSMA1/PSMA2/PSMA4/PSMA5/PSMB6/USP5/PSMB3/PSMB2/USP14/RAD23B/VCP/PSMA6/UBE2N/SKP1/RACK1/DDB1/NPLOC4	23
BP	GO:0019318	hexose metabolic process	15/405	238/18986	0.0630252	2.95456	4.4798	0.000192562	0.00378426	0.00308452	PGK1/INS/ALDOA/GAPDH/ENO1/GPI/ENO2/ENO3/PKM/AKR1B1/PGAM1/MDH2/TPI1/FABP5/DDB1	15
BP	GO:0000380	alternative mRNA splicing, via spliceosome	8/405	75/18986	0.106667	5.00043	5.12481	0.000193801	0.0037903	0.00308944	PTBP1/HNRNPA1/HNRNPL/RBMX/HNRNPM/MAGOH/HNRNPU/DHX9	8
BP	GO:0019058	viral life cycle	18/405	323/18986	0.0557276	2.61245	4.31515	0.000214309	0.00415634	0.0033878	TFRC/LTF/GSN/P4HB/HSP90AB1/RPSA/HSPA1A/HSPA8/PABPC1/PPIB/VCP/PPIA/EEF1A1/ILF3/DAG1/DDB1/NUCKS1/HACD3	18
BP	GO:0050878	regulation of body fluid levels	20/405	381/18986	0.0524934	2.46084	4.25254	0.000215206	0.00415634	0.0033878	NME1/FLNA/KNG1/HBB/KRT1/HSPB1/GPI/ANXA2/ACTB/F5/AKR1B1/VCL/FBLN1/PDIA3/PRDX2/MYH9/PPIA/ACTG1/DDR1/TLN1	20
BP	GO:0051054	positive regulation of DNA metabolic process	17/405	295/18986	0.0576271	2.7015	4.34836	0.000215582	0.00415634	0.0033878	HNRNPD/SMARCA5/TFRC/HSP90AA1/HNRNPA1/PARP1/ACTB/CTNNB1/HNRNPA2B1/MAPK1/CCT8/CCT4/UBE2N/CCT2/PRKDC/DHX9/CCT7	17
BP	GO:0046822	regulation of nucleocytoplasmic transport	10/405	118/18986	0.0847458	3.9728	4.78235	0.000219608	0.0042131	0.00343406	IPO5/FLNA/HSP90AA1/TXN/JUP/SFN/YWHAE/RAN/DHX9/ANP32B	10
BP	GO:0007160	cell-matrix adhesion	15/405	241/18986	0.0622407	2.91778	4.42347	0.000220597	0.0042131	0.00343406	ACTN1/FN1/ANXA2/JUP/CTNNB1/VCL/L1CAM/CDH11/ACTG1/DDR1/DAG1/MACF1/SFRP1/RCC2/TLN1	15
BP	GO:0006401	RNA catabolic process	21/405	412/18986	0.0509709	2.38946	4.20961	0.000224881	0.00427485	0.00348439	IGF2BP1/HNRNPD/HNRNPAB/SYNCRIP/SSB/NPM1/HNRNPC/VIM/HSPA1A/PABPC1/APEX1/LRPPRC/MAGOH/HNRNPU/DHX9/HNRNPA0/GSPT2/SERBP1/KHSRP/NUDT16/LSM2	21
BP	GO:0051962	positive regulation of nervous system development	17/405	297/18986	0.0572391	2.68331	4.31666	0.000233409	0.00441631	0.0035997	AGRN/NCAN/CLSTN1/FN1/XRCC5/VCAN/CTNNB1/PTPRZ1/GDI1/L1CAM/MAP2K1/MAP1B/EPHA4/DAG1/MACF1/LRRC4B/ROBO1	17
BP	GO:0045429	positive regulation of nitric oxide biosynthetic process	6/405	42/18986	0.142857	6.697	5.45674	0.00024866	0.00468309	0.00381715	DDAH2/HBB/APP/HSP90AA1/HSP90AB1/CLU	6
BP	GO:1904407	positive regulation of nitric oxide metabolic process	6/405	43/18986	0.139535	6.54126	5.37052	0.000283844	0.00532109	0.00433717	DDAH2/HBB/APP/HSP90AA1/HSP90AB1/CLU	6
BP	GO:0051290	protein heterotetramerization	4/405	16/18986	0.25	11.7198	6.333	0.000302935	0.00563927	0.00459652	NUDT21/KRT10/KRT1/FARSB	4
BP	GO:0043489	RNA stabilization	8/405	80/18986	0.1	4.6879	4.88003	0.000303589	0.00563927	0.00459652	IGF2BP1/HNRNPD/SYNCRIP/HNRNPC/PABPC1/HNRNPU/DHX9/HNRNPA0	8
BP	GO:0034446	substrate adhesion-dependent cell spreading	9/405	101/18986	0.0891089	4.17734	4.72676	0.000309852	0.00572944	0.00467002	ACTN4/FLNA/FN1/P4HB/LAMC1/FBLN1/CALR/C1QBP/RCC2	9
BP	GO:0034976	response to endoplasmic reticulum stress	16/405	277/18986	0.0577617	2.70781	4.2272	0.000319798	0.00588659	0.00479811	APP/P4HB/HSPA1A/CLU/HSPA5/HSP90B1/CALR/CANX/ERP29/PDIA3/USP14/VCP/RACK1/PDIA6/NPLOC4/COPS5	16
BP	GO:0006006	glucose metabolic process	13/405	197/18986	0.0659898	3.09354	4.36074	0.000326933	0.00599082	0.00488306	PGK1/INS/GAPDH/ENO1/GPI/ENO2/ENO3/PKM/PGAM1/MDH2/TPI1/FABP5/DDB1	13
BP	GO:0000956	nuclear-transcribed mRNA catabolic process	10/405	124/18986	0.0806452	3.78057	4.58615	0.000328479	0.00599216	0.00488416	IGF2BP1/HNRNPD/HNRNPAB/SYNCRIP/SSB/PABPC1/MAGOH/HNRNPU/DHX9/GSPT2	10
BP	GO:0043086	negative regulation of catalytic activity	23/405	486/18986	0.0473251	2.21855	4.01768	0.000333374	0.00605431	0.00493481	IPO5/CAND1/MACROH2A1/SERPINB7/KNG1/INS/LTF/GAPDH/HSPB1/APP/NPM1/GSTP1/SFN/PRDX5/PRDX3/PEBP1/NES/SERPINH1/YWHAG/RPS7/PPIA/HNRNPU/RCC2	23
BP	GO:0140694	non-membrane-bounded organelle assembly	21/405	425/18986	0.0494118	2.31637	4.05202	0.000340846	0.0061507	0.00501338	FLNA/TUBB/GSN/NPM1/RPSA/ACTA1/HSPA1A/PRKAR1A/XRCC5/EZR/LSM3/RPS28/ACTG1/PRKDC/HNRNPU/C1QBP/DYNC1H1/KPNB1/NUMA1/DDB1/FSCN1	21
BP	GO:1900024	regulation of substrate adhesion-dependent cell spreading	7/405	62/18986	0.112903	5.29279	4.99836	0.000341706	0.0061507	0.00501338	ACTN4/FLNA/P4HB/FBLN1/CALR/C1QBP/RCC2	7
BP	GO:0009895	negative regulation of catabolic process	19/405	367/18986	0.0517711	2.42698	4.0754	0.000365536	0.00655067	0.00533939	IGF2BP1/HNRNPD/HNRNPAB/SYNCRIP/FLNA/INS/ANXA2/HNRNPC/HSP90AB1/SNRNP70/PABPC1/LRPPRC/USP5/USP14/RPS7/HNRNPU/DHX9/HNRNPA0/TMEM132A	19
BP	GO:0043549	regulation of kinase activity	22/405	460/18986	0.0478261	2.24204	3.98127	0.000387528	0.00691432	0.0056358	IPO5/MACROH2A1/INS/LTF/HSPB1/NPM1/HSP90AA1/GSTP1/ACTB/CALM1/XRCC5/MIF/SFN/ERP29/PRDX3/MAP2K1/EPHA4/YWHAG/PPIA/HNRNPU/EEF1A2/ROBO1	22
BP	GO:0007369	gastrulation	13/405	202/18986	0.0643564	3.01697	4.25479	0.000415882	0.00738781	0.00602173	UGDH/MACROH2A1/FN1/GPI/PRKAR1A/COL6A1/CTNNB1/MYH9/MAP2K1/RACK1/DAG1/TXNRD1/SFRP1	13
BP	GO:0010639	negative regulation of organelle organization	19/405	371/18986	0.0512129	2.40081	4.02285	0.000417815	0.00738988	0.00602342	SPTBN1/SMARCA5/TFRC/GSN/NPM1/PFN1/HNRNPC/HNRNPA1/PARP1/HSPA1A/CLU/MAP2/STMN1/MAP1B/CAPZA1/GDI2/HNRNPU/SPTAN1/CORO1B	19
BP	GO:0042326	negative regulation of phosphorylation	15/405	256/18986	0.0585938	2.74682	4.15429	0.000420041	0.00739708	0.00602929	IPO5/MACROH2A1/HSPB1/NPM1/GSTP1/CALM1/FBLN1/SFN/PRDX3/YWHAG/PPIA/RACK1/PRKDC/HNRNPU/SFRP1	15
BP	GO:0031333	negative regulation of protein-containing complex assembly	11/405	152/18986	0.0723684	3.39256	4.37232	0.000427873	0.00750253	0.00611524	SPTBN1/GSN/PFN1/CLU/HSPA5/MAP2/HSPA8/LAMP2/STMN1/CAPZA1/SPTAN1	11
BP	GO:0051222	positive regulation of protein transport	15/405	257/18986	0.0583658	2.73613	4.13704	0.000437592	0.00764001	0.0062273	IPO5/FLNA/INS/APP/HSP90AA1/PRKAR1A/JUP/SFN/MYH10/YWHAE/RAN/PPIA/RACK1/TMEM132A/ANP32B	15
BP	GO:0009408	response to heat	9/405	106/18986	0.0849057	3.98029	4.54265	0.000443876	0.00771662	0.00628975	SOD1/HSPB1/HSP90AA1/HSP90AB1/HSPA1A/HSPA8/HSPA2/VCP/YWHAE	9
BP	GO:0007051	spindle organization	13/405	204/18986	0.0637255	2.98739	4.21333	0.000456816	0.00787426	0.00641824	FLNA/TUBB/HSPA1A/EZR/STMN1/MYH9/VCP/RAN/HNRNPU/DYNC1H1/KPNB1/NUMA1/DDB1	13
BP	GO:0051701	biological process involved in interaction with host	13/405	204/18986	0.0637255	2.98739	4.21333	0.000456816	0.00787426	0.00641824	KRT6A/TFRC/LTF/GSN/P4HB/HSP90AB1/RPSA/HSPA1A/FBLN1/PPIA/ILF3/DAG1/DDB1	13
BP	GO:0048041	focal adhesion assembly	8/405	85/18986	0.0941176	4.41214	4.65471	0.000459572	0.00788835	0.00642972	ACTN1/VCL/CDH11/ACTG1/MACF1/SFRP1/RCC2/TLN1	8
BP	GO:0010038	response to metal ion	18/405	345/18986	0.0521739	2.44586	4.00129	0.000473038	0.00808536	0.00659031	HNRNPD/CUTA/TFRC/TF/CAT/APP/GPI/PARP1/LTA4H/ACTA1/CALM1/HSPA8/PKLR/HSP90B1/PAM/CALR/GDI1/PPP5C	18
BP	GO:0006103	2-oxoglutarate metabolic process	4/405	18/18986	0.222222	10.4176	5.9015	0.000492406	0.00834628	0.00680297	IDH1/GOT2/COL6A1/IDH2	4
BP	GO:0046040	IMP metabolic process	4/405	18/18986	0.222222	10.4176	5.9015	0.000492406	0.00834628	0.00680297	PFAS/PNP/HPRT1/PAICS	4
BP	GO:0042254	ribosome biogenesis	17/405	317/18986	0.0536278	2.51402	4.01327	0.000494981	0.00835512	0.00681018	NPM1/RPSA/XRCC5/RPS4X/RPS12/RPS3A/RPS7/RPS8/RPS16/RPS13/RAN/RPS28/RPS27A/PRKDC/C1QBP/NUDT16/PA2G4	17
BP	GO:0048678	response to axon injury	8/405	86/18986	0.0930233	4.36084	4.61173	0.000497446	0.00836203	0.00681581	FLNA/SOD1/MAP2K1/MAP1B/EPHA4/DAG1/DPYSL3/NEO1	8
BP	GO:0045428	regulation of nitric oxide biosynthetic process	7/405	66/18986	0.106061	4.97202	4.77222	0.000503071	0.00842178	0.00686452	DDAH2/HBB/APP/HSP90AA1/HSP90AB1/CLU/KHSRP	7
BP	GO:0016051	carbohydrate biosynthetic process	13/405	207/18986	0.0628019	2.94409	4.15207	0.000524598	0.00874617	0.00712893	PGK1/INS/ENO1/GPI/ENO2/PARP1/ENO3/AKR1B1/PGAM1/MDH2/PGD/TPI1/DDB1	13
BP	GO:0141188	nucleic acid catabolic process	21/405	441/18986	0.047619	2.23233	3.86574	0.000552941	0.00918108	0.00748342	IGF2BP1/HNRNPD/HNRNPAB/SYNCRIP/SSB/NPM1/HNRNPC/VIM/HSPA1A/PABPC1/APEX1/LRPPRC/MAGOH/HNRNPU/DHX9/HNRNPA0/GSPT2/SERBP1/KHSRP/NUDT16/LSM2	21
BP	GO:1905897	regulation of response to endoplasmic reticulum stress	8/405	88/18986	0.0909091	4.26173	4.52772	0.000580784	0.00960419	0.00782829	APP/HSPA1A/CLU/HSPA5/ERP29/USP14/RACK1/COPS5	8
BP	GO:0014037	Schwann cell differentiation	6/405	49/18986	0.122449	5.74029	4.90507	0.000584701	0.00962982	0.00784918	SOD1/COL6A1/MAPK1/GPC1/MAP2K1/DAG1	6
BP	GO:0042552	myelination	11/405	158/18986	0.0696203	3.26373	4.21841	0.000593332	0.00973257	0.00793293	SOD1/CLU/COL6A1/CTNNB1/PTPRZ1/MAPK1/GPC1/MAP2K1/CTSC/CNTN1/DAG1	11
BP	GO:0080164	regulation of nitric oxide metabolic process	7/405	68/18986	0.102941	4.82578	4.6659	0.000603835	0.00986088	0.00803751	DDAH2/HBB/APP/HSP90AA1/HSP90AB1/CLU/KHSRP	7
BP	GO:0090670	RNA localization to Cajal body	4/405	19/18986	0.210526	9.86927	5.71036	0.000613275	0.00986088	0.00803751	CCT8/CCT4/CCT2/CCT7	4
BP	GO:0090671	telomerase RNA localization to Cajal body	4/405	19/18986	0.210526	9.86927	5.71036	0.000613275	0.00986088	0.00803751	CCT8/CCT4/CCT2/CCT7	4
BP	GO:0090672	telomerase RNA localization	4/405	19/18986	0.210526	9.86927	5.71036	0.000613275	0.00986088	0.00803751	CCT8/CCT4/CCT2/CCT7	4
BP	GO:0090685	RNA localization to nucleus	4/405	19/18986	0.210526	9.86927	5.71036	0.000613275	0.00986088	0.00803751	CCT8/CCT4/CCT2/CCT7	4
BP	GO:0015931	nucleobase-containing compound transport	14/405	239/18986	0.0585774	2.74605	4.01041	0.000649415	0.0104009	0.00847765	DDX39A/IGF2BP1/SSB/EIF4E/HNRNPA1/HNRNPA2B1/LRPPRC/MAGOH/RAN/SRSF3/DHX9/KPNB1/ALYREF/KHSRP	14
BP	GO:0007272	ensheathment of neurons	11/405	160/18986	0.06875	3.22293	4.16875	0.000659132	0.0104213	0.00849433	SOD1/CLU/COL6A1/CTNNB1/PTPRZ1/MAPK1/GPC1/MAP2K1/CTSC/CNTN1/DAG1	11
BP	GO:0008366	axon ensheathment	11/405	160/18986	0.06875	3.22293	4.16875	0.000659132	0.0104213	0.00849433	SOD1/CLU/COL6A1/CTNNB1/PTPRZ1/MAPK1/GPC1/MAP2K1/CTSC/CNTN1/DAG1	11
BP	GO:0048857	neural nucleus development	7/405	69/18986	0.101449	4.75584	4.61428	0.000659892	0.0104213	0.00849433	LDHA/CKB/ACTB/CALM1/HSPA5/YWHAQ/YWHAE	7
BP	GO:0002833	positive regulation of response to biotic stimulus	20/405	416/18986	0.0480769	2.2538	3.81739	0.000660939	0.0104213	0.00849433	IPO5/LTF/HPX/APP/HSP90AA1/PARP1/HSPA1A/HSPD1/HSPA8/XRCC5/LAMP2/MIF/NONO/GDI1/YWHAG/YWHAE/PRKDC/C1QBP/DHX9/NPLOC4	20
BP	GO:0021782	glial cell development	10/405	136/18986	0.0735294	3.44699	4.22808	0.000683082	0.0107289	0.00874501	PHGDH/SOD1/APP/VIM/CLU/COL6A1/MAPK1/MAP2K1/CNTN1/DAG1	10
BP	GO:0032869	cellular response to insulin stimulus	13/405	213/18986	0.0610329	2.86116	4.03278	0.000685939	0.0107323	0.0087478	INS/CTSD/PARP1/COL6A1/PKM/PKLR/NCL/MAPK1/BLVRB/RAB10/YWHAG/PRKDC/NUCKS1	13
BP	GO:1904951	positive regulation of establishment of protein localization	17/405	327/18986	0.0519878	2.43714	3.87013	0.000701513	0.0109339	0.00891215	IPO5/FLNA/INS/APP/HSP90AA1/PRKAR1A/HSPA1L/JUP/SFN/MYH10/NPEPPS/YWHAE/RAN/PPIA/RACK1/TMEM132A/ANP32B	17
BP	GO:0006099	tricarboxylic acid cycle	5/405	34/18986	0.147059	6.89397	5.0783	0.000720109	0.0111542	0.00909169	IDH1/COL6A1/MDH1/MDH2/IDH2	5
BP	GO:0010950	positive regulation of endopeptidase activity	10/405	137/18986	0.0729927	3.42183	4.20008	0.000723181	0.0111542	0.00909169	GSN/CTSD/HSPD1/EPHA4/VCP/PSME3/HSPE1/RACK1/ANP32B/ROBO1	10
BP	GO:0035036	sperm-egg recognition	6/405	51/18986	0.117647	5.51518	4.76679	0.000726557	0.0111542	0.00909169	ALDOA/HSPA1L/CCT8/CCT4/CCT2/CCT7	6
BP	GO:2001057	reactive nitrogen species metabolic process	8/405	91/18986	0.0879121	4.12123	4.40627	0.000726614	0.0111542	0.00909169	DDAH2/HBB/APP/HSP90AA1/HSP90AB1/CLU/PRDX5/KHSRP	8
BP	GO:0072593	reactive oxygen species metabolic process	14/405	242/18986	0.0578512	2.71201	3.95713	0.000733808	0.0112223	0.0091472	SOD1/INS/HBB/CAT/APP/GSTP1/TXN/COL6A1/VDAC1/PRDX5/PRDX3/PRDX2/PRCP/HBA1	14
BP	GO:2001234	negative regulation of apoptotic signaling pathway	14/405	244/18986	0.057377	2.68978	3.92207	0.00079508	0.0121138	0.00987385	INS/HSPB1/ENO1/GSTP1/HSPA1A/CLU/TPT1/MIF/CTNNB1/NONO/PRDX2/PSME3/PPIA/RACK1	14
BP	GO:0035987	endodermal cell differentiation	6/405	52/18986	0.115385	5.40912	4.70035	0.000806771	0.0122348	0.00997245	MACROH2A1/FN1/COL6A1/CTNNB1/MYH9/MAP2K1	6
BP	GO:0051017	actin filament bundle assembly	11/405	164/18986	0.0670732	3.14432	4.07172	0.000809035	0.0122348	0.00997245	ACTN1/FLNA/PFN1/HSP90B1/EZR/STMN1/ACTG1/DPYSL3/FSCN1/SFRP1/CORO1B	11
BP	GO:0050769	positive regulation of neurogenesis	14/405	247/18986	0.0566802	2.65711	3.87012	0.000895061	0.0134856	0.010992	NCAN/FN1/XRCC5/VCAN/CTNNB1/PTPRZ1/GDI1/L1CAM/MAP2K1/MAP1B/EPHA4/DAG1/MACF1/ROBO1	14
BP	GO:0030168	platelet activation	10/405	141/18986	0.070922	3.32475	4.0906	0.00090348	0.0135622	0.0110544	FLNA/HBB/HSPB1/ACTB/VCL/PDIA3/MYH9/PPIA/ACTG1/TLN1	10
BP	GO:0000028	ribosomal small subunit assembly	4/405	21/18986	0.190476	8.92934	5.36745	0.000915569	0.0136523	0.0111278	RPSA/XRCC5/RPS28/PRKDC	4
BP	GO:0006605	protein targeting	17/405	335/18986	0.0507463	2.37893	3.75936	0.000916193	0.0136523	0.0111278	HSPA4/HSP90AA1/HSPD1/CLU/HSPA5/HSPA1L/HSPA8/LAMP2/YWHAQ/YWHAB/GDI1/SRP14/SRP9/NPEPPS/YWHAG/YWHAE/YWHAZ	17
BP	GO:0051881	regulation of mitochondrial membrane potential	7/405	73/18986	0.0958904	4.49525	4.41731	0.000926661	0.0137171	0.0111807	SOD1/ALB/PARP1/COL6A1/PRDX3/VCP/RACK1	7
BP	GO:0052548	regulation of endopeptidase activity	14/405	248/18986	0.0564516	2.6464	3.85298	0.000930658	0.0137171	0.0111807	SERPINB7/LTF/GAPDH/GSN/CTSD/HSPD1/SERPINH1/EPHA4/VCP/PSME3/HSPE1/RACK1/ANP32B/ROBO1	14
BP	GO:1903320	regulation of protein modification by small protein conjugation or removal	14/405	248/18986	0.0564516	2.6464	3.85298	0.000930658	0.0137171	0.0111807	HSP90AA1/HSP90AB1/HSPA1A/HSPA5/CTNNB1/U2AF2/VCP/UBE2N/RPS7/PPIA/SKP1/UBE2I/UBE2V1/COPS5	14
BP	GO:0010563	negative regulation of phosphorus metabolic process	16/405	306/18986	0.0522876	2.45119	3.77829	0.000939442	0.0137373	0.0111971	IPO5/MACROH2A1/HSPB1/NPM1/GSTP1/PARP1/CALM1/FBLN1/SFN/PRDX3/YWHAG/PPIA/RACK1/PRKDC/HNRNPU/SFRP1	16
BP	GO:0045936	negative regulation of phosphate metabolic process	16/405	306/18986	0.0522876	2.45119	3.77829	0.000939442	0.0137373	0.0111971	IPO5/MACROH2A1/HSPB1/NPM1/GSTP1/PARP1/CALM1/FBLN1/SFN/PRDX3/YWHAG/PPIA/RACK1/PRKDC/HNRNPU/SFRP1	16
BP	GO:0048026	positive regulation of mRNA splicing, via spliceosome	5/405	36/18986	0.138889	6.51097	4.88622	0.000942157	0.0137373	0.0111971	SNRNP70/HSPA8/NCL/PRDX6/RBMX	5
BP	GO:0045185	maintenance of protein location	8/405	95/18986	0.0842105	3.94771	4.25223	0.000965449	0.0139767	0.0113923	FLNA/GSN/TXN/HSPA5/YWHAB/YWHAE/SKP1/HNRNPU	8
BP	GO:0090316	positive regulation of intracellular protein transport	8/405	95/18986	0.0842105	3.94771	4.25223	0.000965449	0.0139767	0.0113923	IPO5/FLNA/HSP90AA1/JUP/SFN/YWHAE/RAN/ANP32B	8
BP	GO:1905475	regulation of protein localization to membrane	12/405	194/18986	0.0618557	2.89973	3.9265	0.000971179	0.0140098	0.0114192	SPTBN1/INS/GSN/ACTB/EZR/CDH2/SFN/GDI1/GPC1/RACK1/DAG1/GPC2	12
BP	GO:0061572	actin filament bundle organization	11/405	168/18986	0.0654762	3.06946	3.97762	0.00098618	0.0141457	0.01153	ACTN1/FLNA/PFN1/HSP90B1/EZR/STMN1/ACTG1/DPYSL3/FSCN1/SFRP1/CORO1B	11
BP	GO:0031103	axon regeneration	6/405	54/18986	0.111111	5.20878	4.57249	0.000987554	0.0141457	0.01153	FLNA/MAP2K1/MAP1B/EPHA4/DAG1/NEO1	6
BP	GO:0045773	positive regulation of axon extension	5/405	37/18986	0.135135	6.335	4.79557	0.00107053	0.0152804	0.0124549	FN1/GDI1/L1CAM/MAP1B/MACF1	5
BP	GO:0043254	regulation of protein-containing complex assembly	20/405	433/18986	0.0461894	2.16531	3.62141	0.00107904	0.015348	0.01251	SPTBN1/CAND1/TFRC/GSN/PFN1/HSP90AA1/HSPA1A/CLU/HSPA5/MAP2/HSPA8/LAMP2/STMN1/MAP1B/CAPZA1/VCP/RACK1/SPTAN1/NUMA1/FSCN1	20
BP	GO:0060425	lung morphogenesis	6/405	55/18986	0.109091	5.11407	4.51092	0.00108886	0.0153868	0.0125416	COL6A1/CTNNB1/LAMA1/MAPK1/MAP2K1/DAG1	6
BP	GO:0032355	response to estradiol	9/405	120/18986	0.075	3.51593	4.08175	0.00108933	0.0153868	0.0125416	HNRNPD/CAT/GPI/HSPA8/CTNNB1/IGFBP2/CALR/MAP1B/SFRP1	9
BP	GO:0141156	cAMP/PKA signal transduction	4/405	22/18986	0.181818	8.52346	5.21269	0.00110034	0.0154885	0.0126246	APP/PRKAR1A/MIF/SFN	4
BP	GO:1901873	regulation of post-translational protein modification	14/405	253/18986	0.055336	2.5941	3.76851	0.00112705	0.0158098	0.0128864	HSP90AA1/HSP90AB1/HSPA1A/HSPA5/CTNNB1/U2AF2/VCP/UBE2N/RPS7/PPIA/SKP1/UBE2I/UBE2V1/COPS5	14
BP	GO:0031400	negative regulation of protein modification process	17/405	342/18986	0.0497076	2.33024	3.66499	0.00114774	0.0160446	0.0130778	IPO5/MACROH2A1/HSPB1/NPM1/GSTP1/HSPA1A/CALM1/CTNNB1/FBLN1/U2AF2/SFN/YWHAG/RPS7/PPIA/RACK1/PRKDC/SFRP1	17
BP	GO:0050770	regulation of axonogenesis	10/405	146/18986	0.0684932	3.21089	3.95915	0.00117914	0.0164272	0.0133896	FN1/MAP2/GDI1/L1CAM/MAP2K1/DCC/MAP1B/EPHA4/MACF1/ROBO1	10
BP	GO:0051261	protein depolymerization	9/405	122/18986	0.0737705	3.45829	4.02156	0.00122427	0.0169978	0.0138547	SPTBN1/GSN/HSPA8/STMN1/CFL1/MAP1B/CAPZA1/NES/SPTAN1	9
BP	GO:0045088	regulation of innate immune response	21/405	470/18986	0.0446809	2.09459	3.54754	0.00123683	0.0171137	0.0139492	IPO5/INS/LTF/HPX/APP/HSP90AA1/PARP1/HSPA1A/HSPD1/HSPA8/XRCC5/LAMP2/NONO/SFN/GDI1/YWHAE/YWHAZ/PRKDC/C1QBP/DHX9/NPLOC4	21
BP	GO:0010952	positive regulation of peptidase activity	10/405	147/18986	0.0680272	3.18905	3.93354	0.00124175	0.0171235	0.0139572	GSN/CTSD/HSPD1/EPHA4/VCP/PSME3/HSPE1/RACK1/ANP32B/ROBO1	10
BP	GO:1902904	negative regulation of supramolecular fiber organization	11/405	173/18986	0.0635838	2.98075	3.86386	0.00125152	0.0171313	0.0139636	SPTBN1/GSN/PFN1/CLU/MAP2/HSPA8/STMN1/MAP1B/CAPZA1/SPTAN1/CORO1B	11
BP	GO:0000302	response to reactive oxygen species	12/405	200/18986	0.06	2.81274	3.8048	0.00126269	0.0171313	0.0139636	SOD1/HBB/CAT/GSTP1/TXN/HSPA8/COL6A1/PRDX5/PRDX3/PRDX2/RACK1/HBA1	12
BP	GO:0043280	positive regulation of cysteine-type endopeptidase activity involved in apoptotic process	8/405	99/18986	0.0808081	3.7882	4.10638	0.00126337	0.0171313	0.0139636	GSN/CTSD/HSPD1/VCP/HSPE1/RACK1/ANP32B/ROBO1	8
BP	GO:0051262	protein tetramerization	8/405	99/18986	0.0808081	3.7882	4.10638	0.00126337	0.0171313	0.0139636	NUDT21/HPRT1/KRT10/KRT1/ALDOA/APP/COL6A1/FARSB	8
BP	GO:0061387	regulation of extent of cell growth	8/405	99/18986	0.0808081	3.7882	4.10638	0.00126337	0.0171313	0.0139636	FN1/MAP2/GDI1/L1CAM/DCC/MAP1B/MACF1/NRCAM	8
BP	GO:0052547	regulation of peptidase activity	17/405	346/18986	0.0491329	2.3033	3.61209	0.00130109	0.0175842	0.0143327	SERPINB7/KNG1/LTF/GAPDH/APP/GSN/CTSD/HSPD1/PEBP1/SERPINH1/EPHA4/VCP/PSME3/HSPE1/RACK1/ANP32B/ROBO1	17
BP	GO:0150105	protein localization to cell-cell junction	4/405	23/18986	0.173913	8.15287	5.06745	0.00130976	0.0176428	0.0143805	FLNA/ACTB/VCL/ACTG1	4
BP	GO:0000381	regulation of alternative mRNA splicing, via spliceosome	6/405	57/18986	0.105263	4.93463	4.39214	0.00131521	0.0176576	0.0143926	PTBP1/HNRNPA1/HNRNPL/RBMX/MAGOH/HNRNPU	6
BP	GO:0002218	activation of innate immune response	16/405	317/18986	0.0504732	2.36613	3.62127	0.00135711	0.0181602	0.0148022	IPO5/LTF/APP/HSP90AA1/PARP1/HSPA1A/HSPD1/HSPA8/XRCC5/LAMP2/NONO/GDI1/YWHAE/PRKDC/C1QBP/NPLOC4	16
BP	GO:0050685	positive regulation of mRNA processing	5/405	39/18986	0.128205	6.01013	4.62391	0.00136558	0.018189	0.0148257	SNRNP70/HSPA8/NCL/PRDX6/RBMX	5
BP	GO:0050772	positive regulation of axonogenesis	7/405	78/18986	0.0897436	4.20709	4.19019	0.00137215	0.018189	0.0148257	FN1/GDI1/L1CAM/MAP2K1/MAP1B/MACF1/ROBO1	7
BP	GO:0006188	IMP biosynthetic process	3/405	11/18986	0.272727	12.7852	5.77218	0.0013995	0.018189	0.0148257	PFAS/HPRT1/PAICS	3
BP	GO:0016479	negative regulation of transcription by RNA polymerase I	3/405	11/18986	0.272727	12.7852	5.77218	0.0013995	0.018189	0.0148257	SMARCA5/MACROH2A1/FLNA	3
BP	GO:0030953	astral microtubule organization	3/405	11/18986	0.272727	12.7852	5.77218	0.0013995	0.018189	0.0148257	EZR/KPNB1/NUMA1	3
BP	GO:0060020	Bergmann glial cell differentiation	3/405	11/18986	0.272727	12.7852	5.77218	0.0013995	0.018189	0.0148257	VIM/MAPK1/MAP2K1	3
BP	GO:0060439	trachea morphogenesis	3/405	11/18986	0.272727	12.7852	5.77218	0.0013995	0.018189	0.0148257	CTNNB1/MAPK1/MAP2K1	3
BP	GO:0071481	cellular response to X-ray	3/405	11/18986	0.272727	12.7852	5.77218	0.0013995	0.018189	0.0148257	XRCC5/SFRP1/NUCKS1	3
BP	GO:0110011	regulation of basement membrane organization	3/405	11/18986	0.272727	12.7852	5.77218	0.0013995	0.018189	0.0148257	LAMC1/LAMA1/DAG1	3
BP	GO:0000288	nuclear-transcribed mRNA catabolic process, deadenylation-dependent decay	6/405	58/18986	0.103448	4.84955	4.33481	0.00144103	0.0184671	0.0150523	IGF2BP1/HNRNPD/SYNCRIP/PABPC1/HNRNPU/DHX9	6
BP	GO:0034332	adherens junction organization	6/405	58/18986	0.103448	4.84955	4.33481	0.00144103	0.0184671	0.0150523	ACTB/CTNNB1/VCL/CDH2/EPHA4/CDH11	6
BP	GO:0039532	negative regulation of cytoplasmic pattern recognition receptor signaling pathway	6/405	58/18986	0.103448	4.84955	4.33481	0.00144103	0.0184671	0.0150523	PARP1/HSPA8/LAMP2/PRKDC/C1QBP/NPLOC4	6
BP	GO:0042255	ribosome assembly	6/405	58/18986	0.103448	4.84955	4.33481	0.00144103	0.0184671	0.0150523	NPM1/RPSA/XRCC5/RPS28/PRKDC/C1QBP	6
BP	GO:0061013	regulation of mRNA catabolic process	15/405	289/18986	0.0519031	2.43317	3.62458	0.00144359	0.0184671	0.0150523	IGF2BP1/HNRNPD/HNRNPAB/SYNCRIP/NPM1/HNRNPC/VIM/PABPC1/APEX1/MAGOH/HNRNPU/DHX9/HNRNPA0/SERBP1/KHSRP	15
BP	GO:0001952	regulation of cell-matrix adhesion	9/405	125/18986	0.072	3.37529	3.93357	0.0014517	0.0185125	0.0150894	JUP/VCL/ACTG1/DDR1/DAG1/MACF1/SFRP1/RCC2/TLN1	9
BP	GO:0032781	positive regulation of ATP-dependent activity	5/405	40/18986	0.125	5.85988	4.5425	0.00153372	0.0194055	0.0158172	PFN1/HSPA2/MSH6/HNRNPU/DHX9	5
BP	GO:0010811	positive regulation of cell-substrate adhesion	9/405	126/18986	0.0714286	3.3485	3.90484	0.00153463	0.0194055	0.0158172	FLNA/FN1/P4HB/JUP/FBLN1/CALR/C1QBP/DAG1/SFRP1	9
BP	GO:0051223	regulation of protein transport	20/405	446/18986	0.044843	2.1022	3.47753	0.00153603	0.0194055	0.0158172	IPO5/FLNA/INS/APP/HSP90AA1/TXN/PRKAR1A/HSPA8/JUP/SFN/ERP29/MYH10/YWHAE/RAN/PPIA/RACK1/TMEM132A/SFRP1/ANP32B/NEO1	20
BP	GO:1901293	nucleoside phosphate biosynthetic process	16/405	321/18986	0.0498442	2.33665	3.56578	0.00154353	0.0194398	0.0158452	ACOT7/PFAS/NME1/NME2/UGDH/PNP/HPRT1/ALDOA/ATP5F1B/ENO1/GPI/PARP1/PAICS/GNPDA1/FASN/VCP	16
BP	GO:0050767	regulation of neurogenesis	18/405	383/18986	0.0469974	2.20319	3.51189	0.00155892	0.01957	0.0159513	NCAN/FN1/ANXA2/MAP2/XRCC5/VCAN/CTNNB1/PTPRZ1/GDI1/L1CAM/MAP2K1/DCC/MAP1B/EPHA4/DAG1/MACF1/DPYSL5/ROBO1	18
BP	GO:0006310	DNA recombination	17/405	352/18986	0.0482955	2.26404	3.5341	0.00156348	0.01957	0.0159513	HMGB3/TFRC/PARP1/ACTB/H1-2/HSPD1/XRCC5/NONO/MCM3/APEX1/RPA3/MSH6/UBE2N/PRKDC/C1QBP/MCM6/NUCKS1	17
BP	GO:0032272	negative regulation of protein polymerization	7/405	80/18986	0.0875	4.10191	4.10462	0.00159115	0.0198552	0.0161838	SPTBN1/GSN/PFN1/MAP2/STMN1/CAPZA1/SPTAN1	7
BP	GO:0008361	regulation of cell size	11/405	179/18986	0.0614525	2.88083	3.73263	0.00164471	0.0204608	0.0166774	OXSR1/FN1/HSP90AA1/MAP2/COL6A1/GDI1/L1CAM/DCC/MAP1B/MACF1/NRCAM	11
BP	GO:0006809	nitric oxide biosynthetic process	7/405	81/18986	0.0864198	4.05127	4.06287	0.00171038	0.0211511	0.0172401	DDAH2/HBB/APP/HSP90AA1/HSP90AB1/CLU/KHSRP	7
BP	GO:0042063	gliogenesis	17/405	355/18986	0.0478873	2.24491	3.49569	0.0017106	0.0211511	0.0172401	NCAN/PHGDH/SOD1/APP/VIM/CLU/COL6A1/VCAN/CTNNB1/CDH2/PTPRZ1/MAPK1/GPC1/MAP2K1/EPHA4/CNTN1/DAG1	17
BP	GO:0042307	positive regulation of protein import into nucleus	5/405	41/18986	0.121951	5.71695	4.4638	0.0017166	0.0211609	0.0172481	IPO5/FLNA/HSP90AA1/JUP/RAN	5
BP	GO:0001933	negative regulation of protein phosphorylation	13/405	236/18986	0.0550847	2.58232	3.61117	0.00174293	0.0214113	0.0174521	IPO5/MACROH2A1/HSPB1/NPM1/GSTP1/CALM1/FBLN1/SFN/YWHAG/PPIA/RACK1/PRKDC/SFRP1	13
BP	GO:0045089	positive regulation of innate immune response	18/405	387/18986	0.0465116	2.18042	3.46374	0.00174743	0.0214113	0.0174521	IPO5/LTF/HPX/APP/HSP90AA1/PARP1/HSPA1A/HSPD1/HSPA8/XRCC5/LAMP2/NONO/GDI1/YWHAE/PRKDC/C1QBP/DHX9/NPLOC4	18
BP	GO:0030705	cytoskeleton-dependent intracellular transport	12/405	208/18986	0.0576923	2.70456	3.64936	0.00176072	0.0215094	0.0175321	TUBA1C/ACTN4/SOD1/TUBB/HSPB1/APP/MAP2/HSPA8/LRPPRC/MAP1B/HNRNPU/DYNC1H1	12
BP	GO:0010954	positive regulation of protein processing	4/405	25/18986	0.16	7.50064	4.80169	0.00180923	0.02197	0.0179075	GSN/ENO1/ANXA2/MYH9	4
BP	GO:0035994	response to muscle stretch	4/405	25/18986	0.16	7.50064	4.80169	0.00180923	0.02197	0.0179075	GSN/GPI/CTNNB1/CDH2	4
BP	GO:0030516	regulation of axon extension	7/405	82/18986	0.0853659	4.00187	4.02179	0.00183644	0.0221702	0.0180707	FN1/MAP2/GDI1/L1CAM/MAP1B/MACF1/NRCAM	7
BP	GO:2001046	positive regulation of integrin-mediated signaling pathway	3/405	12/18986	0.25	11.7198	5.48396	0.00183661	0.0221702	0.0180707	FLNA/LAMC1/LAMA1	3
BP	GO:0001706	endoderm formation	6/405	61/18986	0.0983607	4.61105	4.17041	0.00187395	0.0224028	0.0182603	MACROH2A1/FN1/COL6A1/CTNNB1/MYH9/MAP2K1	6
BP	GO:0031102	neuron projection regeneration	6/405	61/18986	0.0983607	4.61105	4.17041	0.00187395	0.0224028	0.0182603	FLNA/MAP2K1/MAP1B/EPHA4/DAG1/NEO1	6
BP	GO:0060560	developmental growth involved in morphogenesis	13/405	238/18986	0.0546218	2.56062	3.57689	0.00187792	0.0224028	0.0182603	FN1/APP/MAP2/CTNNB1/VCL/GDI1/L1CAM/DCC/MAP1B/DDR1/MACF1/SFRP1/NRCAM	13
BP	GO:1903050	regulation of proteolysis involved in protein catabolic process	13/405	238/18986	0.0546218	2.56062	3.57689	0.00187792	0.0224028	0.0182603	TF/HSP90AB1/HSPA1A/CLU/USP5/CTSC/USP14/RAD23B/EPHA4/VCP/PSME3/RPS7/RACK1	13
BP	GO:0014044	Schwann cell development	5/405	42/18986	0.119048	5.58083	4.38765	0.00191497	0.022778	0.0185661	SOD1/COL6A1/MAPK1/MAP2K1/DAG1	5
BP	GO:0009152	purine ribonucleotide biosynthetic process	10/405	156/18986	0.0641026	3.00506	3.71248	0.00193662	0.0229685	0.0187214	PFAS/NME1/NME2/HPRT1/ALDOA/ATP5F1B/ENO1/PARP1/PAICS/VCP	10
BP	GO:0008088	axo-dendritic transport	7/405	83/18986	0.0843373	3.95365	3.98136	0.00196959	0.0232916	0.0189847	SOD1/HSPB1/APP/MAP2/HSPA8/HNRNPU/DYNC1H1	7
BP	GO:0006611	protein export from nucleus	6/405	62/18986	0.0967742	4.53668	4.11797	0.00203812	0.0239715	0.0195389	TXN/SFN/CALR/YWHAE/RAN/ANP32B	6
BP	GO:0032535	regulation of cellular component size	17/405	361/18986	0.0470914	2.2076	3.42	0.00203999	0.0239715	0.0195389	SPTBN1/OXSR1/FN1/GSN/PFN1/HSP90AA1/MAP2/COL6A1/EZR/GDI1/L1CAM/DCC/MAP1B/CAPZA1/SPTAN1/MACF1/NRCAM	17
BP	GO:0062207	regulation of pattern recognition receptor signaling pathway	11/405	184/18986	0.0597826	2.80255	3.62737	0.00204476	0.0239715	0.0195389	LTF/APP/PARP1/HSPA1A/HSPA8/LAMP2/GDI1/YWHAE/PRKDC/C1QBP/NPLOC4	11
BP	GO:0016049	cell growth	21/405	490/18986	0.0428571	2.0091	3.34112	0.0020521	0.0239884	0.0195527	CLSTN1/INS/FN1/APP/ENO1/HSPA1A/MAP2/CTNNB1/VCL/SFN/GDI1/L1CAM/DCC/MAP1B/RACK1/KRT17/DDR1/MACF1/SFRP1/FRZB/NRCAM	21
BP	GO:0009615	response to virus	19/405	425/18986	0.0447059	2.09577	3.37295	0.00206529	0.0240734	0.019622	DHX15/SMARCA5/HSPB1/ENO1/HSP90AA1/RPSA/CLU/TPT1/STMN1/CFL1/PSMA2/EEF1G/CALR/UBE2N/NPC2/EIF5A/C1QBP/DHX9/ILF3	19
BP	GO:0051882	mitochondrial depolarization	4/405	26/18986	0.153846	7.21216	4.67959	0.00210257	0.0243808	0.0198725	ALB/PARP1/COL6A1/RACK1	4
BP	GO:0051345	positive regulation of hydrolase activity	16/405	331/18986	0.0483384	2.26605	3.43058	0.00210585	0.0243808	0.0198725	AGRN/GSN/CTSD/PSAP/HSPA1A/CALM1/HSPD1/EPHA4/VCP/PSME3/HSPE1/RACK1/SFRP1/ANP32B/RCC2/ROBO1	16
BP	GO:0001704	formation of primary germ layer	9/405	132/18986	0.0681818	3.1963	3.7383	0.00211564	0.0243808	0.0198725	MACROH2A1/FN1/GPI/PRKAR1A/COL6A1/CTNNB1/MYH9/MAP2K1/TXNRD1	9
BP	GO:0010977	negative regulation of neuron projection development	9/405	132/18986	0.0681818	3.1963	3.7383	0.00211564	0.0243808	0.0198725	FLNA/VIM/MAP2/GDI1/DCC/EPHA4/CRMP1/DPYSL3/NEO1	9
BP	GO:0045859	regulation of protein kinase activity	19/405	427/18986	0.0444965	2.08595	3.35078	0.00217669	0.0250135	0.0203883	IPO5/MACROH2A1/INS/LTF/HSPB1/NPM1/HSP90AA1/GSTP1/ACTB/CALM1/XRCC5/MIF/SFN/ERP29/MAP2K1/EPHA4/YWHAG/PPIA/ROBO1	19
BP	GO:0006919	activation of cysteine-type endopeptidase activity involved in apoptotic process	6/405	63/18986	0.0952381	4.46467	4.06663	0.00221293	0.0252162	0.0205535	HSPD1/VCP/HSPE1/RACK1/ANP32B/ROBO1	6
BP	GO:0051893	regulation of focal adhesion assembly	6/405	63/18986	0.0952381	4.46467	4.06663	0.00221293	0.0252162	0.0205535	VCL/ACTG1/MACF1/SFRP1/RCC2/TLN1	6
BP	GO:0090109	regulation of cell-substrate junction assembly	6/405	63/18986	0.0952381	4.46467	4.06663	0.00221293	0.0252162	0.0205535	VCL/ACTG1/MACF1/SFRP1/RCC2/TLN1	6
BP	GO:0007052	mitotic spindle organization	9/405	134/18986	0.0671642	3.14859	3.6849	0.00234414	0.0265554	0.0216451	FLNA/HSPA1A/STMN1/VCP/RAN/HNRNPU/DYNC1H1/KPNB1/NUMA1	9
BP	GO:0006167	AMP biosynthetic process	3/405	13/18986	0.230769	10.8182	5.228	0.00235003	0.0265554	0.0216451	PFAS/HPRT1/PAICS	3
BP	GO:0006448	regulation of translational elongation	3/405	13/18986	0.230769	10.8182	5.228	0.00235003	0.0265554	0.0216451	SRP9/EIF5A/RACK1	3
BP	GO:0031345	negative regulation of cell projection organization	11/405	188/18986	0.0585106	2.74292	3.54568	0.00241889	0.0270513	0.0220493	FLNA/VIM/MAP2/GDI1/DCC/GDI2/EPHA4/CRMP1/DPYSL3/NEO1/DPYSL5	11
BP	GO:0006929	substrate-dependent cell migration	4/405	27/18986	0.148148	6.94504	4.56381	0.00242717	0.0270513	0.0220493	FN1/ATP5F1B/FBLN1/ROBO1	4
BP	GO:0018149	peptide cross-linking	4/405	27/18986	0.148148	6.94504	4.56381	0.00242717	0.0270513	0.0220493	KRT10/KRT1/KRT2/FN1	4
BP	GO:0070841	inclusion body assembly	4/405	27/18986	0.148148	6.94504	4.56381	0.00242717	0.0270513	0.0220493	HSPA1A/CLU/HSPA2/VCP	4
BP	GO:1903319	positive regulation of protein maturation	4/405	27/18986	0.148148	6.94504	4.56381	0.00242717	0.0270513	0.0220493	GSN/ENO1/ANXA2/MYH9	4
BP	GO:0048675	axon extension	8/405	110/18986	0.0727273	3.40938	3.7415	0.00247077	0.027462	0.022384	FN1/MAP2/VCL/GDI1/L1CAM/MAP1B/MACF1/NRCAM	8
BP	GO:1902903	regulation of supramolecular fiber organization	18/405	400/18986	0.045	2.10956	3.31119	0.00249834	0.0276928	0.0225721	SPTBN1/FLNA/APP/GSN/PFN1/HSPA1A/CLU/MAP2/HSPA8/COL6A1/STMN1/MAP1B/CAPZA1/ACTG1/SPTAN1/NUMA1/SFRP1/CORO1B	18
BP	GO:0099173	postsynapse organization	13/405	246/18986	0.0528455	2.47735	3.44321	0.00250717	0.0277151	0.0225903	ACTN1/INS/APP/ACTB/HSPA8/EZR/CDH2/CFL1/MAP1B/EPHA4/ACTG1/NRCAM/LRRC4B	13
BP	GO:0032868	response to insulin	14/405	276/18986	0.0507246	2.37792	3.4044	0.00253498	0.0279466	0.022779	INS/CAT/CTSD/PARP1/COL6A1/PKM/PKLR/NCL/MAPK1/BLVRB/RAB10/YWHAG/PRKDC/NUCKS1	14
BP	GO:0007492	endoderm development	7/405	87/18986	0.0804598	3.77187	3.82571	0.00257842	0.0283487	0.0231068	MACROH2A1/FN1/LAMC1/COL6A1/CTNNB1/MYH9/MAP2K1	7
BP	GO:0048524	positive regulation of viral process	6/405	65/18986	0.0923077	4.32729	3.96711	0.00259617	0.0284669	0.0232031	P4HB/PABPC1/PPIA/DHX9/DDB1/HACD3	6
BP	GO:0000184	nuclear-transcribed mRNA catabolic process, nonsense-mediated decay	5/405	45/18986	0.111111	5.20878	4.1731	0.00261064	0.0285124	0.0232402	HNRNPAB/SYNCRIP/PABPC1/MAGOH/GSPT2	5
BP	GO:0007229	integrin-mediated signaling pathway	8/405	111/18986	0.0720721	3.37867	3.71065	0.00261434	0.0285124	0.0232402	NME2/FLNA/FN1/LAMC1/LAMA1/MYH9/RCC2/TLN1	8
BP	GO:0051348	negative regulation of transferase activity	11/405	190/18986	0.0578947	2.71405	3.50562	0.00262571	0.0285599	0.0232789	IPO5/MACROH2A1/HSPB1/NPM1/GSTP1/SFN/PRDX3/YWHAG/RPS7/PPIA/HNRNPU	11
BP	GO:0022604	regulation of cell morphogenesis	13/405	248/18986	0.0524194	2.45737	3.41061	0.00268889	0.0291691	0.0237755	FN1/ALDOA/SPARC/EZR/CFL1/MYH9/MYH10/EPHA4/PRKDC/DAG1/MACF1/SEPTIN7/CORO1B	13
BP	GO:0044827	modulation by host of viral genome replication	4/405	28/18986	0.142857	6.697	4.45377	0.00278462	0.0301272	0.0245564	HSPA8/PPIB/EEF1A1/NUCKS1	4
BP	GO:0045682	regulation of epidermis development	6/405	66/18986	0.0909091	4.26173	3.91884	0.00280548	0.0302724	0.0246747	NME2/MACROH2A1/KRT10/KRT2/SFN/NUMA1	6
BP	GO:0051053	negative regulation of DNA metabolic process	9/405	138/18986	0.0652174	3.05733	3.58103	0.00285983	0.0307772	0.0250862	HNRNPC/HNRNPA1/PARP1/H1-2/XRCC5/MSH6/HNRNPU/C1QBP/OTUB1	9
BP	GO:0008038	neuron recognition	5/405	46/18986	0.108696	5.09554	4.10581	0.00287862	0.0308163	0.0251181	APP/EPHA4/YWHAZ/NRCAM/ROBO1	5
BP	GO:1903573	negative regulation of response to endoplasmic reticulum stress	5/405	46/18986	0.108696	5.09554	4.10581	0.00287862	0.0308163	0.0251181	HSPA1A/CLU/HSPA5/USP14/RACK1	5
BP	GO:0046209	nitric oxide metabolic process	7/405	89/18986	0.0786517	3.68711	3.75131	0.00293242	0.0311875	0.0254206	DDAH2/HBB/APP/HSP90AA1/HSP90AB1/CLU/KHSRP	7
BP	GO:0006177	GMP biosynthetic process	3/405	14/18986	0.214286	10.0455	4.99849	0.00294395	0.0311875	0.0254206	PFAS/HPRT1/PAICS	3
BP	GO:0034333	adherens junction assembly	3/405	14/18986	0.214286	10.0455	4.99849	0.00294395	0.0311875	0.0254206	ACTB/CTNNB1/VCL	3
BP	GO:1900025	negative regulation of substrate adhesion-dependent cell spreading	3/405	14/18986	0.214286	10.0455	4.99849	0.00294395	0.0311875	0.0254206	ACTN4/FBLN1/RCC2	3
BP	GO:0044282	small molecule catabolic process	17/405	375/18986	0.0453333	2.12518	3.24902	0.00302	0.03191	0.0260095	ACOT7/PNP/GOT2/PGK1/ENO1/ENO2/QDPR/ADH5/ENO3/PKM/PGAM1/GNPDA1/PGD/TPI1/BLMH/AASDHPPT/NUDT5	17
BP	GO:0033673	negative regulation of kinase activity	10/405	166/18986	0.060241	2.82404	3.48479	0.00304585	0.0320998	0.0261643	IPO5/MACROH2A1/HSPB1/NPM1/GSTP1/SFN/PRDX3/YWHAG/PPIA/HNRNPU	10
BP	GO:0001558	regulation of cell growth	18/405	408/18986	0.0441176	2.06819	3.22016	0.00308263	0.0323393	0.0263595	CLSTN1/INS/FN1/ENO1/HSPA1A/MAP2/SFN/GDI1/L1CAM/DCC/MAP1B/RACK1/KRT17/DDR1/MACF1/SFRP1/FRZB/NRCAM	18
BP	GO:2001056	positive regulation of cysteine-type endopeptidase activity	8/405	114/18986	0.0701754	3.28976	3.62019	0.00308448	0.0323393	0.0263595	GSN/CTSD/HSPD1/VCP/HSPE1/RACK1/ANP32B/ROBO1	8
BP	GO:0048145	regulation of fibroblast proliferation	7/405	90/18986	0.0777778	3.64615	3.71491	0.0031228	0.03262	0.0265883	FN1/GSTP1/MIF/CTNNB1/FBLN1/DHX9/SFRP1	7
BP	GO:1903828	negative regulation of protein localization	12/405	223/18986	0.0538117	2.52264	3.37673	0.00312728	0.03262	0.0265883	MACROH2A1/INS/APP/TXN/SFN/ERP29/GDI1/GDI2/VCP/YWHAZ/SFRP1/NEO1	12
BP	GO:0045606	positive regulation of epidermal cell differentiation	4/405	29/18986	0.137931	6.46607	4.34898	0.00317649	0.0329642	0.0268688	NME2/MACROH2A1/SFN/NUMA1	4
BP	GO:0051156	glucose 6-phosphate metabolic process	4/405	29/18986	0.137931	6.46607	4.34898	0.00317649	0.0329642	0.0268688	PGLS/GPI/TKT/PGD	4
BP	GO:0150116	regulation of cell-substrate junction organization	6/405	68/18986	0.0882353	4.13638	3.82511	0.00326168	0.0337622	0.0275192	VCL/ACTG1/MACF1/SFRP1/RCC2/TLN1	6
BP	GO:0051494	negative regulation of cytoskeleton organization	10/405	168/18986	0.0595238	2.79042	3.44128	0.00331889	0.0342174	0.0278903	SPTBN1/GSN/NPM1/PFN1/MAP2/STMN1/MAP1B/CAPZA1/SPTAN1/CORO1B	10
BP	GO:0051851	modulation by host of symbiont process	7/405	91/18986	0.0769231	3.60608	3.67903	0.00332249	0.0342174	0.0278903	LTF/HSPA8/PPIB/CFL1/FASN/EEF1A1/NUCKS1	7
BP	GO:1990138	neuron projection extension	10/405	169/18986	0.0591716	2.77391	3.41977	0.00346252	0.0355696	0.0289924	FN1/MAP2/CTNNB1/VCL/GDI1/L1CAM/MAP1B/DDR1/MACF1/NRCAM	10
BP	GO:0006356	regulation of transcription by RNA polymerase I	5/405	48/18986	0.104167	4.88323	3.9769	0.0034733	0.0355904	0.0290094	SMARCA5/MACROH2A1/FLNA/SF3B1/NCL	5
BP	GO:0034605	cellular response to heat	6/405	69/18986	0.0869565	4.07644	3.77959	0.00350947	0.0358707	0.0292379	HSP90AA1/HSP90AB1/HSPA1A/HSPA8/VCP/YWHAE	6
BP	GO:1904357	negative regulation of telomere maintenance via telomere lengthening	4/405	30/18986	0.133333	6.25053	4.24902	0.00360433	0.0367479	0.0299529	HNRNPC/HNRNPA1/PARP1/HNRNPU	4
BP	GO:0090235	regulation of metaphase plate congression	3/405	15/18986	0.2	9.3758	4.79099	0.00362217	0.0368374	0.0300258	HNRNPU/DYNC1H1/NUMA1	3
BP	GO:0009260	ribonucleotide biosynthetic process	10/405	171/18986	0.0584795	2.74146	3.37721	0.00376459	0.0380954	0.0310512	PFAS/NME1/NME2/HPRT1/ALDOA/ATP5F1B/ENO1/PARP1/PAICS/VCP	10
BP	GO:2000058	regulation of ubiquitin-dependent protein catabolic process	10/405	171/18986	0.0584795	2.74146	3.37721	0.00376459	0.0380954	0.0310512	TF/HSP90AB1/HSPA1A/CLU/USP5/USP14/RAD23B/VCP/RPS7/RACK1	10
BP	GO:0006520	amino acid metabolic process	14/405	289/18986	0.0484429	2.27096	3.21434	0.00382862	0.0386472	0.031501	PFAS/PHGDH/GOT2/INS/P4HB/QDPR/PEPD/SARS1/BLMH/LRRC47/AASDHPPT/FARSB/ENOPH1/PSAT1	14
BP	GO:0031334	positive regulation of protein-containing complex assembly	11/405	200/18986	0.055	2.57835	3.31282	0.0038846	0.0391152	0.0318824	CAND1/TFRC/PFN1/HSP90AA1/HSPA1A/CLU/MAP1B/VCP/RACK1/NUMA1/FSCN1	11
BP	GO:0062197	cellular response to chemical stress	15/405	321/18986	0.046729	2.19061	3.17618	0.00392833	0.0393607	0.0320826	OXSR1/GSR/SOD1/CAT/PARP1/HSPA1A/TXN/HSPA8/XRCC5/AKR1B1/PRDX5/PRDX3/PRDX2/PPIA/RACK1	15
BP	GO:0071375	cellular response to peptide hormone stimulus	15/405	321/18986	0.046729	2.19061	3.17618	0.00392833	0.0393607	0.0320826	INS/CTSD/PARP1/PRKAR1A/COL6A1/PKM/PKLR/NCL/MAPK1/BLVRB/MAP1B/RAB10/YWHAG/PRKDC/NUCKS1	15
BP	GO:0045070	positive regulation of viral genome replication	4/405	31/18986	0.129032	6.0489	4.1535	0.00406965	0.0404776	0.032993	PABPC1/PPIA/DDB1/HACD3	4
BP	GO:0051291	protein heterooligomerization	4/405	31/18986	0.129032	6.0489	4.1535	0.00406965	0.0404776	0.032993	NUDT21/KRT10/KRT1/FARSB	4
BP	GO:1902751	positive regulation of cell cycle G2/M phase transition	4/405	31/18986	0.129032	6.0489	4.1535	0.00406965	0.0404776	0.032993	APP/NPM1/HSPA2/RCC2	4
BP	GO:0050792	regulation of viral process	10/405	173/18986	0.0578035	2.70977	3.33526	0.00408716	0.0405526	0.0330541	LTF/GSN/P4HB/PABPC1/FBLN1/PPIA/DHX9/ILF3/DDB1/HACD3	10
BP	GO:0048538	thymus development	5/405	50/18986	0.1	4.6879	3.85495	0.00415143	0.04109	0.0334921	SOD1/CTNNB1/MAPK1/PRDX2/MAP2K1	5
BP	GO:0002520	immune system development	11/405	202/18986	0.0544554	2.55282	3.27567	0.00418632	0.0413348	0.0336916	SOD1/TFRC/RO60/HSPD1/CTNNB1/MAPK1/PRDX2/MAP2K1/MSH6/PRKDC/CTNNBL1	11
BP	GO:0006334	nucleosome assembly	8/405	120/18986	0.0666667	3.12527	3.44796	0.0042201	0.0414671	0.0337995	SMARCA5/MACROH2A1/NPM1/H1-2/H4C1/SET/SSRP1/ANP32B	8
BP	GO:1902414	protein localization to cell junction	8/405	120/18986	0.0666667	3.12527	3.44796	0.0042201	0.0414671	0.0337995	FLNA/CLSTN1/HSPB1/ACTB/VCL/ACTG1/DAG1/LAMTOR3	8
BP	GO:0048588	developmental cell growth	12/405	232/18986	0.0517241	2.42478	3.22361	0.00429386	0.0420902	0.0343073	FN1/APP/MAP2/CTNNB1/VCL/GDI1/L1CAM/DCC/MAP1B/DDR1/MACF1/NRCAM	12
BP	GO:0048308	organelle inheritance	3/405	16/18986	0.1875	8.78981	4.60205	0.00438814	0.0427057	0.034809	MAPK1/MAP2K1/YWHAZ	3
BP	GO:0048313	Golgi inheritance	3/405	16/18986	0.1875	8.78981	4.60205	0.00438814	0.0427057	0.034809	MAPK1/MAP2K1/YWHAZ	3
BP	GO:1901142	insulin metabolic process	3/405	16/18986	0.1875	8.78981	4.60205	0.00438814	0.0427057	0.034809	P4HB/CTSD/CPE	3
BP	GO:0072522	purine-containing compound biosynthetic process	13/405	263/18986	0.0494297	2.31721	3.17574	0.00442357	0.0429193	0.0349831	ACOT7/PFAS/NME1/NME2/PNP/HPRT1/ALDOA/ATP5F1B/ENO1/PARP1/PAICS/FASN/VCP	13
BP	GO:0007338	single fertilization	10/405	175/18986	0.0571429	2.6788	3.2939	0.0044312	0.0429193	0.0349831	ALDOA/HSPA1L/COL6A1/MYH9/GNPDA1/CCT8/CCT4/CCT2/MFGE8/CCT7	10
BP	GO:0001503	ossification	19/405	456/18986	0.0416667	1.95329	3.04207	0.00445162	0.0430147	0.0350609	SYNCRIP/SNRNP200/LTF/CAT/ATP5F1B/HNRNPC/COL6A1/VCAN/CTNNB1/IGFBP2/MAPK1/RBMX/FASN/CDH11/HSPE1/HNRNPU/DHX9/ALYREF/SFRP1	19
BP	GO:0048679	regulation of axon regeneration	4/405	32/18986	0.125	5.85988	4.06208	0.00457394	0.0440919	0.0359389	FLNA/MAP2K1/EPHA4/NEO1	4
BP	GO:0009266	response to temperature stimulus	10/405	176/18986	0.0568182	2.66358	3.27344	0.00461156	0.0443495	0.0361489	SOD1/HSPB1/HSP90AA1/HSP90AB1/HSPA1A/HSPD1/HSPA8/HSPA2/VCP/YWHAE	10
BP	GO:0006879	intracellular iron ion homeostasis	6/405	73/18986	0.0821918	3.85307	3.60572	0.0046424	0.0444359	0.0362193	GLRX3/SOD1/TFRC/TF/HPX/NEO1	6
BP	GO:0009988	cell-cell recognition	6/405	73/18986	0.0821918	3.85307	3.60572	0.0046424	0.0444359	0.0362193	ALDOA/HSPA1L/CCT8/CCT4/CCT2/CCT7	6
BP	GO:0031396	regulation of protein ubiquitination	11/405	205/18986	0.0536585	2.51546	3.22077	0.00467361	0.0446297	0.0363773	HSP90AA1/HSP90AB1/HSPA1A/HSPA5/CTNNB1/U2AF2/UBE2N/RPS7/PPIA/SKP1/UBE2V1	11
BP	GO:1903313	positive regulation of mRNA metabolic process	12/405	236/18986	0.0508475	2.38368	3.15783	0.0049135	0.0468106	0.0381549	IGF2BP1/HNRNPD/SYNCRIP/SNRNP70/HSPA8/PABPC1/NCL/PRDX6/RBMX/HNRNPU/DHX9/KHSRP	12
BP	GO:0099175	regulation of postsynapse organization	9/405	150/18986	0.06	2.81274	3.29068	0.00495969	0.0469555	0.038273	INS/APP/HSPA8/CDH2/CFL1/MAP1B/EPHA4/NRCAM/LRRC4B	9
BP	GO:0006406	mRNA export from nucleus	6/405	74/18986	0.0810811	3.801	3.56417	0.00496334	0.0469555	0.038273	DDX39A/EIF4E/HNRNPA2B1/MAGOH/SRSF3/ALYREF	6
BP	GO:1903053	regulation of extracellular matrix organization	6/405	74/18986	0.0810811	3.801	3.56417	0.00496334	0.0469555	0.038273	LAMC1/COL6A1/LAMA1/DDR1/DAG1/FSCN1	6
BP	GO:0046390	ribose phosphate biosynthetic process	10/405	178/18986	0.0561798	2.63365	3.23293	0.0049896	0.0470944	0.0383862	PFAS/NME1/NME2/HPRT1/ALDOA/ATP5F1B/ENO1/PARP1/PAICS/VCP	10
BP	GO:0071346	cellular response to type II interferon	7/405	98/18986	0.0714286	3.3485	3.44119	0.00500536	0.0471338	0.0384184	SYNCRIP/HPX/GAPDH/GSN/VIM/CALM1/ACTG1	7
BP	GO:0032271	regulation of protein polymerization	11/405	207/18986	0.0531401	2.49116	3.18471	0.00502274	0.0471883	0.0384627	SPTBN1/GSN/PFN1/HSP90AA1/HSPA1A/MAP2/STMN1/MAP1B/CAPZA1/SPTAN1/NUMA1	11
BP	GO:0071634	regulation of transforming growth factor beta production	4/405	33/18986	0.121212	5.6823	3.97444	0.00511861	0.0479781	0.0391065	SERPINB7/ATP6AP2/FN1/FBLN1	4
BP	GO:0033157	regulation of intracellular protein transport	9/405	151/18986	0.0596026	2.79411	3.26779	0.00517771	0.0484205	0.0394671	IPO5/FLNA/HSP90AA1/TXN/JUP/SFN/YWHAE/RAN/ANP32B	9
BP	GO:0046394	carboxylic acid biosynthetic process	15/405	331/18986	0.0453172	2.12443	3.04681	0.00519609	0.0484809	0.0395164	ACOT7/PHGDH/UGDH/GOT2/GSTP1/LTA4H/MIF/PKLR/AKR1B1/FASN/FABP5/AASDHPPT/HACD3/ENOPH1/PSAT1	15
BP	GO:0051014	actin filament severing	3/405	17/18986	0.176471	8.27277	4.42894	0.00524499	0.0486028	0.0396157	GSN/CFL1/MYH9	3
BP	GO:0141161	regulation of cAMP/PKA signal transduction	3/405	17/18986	0.176471	8.27277	4.42894	0.00524499	0.0486028	0.0396157	APP/PRKAR1A/MIF	3
BP	GO:2001169	regulation of ATP biosynthetic process	3/405	17/18986	0.176471	8.27277	4.42894	0.00524499	0.0486028	0.0396157	ENO1/PARP1/VCP	3
BP	GO:0042542	response to hydrogen peroxide	7/405	99/18986	0.0707071	3.31468	3.40898	0.00529008	0.0489092	0.0398654	SOD1/HBB/CAT/TXN/HSPA8/PRDX3/HBA1	7
CC	GO:0034774	secretory granule lumen	59/409	324/19960	0.182099	8.88678	20.701	1.05743e-38	5.43978e-36	3.48401e-36	ACTN4/ACTN1/NME2/CAND1/IDH1/PNP/KNG1/INS/FN1/ALB/TF/LTF/CAT/ALDOA/TUBB/APP/GSN/GPI/CTSD/ANXA2/HSP90AA1/HSP90AB1/GSTP1/SPARC/CLU/HSPA8/F5/XRCC5/EEF2/MIF/PKM/JUP/VCL/PGAM1/PSMB1/PSMA2/MAPK1/PSMA5/PRDX6/SRP14/CAP1/GDI2/CCT8/CTSC/VCP/NPC2/PPIA/EEF1A1/PAFAH1B2/CCT2/FABP5/LGALS3BP/ILF2/SPTAN1/DYNC1H1/KPNB1/GGH/OLA1/PA2G4	59
CC	GO:0060205	cytoplasmic vesicle lumen	59/409	329/19960	0.179331	8.75172	20.5055	2.61812e-38	5.43978e-36	3.48401e-36	ACTN4/ACTN1/NME2/CAND1/IDH1/PNP/KNG1/INS/FN1/ALB/TF/LTF/CAT/ALDOA/TUBB/APP/GSN/GPI/CTSD/ANXA2/HSP90AA1/HSP90AB1/GSTP1/SPARC/CLU/HSPA8/F5/XRCC5/EEF2/MIF/PKM/JUP/VCL/PGAM1/PSMB1/PSMA2/MAPK1/PSMA5/PRDX6/SRP14/CAP1/GDI2/CCT8/CTSC/VCP/NPC2/PPIA/EEF1A1/PAFAH1B2/CCT2/FABP5/LGALS3BP/ILF2/SPTAN1/DYNC1H1/KPNB1/GGH/OLA1/PA2G4	59
CC	GO:0031983	vesicle lumen	59/409	330/19960	0.178788	8.7252	20.4669	3.13231e-38	5.43978e-36	3.48401e-36	ACTN4/ACTN1/NME2/CAND1/IDH1/PNP/KNG1/INS/FN1/ALB/TF/LTF/CAT/ALDOA/TUBB/APP/GSN/GPI/CTSD/ANXA2/HSP90AA1/HSP90AB1/GSTP1/SPARC/CLU/HSPA8/F5/XRCC5/EEF2/MIF/PKM/JUP/VCL/PGAM1/PSMB1/PSMA2/MAPK1/PSMA5/PRDX6/SRP14/CAP1/GDI2/CCT8/CTSC/VCP/NPC2/PPIA/EEF1A1/PAFAH1B2/CCT2/FABP5/LGALS3BP/ILF2/SPTAN1/DYNC1H1/KPNB1/GGH/OLA1/PA2G4	59
CC	GO:0005925	focal adhesion	60/409	424/19960	0.141509	6.90594	17.7787	6.28959e-33	8.19219e-31	5.24684e-31	ACTN4/ACTN1/FLNA/CAT/HSPB1/RPLP1/RPLP2/RPLP0/GSN/NPM1/P4HB/PFN1/ANXA6/VIM/ACTB/HSPA1A/HSPA5/HSPA8/PABPC1/HSP90B1/JUP/CTNNB1/EZR/VCL/CDH2/RPS4X/PPIB/CFL1/YWHAQ/YWHAB/MAPK1/CALR/RPL12/PDIA3/L1CAM/MYH9/MAP2K1/CAP1/RPS10/GDI2/RAB10/RPS3A/HNRNPK/YWHAG/RPS7/RPS8/RPS16/YWHAE/RPS13/RPL30/RPL10A/PPIA/YWHAZ/ACTG1/DAG1/CNN3/CORO1B/HACD3/LAMTOR3/TLN1	60
CC	GO:0030055	cell-substrate junction	60/409	434/19960	0.138249	6.74681	17.507	2.37309e-32	2.47276e-30	1.58373e-30	ACTN4/ACTN1/FLNA/CAT/HSPB1/RPLP1/RPLP2/RPLP0/GSN/NPM1/P4HB/PFN1/ANXA6/VIM/ACTB/HSPA1A/HSPA5/HSPA8/PABPC1/HSP90B1/JUP/CTNNB1/EZR/VCL/CDH2/RPS4X/PPIB/CFL1/YWHAQ/YWHAB/MAPK1/CALR/RPL12/PDIA3/L1CAM/MYH9/MAP2K1/CAP1/RPS10/GDI2/RAB10/RPS3A/HNRNPK/YWHAG/RPS7/RPS8/RPS16/YWHAE/RPS13/RPL30/RPL10A/PPIA/YWHAZ/ACTG1/DAG1/CNN3/CORO1B/HACD3/LAMTOR3/TLN1	60
CC	GO:1904813	ficolin-1-rich granule lumen	35/409	124/19960	0.282258	13.7747	20.6387	3.16434e-30	2.7477e-28	1.75982e-28	NME2/CAND1/IDH1/PNP/HBB/KRT1/CAT/ALDOA/GSN/GPI/CTSD/HSP90AA1/HSP90AB1/GSTP1/LTA4H/HSPA1A/HSPA8/EEF2/MIF/PKM/JUP/VCL/PGAM1/PSMB1/PSMA2/MAPK1/PSMA5/SRP14/CCT8/VCP/PPIA/EEF1A1/PAFAH1B2/ILF2/KPNB1	35
CC	GO:0101002	ficolin-1-rich granule	38/409	185/19960	0.205405	10.0242	17.8354	3.72743e-27	2.77427e-25	1.77684e-25	NME2/CAND1/ATP6AP2/IDH1/PNP/HBB/KRT1/CAT/ALDOA/GSN/GPI/CTSD/HSP90AA1/HSP90AB1/GSTP1/LTA4H/HSPA1A/HSPA8/LAMP2/EEF2/MIF/PKM/JUP/VCL/PGAM1/PSMB1/PSMA2/MAPK1/PSMA5/SRP14/PRCP/CCT8/VCP/PPIA/EEF1A1/PAFAH1B2/ILF2/KPNB1	38
CC	GO:0005681	spliceosomal complex	35/409	207/19960	0.169082	8.25154	15.1686	4.05651e-22	2.6418e-20	1.69199e-20	DHX15/HNRNPR/SYNCRIP/SF3B1/SNRNP200/LSM8/HNRNPC/SNRNP70/SNRPC/HNRNPA1/SNRPA1/HSPA8/PABPC1/SNRPB/NCL/HNRNPA2B1/U2AF2/HNRNPH3/HNRNPF/RBMX/HNRNPM/MAGOH/HNRNPK/SNRPE/SNRPF/LSM3/SNRPD1/SNRPD3/HNRNPU/PRPF8/ALYREF/CTNNBL1/CDC5L/LSM2/LUC7L2	35
CC	GO:0071013	catalytic step 2 spliceosome	25/409	91/19960	0.274725	13.4071	17.1574	1.37635e-21	7.96753e-20	5.10296e-20	HNRNPR/SYNCRIP/SF3B1/SNRNP200/HNRNPC/HNRNPA1/SNRPA1/PABPC1/SNRPB/HNRNPA2B1/HNRNPF/RBMX/HNRNPM/MAGOH/HNRNPK/SNRPE/SNRPF/LSM3/SNRPD1/SNRPD3/HNRNPU/PRPF8/ALYREF/CDC5L/LSM2	25
CC	GO:0042470	melanosome	24/409	112/19960	0.214286	10.4576	14.517	5.05137e-18	2.39251e-16	1.53233e-16	TFRC/RPN1/P4HB/CTSD/ANXA2/HSP90AA1/ANXA6/HSP90AB1/HSPA5/HSPA8/HSP90B1/PPIB/YWHAB/CANX/ERP29/PDIA3/FASN/CCT4/YWHAE/RAN/YWHAZ/GANAB/PDIA6/GGH	24
CC	GO:0048770	pigment granule	24/409	112/19960	0.214286	10.4576	14.517	5.05137e-18	2.39251e-16	1.53233e-16	TFRC/RPN1/P4HB/CTSD/ANXA2/HSP90AA1/ANXA6/HSP90AB1/HSPA5/HSPA8/HSP90B1/PPIB/YWHAB/CANX/ERP29/PDIA3/FASN/CCT4/YWHAE/RAN/YWHAZ/GANAB/PDIA6/GGH	24
CC	GO:0005775	vacuolar lumen	26/409	178/19960	0.146067	7.12838	11.8786	3.90832e-15	1.69686e-13	1.08679e-13	AGRN/NCAN/TUBB/CTSD/ANXA2/PSAP/HSP90AA1/HSPA8/LAMP2/VCAN/MAPK1/PRDX6/GPC1/CAP1/GDI2/CCT8/CTSC/VCP/NPC2/CCT2/FABP5/DYNC1H1/PLD3/GPC2/GGH/PA2G4	26
CC	GO:0005684	U2-type spliceosomal complex	18/409	95/19960	0.189474	9.24669	11.6532	7.33931e-13	2.94137e-11	1.88386e-11	DHX15/SF3B1/SNRNP200/LSM8/SNRNP70/SNRPC/SNRPA1/SNRPB/U2AF2/SNRPE/SNRPF/LSM3/SNRPD1/SNRPD3/PRPF8/CDC5L/LSM2/LUC7L2	18
CC	GO:0072562	blood microparticle	21/409	144/19960	0.145833	7.11695	10.655	1.86285e-12	6.93245e-11	4.44002e-11	KNG1/HBB/KRT1/FN1/ALB/TFRC/TF/HPX/GSN/PFN1/ACTA1/ACTB/HSPA1A/CLU/HSPA1L/HSPA8/HSPA2/YWHAZ/ACTG1/HBA1/LGALS3BP	21
CC	GO:0000502	proteasome complex	15/409	64/19960	0.234375	11.438	12.0968	2.33446e-12	8.10835e-11	5.19315e-11	TXNL1/HSPB1/PSMB1/PSMA1/PSMA2/PSMA4/PSMA5/PSMB6/PSMB3/PSMB2/USP14/RAD23B/VCP/PSMA6/PSME3	15
CC	GO:0005788	endoplasmic reticulum lumen	30/409	314/19960	0.0955414	4.66261	9.4616	2.79279e-12	9.09404e-11	5.82445e-11	KNG1/INS/FN1/ALB/TF/APP/P4HB/CLU/HSPA5/LAMC1/COL6A1/F5/VCAN/HSP90B1/CDH2/PPIB/MAPK1/CALR/CANX/ERP29/PDIA3/SERPINH1/CTSC/NUCB1/MFGE8/DAG1/GANAB/PDIA6/RCN1/TMEM132A	30
CC	GO:0022626	cytosolic ribosome	19/409	118/19960	0.161017	7.85794	10.8066	3.53473e-12	1.08329e-10	6.93813e-11	RPLP1/RPLP2/RPLP0/RPSA/RPS4X/RPS12/RPL12/RPS10/RPS3A/RPS7/RPS8/RPS16/RPS13/RPS28/RPL30/RPL10A/RPS27A/RACK1/EEF1A1	19
CC	GO:0062023	collagen-containing extracellular matrix	34/409	430/19960	0.0790698	3.85876	8.66777	1.93002e-11	5.58634e-10	3.57787e-10	AGRN/NCAN/KNG1/KRT1/FN1/HPX/CTSD/ANXA2/PSAP/HSP90AA1/ANXA6/SPARC/CLU/LAMC1/COL6A1/VCAN/PKM/HSP90B1/CDH2/FBLN1/PTPRZ1/LAMA1/CALR/L1CAM/GPC1/SERPINH1/HNRNPM/CTSC/LGALS3BP/MFGE8/DAG1/GPC2/SFRP1/FGFBP3	34
CC	GO:0022627	cytosolic small ribosomal subunit	12/409	42/19960	0.285714	13.9434	12.145	2.96337e-11	8.12586e-10	5.20436e-10	RPSA/RPS4X/RPS12/RPS10/RPS3A/RPS7/RPS8/RPS16/RPS13/RPS28/RPS27A/RACK1	12
CC	GO:0005839	proteasome core complex	9/409	20/19960	0.45	21.9609	13.5646	8.02849e-11	2.09142e-09	1.33949e-09	PSMB1/PSMA1/PSMA2/PSMA4/PSMA5/PSMB6/PSMB3/PSMB2/PSMA6	9
CC	GO:0005938	cell cortex	28/409	325/19960	0.0861538	4.20448	8.42422	1.73343e-10	4.30056e-09	2.75437e-09	SPTBN1/ACTN4/ACTN1/CTNND1/FLNA/GLRX3/GSN/ENO1/PFN1/ACTB/CTNNB1/EZR/VCL/CDH2/NCL/MYH9/MYH10/CAP1/CAPZA1/RAB10/EEF1A1/SPTAN1/SEPTIN11/DYNC1H1/NUMA1/SEPTIN2/SEPTIN7/FSCN1	28
CC	GO:0005840	ribosome	24/409	245/19960	0.0979592	4.7806	8.61176	2.67505e-10	6.33501e-09	4.05738e-09	RPLP1/RPLP2/RPLP0/RPSA/EEF2/RPS4X/RPS12/APEX1/CALR/RPL12/RPS10/PSMA6/RPS3A/RPS7/RPS8/RPS16/RPS13/RPS28/RPL30/RPL10A/RPS27A/RACK1/EEF1A1/FUBP3	24
CC	GO:0071005	U2-type precatalytic spliceosome	12/409	50/19960	0.24	11.7125	10.9695	2.80577e-10	6.35569e-09	4.07062e-09	SF3B1/SNRNP200/LSM8/SNRPA1/SNRPB/SNRPE/SNRPF/LSM3/SNRPD1/SNRPD3/PRPF8/LSM2	12
CC	GO:0035578	azurophil granule lumen	15/409	91/19960	0.164835	8.04428	9.74127	4.8492e-10	1.05268e-08	6.74209e-09	TUBB/ANXA2/MAPK1/PRDX6/CAP1/GDI2/CCT8/CTSC/VCP/NPC2/CCT2/FABP5/DYNC1H1/GGH/PA2G4	15
CC	GO:0071011	precatalytic spliceosome	12/409	53/19960	0.226415	11.0495	10.5956	5.83315e-10	1.21563e-08	7.78572e-09	SF3B1/SNRNP200/LSM8/SNRPA1/SNRPB/SNRPE/SNRPF/LSM3/SNRPD1/SNRPD3/PRPF8/LSM2	12
CC	GO:0097525	spliceosomal snRNP complex	15/409	97/19960	0.154639	7.54669	9.34829	1.22364e-09	2.45198e-08	1.57042e-08	SF3B1/SNRNP200/LSM8/SNRNP70/SNRPC/SNRPA1/SNRPB/SNRPE/SNRPF/LSM3/SNRPD1/SNRPD3/PRPF8/LSM2/LUC7L2	15
CC	GO:1905369	endopeptidase complex	15/409	98/19960	0.153061	7.46969	9.28606	1.41809e-09	2.7364e-08	1.75258e-08	TXNL1/HSPB1/PSMB1/PSMA1/PSMA2/PSMA4/PSMA5/PSMB6/PSMB3/PSMB2/USP14/RAD23B/VCP/PSMA6/PSME3	15
CC	GO:0005766	primary lysosome	18/409	155/19960	0.116129	5.66732	8.43709	3.20364e-09	5.75551e-08	3.68622e-08	TUBB/ANXA2/PSAP/LAMP2/MAPK1/PRDX6/CAP1/PRCP/GDI2/CCT8/CTSC/VCP/NPC2/CCT2/FABP5/DYNC1H1/GGH/PA2G4	18
CC	GO:0042582	azurophil granule	18/409	155/19960	0.116129	5.66732	8.43709	3.20364e-09	5.75551e-08	3.68622e-08	TUBB/ANXA2/PSAP/LAMP2/MAPK1/PRDX6/CAP1/PRCP/GDI2/CCT8/CTSC/VCP/NPC2/CCT2/FABP5/DYNC1H1/GGH/PA2G4	18
CC	GO:0030532	small nuclear ribonucleoprotein complex	15/409	107/19960	0.140187	6.8414	8.76278	4.94887e-09	8.59453e-08	5.50453e-08	SF3B1/SNRNP200/LSM8/SNRNP70/SNRPC/SNRPA1/SNRPB/SNRPE/SNRPF/LSM3/SNRPD1/SNRPD3/PRPF8/LSM2/LUC7L2	15
CC	GO:0030863	cortical cytoskeleton	15/409	109/19960	0.137615	6.71587	8.65467	6.42039e-09	1.07904e-07	6.91091e-08	SPTBN1/ACTN4/ACTN1/FLNA/GSN/ACTB/EZR/VCL/CDH2/MYH9/CAP1/CAPZA1/EEF1A1/SPTAN1/NUMA1	15
CC	GO:0071682	endocytic vesicle lumen	8/409	23/19960	0.347826	16.9746	11.0869	1.08741e-08	1.77043e-07	1.13391e-07	HBB/LTF/HPX/HSP90AA1/SPARC/HSP90B1/CALR/HBA1	8
CC	GO:0046540	U4/U6 x U5 tri-snRNP complex	10/409	45/19960	0.222222	10.8449	9.56254	1.96741e-08	3.10613e-07	1.98938e-07	SNRNP200/LSM8/SNRPB/SNRPE/SNRPF/LSM3/SNRPD1/SNRPD3/PRPF8/LSM2	10
CC	GO:0120114	Sm-like protein family complex	15/409	119/19960	0.12605	6.15151	8.15216	2.17236e-08	3.32882e-07	2.132e-07	SF3B1/SNRNP200/LSM8/SNRNP70/SNRPC/SNRPA1/SNRPB/SNRPE/SNRPF/LSM3/SNRPD1/SNRPD3/PRPF8/LSM2/LUC7L2	15
CC	GO:0097526	spliceosomal tri-snRNP complex	10/409	46/19960	0.217391	10.6091	9.43691	2.46839e-08	3.67438e-07	2.35333e-07	SNRNP200/LSM8/SNRPB/SNRPE/SNRPF/LSM3/SNRPD1/SNRPD3/PRPF8/LSM2	10
CC	GO:0015935	small ribosomal subunit	12/409	74/19960	0.162162	7.91383	8.61802	3.25528e-08	4.71111e-07	3.01732e-07	RPSA/RPS4X/RPS12/RPS10/RPS3A/RPS7/RPS8/RPS16/RPS13/RPS28/RPS27A/RACK1	12
CC	GO:0044391	ribosomal subunit	18/409	186/19960	0.0967742	4.72277	7.37772	5.69903e-08	8.02485e-07	5.13966e-07	RPLP1/RPLP2/RPLP0/RPSA/RPS4X/RPS12/RPL12/RPS10/RPS3A/RPS7/RPS8/RPS16/RPS13/RPS28/RPL30/RPL10A/RPS27A/RACK1	18
CC	GO:1905368	peptidase complex	15/409	129/19960	0.116279	5.67465	7.70403	6.51571e-08	8.93338e-07	5.72155e-07	TXNL1/HSPB1/PSMB1/PSMA1/PSMA2/PSMA4/PSMA5/PSMB6/PSMB3/PSMB2/USP14/RAD23B/VCP/PSMA6/PSME3	15
CC	GO:0030426	growth cone	17/409	168/19960	0.10119	4.93829	7.4142	6.94104e-08	9.27252e-07	5.93876e-07	IGF2BP1/CTNND1/FLNA/TUBB3/APP/HSP90AA1/HSP90AB1/MAP2/CFL1/L1CAM/DCC/MAP1B/EPHA4/CRMP1/DPYSL3/FSCN1/NEO1	17
CC	GO:0030427	site of polarized growth	17/409	173/19960	0.0982659	4.79557	7.25198	1.06724e-07	1.3636e-06	8.73346e-07	IGF2BP1/CTNND1/FLNA/TUBB3/APP/HSP90AA1/HSP90AB1/MAP2/CFL1/L1CAM/DCC/MAP1B/EPHA4/CRMP1/DPYSL3/FSCN1/NEO1	17
CC	GO:0031093	platelet alpha granule lumen	11/409	67/19960	0.164179	8.01226	8.31557	1.07309e-07	1.3636e-06	8.73346e-07	ACTN4/ACTN1/KNG1/FN1/ALB/ALDOA/APP/SPARC/CLU/F5/OLA1	11
CC	GO:0071007	U2-type catalytic step 2 spliceosome	8/409	30/19960	0.266667	13.0139	9.52436	1.14466e-07	1.41992e-06	9.09416e-07	SNRPA1/SNRPB/SNRPE/SNRPF/SNRPD1/SNRPD3/PRPF8/CDC5L	8
CC	GO:0005882	intermediate filament	19/409	218/19960	0.087156	4.25338	6.98577	1.30024e-07	1.57541e-06	1.009e-06	KRT14/KRT10/KRT13/KRT6A/KRT1/KRT3/KRT2/KRT5/KRT4/VIM/PRPH/KRT16/HSPA8/JUP/LMNB1/KRT9/NES/KRT17/MACF1	19
CC	GO:0005685	U1 snRNP	8/409	33/19960	0.242424	11.8308	9.00621	2.573e-07	3.04667e-06	1.95129e-06	SNRNP70/SNRPC/SNRPB/SNRPE/SNRPF/SNRPD1/SNRPD3/LUC7L2	8
CC	GO:0035770	ribonucleoprotein granule	21/409	277/19960	0.0758123	3.69979	6.54441	3.03008e-07	3.47658e-06	2.22664e-06	IGF2BP1/TUBB/RPLP0/SSB/EIF4E/ACTB/PABPC1/HNRNPL/NCL/RPS4X/PSMA2/PSMA4/EIF4A1/VCP/PSMA6/HNRNPK/LSM3/HNRNPU/DHX9/KPNB1/LSM2	21
CC	GO:0032040	small-subunit processome	11/409	74/19960	0.148649	7.25434	7.79598	3.06953e-07	3.47658e-06	2.22664e-06	XRCC5/RPS4X/RPS12/RPS3A/RPS7/RPS8/RPS16/RPS13/RPS28/RPS27A/PRKDC	11
CC	GO:0045111	intermediate filament cytoskeleton	20/409	254/19960	0.0787402	3.84267	6.59464	3.1762e-07	3.52086e-06	2.255e-06	KRT14/KRT10/KRT13/KRT6A/KRT1/KRT3/KRT2/KRT5/KRT4/VIM/PRPH/KRT16/HSPA8/JUP/LMNB1/KRT9/NES/CCT8/KRT17/MACF1	20
CC	GO:0031252	cell leading edge	27/409	433/19960	0.0623557	3.04308	6.21667	3.35598e-07	3.64263e-06	2.33299e-06	IGF2BP1/SPTBN1/ACTN1/NME1/NME2/CTNND1/ATP6AP2/TUBB3/GSN/P4HB/VIM/ACTA1/ACTB/PABPC1/CTNNB1/EZR/CDH2/CFL1/MYH9/MYH10/EEF1A1/DAG1/DPYSL3/MACF1/FSCN1/CORO1B/TLN1	27
CC	GO:0001533	cornified envelope	10/409	60/19960	0.166667	8.13366	8.00402	3.53573e-07	3.75942e-06	2.40779e-06	KRT14/KRT10/KRT1/KRT2/HSPB1/ANXA2/KRT16/JUP/NCL/KRT17	10
CC	GO:0150034	distal axon	21/409	281/19960	0.0747331	3.64712	6.46356	3.84224e-07	3.94522e-06	2.52679e-06	IGF2BP1/CTNND1/FLNA/TUBB3/APP/HSP90AA1/HSP90AB1/ACTB/CALM1/MAP2/HSPA8/CFL1/L1CAM/DCC/MAP1B/EPHA4/ACTG1/CRMP1/DPYSL3/FSCN1/NEO1	21
CC	GO:0045095	keratin filament	12/409	92/19960	0.130435	6.36547	7.46056	3.86192e-07	3.94522e-06	2.52679e-06	KRT14/KRT10/KRT13/KRT6A/KRT1/KRT3/KRT2/KRT5/KRT4/KRT16/KRT9/KRT17	12
CC	GO:0005682	U5 snRNP	7/409	25/19960	0.28	13.6645	9.16428	5.03623e-07	5.04592e-06	3.23175e-06	SNRNP200/SNRPB/SNRPE/SNRPF/SNRPD1/SNRPD3/PRPF8	7
CC	GO:0043202	lysosomal lumen	12/409	98/19960	0.122449	5.97575	7.14178	7.74157e-07	7.61011e-06	4.87404e-06	AGRN/NCAN/CTSD/PSAP/HSP90AA1/HSPA8/LAMP2/VCAN/GPC1/NPC2/PLD3/GPC2	12
CC	GO:0005689	U12-type spliceosomal complex	7/409	27/19960	0.259259	12.6524	8.76306	8.98012e-07	8.66415e-06	5.54912e-06	DHX15/SF3B1/SNRPB/SNRPE/SNRPF/SNRPD1/SNRPD3	7
CC	GO:0030027	lamellipodium	17/409	203/19960	0.0837438	4.08686	6.39369	1.04558e-06	9.82868e-06	6.29496e-06	IGF2BP1/NME2/CTNND1/TUBB3/GSN/P4HB/ACTA1/ACTB/PABPC1/CTNNB1/CDH2/CFL1/MYH10/DAG1/DPYSL3/FSCN1/CORO1B	17
CC	GO:0071004	U2-type prespliceosome	6/409	18/19960	0.333333	16.2673	9.37262	1.07531e-06	9.82868e-06	6.29496e-06	SF3B1/SNRNP70/SNRPC/SNRPB/U2AF2/LUC7L2	6
CC	GO:0071010	prespliceosome	6/409	18/19960	0.333333	16.2673	9.37262	1.07531e-06	9.82868e-06	6.29496e-06	SF3B1/SNRNP70/SNRPC/SNRPB/U2AF2/LUC7L2	6
CC	GO:0034663	endoplasmic reticulum chaperone complex	5/409	11/19960	0.454545	22.1827	10.164	1.47139e-06	1.32172e-05	8.46518e-06	P4HB/HSPA5/HSP90B1/PPIB/PDIA6	5
CC	GO:0005686	U2 snRNP	7/409	29/19960	0.241379	11.7798	8.40216	1.52345e-06	1.34528e-05	8.6161e-06	SF3B1/SNRPA1/SNRPB/SNRPE/SNRPF/SNRPD1/SNRPD3	7
CC	GO:1904724	tertiary granule lumen	9/409	55/19960	0.163636	7.98577	7.50346	1.61123e-06	1.39908e-05	8.9607e-06	IDH1/HBB/LTF/ALDOA/CTSD/LTA4H/ILF2/SPTAN1/GGH	9
CC	GO:0036464	cytoplasmic ribonucleoprotein granule	19/409	258/19960	0.0736434	3.59394	6.06543	1.71738e-06	1.46681e-05	9.39445e-06	IGF2BP1/TUBB/RPLP0/SSB/EIF4E/ACTB/PABPC1/NCL/RPS4X/PSMA2/PSMA4/VCP/PSMA6/HNRNPK/LSM3/HNRNPU/DHX9/KPNB1/LSM2	19
CC	GO:0101031	protein folding chaperone complex	8/409	42/19960	0.190476	9.29561	7.78389	1.86145e-06	1.56422e-05	1.00183e-05	HSP90AB1/HSPA8/STIP1/CCT8/CCT4/PPP5C/CCT2/CCT7	8
CC	GO:0044295	axonal growth cone	7/409	30/19960	0.233333	11.3871	8.23472	1.95227e-06	1.61449e-05	1.03403e-05	FLNA/HSP90AA1/HSP90AB1/L1CAM/DCC/EPHA4/NEO1	7
CC	GO:0032993	protein-DNA complex	18/409	240/19960	0.075	3.66015	5.99659	2.48449e-06	2.02253e-05	1.29537e-05	H2BC12/MACROH2A1/NPM1/PARP1/H2AC11/ACTB/H1-2/XRCC5/JUP/CTNNB1/MCM3/RPA3/H4C1/PRKDC/MCM6/H2AC21/CDC5L/RPRD1B	18
CC	GO:0031091	platelet alpha granule	11/409	91/19960	0.120879	5.89914	6.77484	2.54498e-06	2.0399e-05	1.30649e-05	ACTN4/ACTN1/KNG1/FN1/ALB/ALDOA/APP/SPARC/CLU/F5/OLA1	11
CC	GO:0030016	myofibril	18/409	243/19960	0.0740741	3.61496	5.93191	2.9622e-06	2.33834e-05	1.49763e-05	SPTBN1/ACTN4/ACTN1/FLNA/GLRX3/ALDOA/HSPB1/ENO1/TPM2/ACTA1/CALM1/COL6A1/JUP/CTNNB1/VCL/PSMA6/ACTG1/DAG1	18
CC	GO:0005687	U4 snRNP	5/409	13/19960	0.384615	18.77	9.26972	3.96214e-06	3.0357e-05	1.94427e-05	SNRPB/SNRPE/SNRPF/SNRPD1/SNRPD3	5
CC	GO:0034709	methylosome	5/409	13/19960	0.384615	18.77	9.26972	3.96214e-06	3.0357e-05	1.94427e-05	SNRPB/SNRPE/SNRPF/SNRPD1/SNRPD3	5
CC	GO:0140534	endoplasmic reticulum protein-containing complex	12/409	116/19960	0.103448	5.04848	6.32489	4.70668e-06	3.55389e-05	2.27615e-05	RPN1/P4HB/HSPA5/HSP90B1/PPIB/CALR/PDIA3/SRP9/VCP/GANAB/PDIA6/NPLOC4	12
CC	GO:0043292	contractile muscle fiber	18/409	253/19960	0.0711462	3.47208	5.72346	5.21368e-06	3.88047e-05	2.48532e-05	SPTBN1/ACTN4/ACTN1/FLNA/GLRX3/ALDOA/HSPB1/ENO1/TPM2/ACTA1/CALM1/COL6A1/JUP/CTNNB1/VCL/PSMA6/ACTG1/DAG1	18
CC	GO:0030864	cortical actin cytoskeleton	10/409	80/19960	0.125	6.10024	6.61111	5.36403e-06	3.93614e-05	2.52097e-05	SPTBN1/ACTN4/ACTN1/GSN/VCL/CDH2/MYH9/CAP1/EEF1A1/SPTAN1	10
CC	GO:0005912	adherens junction	15/409	189/19960	0.0793651	3.87317	5.74017	8.66205e-06	6.26795e-05	4.01443e-05	CTNND1/ANXA2/ACTB/JUP/CTNNB1/EZR/VCL/CDH2/MYH9/RAB10/EPHA4/CDH11/DAG1/CNN3/TLN1	15
CC	GO:0030684	preribosome	11/409	106/19960	0.103774	5.06435	6.0683	1.13617e-05	8.10885e-05	5.19347e-05	XRCC5/RPS4X/RPS12/RPS3A/RPS7/RPS8/RPS16/RPS13/RPS28/RPS27A/PRKDC	11
CC	GO:0016363	nuclear matrix	12/409	129/19960	0.0930233	4.53972	5.83361	1.40977e-05	9.92556e-05	6.35701e-05	ANXA2/VIM/SPARC/ACTB/LMNB1/HNRNPA2B1/NONO/CFL1/HNRNPM/PSMA6/HNRNPU/NUMA1	12
CC	GO:0034399	nuclear periphery	13/409	155/19960	0.083871	4.09307	5.59132	1.91095e-05	0.000132747	8.50206e-05	ANXA2/VIM/SPARC/ACTB/LMNB1/HNRNPA2B1/NONO/CFL1/HNRNPM/PSMA6/HNRNPU/DAG1/NUMA1	13
CC	GO:0032432	actin filament bundle	10/409	95/19960	0.105263	5.13705	5.84594	2.50671e-05	0.000171841	0.000110059	ACTN4/ACTN1/FLNA/ACTA1/MYH9/MYH10/SEPTIN11/SEPTIN7/FSCN1/CORO1B	10
CC	GO:0034719	SMN-Sm protein complex	5/409	19/19960	0.263158	12.8426	7.46961	3.23394e-05	0.000218816	0.000140145	SNRPB/SNRPE/SNRPF/SNRPD1/SNRPD3	5
CC	GO:0070820	tertiary granule	13/409	164/19960	0.0792683	3.86845	5.33491	3.472e-05	0.000231912	0.000148532	ATP6AP2/IDH1/HBB/LTF/ALDOA/CTSD/LTA4H/LAMP2/PRCP/ILF2/SPTAN1/GGH/LAMTOR3	13
CC	GO:0035580	specific granule lumen	8/409	62/19960	0.129032	6.29703	6.04185	3.72995e-05	0.000245988	0.000157547	LTF/CTSD/JUP/VCL/ILF2/SPTAN1/KPNB1/GGH	8
CC	GO:0098857	membrane microdomain	18/409	295/19960	0.0610169	2.97775	4.94973	4.13712e-05	0.00026943	0.000172561	TUBA1C/PGK1/TUBB/APP/LDHB/CTSD/ANXA2/PRKAR1A/LAMP2/CTNNB1/EZR/VCL/CDH2/VDAC1/MAPK1/GPC1/SERPINH1/DAG1	18
CC	GO:0005832	chaperonin-containing T-complex	4/409	11/19960	0.363636	17.7462	8.03522	5.11495e-05	0.000324987	0.000208144	CCT8/CCT4/CCT2/CCT7	4
CC	GO:0019774	proteasome core complex, beta-subunit complex	4/409	11/19960	0.363636	17.7462	8.03522	5.11495e-05	0.000324987	0.000208144	PSMB1/PSMB6/PSMB3/PSMB2	4
CC	GO:0001725	stress fiber	9/409	85/19960	0.105882	5.16727	5.5687	6.07393e-05	0.000376728	0.000241283	ACTN4/ACTN1/ACTA1/MYH9/MYH10/SEPTIN11/SEPTIN7/FSCN1/CORO1B	9
CC	GO:0097517	contractile actin filament bundle	9/409	85/19960	0.105882	5.16727	5.5687	6.07393e-05	0.000376728	0.000241283	ACTN4/ACTN1/ACTA1/MYH9/MYH10/SEPTIN11/SEPTIN7/FSCN1/CORO1B	9
CC	GO:0005697	telomerase holoenzyme complex	5/409	22/19960	0.227273	11.0914	6.84962	6.96193e-05	0.000426725	0.000273304	HNRNPC/SNRPB/SNRPE/SNRPD3/HNRNPU	5
CC	GO:0005874	microtubule	24/409	489/19960	0.0490798	2.39519	4.51793	7.93108e-05	0.000480476	0.00030773	MAP1LC3B/TUBA1C/TUBB/TUBB3/CALM1/MAP2/HSPA8/TPT1/STMN1/LRPPRC/MAP1B/CCT8/CCT4/TUBA4A/CCT2/HNRNPU/TUBB2A/DPYSL2/DYNC1H1/NUMA1/MACF1/DNAH8/CCT7/RCC2	24
CC	GO:0008180	COP9 signalosome	6/409	36/19960	0.166667	8.13366	6.19615	8.25737e-05	0.000494493	0.000316708	HSP90AB1/HSPA1A/HSPA5/HSPA1L/MYH9/COPS5	6
CC	GO:0042641	actomyosin	9/409	91/19960	0.0989011	4.82657	5.29162	0.000103803	0.000614558	0.000393605	ACTN4/ACTN1/ACTA1/MYH9/MYH10/SEPTIN11/SEPTIN7/FSCN1/CORO1B	9
CC	GO:0005793	endoplasmic reticulum-Golgi intermediate compartment	11/409	135/19960	0.0814815	3.97646	5.01887	0.000107755	0.000630793	0.000404003	INS/FN1/P4HB/HSPA5/F5/CALR/SERPINH1/CTSC/NUCB1/PDIA6/ROBO1	11
CC	GO:0005604	basement membrane	9/409	92/19960	0.0978261	4.7741	5.2478	0.00011301	0.000654203	0.000418996	AGRN/FN1/ANXA2/SPARC/LAMC1/COL6A1/FBLN1/LAMA1/DAG1	9
CC	GO:0045121	membrane raft	17/409	293/19960	0.0580205	2.83151	4.56795	0.000124365	0.000712021	0.000456027	TUBA1C/PGK1/TUBB/APP/LDHB/CTSD/ANXA2/PRKAR1A/CTNNB1/EZR/VCL/CDH2/VDAC1/MAPK1/GPC1/SERPINH1/DAG1	17
CC	GO:0098984	neuron to neuron synapse	21/409	412/19960	0.0509709	2.48748	4.4126	0.00013105	0.000742143	0.00047532	HNRNPD/SPTBN1/CTNND1/CLSTN1/RPLP0/HSPA8/CTNNB1/CDH2/RPL12/DCC/MAP1B/EPHA4/RPS13/RPL30/RPL10A/YWHAZ/FABP5/SEPTIN11/NRCAM/NEO1/LRRC4B	21
CC	GO:0000974	Prp19 complex	4/409	14/19960	0.285714	13.9434	7.00699	0.000147757	0.000827756	0.000530152	HSPA8/U2AF2/CTNNBL1/CDC5L	4
CC	GO:0014069	postsynaptic density	19/409	359/19960	0.0529248	2.58283	4.37713	0.000168481	0.000933813	0.000598078	HNRNPD/SPTBN1/CTNND1/CLSTN1/RPLP0/HSPA8/CTNNB1/CDH2/RPL12/DCC/MAP1B/EPHA4/RPS13/RPL30/RPL10A/FABP5/NRCAM/NEO1/LRRC4B	19
CC	GO:0043198	dendritic shaft	6/409	41/19960	0.146341	7.14175	5.69373	0.000174849	0.00095891	0.000614152	FLNA/APP/MAP2/HSPA8/EPHA4/FUBP3	6
CC	GO:0030017	sarcomere	14/409	222/19960	0.0630631	3.0776	4.50229	0.000207442	0.00112581	0.000721045	SPTBN1/ACTN4/ACTN1/FLNA/GLRX3/ALDOA/HSPB1/ENO1/TPM2/ACTA1/CALM1/JUP/CTNNB1/PSMA6	14
CC	GO:0099572	postsynaptic specialization	20/409	396/19960	0.0505051	2.46475	4.25821	0.000212762	0.00114277	0.000731912	HNRNPD/SPTBN1/CTNND1/CLSTN1/RPLP0/HSPA8/CTNNB1/CDH2/RPL12/DCC/MAP1B/EPHA4/RPS13/RPL30/RPL10A/FABP5/SEPTIN11/NRCAM/NEO1/LRRC4B	20
CC	GO:0000781	chromosome, telomeric region	12/409	173/19960	0.0693642	3.38511	4.55709	0.000244494	0.00129981	0.000832488	MACROH2A1/SSB/PARP1/XRCC5/HNRNPA2B1/MCM3/APEX1/H4C1/PRKDC/MCM6/DDB1/ALYREF	12
CC	GO:0032279	asymmetric synapse	19/409	375/19960	0.0506667	2.47263	4.16385	0.000292472	0.00153917	0.000985791	HNRNPD/SPTBN1/CTNND1/CLSTN1/RPLP0/HSPA8/CTNNB1/CDH2/RPL12/DCC/MAP1B/EPHA4/RPS13/RPL30/RPL10A/FABP5/NRCAM/NEO1/LRRC4B	19
CC	GO:0030175	filopodium	9/409	106/19960	0.0849057	4.14356	4.69351	0.000332324	0.00172598	0.00110544	IGF2BP1/TUBB3/ACTA1/MAP2/EZR/EPHA4/DAG1/DYNC1H1/FSCN1	9
CC	GO:0097440	apical dendrite	4/409	17/19960	0.235294	11.4828	6.25394	0.000334595	0.00172598	0.00110544	FLNA/CLU/MAP2/MAP1B	4
CC	GO:0030496	midbody	13/409	207/19960	0.0628019	3.06486	4.31922	0.00036069	0.00184235	0.00117997	CTNND1/ANXA2/HSPA5/HSP90B1/GDI1/MYH10/RAN/RACK1/HNRNPU/CRMP1/SEPTIN2/SEPTIN7/RCC2	13
CC	GO:0016342	catenin complex	5/409	31/19960	0.16129	7.87128	5.53761	0.000385997	0.00195247	0.0012505	CTNND1/JUP/CTNNB1/CDH2/CDH11	5
CC	GO:0030139	endocytic vesicle	18/409	356/19960	0.0505618	2.46751	4.04093	0.000429762	0.00215294	0.00137889	HBB/TFRC/TF/LTF/HPX/GSN/HSP90AA1/VIM/SPARC/LAMP2/HSP90B1/CALR/PDIA3/RAB10/RPS27A/ACTG1/HBA1/RAB11B	18
CC	GO:0005790	smooth endoplasmic reticulum	5/409	32/19960	0.15625	7.62531	5.42495	0.000449854	0.00223213	0.00142961	APP/HSP90B1/PPIB/CALR/ERP29	5
CC	GO:0099522	cytosolic region	5/409	35/19960	0.142857	6.97171	5.11423	0.000689576	0.00338933	0.00217076	CALM1/GDI1/USP14/FABP5/DAG1	5
CC	GO:0042382	paraspeckles	3/409	10/19960	0.3	14.6406	6.24034	0.00092075	0.00444177	0.00284481	NUDT21/NONO/HNRNPM	3
CC	GO:0072534	perineuronal net	3/409	10/19960	0.3	14.6406	6.24034	0.00092075	0.00444177	0.00284481	NCAN/VCAN/PTPRZ1	3
CC	GO:0005884	actin filament	9/409	123/19960	0.0731707	3.57087	4.13659	0.000982723	0.00469723	0.00300843	ACTN1/FLNA/TPM2/ACTA1/ACTB/EZR/ACTG1/DPYSL3/CORO1B	9
CC	GO:0016607	nuclear speck	19/409	416/19960	0.0456731	2.22894	3.66366	0.00102641	0.00486143	0.0031136	DDX39A/DHX15/SF3B1/EIF4E/SNRNP70/SNRPA1/HSPA1A/NONO/U2AF2/APEX1/MAGOH/SRSF3/HNRNPU/SRSF11/RBM39/PRPF8/ALYREF/CDC5L/LUC7L2	19
CC	GO:0022625	cytosolic large ribosomal subunit	6/409	57/19960	0.105263	5.13705	4.52392	0.00107164	0.00502996	0.00322153	RPLP1/RPLP2/RPLP0/RPL12/RPL30/RPL10A	6
CC	GO:0005688	U6 snRNP	3/409	11/19960	0.272727	13.3096	5.90646	0.00124685	0.00574875	0.0036819	LSM8/LSM3/LSM2	3
CC	GO:0098966	perisynaptic extracellular matrix	3/409	11/19960	0.272727	13.3096	5.90646	0.00124685	0.00574875	0.0036819	NCAN/VCAN/PTPRZ1	3
CC	GO:0002102	podosome	5/409	41/19960	0.121951	5.95146	4.59027	0.00143965	0.00652226	0.0041773	FLNA/GSN/VCL/HNRNPK/FSCN1	5
CC	GO:0043596	nuclear replication fork	5/409	41/19960	0.121951	5.95146	4.59027	0.00143965	0.00652226	0.0041773	SMARCA5/PARP1/MCM3/RPA3/CDC5L	5
CC	GO:0005796	Golgi lumen	8/409	106/19960	0.0754717	3.68317	4.00611	0.00152455	0.00684733	0.0043855	AGRN/NCAN/INS/APP/VCAN/GPC1/DAG1/GPC2	8
CC	GO:0099535	synapse-associated extracellular matrix	3/409	12/19960	0.25	12.2005	5.61338	0.00163731	0.00729091	0.0046696	NCAN/VCAN/PTPRZ1	3
CC	GO:0098687	chromosomal region	18/409	404/19960	0.0445545	2.17434	3.449	0.0018127	0.00800352	0.005126	SMARCA5/MACROH2A1/SSB/PARP1/ACTB/XRCC5/HNRNPA2B1/MCM3/APEX1/H4C1/PRKDC/HNRNPU/MCM6/SEPTIN2/SEPTIN7/DDB1/ALYREF/RCC2	18
CC	GO:0044292	dendrite terminus	3/409	13/19960	0.230769	11.262	5.35317	0.00209632	0.00917799	0.00587821	HSP90AA1/HSP90AB1/MAP2	3
CC	GO:0005940	septin ring	3/409	14/19960	0.214286	10.4576	5.1199	0.00262774	0.0111305	0.00712875	SEPTIN11/SEPTIN2/SEPTIN7	3
CC	GO:0031105	septin complex	3/409	14/19960	0.214286	10.4576	5.1199	0.00262774	0.0111305	0.00712875	SEPTIN11/SEPTIN2/SEPTIN7	3
CC	GO:0099571	postsynaptic cytoskeleton	3/409	14/19960	0.214286	10.4576	5.1199	0.00262774	0.0111305	0.00712875	ACTN4/ACTB/MYH10	3
CC	GO:1990023	mitotic spindle midzone	3/409	14/19960	0.214286	10.4576	5.1199	0.00262774	0.0111305	0.00712875	HNRNPU/NUMA1/RCC2	3
CC	GO:0045335	phagocytic vesicle	9/409	145/19960	0.062069	3.02909	3.54678	0.00305972	0.0128558	0.00823372	LTF/GSN/VIM/LAMP2/CALR/PDIA3/RAB10/ACTG1/RAB11B	9
CC	GO:0010494	cytoplasmic stress granule	7/409	94/19960	0.0744681	3.63419	3.70256	0.0031983	0.0133305	0.00853777	IGF2BP1/SSB/EIF4E/PABPC1/VCP/HNRNPK/KPNB1	7
CC	GO:0097524	sperm plasma membrane	3/409	15/19960	0.2	9.76039	4.90906	0.00323512	0.013377	0.00856752	HSP90AA1/HSPD1/HSP90B1	3
CC	GO:0000228	nuclear chromosome	12/409	236/19960	0.0508475	2.48146	3.31126	0.00358919	0.0147241	0.00943036	SMARCA5/MACROH2A1/PARP1/HSPA2/MCM3/RPA3/LRPPRC/UBE2I/HNRNPU/DHX9/MCM6/CDC5L	12
CC	GO:0005819	spindle	18/409	434/19960	0.0414747	2.02404	3.11963	0.00388192	0.0157168	0.0100661	TUBB/TUBB3/HSPB1/APP/NPM1/CALM1/HSPA2/TPT1/CTNNB1/MAPK1/MYH9/HNRNPU/TUBB2A/CRMP1/NUMA1/SEPTIN2/SEPTIN7/RCC2	18
CC	GO:0005852	eukaryotic translation initiation factor 3 complex	3/409	16/19960	0.1875	9.15037	4.71713	0.00392167	0.0157168	0.0100661	EIF3G/COPS5/EIF3L	3
CC	GO:0032156	septin cytoskeleton	3/409	16/19960	0.1875	9.15037	4.71713	0.00392167	0.0157168	0.0100661	SEPTIN11/SEPTIN2/SEPTIN7	3
CC	GO:0014704	intercalated disc	5/409	52/19960	0.0961538	4.6925	3.85615	0.00415613	0.0164992	0.0105673	ACTN1/JUP/CTNNB1/VCL/CDH2	5
CC	GO:0043204	perikaryon	9/409	152/19960	0.0592105	2.88959	3.38233	0.00418023	0.0164992	0.0105673	FLNA/APP/PRPH/ENO2/HSPA8/MAP1B/EPHA4/RACK1/CRMP1	9
CC	GO:0098685	Schaffer collateral - CA1 synapse	7/409	99/19960	0.0707071	3.45064	3.53544	0.00426552	0.0167093	0.0107018	CTNND1/ACTB/CTNNB1/DCC/EPHA4/CDH11/ACTG1	7
CC	GO:0000932	P-body	7/409	100/19960	0.07	3.41614	3.50331	0.00450786	0.0175268	0.0112254	IGF2BP1/EIF4E/PSMA2/PSMA4/PSMA6/LSM3/LSM2	7
CC	GO:0001726	ruffle	10/409	185/19960	0.0540541	2.63794	3.23723	0.00495608	0.0191268	0.0122501	ACTN1/NME1/NME2/EZR/CFL1/MYH9/EEF1A1/MACF1/FSCN1/TLN1	10
CC	GO:0031143	pseudopodium	3/409	18/19960	0.166667	8.13366	4.37936	0.00554374	0.0212374	0.0136019	ACTN4/ACTN1/MAPK1	3
CC	GO:0090734	site of DNA damage	8/409	131/19960	0.0610687	2.98027	3.28895	0.00563552	0.0214314	0.0137261	ARPC1A/SMARCA5/MACROH2A1/PARP1/XRCC5/RPA3/VCP/DDB1	8
CC	GO:0042581	specific granule	9/409	160/19960	0.05625	2.74511	3.20551	0.00582788	0.0220024	0.0140918	LTF/CTSD/JUP/VCL/ILF2/SPTAN1/KPNB1/GGH/LAMTOR3	9
CC	GO:0005903	brush border	7/409	109/19960	0.0642202	3.13407	3.2313	0.00718244	0.0269212	0.0172422	ACTN1/FLNA/HSP90AA1/ACTB/EZR/VCL/MYH9	7
CC	GO:0051233	spindle midzone	4/409	38/19960	0.105263	5.13705	3.69201	0.00739847	0.0275329	0.0176339	APP/HNRNPU/NUMA1/RCC2	4
CC	GO:0099092	postsynaptic density, intracellular component	3/409	20/19960	0.15	7.32029	4.09012	0.00751407	0.0277648	0.0177825	CTNND1/CTNNB1/FABP5	3
CC	GO:0044305	calyx of Held	3/409	21/19960	0.142857	6.97171	3.96007	0.00863499	0.0316819	0.0202913	ACTB/CALM1/ACTG1	3
CC	GO:0043601	nuclear replisome	3/409	22/19960	0.136364	6.65481	3.83827	0.00984867	0.0358822	0.0229814	MCM3/RPA3/CDC5L	3
CC	GO:0005777	peroxisome	8/409	146/19960	0.0547945	2.67408	2.93639	0.0105603	0.0379442	0.024302	IDH1/SOD1/CAT/VIM/FDPS/TKT/PRDX5/IDH2	8
CC	GO:0042579	microbody	8/409	146/19960	0.0547945	2.67408	2.93639	0.0105603	0.0379442	0.024302	IDH1/SOD1/CAT/VIM/FDPS/TKT/PRDX5/IDH2	8
CC	GO:0031674	I band	8/409	148/19960	0.0540541	2.63794	2.89276	0.0114019	0.0406876	0.0260591	ACTN4/ACTN1/FLNA/GLRX3/ALDOA/HSPB1/JUP/CTNNB1	8
CC	GO:0030894	replisome	3/409	24/19960	0.125	6.10024	3.61596	0.0125598	0.0439171	0.0281275	MCM3/RPA3/CDC5L	3
CC	GO:0099091	postsynaptic specialization, intracellular component	3/409	24/19960	0.125	6.10024	3.61596	0.0125598	0.0439171	0.0281275	CTNND1/CTNNB1/FABP5	3
CC	GO:0099523	presynaptic cytosol	3/409	24/19960	0.125	6.10024	3.61596	0.0125598	0.0439171	0.0281275	CALM1/GDI1/USP14	3
CC	GO:0032153	cell division site	5/409	68/19960	0.0735294	3.58838	3.09236	0.0127918	0.0444301	0.0284561	MYH9/MYH10/SEPTIN11/SEPTIN2/SEPTIN7	5
MF	GO:0045296	cadherin binding	52/410	334/18737	0.155689	7.11497	16.8658	2.60867e-29	1.71911e-26	1.27138e-26	SPTBN1/CTNND1/FLNA/IDH1/LDHA/ALDOA/ENO1/ANXA2/PFN1/HSP90AB1/HSPA1A/HSPA5/HSPA8/EEF2/PKM/JUP/CTNNB1/EZR/VCL/CDH2/PAICS/EEF1G/SFN/YWHAB/PSMB6/PRDX6/MYH9/TAGLN2/TMPO/CAPZA1/FASN/CCT8/RAB10/CDH11/HNRNPK/YWHAE/RAN/YWHAZ/RACK1/SPTAN1/SEPTIN2/MACF1/CNN3/RAB11B/SEPTIN7/FSCN1/SERBP1/NEO1/CORO1B/GLOD4/OLA1/TLN1	52
MF	GO:0044183	protein folding chaperone	19/410	75/18737	0.253333	11.5773	13.7282	1.78578e-15	5.255e-13	3.88637e-13	HSPA4/HSPB1/HSP90AA1/HSP90AB1/HSPA1A/HSPD1/HSPA5/HSPA1L/HSPA8/HSPA2/HSP90B1/CALR/HSPA13/CCT8/CCT4/HSPE1/CCT2/KHSRP/CCT7	19
MF	GO:0140662	ATP-dependent protein folding chaperone	15/410	40/18737	0.375	17.1375	15.2815	2.39226e-15	5.255e-13	3.88637e-13	HSPA4/HSP90AA1/HSP90AB1/HSPA1A/HSPD1/HSPA5/HSPA1L/HSPA8/HSPA2/HSP90B1/HSPA13/CCT8/CCT4/CCT2/CCT7	15
MF	GO:0051082	unfolded protein binding	22/410	122/18737	0.180328	8.24098	12.0014	2.19553e-14	3.61714e-12	2.67509e-12	HSPB1/NPM1/HSP90AA1/HSP90AB1/HSPA1A/HSPD1/CLU/HSPA5/HSPA1L/HSPA8/HSPA2/HSP90B1/PPIB/CALR/CANX/SERPINH1/CCT8/CCT4/HSPE1/PPIA/CCT2/CCT7	22
MF	GO:0005200	structural constituent of cytoskeleton	20/410	113/18737	0.176991	8.0885	11.3042	4.90989e-13	6.47123e-11	4.78585e-11	TUBA1C/AGRN/SPTBN1/KRT14/KRT6A/KRT2/KRT5/TUBB/TUBB3/VIM/KRT16/ACTA1/ACTB/LMNB1/KRT9/ACTG1/TUBA4A/SPTAN1/TUBB2A/TLN1	20
MF	GO:0031625	ubiquitin protein ligase binding	31/410	301/18737	0.10299	4.70664	9.69651	8.7101e-13	9.56659e-11	7.07505e-11	MAP1LC3B/TUBB/CKB/GPI/HSP90AA1/HSP90AB1/PARP1/HSPA1A/PRKAR1A/HSPD1/CLU/HSPA5/HSPA1L/HSPA8/XRCC5/CTNNB1/VCL/CALR/PRDX6/LRPPRC/VCP/TPI1/UBE2N/YWHAE/RPS27A/YWHAZ/ACTG1/CCT2/NPLOC4/OTUB1/PA2G4	31
MF	GO:0044389	ubiquitin-like protein ligase binding	31/410	321/18737	0.0965732	4.4134	9.22627	4.75685e-12	4.47824e-10	3.31191e-10	MAP1LC3B/TUBB/CKB/GPI/HSP90AA1/HSP90AB1/PARP1/HSPA1A/PRKAR1A/HSPD1/CLU/HSPA5/HSPA1L/HSPA8/XRCC5/CTNNB1/VCL/CALR/PRDX6/LRPPRC/VCP/TPI1/UBE2N/YWHAE/RPS27A/YWHAZ/ACTG1/CCT2/NPLOC4/OTUB1/PA2G4	31
MF	GO:0000287	magnesium ion binding	21/410	231/18737	0.0909091	4.15455	7.21558	4.09854e-08	3.24209e-06	2.39771e-06	NME1/IDH1/OXSR1/HPRT1/ENO1/ENO2/ENO3/PKM/PKLR/IMPA1/TKT/IDH2/MSH6/RAN/PPA1/NUDT16/DCTPP1/AASDHPPT/FARSB/ENOPH1/NUDT5	21
MF	GO:0016209	antioxidant activity	13/410	86/18737	0.151163	6.90814	8.2136	4.46769e-08	3.24209e-06	2.39771e-06	GSR/SOD1/HBB/ALB/CAT/GSTP1/TXN/PRDX6/PRDX5/PRDX3/PRDX2/HBA1/TXNRD1	13
MF	GO:0016887	ATP hydrolysis activity	29/410	418/18737	0.069378	3.17057	6.71269	4.9197e-08	3.24209e-06	2.39771e-06	DDX39A/DHX15/SMARCA5/SNRNP200/ATP5F1B/HSP90AA1/HSP90AB1/ACTB/HSPA1A/HSPD1/HSPA5/HSPA1L/HSPA8/HSPA2/XRCC5/HSP90B1/MCM3/EIF4A1/HSPA13/CCT8/CCT4/VCP/CCT2/DHX9/DYNC1H1/MCM6/DNAH8/CCT7/OLA1	29
MF	GO:0097718	disordered domain specific binding	8/410	28/18737	0.285714	13.0571	9.54955	1.03986e-07	6.22969e-06	4.60722e-06	GAPDH/HSP90AA1/HSP90AB1/HSPA1A/HSPA2/CTNNB1/EZR/NUMA1	8
MF	GO:0051015	actin filament binding	19/410	211/18737	0.0900474	4.11517	6.80638	2.11323e-07	1.15888e-05	8.57062e-06	SPTBN1/ARPC1A/ACTN4/ACTN1/FLNA/GSN/TPM2/EZR/CFL1/MYH9/MYH10/TAGLN2/CAPZA1/SPTAN1/MACF1/CNN3/FSCN1/CORO1B/TLN1	19
MF	GO:0017069	snRNA binding	10/410	54/18737	0.185185	8.46296	8.21428	2.28612e-07	1.15888e-05	8.57062e-06	LSM8/SNRNP70/SNRPA1/RO60/LSM3/SNRPD3/EIF5A/HNRNPU/PRPF8/LSM2	10
MF	GO:0016667	oxidoreductase activity, acting on a sulfur group of donors	10/410	55/18737	0.181818	8.30909	8.11928	2.74019e-07	1.27504e-05	9.42967e-06	TXNL1/GSR/PGK1/P4HB/TXN/PRDX3/PDIA3/SELENBP1/PDIA6/TXNRD1	10
MF	GO:0043021	ribonucleoprotein complex binding	17/410	174/18737	0.0977011	4.46494	6.86802	2.90222e-07	1.27504e-05	9.42967e-06	NME1/RPLP1/NPM1/RPSA/HSPA5/EEF2/SNRPB/SRP9/SNRPD3/EIF5A/RACK1/HNRNPU/C1QBP/DHX9/RBM39/SERBP1/OLA1	17
MF	GO:0003735	structural constituent of ribosome	17/410	175/18737	0.0971429	4.43943	6.83719	3.15099e-07	1.29781e-05	9.59808e-06	RPLP1/RPLP2/RPLP0/RPSA/RPS4X/RPS12/RPL12/RPS10/RPS3A/RPS7/RPS8/RPS16/RPS13/RPS28/RPL30/RPL10A/RPS27A	17
MF	GO:0003725	double-stranded RNA binding	11/410	73/18737	0.150685	6.8863	7.53679	5.07214e-07	1.9662e-05	1.45412e-05	DHX15/ACTN1/TFRC/HSP90AB1/VIM/HSPD1/EIF4A1/HNRNPU/DHX9/ILF2/ILF3	11
MF	GO:0048027	mRNA 5'-UTR binding	7/410	24/18737	0.291667	13.3292	9.03966	5.72653e-07	2.09655e-05	1.55052e-05	IGF2BP1/SYNCRIP/NCL/MYH10/RPS3A/RPS7/RPS13	7
MF	GO:0051087	protein-folding chaperone binding	14/410	134/18737	0.104478	4.77463	6.55873	1.4572e-06	5.05417e-05	3.73785e-05	SOD1/ALB/TFRC/APP/HSPD1/CLU/HSPA5/HSPA8/HSPA2/CALR/ERP29/ST13/CTSC/HSPE1	14
MF	GO:0003779	actin binding	27/410	441/18737	0.0612245	2.79796	5.71486	1.6642e-06	5.23164e-05	3.8691e-05	SPTBN1/ARPC1A/ACTN4/ACTN1/FLNA/ALDOA/GSN/TPM2/P4HB/PFN1/EZR/VCL/CFL1/MYH9/MYH10/TAGLN2/CAP1/MAP1B/CAPZA1/HNRNPU/SPTAN1/DAG1/MACF1/CNN3/FSCN1/CORO1B/TLN1	27
MF	GO:0043531	ADP binding	8/410	39/18737	0.205128	9.37436	7.83017	1.66714e-06	5.23164e-05	3.8691e-05	PGK1/ACTA1/HSPA8/MYH9/MYH10/MSH6/PPP5C/VCP	8
MF	GO:0008135	translation factor activity, RNA binding	11/410	83/18737	0.13253	6.05663	6.90556	1.89152e-06	5.66598e-05	4.19032e-05	EIF3G/EIF4E/EEF2/EEF1G/EIF4A1/EIF5A/EEF1A1/EEF1A2/GSPT2/COPS5/EIF3L	11
MF	GO:0015036	disulfide oxidoreductase activity	8/410	40/18737	0.2	9.14	7.7082	2.04442e-06	5.85771e-05	4.33211e-05	TXNL1/GSR/PGK1/P4HB/TXN/PDIA3/PDIA6/TXNRD1	8
MF	GO:0003697	single-stranded DNA binding	13/410	120/18737	0.108333	4.95083	6.49395	2.29593e-06	6.30425e-05	4.66236e-05	HNRNPA1/HSPD1/HNRNPA2B1/MCM3/RPA3/LRPPRC/RAD23B/HNRNPU/DHX9/MCM6/FUBP1/FUBP3/NUCKS1	13
MF	GO:0003727	single-stranded RNA binding	11/410	87/18737	0.126437	5.77816	6.68137	3.0346e-06	7.9992e-05	5.91587e-05	PTBP1/SSB/HNRNPC/SNRPC/HNRNPA1/PABPC1/U2AF2/HNRNPF/HNRNPU/DHX9/ILF3	11
MF	GO:0016668	oxidoreductase activity, acting on a sulfur group of donors, NAD(P) as acceptor	5/410	12/18737	0.416667	19.0417	9.35063	3.41627e-06	8.65893e-05	6.40377e-05	GSR/PGK1/TXN/PRDX3/TXNRD1	5
MF	GO:0004601	peroxidase activity	9/410	57/18737	0.157895	7.21579	7.02959	3.74251e-06	9.13449e-05	6.75548e-05	HBB/CAT/GSTP1/PRDX6/PRDX5/PRDX3/PRDX2/HBA1/TXNRD1	9
MF	GO:0016684	oxidoreductase activity, acting on peroxide as acceptor	9/410	59/18737	0.152542	6.97119	6.87078	5.02935e-06	0.000118369	8.7541e-05	HBB/CAT/GSTP1/PRDX6/PRDX5/PRDX3/PRDX2/HBA1/TXNRD1	9
MF	GO:0090079	translation regulator activity, nucleic acid binding	12/410	110/18737	0.109091	4.98545	6.27029	5.22591e-06	0.000118754	8.78257e-05	EIF3G/EIF4E/PABPC1/EEF2/EEF1G/EIF4A1/EIF5A/EEF1A1/EEF1A2/GSPT2/COPS5/EIF3L	12
MF	GO:0015035	protein-disulfide reductase activity	7/410	34/18737	0.205882	9.40882	7.34013	7.36843e-06	0.00016186	0.000119705	TXNL1/PGK1/P4HB/TXN/PDIA3/PDIA6/TXNRD1	7
MF	GO:0030280	structural constituent of skin epidermis	7/410	37/18737	0.189189	8.64595	6.96299	1.33259e-05	0.000283283	0.000209504	KRT10/KRT6A/KRT1/KRT3/KRT2/KRT5/KRT4	7
MF	GO:0016616	oxidoreductase activity, acting on the CH-OH group of donors, NAD or NADP as acceptor	12/410	122/18737	0.0983607	4.49508	5.79283	1.52376e-05	0.0003138	0.000232073	PHGDH/UGDH/IDH1/LDHA/LDHB/ADH5/AKR1B1/MDH1/MDH2/IDH2/FASN/PGD	12
MF	GO:0017070	U6 snRNA binding	5/410	16/18737	0.3125	14.2812	7.94912	1.75249e-05	0.000349968	0.000258821	LSM8/LSM3/EIF5A/PRPF8/LSM2	5
MF	GO:0051287	NAD binding	8/410	54/18737	0.148148	6.77037	6.35129	2.11681e-05	0.000410288	0.000303432	PHGDH/UGDH/IDH1/GAPDH/LDHB/QDPR/PARP1/IDH2	8
MF	GO:0043022	ribosome binding	11/410	110/18737	0.1	4.57	5.61666	2.94766e-05	0.000555002	0.000410456	NME1/NPM1/RPSA/HSPA5/EEF2/EIF5A/RACK1/C1QBP/DHX9/SERBP1/OLA1	11
MF	GO:0031072	heat shock protein binding	12/410	131/18737	0.0916031	4.18626	5.47362	3.12177e-05	0.000571458	0.000422626	TFRC/HSP90AB1/HSPA1A/HSPA5/HSPA1L/HSPA8/HSPA2/STIP1/HSPA13/ST13/PPP5C/KPNB1	12
MF	GO:0003746	translation elongation factor activity	5/410	18/18737	0.277778	12.6944	7.42436	3.31551e-05	0.000583962	0.000431874	EEF2/EEF1G/EIF5A/EEF1A1/EEF1A2	5
MF	GO:0016614	oxidoreductase activity, acting on CH-OH group of donors	12/410	132/18737	0.0909091	4.15455	5.43993	3.36731e-05	0.000583962	0.000431874	PHGDH/UGDH/IDH1/LDHA/LDHB/ADH5/AKR1B1/MDH1/MDH2/IDH2/FASN/PGD	12
MF	GO:0048156	tau protein binding	7/410	43/18737	0.162791	7.43953	6.32299	3.72523e-05	0.000629468	0.000465528	HSP90AA1/HSP90AB1/ACTB/CLU/MAP2/HSPA2/PPP5C	7
MF	GO:0004857	enzyme inhibitor activity	23/410	410/18737	0.0560976	2.56366	4.78821	3.93236e-05	0.000647025	0.000478512	IPO5/MACROH2A1/SERPINB7/KNG1/LTF/GAPDH/HSPB1/APP/NPM1/ANXA2/PRKAR1A/IGFBP2/SFN/YWHAB/PEBP1/SERPINH1/USP14/YWHAG/RPS7/RACK1/SET/C1QBP/OTUB1	23
MF	GO:0008187	poly-pyrimidine tract binding	6/410	30/18737	0.2	9.14	6.67371	4.0255e-05	0.000647025	0.000478512	PTBP1/SSB/HNRNPC/PABPC1/U2AF2/HNRNPU	6
MF	GO:0050815	phosphoserine residue binding	4/410	10/18737	0.4	18.28	8.17512	4.27389e-05	0.000670594	0.000495943	SFN/YWHAB/YWHAE/YWHAZ	4
MF	GO:0036002	pre-mRNA binding	8/410	60/18737	0.133333	6.09333	5.91029	4.64295e-05	0.00071156	0.000526239	PTBP1/SNRPC/HNRNPA1/HNRNPL/HNRNPA2B1/U2AF2/HNRNPU/PRPF8	8
MF	GO:0002162	dystroglycan binding	4/410	11/18737	0.363636	16.6182	7.74977	6.60016e-05	0.000966557	0.000714824	AGRN/MAP2/VCL/DAG1	4
MF	GO:0045294	alpha-catenin binding	4/410	11/18737	0.363636	16.6182	7.74977	6.60016e-05	0.000966557	0.000714824	JUP/CTNNB1/VCL/CDH2	4
MF	GO:0140517	protein-RNA adaptor activity	5/410	21/18737	0.238095	10.881	6.77621	7.45917e-05	0.00106861	0.000790297	IGF2BP1/HNRNPC/HNRNPA2B1/SRSF3/ALYREF	5
MF	GO:0008238	exopeptidase activity	10/410	103/18737	0.0970874	4.43689	5.23138	8.69914e-05	0.00121973	0.000902061	LTA4H/PEPD/CPE/PRCP/CTSC/NPEPPS/BLMH/GGH/NUDT16/CNDP2	10
MF	GO:0016860	intramolecular oxidoreductase activity	7/410	53/18737	0.132075	6.03585	5.49111	0.000147671	0.00202741	0.00149938	GPI/P4HB/MIF/PDIA3/TPI1/PDIA6/ENOPH1	7
MF	GO:0042162	telomeric DNA binding	6/410	38/18737	0.157895	7.21579	5.73672	0.000161451	0.00217135	0.00160584	HNRNPD/HNRNPA1/XRCC5/NCL/HNRNPA2B1/APEX1	6
MF	GO:0016853	isomerase activity	13/410	180/18737	0.0722222	3.30056	4.63874	0.000172677	0.00227588	0.00168314	GPI/P4HB/HSPD1/MIF/PGAM1/PPIB/PDIA3/GNPDA1/TPI1/PPIA/PDIA6/ISYNA1/ENOPH1	13
MF	GO:0044325	transmembrane transporter binding	11/410	137/18737	0.080292	3.66934	4.69022	0.000216382	0.0027928	0.00206544	ACTN4/ACTN1/FLNA/TF/HSP90AA1/CALM1/CTNNB1/VDAC1/YWHAQ/YWHAE/YWHAZ	11
MF	GO:0061134	peptidase regulator activity	15/410	235/18737	0.0638298	2.91702	4.4232	0.000220373	0.0027928	0.00206544	SERPINB7/KNG1/FN1/LTF/GAPDH/APP/ANXA2/FBLN1/PEBP1/SERPINH1/CTSC/USP14/VCP/PSME3/RACK1	15
MF	GO:0005178	integrin binding	12/410	161/18737	0.0745342	3.40621	4.58622	0.000227639	0.00283045	0.00209328	ACTN4/ACTN1/FN1/APP/P4HB/FBLN1/PTPRZ1/CALR/MYH9/PPIA/MFGE8/TLN1	12
MF	GO:0016812	hydrolase activity, acting on carbon-nitrogen (but not peptide) bonds, in cyclic amides	4/410	15/18737	0.266667	12.1867	6.48268	0.000254667	0.00310788	0.00229845	CRMP1/DPYSL3/DPYSL2/DPYSL5	4
MF	GO:0023026	MHC class II protein complex binding	5/410	27/18737	0.185185	8.46296	5.80418	0.00026561	0.0031825	0.00235364	HSP90AA1/HSP90AB1/HSPA8/PKM/YWHAE	5
MF	GO:0004860	protein kinase inhibitor activity	8/410	77/18737	0.103896	4.74805	4.92924	0.000276413	0.00325279	0.00240563	MACROH2A1/HSPB1/NPM1/PRKAR1A/SFN/YWHAB/YWHAG/RACK1	8
MF	GO:0140104	molecular carrier activity	9/410	98/18737	0.0918367	4.19694	4.74592	0.00029761	0.00344079	0.00254466	IPO5/HBB/TF/CLU/HSPA8/CALR/RAN/HBA1/KPNB1	9
MF	GO:0019210	kinase inhibitor activity	8/410	82/18737	0.097561	4.45854	4.69447	0.000425866	0.00483872	0.00357851	MACROH2A1/HSPB1/NPM1/PRKAR1A/SFN/YWHAB/YWHAG/RACK1	8
MF	GO:0005507	copper ion binding	7/410	63/18737	0.111111	5.07778	4.84909	0.00043951	0.00487938	0.00360858	CUTA/SOD1/ALB/F5/PAM/GPC1/MOXD1	7
MF	GO:0035925	mRNA 3'-UTR AU-rich region binding	5/410	30/18737	0.166667	7.61667	5.42478	0.000444253	0.00487938	0.00360858	HNRNPD/NUDT21/ILF3/HNRNPA0/KHSRP	5
MF	GO:0019001	guanyl nucleotide binding	20/410	402/18737	0.0497512	2.27363	3.86101	0.000591407	0.00628608	0.00464892	TUBA1C/NME1/NME2/TUBB/TUBB3/HSP90AA1/ANXA6/EEF2/RAB10/RAN/EEF1A1/TUBA4A/EEF1A2/TUBB2A/SEPTIN11/SEPTIN2/RAB11B/SEPTIN7/GSPT2/OLA1	20
MF	GO:0032561	guanyl ribonucleotide binding	20/410	402/18737	0.0497512	2.27363	3.86101	0.000591407	0.00628608	0.00464892	TUBA1C/NME1/NME2/TUBB/TUBB3/HSP90AA1/ANXA6/EEF2/RAB10/RAN/EEF1A1/TUBA4A/EEF1A2/TUBB2A/SEPTIN11/SEPTIN2/RAB11B/SEPTIN7/GSPT2/OLA1	20
MF	GO:0140311	protein sequestering activity	5/410	32/18737	0.15625	7.14062	5.19988	0.000605644	0.00633523	0.00468527	CTNND1/SFN/YWHAG/YWHAE/YWHAZ	5
MF	GO:0005525	GTP binding	19/410	380/18737	0.05	2.285	3.78511	0.000758404	0.00776795	0.00574484	TUBA1C/NME1/TUBB/TUBB3/HSP90AA1/ANXA6/EEF2/RAB10/RAN/EEF1A1/TUBA4A/EEF1A2/TUBB2A/SEPTIN11/SEPTIN2/RAB11B/SEPTIN7/GSPT2/OLA1	19
MF	GO:0098631	cell adhesion mediator activity	7/410	69/18737	0.101449	4.63623	4.52597	0.000766186	0.00776795	0.00574484	ANXA2/RPSA/JUP/RAB10/CNTN1/CNN3/NRCAM	7
MF	GO:0098632	cell-cell adhesion mediator activity	6/410	53/18737	0.113208	5.17358	4.5509	0.00101902	0.0101747	0.0075248	ANXA2/JUP/RAB10/CNTN1/CNN3/NRCAM	6
MF	GO:0019207	kinase regulator activity	15/410	273/18737	0.0549451	2.51099	3.76153	0.00105318	0.0103589	0.00766098	MACROH2A1/LTF/HSPB1/RPLP1/NPM1/HSP90AB1/GSTP1/CALM1/PRKAR1A/SFN/YWHAB/MAP2K1/YWHAG/RACK1/LAMTOR3	15
MF	GO:0047429	nucleoside triphosphate diphosphatase activity	3/410	10/18737	0.3	13.71	6.01307	0.00111311	0.0105965	0.00783675	DHX9/NUDT16/DCTPP1	3
MF	GO:0050661	NADP binding	6/410	54/18737	0.111111	5.07778	4.4883	0.00112558	0.0105965	0.00783675	IDH1/GSR/CAT/GAPDH/QDPR/PGD	6
MF	GO:0140313	molecular sequestering activity	6/410	54/18737	0.111111	5.07778	4.4883	0.00112558	0.0105965	0.00783675	CTNND1/SFN/CALR/YWHAG/YWHAE/YWHAZ	6
MF	GO:0003684	damaged DNA binding	7/410	74/18737	0.0945946	4.32297	4.28387	0.00116422	0.0106559	0.00788064	PARP1/XRCC5/APEX1/RPA3/MSH6/RAD23B/DDB1	7
MF	GO:0031491	nucleosome binding	7/410	74/18737	0.0945946	4.32297	4.28387	0.00116422	0.0106559	0.00788064	SMARCA5/MACROH2A1/HNRNPC/PARP1/ACTB/H1-2/SSRP1	7
MF	GO:0023023	MHC protein complex binding	5/410	37/18737	0.135135	6.17568	4.71337	0.00119867	0.0107664	0.00796234	HSP90AA1/HSP90AB1/HSPA8/PKM/YWHAE	5
MF	GO:0070034	telomerase RNA binding	4/410	22/18737	0.181818	8.30909	5.13056	0.00120897	0.0107664	0.00796234	HNRNPC/SNRPB/SNRPD3/HNRNPU	4
MF	GO:0043177	organic acid binding	12/410	199/18737	0.0603015	2.75578	3.72434	0.00149877	0.0130566	0.00965613	AGRN/FABP7/HBB/ALB/APP/PSAP/GSTP1/ADH5/PAM/PPIA/HBA1/FABP5	12
MF	GO:0019215	intermediate filament binding	3/410	11/18737	0.272727	12.4636	5.68828	0.00150577	0.0130566	0.00965613	KRT14/VIM/NES	3
MF	GO:0016835	carbon-oxygen lyase activity	7/410	79/18737	0.0886076	4.04937	4.06233	0.00170867	0.0146236	0.010815	ENO1/ENO2/XRCC5/ENO3/FASN/TPI1/HACD3	7
MF	GO:0016504	peptidase activator activity	6/410	59/18737	0.101695	4.64746	4.19697	0.00179197	0.0149482	0.0110551	FN1/FBLN1/CTSC/VCP/PSME3/RACK1	6
MF	GO:0045309	protein phosphorylated amino acid binding	6/410	59/18737	0.101695	4.64746	4.19697	0.00179197	0.0149482	0.0110551	PFN1/SFN/YWHAB/MAPK1/YWHAE/YWHAZ	6
MF	GO:0017166	vinculin binding	3/410	12/18737	0.25	11.425	5.40307	0.00197526	0.0159343	0.0117844	ACTN1/DAG1/TLN1	3
MF	GO:1990247	N6-methyladenosine-containing RNA reader activity	3/410	12/18737	0.25	11.425	5.40307	0.00197526	0.0159343	0.0117844	IGF2BP1/HNRNPC/HNRNPA2B1	3
MF	GO:0003730	mRNA 3'-UTR binding	14/410	262/18737	0.0534351	2.44198	3.51563	0.00198273	0.0159343	0.0117844	IGF2BP1/HNRNPD/NUDT21/HNRNPC/HNRNPA1/PABPC1/HNRNPA2B1/LRPPRC/RPS7/HNRNPU/ILF3/HNRNPA0/SERBP1/KHSRP	14
MF	GO:0030291	protein serine/threonine kinase inhibitor activity	5/410	42/18737	0.119048	5.44048	4.309	0.00213939	0.0169863	0.0125623	MACROH2A1/HSPB1/PRKAR1A/SFN/YWHAG	5
MF	GO:0004197	cysteine-type endopeptidase activity	7/410	85/18737	0.0823529	3.76353	3.8194	0.00260257	0.0204177	0.0151001	CTSD/PDIA3/USP5/CTSC/USP14/BLMH/SFRP1	7
MF	GO:0019887	protein kinase regulator activity	13/410	243/18737	0.0534979	2.44486	3.39076	0.00280356	0.0217358	0.0160749	MACROH2A1/LTF/HSPB1/RPLP1/NPM1/HSP90AB1/CALM1/PRKAR1A/SFN/YWHAB/MAP2K1/YWHAG/RACK1	13
MF	GO:0046625	sphingolipid binding	4/410	28/18737	0.142857	6.52857	4.37876	0.0030516	0.0233838	0.0172936	MAP1LC3B/PSAP/VDAC1/LAMA1	4
MF	GO:0097157	pre-mRNA intronic binding	3/410	14/18737	0.214286	9.79286	4.92256	0.0031636	0.0239634	0.0177223	HNRNPL/HNRNPA2B1/PRPF8	3
MF	GO:0019902	phosphatase binding	11/410	191/18737	0.0575916	2.63194	3.39062	0.00331615	0.0248334	0.0183658	SOD1/HSP90AA1/HSP90B1/JUP/CTNNB1/CDH2/MAPK1/CTSC/VCP/YWHAE/RACK1	11
MF	GO:0008235	metalloexopeptidase activity	6/410	67/18737	0.0895522	4.09254	3.79284	0.0034299	0.0250073	0.0184943	LTA4H/PEPD/CPE/NPEPPS/NUDT16/CNDP2	6
MF	GO:0016769	transferase activity, transferring nitrogenous groups	4/410	29/18737	0.137931	6.30345	4.27492	0.00347955	0.0250073	0.0184943	GOT2/GAPDH/BLVRB/PSAT1	4
MF	GO:0043236	laminin binding	4/410	29/18737	0.137931	6.30345	4.27492	0.00347955	0.0250073	0.0184943	AGRN/RPSA/GPC1/DAG1	4
MF	GO:0004180	carboxypeptidase activity	5/410	47/18737	0.106383	4.8617	3.96468	0.0035291	0.0250073	0.0184943	PEPD/CPE/PRCP/BLMH/CNDP2	5
MF	GO:0005504	fatty acid binding	5/410	47/18737	0.106383	4.8617	3.96468	0.0035291	0.0250073	0.0184943	FABP7/ALB/GSTP1/ADH5/FABP5	5
MF	GO:0005518	collagen binding	6/410	69/18737	0.0869565	3.97391	3.70159	0.00397278	0.0278517	0.0205979	FN1/SPARC/COL6A1/PPIB/SERPINH1/DDR1	6
MF	GO:0097110	scaffold protein binding	6/410	70/18737	0.0857143	3.91714	3.65725	0.00426689	0.0295987	0.02189	KRT5/PSAP/HSP90AA1/VIM/MAP2K1/YWHAE	6
MF	GO:0019903	protein phosphatase binding	9/410	144/18737	0.0625	2.85625	3.34447	0.00447762	0.030737	0.0227318	SOD1/HSP90AA1/HSP90B1/JUP/CTNNB1/CDH2/VCP/YWHAE/RACK1	9
MF	GO:0051787	misfolded protein binding	3/410	16/18737	0.1875	8.56875	4.53006	0.00471171	0.0320105	0.0236736	HSPA1A/CLU/HSPA5	3
MF	GO:0016829	lyase activity	11/410	201/18737	0.0547264	2.501	3.20003	0.00486817	0.032736	0.0242101	ALDOA/ENO1/ENO2/XRCC5/ENO3/PAM/PAICS/FASN/TPI1/GLO1/HACD3	11
MF	GO:0030515	snoRNA binding	4/410	32/18737	0.125	5.7125	3.99054	0.00500389	0.032844	0.02429	XRCC5/PRKDC/NUDT16/NUDT5	4
MF	GO:0140142	nucleocytoplasmic carrier activity	4/410	32/18737	0.125	5.7125	3.99054	0.00500389	0.032844	0.02429	IPO5/CALR/RAN/KPNB1	4
MF	GO:0003743	translation initiation factor activity	5/410	51/18737	0.0980392	4.48039	3.72254	0.00503375	0.032844	0.02429	EIF3G/EIF4E/EIF4A1/COPS5/EIF3L	5
MF	GO:0005080	protein kinase C binding	5/410	52/18737	0.0961538	4.39423	3.6659	0.00547134	0.0353492	0.0261427	FLNA/GLRX3/HSPB1/YWHAG/RACK1	5
MF	GO:0098641	cadherin binding involved in cell-cell adhesion	3/410	18/18737	0.166667	7.61667	4.20067	0.00664696	0.0425276	0.0314516	ANXA2/RAB10/CNN3	3
MF	GO:0004386	helicase activity	9/410	154/18737	0.0584416	2.67078	3.11391	0.00689747	0.0437061	0.0323231	DDX39A/DHX15/SMARCA5/SNRNP200/XRCC5/MCM3/EIF4A1/DHX9/MCM6	9
MF	GO:0031490	chromatin DNA binding	8/410	128/18737	0.0625	2.85625	3.15184	0.00718969	0.0446982	0.0330569	ACTN4/MACROH2A1/HNRNPC/ACTB/H1-2/APEX1/HNRNPU/DHX9	8
MF	GO:0042826	histone deacetylase binding	8/410	128/18737	0.0625	2.85625	3.15184	0.00718969	0.0446982	0.0330569	HNRNPD/NUDT21/HSP90AA1/HSP90AB1/PARP1/HSPA1A/YWHAB/YWHAE	8
MF	GO:0001786	phosphatidylserine binding	5/410	56/18737	0.0892857	4.08036	3.45287	0.00749153	0.0456991	0.0337971	ANXA2/ANXA6/HSPA8/MFGE8/TLN1	5
MF	GO:0033293	monocarboxylic acid binding	6/410	79/18737	0.0759494	3.47089	3.29169	0.00768247	0.0456991	0.0337971	FABP7/ALB/PSAP/GSTP1/ADH5/FABP5	6
MF	GO:0003756	protein disulfide isomerase activity	3/410	19/18737	0.157895	7.21579	4.05441	0.00776676	0.0456991	0.0337971	P4HB/PDIA3/PDIA6	3
MF	GO:0016864	intramolecular oxidoreductase activity, transposing S-S bonds	3/410	19/18737	0.157895	7.21579	4.05441	0.00776676	0.0456991	0.0337971	P4HB/PDIA3/PDIA6	3
MF	GO:0031420	alkali metal ion binding	3/410	19/18737	0.157895	7.21579	4.05441	0.00776676	0.0456991	0.0337971	PKM/PKLR/IMPA1	3
MF	GO:0097001	ceramide binding	3/410	19/18737	0.157895	7.21579	4.05441	0.00776676	0.0456991	0.0337971	MAP1LC3B/PSAP/VDAC1	3
MF	GO:0140272	exogenous protein binding	6/410	80/18737	0.075	3.4275	3.25438	0.00815634	0.0474674	0.0351048	ALB/TFRC/RPSA/HSPA1A/ILF3/DAG1	6
MF	GO:0005539	glycosaminoglycan binding	12/410	246/18737	0.0487805	2.22927	2.90281	0.00821135	0.0474674	0.0351048	AGRN/NCAN/KNG1/FN1/LTF/APP/VCAN/PPIA/C1QBP/DPYSL3/SFRP1/FGFBP3	12
MF	GO:0031406	carboxylic acid binding	10/410	187/18737	0.0534759	2.44385	2.96794	0.00829658	0.047543	0.0351608	AGRN/FABP7/ALB/APP/PSAP/GSTP1/ADH5/PAM/PPIA/FABP5	10

## Sheet: GO_commonProteins_D35
ONTOLOGY	ID	Description	GeneRatio	BgRatio	RichFactor	FoldEnrichment	zScore	pvalue	p.adjust	qvalue	geneID	Count
BP	GO:0002181	cytoplasmic translation	68/998	165/18986	0.412121	7.84021	20.7859	2.02126e-43	1.03165e-39	8.151e-40	IGF2BP1/HNRNPD/SYNCRIP/SH3BGRL/EIF3G/RPLP1/RPLP2/RPLP0/RPS17/RPSA/PABPC1/PKM/RPS2/YBX1/RPL7/RPL17/RPS4X/RPS3/RPS12/RPL13/RPL10/EEF1D/RPL12/RPL4/EIF4A1/RPS19/RPL3/RPL13A/RPL27A/RPL5/RPS9/RPS5/RPS10/RPL29/SARS1/RPL14/RPS3A/RPL27/RPS7/RPS8/RPS16/RPS14/RPS23/RPS18/RPS13/RPS11/ETF1/RPL23A/RPS6/RPL23/RPS15/RPS25/RPS28/FAU/RPL30/RPL10A/RPL11/RPS27A/RPS21/RACK1/RPL24/HNRNPU/RPL18A/RPL6/RPL18/DHX9/EIF3C/E…	68
BP	GO:0000375	RNA splicing, via transesterification reactions	81/998	342/18986	0.236842	4.5057	15.4098	2.59614e-31	6.62535e-28	5.23464e-28	SNRPG/DDX39A/DDX17/PRMT5/DHX15/HNRNPR/PLRG1/SYNCRIP/EIF1/PSIP1/SF3B1/SNRNP200/CELF1/PTBP1/LSM8/HNRNPC/SNRNP70/SNRPC/HNRNPA1/SNRPA1/HSPA8/PABPC1/SNRPB/HNRNPL/DDX5/NCL/HNRNPA2B1/SFPQ/U2AF2/PRDX6/HNRNPH3/HNRNPH1/HNRNPF/RBMX/EIF4A3/RBM25/HNRNPA3/HNRNPM/MAGOH/HNRNPK/SNRPE/SNRPF/LSM3/SNRPD1/SNRPD2/SNRPD3/SRSF3/HNRNPU/SRSF2/C1QBP/SRSF1/SRSF4/DHX9/SF3A3/ILF3/SF3B2/DDX39B/CIRBP/RBM39/EFTUD2/SF3B3/SF3A1/SF…	81
BP	GO:0000377	RNA splicing, via transesterification reactions with bulged adenosine as nucleophile	80/998	338/18986	0.236686	4.50273	15.3048	6.49976e-31	8.29369e-28	6.55278e-28	SNRPG/DDX39A/DDX17/PRMT5/DHX15/HNRNPR/PLRG1/SYNCRIP/EIF1/PSIP1/SF3B1/SNRNP200/CELF1/PTBP1/LSM8/HNRNPC/SNRNP70/SNRPC/HNRNPA1/SNRPA1/HSPA8/PABPC1/SNRPB/HNRNPL/DDX5/NCL/HNRNPA2B1/SFPQ/U2AF2/PRDX6/HNRNPH3/HNRNPH1/HNRNPF/RBMX/EIF4A3/RBM25/HNRNPA3/HNRNPM/MAGOH/HNRNPK/SNRPE/SNRPF/LSM3/SNRPD1/SNRPD2/SNRPD3/SRSF3/HNRNPU/SRSF2/C1QBP/SRSF1/SRSF4/DHX9/SF3A3/ILF3/SF3B2/DDX39B/CIRBP/RBM39/EFTUD2/SF3B3/SF3A1/SF…	80
BP	GO:0000398	mRNA splicing, via spliceosome	80/998	338/18986	0.236686	4.50273	15.3048	6.49976e-31	8.29369e-28	6.55278e-28	SNRPG/DDX39A/DDX17/PRMT5/DHX15/HNRNPR/PLRG1/SYNCRIP/EIF1/PSIP1/SF3B1/SNRNP200/CELF1/PTBP1/LSM8/HNRNPC/SNRNP70/SNRPC/HNRNPA1/SNRPA1/HSPA8/PABPC1/SNRPB/HNRNPL/DDX5/NCL/HNRNPA2B1/SFPQ/U2AF2/PRDX6/HNRNPH3/HNRNPH1/HNRNPF/RBMX/EIF4A3/RBM25/HNRNPA3/HNRNPM/MAGOH/HNRNPK/SNRPE/SNRPF/LSM3/SNRPD1/SNRPD2/SNRPD3/SRSF3/HNRNPU/SRSF2/C1QBP/SRSF1/SRSF4/DHX9/SF3A3/ILF3/SF3B2/DDX39B/CIRBP/RBM39/EFTUD2/SF3B3/SF3A1/SF…	80
BP	GO:0008380	RNA splicing	95/998	484/18986	0.196281	3.73406	14.3516	1.11907e-29	1.14235e-26	9.02559e-27	SNRPG/DDX39A/DDX17/PRMT5/DHX15/HNRNPR/PLRG1/SYNCRIP/EIF1/PSIP1/SF3B1/SNRNP200/CELF1/PTBP1/LSM8/HNRNPC/SNRNP70/SNRPC/HNRNPA1/SNRPA1/HSPA1A/HSPA8/PABPC1/SNRPB/HNRNPL/YBX1/DDX5/NCL/HNRNPA2B1/SFPQ/NONO/U2AF2/PRDX6/HNRNPH3/HNRNPH1/HNRNPF/FUS/RBMX/EIF4A3/RBM25/HNRNPA3/HNRNPM/MAGOH/HNRNPK/RPS13/SNRPE/SNRPF/LSM3/SNRPD1/SNRPD2/SNRPD3/SRSF3/HNRNPU/SRSF2/SRSF11/C1QBP/SRSF1/SRSF4/DHX9/AHNAK/SF3A3/ILF3/TARDBP…	95
BP	GO:0022613	ribonucleoprotein complex biogenesis	86/998	492/18986	0.174797	3.32534	12.3093	2.63679e-23	2.24303e-20	1.7722e-20	SNRPG/DDX3X/DDX17/PRMT5/XPO1/PSIP1/SF3B1/SNRNP200/EIF3G/CELF1/NPM1/HSP90AA1/HSP90AB1/RPS17/RPSA/SNRPC/SNRPA1/XRCC5/SNRPB/RPL7/FBL/RPS4X/RPS12/U2AF2/EIF4A3/RPS19/RPL13A/RPL5/RPS9/RPS5/RPL14/EIF6/RPS3A/RPL27/RPS7/RPS8/RPS16/RPS14/RPS23/RPS13/RPS11/SNRPE/SNRPF/SNRPD1/SNRPD2/SNRPD3/RPS6/RAN/RPS15/RPS25/RPS28/FAU/RPL11/RPS27A/RPS21/PRKDC/RPL24/C1QBP/SRSF1/DHX9/SF3A3/SF3B2/CUL4A/DDX39B/PTGES3/SF3B3/SF3…	86
BP	GO:0071826	protein-RNA complex organization	56/998	234/18986	0.239316	4.55276	12.8804	3.41347e-22	2.48891e-19	1.96647e-19	SNRPG/PRMT5/PSIP1/SF3B1/SNRNP200/EIF3G/CELF1/HSP90AA1/HSP90AB1/RPSA/SNRPC/SNRPA1/XRCC5/SNRPB/U2AF2/RPS19/RPL13A/RPL5/RPS5/VCP/EIF6/RPS14/SNRPE/SNRPF/SNRPD1/SNRPD2/SNRPD3/RPS15/RPS28/FAU/RPL11/PRKDC/RPL24/KLC1/SRSF1/DHX9/SF3A3/SF3B2/DDX39B/PTGES3/SF3B3/SF3A1/SF1/PRPF8/DDX42/DDX1/EIF3C/PUF60/PTBP2/AGO1/PRPF19/EIF3L/RUVBL1/LSM2/LUC7L2/LSM4	56
BP	GO:0022618	protein-RNA complex assembly	54/998	225/18986	0.24	4.56577	12.6735	1.66313e-21	1.06108e-18	8.3835e-19	SNRPG/PRMT5/PSIP1/SF3B1/SNRNP200/EIF3G/CELF1/HSP90AA1/HSP90AB1/RPSA/SNRPC/SNRPA1/XRCC5/SNRPB/U2AF2/RPS19/RPL13A/RPL5/RPS5/EIF6/RPS14/SNRPE/SNRPF/SNRPD1/SNRPD2/SNRPD3/RPS15/RPS28/FAU/RPL11/PRKDC/RPL24/SRSF1/DHX9/SF3A3/SF3B2/DDX39B/PTGES3/SF3B3/SF3A1/SF1/PRPF8/DDX42/DDX1/EIF3C/PUF60/PTBP2/AGO1/PRPF19/EIF3L/RUVBL1/LSM2/LUC7L2/LSM4	54
BP	GO:0006457	protein folding	52/998	231/18986	0.225108	4.28247	11.823	1.99526e-19	1.13153e-16	8.94014e-17	PDCD5/PFDN6/PFDN1/TBCA/MPDU1/HSPA4/HSPB1/P4HB/HSP90AA1/HSP90AB1/SNRNP70/HSPA1A/HSPD1/CLU/HSPA5/HSPA1L/HSPA8/HSPA2/PDIA4/HSP90B1/TCP1/PPIB/CALR/CANX/ERP29/PDIA3/HSPA9/CCT6A/CCT5/HSPA13/CCT3/ST13/CCT8/CCT4/HSPE1/PPIA/FKBP1A/CSNK2A1/CCT2/FKBP4/PDIA6/PTGES3/TXNDC5/KHSRP/TBCB/CCT7/ANP32E/PFDN4/UGGT1/DNAJB11/PFDN2/HYOU1	52
BP	GO:0061077	chaperone-mediated protein folding	30/998	76/18986	0.394737	7.50949	13.3933	3.4556e-19	1.76374e-16	1.39352e-16	PDCD5/PFDN6/PFDN1/HSPB1/HSP90AB1/HSPA1A/CLU/HSPA5/HSPA1L/HSPA8/HSPA2/PDIA4/TCP1/PPIB/HSPA9/CCT6A/CCT5/HSPA13/CCT3/ST13/CCT8/CCT4/HSPE1/CSNK2A1/CCT2/FKBP4/PTGES3/CCT7/PFDN4/PFDN2	30
BP	GO:0009117	nucleotide metabolic process	75/998	500/18986	0.15	2.85361	9.89374	1.48412e-16	6.88632e-14	5.44083e-14	DNM1L/PFAS/DNPH1/NME1/NME2/MACROH2A1/IDH1/PGLS/NDUFB10/LDHA/PNP/HPRT1/PGK1/ALDOA/GAPDH/APP/ATP5F1B/ENO1/GPI/LDHB/ENO2/PARP1/UCHL1/ALDOC/HSPA1A/HSPA8/MTHFD1/PRPS1/COL6A1/IMPDH2/PKM/PKLR/PRKACA/CTPS1/PGAM1/HK1/NDUFV2/GART/PAICS/RRM1/ATP5F1A/CAD/TKT/PRDX5/ATP5F1D/CMPK1/ATIC/DUT/PGM1/TALDO1/MDH1/MDH2/GARS1/ATP5PO/IDH2/GMPS/PGD/AK2/VCP/EIF6/TPI1/PPP2CA/RAN/AMPD2/TP53I3/DCXR/NAXE/NUDT16/PARK7/DCTPP1/TI…	75
BP	GO:0043484	regulation of RNA splicing	42/998	190/18986	0.221053	4.20532	10.4591	1.21847e-15	5.18255e-13	4.09469e-13	DDX17/PRMT5/EIF1/CELF1/PTBP1/SNRNP70/HNRNPA1/HSPA1A/HSPA8/HNRNPL/DDX5/NCL/HNRNPA2B1/U2AF2/PRDX6/HNRNPH3/HNRNPH1/HNRNPF/FUS/RBMX/RBM25/MAGOH/HNRNPK/RPS13/SRSF3/HNRNPU/SRSF2/C1QBP/SRSF1/SRSF4/AHNAK/CIRBP/RBM39/SF3B3/SF1/SRSF7/ENY2/PUF60/PTBP2/PRPF19/THRAP3/RBM8A	42
BP	GO:0006163	purine nucleotide metabolic process	66/998	440/18986	0.15	2.85361	9.26612	1.05538e-14	3.87411e-12	3.06091e-12	DNM1L/PFAS/DNPH1/NME1/NME2/MACROH2A1/IDH1/PGLS/NDUFB10/LDHA/PNP/HPRT1/PGK1/ALDOA/GAPDH/APP/ATP5F1B/ENO1/GPI/LDHB/ENO2/PARP1/UCHL1/ALDOC/HSPA1A/HSPA8/MTHFD1/PRPS1/COL6A1/IMPDH2/PKM/PKLR/PRKACA/PGAM1/HK1/NDUFV2/GART/PAICS/ATP5F1A/TKT/PRDX5/ATP5F1D/ATIC/PGM1/TALDO1/MDH1/MDH2/ATP5PO/IDH2/GMPS/PGD/AK2/VCP/EIF6/TPI1/PPP2CA/RAN/AMPD2/TP53I3/DCXR/NUDT16/TIGAR/OLA1/NUDT5/PDE10A/FIS1	66
BP	GO:0006458	'de novo' protein folding	21/998	49/18986	0.428571	8.15316	11.8092	1.06265e-14	3.87411e-12	3.06091e-12	HSPA1A/HSPD1/HSPA5/HSPA1L/HSPA8/HSPA2/TCP1/HSPA9/CCT6A/CCT5/HSPA13/CCT3/ST13/CCT8/CCT4/HSPE1/FKBP1A/CCT2/PTGES3/CCT7/UGGT1	21
BP	GO:0050684	regulation of mRNA processing	34/998	136/18986	0.25	4.75601	10.3543	1.36346e-14	4.63941e-12	3.66556e-12	DDX17/PRMT5/EIF1/CELF1/PTBP1/SNRNP70/HNRNPA1/HSPA8/HNRNPL/DDX5/NCL/HNRNPA2B1/U2AF2/PRDX6/RBMX/RBM25/MAGOH/HNRNPK/SRSF3/HNRNPU/SRSF2/C1QBP/SRSF4/DHX9/CIRBP/SAFB/RBM39/SF1/SRSF7/CDC73/PUF60/PRPF19/THRAP3/RBM8A	34
BP	GO:0048024	regulation of mRNA splicing, via spliceosome	31/998	114/18986	0.27193	5.17321	10.5267	1.64239e-14	4.94449e-12	3.9066e-12	DDX17/PRMT5/EIF1/CELF1/PTBP1/SNRNP70/HNRNPA1/HSPA8/HNRNPL/DDX5/NCL/HNRNPA2B1/U2AF2/PRDX6/RBMX/RBM25/MAGOH/HNRNPK/SRSF3/HNRNPU/SRSF2/C1QBP/SRSF4/CIRBP/RBM39/SF1/SRSF7/PUF60/PRPF19/THRAP3/RBM8A	31
BP	GO:0006403	RNA localization	42/998	204/18986	0.205882	3.91672	9.86546	1.7066e-14	4.94449e-12	3.9066e-12	DDX39A/IGF2BP1/XPO1/FLOT1/SSB/EIF4E/HNRNPA1/TPR/YBX1/TCP1/FBL/HNRNPA2B1/NUP62/EIF4A3/CCT6A/LRPPRC/CCT5/CCT3/CCT8/CCT4/MAGOH/NUTF2/RAN/CCT2/SARNP/SRSF3/HNRNPU/SRSF1/DHX9/DDX39B/CKAP5/CAPRIN1/KPNB1/SRSF7/ALYREF/KHSRP/FUBP3/CCT7/ENY2/RTRAF/RUVBL1/RBM8A	42
BP	GO:0072524	pyridine-containing compound metabolic process	39/998	178/18986	0.219101	4.16819	10.003	1.74374e-14	4.94449e-12	3.9066e-12	MACROH2A1/IDH1/PGLS/LDHA/PNP/PGK1/ALDOA/GAPDH/APP/ENO1/GPI/LDHB/ENO2/UCHL1/ALDOC/COL6A1/PKM/PKLR/PRKACA/PGAM1/HK1/TKT/PRDX5/PGM1/TALDO1/MDH1/MDH2/IDH2/PGD/VCP/EIF6/TPI1/PPP2CA/TP53I3/DCXR/NAXE/PDXP/TIGAR/PSAT1	39
BP	GO:0051084	'de novo' post-translational protein folding	19/998	44/18986	0.431818	8.21493	11.2856	1.68195e-13	4.51826e-11	3.56984e-11	HSPA1A/HSPA5/HSPA1L/HSPA8/HSPA2/TCP1/HSPA9/CCT6A/CCT5/HSPA13/CCT3/ST13/CCT8/CCT4/HSPE1/CCT2/PTGES3/CCT7/UGGT1	19
BP	GO:0032984	protein-containing complex disassembly	46/998	258/18986	0.178295	3.39188	9.11137	2.51737e-13	6.42433e-11	5.07581e-11	MAP1LC3B/KIF2A/SPTBN1/WDR1/VPS4A/GBA1/GSN/CALM1/HSPA8/LAMP2/APEH/ATP2A2/STMN1/HMGA1/CFL1/RDX/MAP1B/MAP1A/CAPZA2/CAPZA1/CAPZB/NES/SMARCA4/VCP/MTPN/GABARAPL2/DSTN/ETF1/RPL23/EIF5A/CLTC/SET/KLC1/SSRP1/SPTAN1/CKAP5/CHMP1B/GSPT2/SMARCC1/PDXP/TSG101/MAP1LC3A/VTA1/UBQLN1/HDGFL3/SUPT16H	46
BP	GO:0000245	spliceosomal complex assembly	27/998	96/18986	0.28125	5.35051	10.0656	3.32825e-13	8.08923e-11	6.39124e-11	SNRPG/PSIP1/SF3B1/SNRNP200/CELF1/SNRPC/SNRPA1/SNRPB/U2AF2/SNRPE/SNRPF/SNRPD1/SNRPD2/SNRPD3/SRSF1/SF3A3/SF3B2/DDX39B/SF3B3/SF3A1/SF1/DDX42/DDX1/PUF60/PTBP2/PRPF19/LUC7L2	27
BP	GO:0019362	pyridine nucleotide metabolic process	36/998	172/18986	0.209302	3.98178	9.2529	7.65491e-13	1.69873e-10	1.34215e-10	MACROH2A1/IDH1/PGLS/LDHA/PGK1/ALDOA/GAPDH/APP/ENO1/GPI/LDHB/ENO2/UCHL1/ALDOC/COL6A1/PKM/PKLR/PRKACA/PGAM1/HK1/TKT/PRDX5/PGM1/TALDO1/MDH1/MDH2/IDH2/PGD/VCP/EIF6/TPI1/PPP2CA/TP53I3/DCXR/NAXE/TIGAR	36
BP	GO:0046496	nicotinamide nucleotide metabolic process	36/998	172/18986	0.209302	3.98178	9.2529	7.65491e-13	1.69873e-10	1.34215e-10	MACROH2A1/IDH1/PGLS/LDHA/PGK1/ALDOA/GAPDH/APP/ENO1/GPI/LDHB/ENO2/UCHL1/ALDOC/COL6A1/PKM/PKLR/PRKACA/PGAM1/HK1/TKT/PRDX5/PGM1/TALDO1/MDH1/MDH2/IDH2/PGD/VCP/EIF6/TPI1/PPP2CA/TP53I3/DCXR/NAXE/TIGAR	36
BP	GO:0006417	regulation of translation	64/998	461/18986	0.138829	2.64108	8.40197	1.00095e-12	2.12869e-10	1.68186e-10	IGF2BP1/DDX3X/HNRNPD/PLXNB2/SYNCRIP/EIF1/SH3BGRL/CELF1/KRT13/GAPDH/HSPB1/APP/SSB/EIF4E/NPM1/PABPC1/TPR/EEF2/PKM/YBX1/NCL/ACO1/RPS4X/RPS3/DDX6/ELAVL1/RPL10/CALR/PPP1CA/EIF4A3/RPL13A/LRPPRC/RPL5/RPS9/SRP9/SARS1/EPHA4/EIF6/MTPN/MAGOH/RPS14/ETF1/EIF5A/RACK1/CSNK2A1/EIF4G2/PRKDC/SARNP/HNRNPU/KRT17/C1QBP/DHX9/ILF3/CIRBP/CAPRIN1/EIF4H/BZW1/SERBP1/DDX1/EIF3C/PRMT1/AGO1/PA2G4/RBM8A	64
BP	GO:1903241	U2-type prespliceosome assembly	14/998	25/18986	0.56	10.6535	11.3763	2.91287e-12	5.94692e-10	4.69862e-10	SNRPG/SF3B1/SNRPA1/SNRPB/SNRPE/SNRPF/SNRPD1/SNRPD2/SNRPD3/SF3A3/SF3B2/SF3B3/SF3A1/DDX42	14
BP	GO:0031346	positive regulation of cell projection organization	54/998	363/18986	0.14876	2.83002	8.2921	4.13212e-12	8.11167e-10	6.40897e-10	WASL/PLXNB2/ARPC2/FLNA/PALM/AP2A1/FN1/FYN/PFN1/HSP90AA1/PTPRD/RALA/MDK/ITGA6/EPHA3/EPHB2/CRABP2/GDI1/L1CAM/PAFAH1B1/MAP1B/GPM6A/EPHA4/CDH4/CDC42/RAC1/ACTR2/RAP1A/EIF4G2/DDR1/CNTN1/PTK7/SCARB2/DPYSL3/CAPRIN1/MACF1/SEPTIN7/DBN1/FSCN1/ISLR2/RUFY3/NEGR1/GPC2/NLGN1/RAB8B/SERPINI1/CORO1B/TUBB2B/EHD1/ROBO2/SEPTIN9/KIDINS220/CORO1C/ROBO1	54
BP	GO:0019693	ribose phosphate metabolic process	55/998	376/18986	0.146277	2.78277	8.22424	5.1539e-12	9.74279e-10	7.6977e-10	DNM1L/PFAS/NME1/NME2/NDUFB10/LDHA/PNP/HPRT1/PGK1/ALDOA/GAPDH/APP/ATP5F1B/ENO1/PYGL/GPI/ENO2/PARP1/UCHL1/ALDOC/HSPA1A/HSPA8/MTHFD1/PRPS1/COL6A1/IMPDH2/PKM/PKLR/PRKACA/CTPS1/PGAM1/HK1/NDUFV2/GART/PAICS/ATP5F1A/CAD/ATP5F1D/CMPK1/ATIC/PGM1/ATP5PO/GMPS/AK2/VCP/EIF6/TPI1/PPP2CA/RAN/AMPD2/TIGAR/OLA1/NUDT5/PDE10A/FIS1	55
BP	GO:0042176	regulation of protein catabolic process	54/998	374/18986	0.144385	2.74679	8.03634	1.34946e-11	2.45988e-09	1.94353e-09	XPO1/PSMD3/FLNA/TF/GBA1/APP/FYN/ANXA2/HSP90AA1/HSP90AB1/SNRNP70/HSPA1A/CTSA/CLU/ALAD/IDE/EZR/PRKACA/PSMC3/MSN/PHB1/RDX/USP5/MAP1A/RAB7A/USP14/RAD23A/RAD23B/VCP/SUMO2/CD81/GABARAPL2/UBE2K/PSME3/PSMC5/RPL11/RACK1/EEF1A1/CSNK2A1/EEF1A2/PSME1/LRP1/PSMD2/CUL4A/SF3B3/DDB1/TMEM132A/CCAR2/SMARCC1/PSMD1/PARK7/PITHD1/UBQLN1/VPS28	54
BP	GO:0006091	generation of precursor metabolites and energy	64/998	490/18986	0.130612	2.48477	7.84329	1.52424e-11	2.68266e-09	2.11955e-09	MACROH2A1/CS/SLC25A12/IDH1/PGLS/NDUFB10/LDHA/PGK1/CAT/GBA1/ALDOA/SOD2/GAPDH/APP/ATP5F1B/ENO1/PYGL/PYGB/GPI/FH/RHOA/ENO2/DLD/UCHL1/ALDOC/GAA/PDHB/COL6A1/ETFA/PKM/PKLR/IDE/PRKACA/PGAM1/HK1/NDUFV2/ACO1/ATP5F1A/TKT/ATP5F1D/UQCRC1/PGM1/PPP1CC/PPP1CA/TALDO1/MDH1/MDH2/GNPDA1/ATP5PO/IDH2/PGD/VCP/EIF6/TPI1/PPP2CA/PPP1CB/CYCS/PLEC/PTGES3/UGP2/PGM2/PARK7/ACO2/TIGAR	64
BP	GO:0009259	ribonucleotide metabolic process	53/998	368/18986	0.144022	2.73988	7.9388	2.30712e-11	3.92517e-09	3.10125e-09	DNM1L/PFAS/NME1/NME2/NDUFB10/LDHA/PNP/HPRT1/PGK1/ALDOA/GAPDH/APP/ATP5F1B/ENO1/GPI/ENO2/PARP1/UCHL1/ALDOC/HSPA1A/HSPA8/MTHFD1/COL6A1/IMPDH2/PKM/PKLR/PRKACA/CTPS1/PGAM1/HK1/NDUFV2/GART/PAICS/ATP5F1A/CAD/ATP5F1D/CMPK1/ATIC/PGM1/ATP5PO/GMPS/AK2/VCP/EIF6/TPI1/PPP2CA/RAN/AMPD2/TIGAR/OLA1/NUDT5/PDE10A/FIS1	53
BP	GO:0009141	nucleoside triphosphate metabolic process	44/998	274/18986	0.160584	3.05496	8.07044	3.22735e-11	5.31368e-09	4.1983e-09	DNM1L/NME1/NME2/NDUFB10/LDHA/PGK1/ALDOA/GAPDH/APP/ATP5F1B/ENO1/GPI/ENO2/PARP1/UCHL1/ALDOC/HSPA1A/HSPA8/COL6A1/IMPDH2/PKM/PKLR/PRKACA/CTPS1/PGAM1/HK1/NDUFV2/ATP5F1A/ATP5F1D/DUT/PGM1/ATP5PO/AK2/VCP/EIF6/TPI1/PPP2CA/RAN/NUDT16/DCTPP1/TIGAR/OLA1/NUDT5/FIS1	44
BP	GO:1904358	positive regulation of telomere maintenance via telomere lengthening	14/998	29/18986	0.482759	9.18402	10.3887	4.15794e-11	6.63192e-09	5.23983e-09	HNRNPD/HSP90AA1/HNRNPA1/CTNNB1/TCP1/HNRNPA2B1/CCT6A/CCT5/CCT3/CCT8/CCT4/CCT2/PTGES3/CCT7	14
BP	GO:0042274	ribosomal small subunit biogenesis	26/998	108/18986	0.240741	4.57986	8.78779	4.38066e-11	6.77542e-09	5.35321e-09	NPM1/RPS17/RPSA/XRCC5/FBL/RPS4X/RPS12/RPS19/RPS9/RPS5/RPS3A/RPS7/RPS8/RPS16/RPS14/RPS23/RPS13/RPS11/RPS6/RPS15/RPS25/RPS28/FAU/RPS27A/RPS21/PRKDC	26
BP	GO:0009150	purine ribonucleotide metabolic process	50/998	348/18986	0.143678	2.73334	7.68693	9.32808e-11	1.40031e-08	1.10637e-08	DNM1L/PFAS/NME1/NME2/NDUFB10/LDHA/PNP/HPRT1/PGK1/ALDOA/GAPDH/APP/ATP5F1B/ENO1/GPI/ENO2/PARP1/UCHL1/ALDOC/HSPA1A/HSPA8/MTHFD1/COL6A1/IMPDH2/PKM/PKLR/PRKACA/PGAM1/HK1/NDUFV2/GART/PAICS/ATP5F1A/ATP5F1D/ATIC/PGM1/ATP5PO/GMPS/AK2/VCP/EIF6/TPI1/PPP2CA/RAN/AMPD2/TIGAR/OLA1/NUDT5/PDE10A/FIS1	50
BP	GO:0032212	positive regulation of telomere maintenance via telomerase	13/998	26/18986	0.5	9.51202	10.2301	1.18916e-10	1.73413e-08	1.37013e-08	HNRNPD/HSP90AA1/HNRNPA1/CTNNB1/TCP1/CCT6A/CCT5/CCT3/CCT8/CCT4/CCT2/PTGES3/CCT7	13
BP	GO:0031647	regulation of protein stability	53/998	387/18986	0.136951	2.60536	7.51558	1.55533e-10	2.20511e-08	1.74224e-08	PFDN6/CTNND1/FLNA/FLOT1/LMNA/TF/GAPDH/GSN/PFN1/HSP90AA1/HSP90AB1/HSPA1A/CTSA/HSPD1/CLU/HSPA8/LAMP2/H1-5/TCP1/PPIB/MAPK1/CALR/PFN2/PHB1/DDOST/CCT6A/CASP3/USP5/RPL5/CCT5/CCT3/CCT8/CCT4/ATP1B3/RAD23A/EPHA4/CD81/RPS7/RPL23/RPL11/YWHAZ/CSNK2A1/CCT2/PRKDC/TARDBP/CUL3/PTGES3/CDC73/CCAR2/PARK7/CCT7/PFDN2/RUVBL1	53
BP	GO:0007409	axonogenesis	59/998	459/18986	0.12854	2.44536	7.38343	1.84174e-10	2.54061e-08	2.00731e-08	CHL1/PLXNB2/DCLK1/KIF5A/PICALM/PAK1/FLOT1/NFASC/FN1/TUBB3/APP/FYN/UCHL1/ACTB/MAP2/NCAM1/STMN1/GAP43/VCL/PTPRZ1/EPHA3/EPHB2/EPHB1/CRABP2/GDI1/L1CAM/PAFAH1B1/DCC/MAP1B/MAP1A/RAB10/EPHA4/CDH4/CDH11/RAC1/ACTG1/EIF4G2/RPL24/EFNB1/TOP2B/CNTN1/PTK7/PTPRS/DAG1/CTTN/MACF1/NECTIN1/ISLR2/RUFY3/NRCAM/NEO1/DPYSL5/TUBB2B/ROBO2/DIP2B/NRXN1/VANGL2/NRXN3/ROBO1	59
BP	GO:0009199	ribonucleoside triphosphate metabolic process	41/998	258/18986	0.158915	3.0232	7.70695	2.11216e-10	2.83696e-08	2.24146e-08	DNM1L/NME1/NME2/NDUFB10/LDHA/PGK1/ALDOA/GAPDH/APP/ATP5F1B/ENO1/GPI/ENO2/PARP1/UCHL1/ALDOC/HSPA1A/HSPA8/COL6A1/IMPDH2/PKM/PKLR/PRKACA/CTPS1/PGAM1/HK1/NDUFV2/ATP5F1A/ATP5F1D/PGM1/ATP5PO/AK2/VCP/EIF6/TPI1/PPP2CA/RAN/TIGAR/OLA1/NUDT5/FIS1	41
BP	GO:0009144	purine nucleoside triphosphate metabolic process	41/998	259/18986	0.158301	3.01153	7.67752	2.38534e-10	3.12174e-08	2.46646e-08	DNM1L/NME1/NME2/NDUFB10/LDHA/PGK1/ALDOA/GAPDH/APP/ATP5F1B/ENO1/GPI/ENO2/PARP1/UCHL1/ALDOC/HSPA1A/HSPA8/COL6A1/IMPDH2/PKM/PKLR/PRKACA/PGAM1/HK1/NDUFV2/ATP5F1A/ATP5F1D/PGM1/ATP5PO/AK2/VCP/EIF6/TPI1/PPP2CA/RAN/NUDT16/TIGAR/OLA1/NUDT5/FIS1	41
BP	GO:0016032	viral process	58/998	452/18986	0.128319	2.44114	7.30415	2.81985e-10	3.59813e-08	2.84286e-08	KPNA3/DDX3X/VPS4A/BANF1/EIF3G/VAPA/PTBP1/TFRC/SSB/GSN/P4HB/CTSB/HSP90AB1/RPSA/HMGB1/HSPA1A/HSPA8/IGF2R/PABPC1/NCAM1/IDE/DDX5/PSMC3/FBLN1/PPIB/CFL1/DDX6/CANX/PHB1/RAB7A/SMARCA4/HMGA2/RAD23A/VCP/PCBP1/PCBP2/CD81/RAN/PPIA/EEF1A1/TOP2B/DHX9/ILF3/TARDBP/TRIM28/SCARB2/DAG1/NECTIN1/DDB1/CHMP1B/PDCD6IP/TSG101/PRMT1/NUCKS1/JPT2/HACD3/VPS28/EIF3L	58
BP	GO:1903311	regulation of mRNA metabolic process	54/998	406/18986	0.133005	2.53029	7.34165	3.13143e-10	3.89825e-08	3.07998e-08	IGF2BP1/DDX17/PRMT5/HNRNPD/HNRNPAB/SYNCRIP/EIF1/CELF1/PTBP1/NPM1/HNRNPC/SNRNP70/VIM/HNRNPA1/HSPA8/PABPC1/HNRNPL/YBX1/DDX5/NCL/HNRNPA2B1/U2AF2/ELAVL1/APEX1/PRDX6/FUS/RBMX/EIF4A3/RBM25/MAGOH/HNRNPK/SRSF3/HNRNPU/SRSF2/C1QBP/SRSF4/DHX9/TARDBP/HNRNPA0/CIRBP/SAFB/CAPRIN1/RBM39/SF1/SRSF7/CDC73/SERBP1/KHSRP/FTO/PUF60/PRPF19/CARHSP1/THRAP3/RBM8A	54
BP	GO:0000723	telomere maintenance	31/998	162/18986	0.191358	3.6404	7.94971	3.25501e-10	3.95561e-08	3.1253e-08	HNRNPD/ACTL6A/LMNA/HSP90AA1/HNRNPC/HSP90AB1/HNRNPA1/PARP1/PCNA/XRCC6/XRCC5/CTNNB1/TCP1/HNRNPA2B1/MAPK1/RPA1/APEX1/RPA3/PPP1CA/FEN1/CCT6A/CCT5/CCT3/CCT8/CCT4/CCT2/PRKDC/HNRNPU/PTGES3/CCT7/RUVBL1	31
BP	GO:0009205	purine ribonucleoside triphosphate metabolic process	40/998	252/18986	0.15873	3.01969	7.60237	3.63685e-10	4.31686e-08	3.41072e-08	DNM1L/NME1/NME2/NDUFB10/LDHA/PGK1/ALDOA/GAPDH/APP/ATP5F1B/ENO1/GPI/ENO2/PARP1/UCHL1/ALDOC/HSPA1A/HSPA8/COL6A1/IMPDH2/PKM/PKLR/PRKACA/PGAM1/HK1/NDUFV2/ATP5F1A/ATP5F1D/PGM1/ATP5PO/AK2/VCP/EIF6/TPI1/PPP2CA/RAN/TIGAR/OLA1/NUDT5/FIS1	40
BP	GO:0006913	nucleocytoplasmic transport	48/998	340/18986	0.141176	2.68575	7.38786	4.08408e-10	4.63225e-08	3.65991e-08	DDX39A/IPO5/KPNA3/KPNA4/XPO1/FLNA/LMNA/SSB/EIF4E/NPM1/HSP90AA1/HNRNPA1/TXN/HSPA8/TPR/JUP/PRKACA/HNRNPA2B1/ELAVL1/SFN/CALR/PPP1CC/NUP62/HSPA9/EIF4A3/ANP32A/RANBP1/EIF6/MAGOH/UFM1/NUTF2/YWHAE/RAN/RPL23/RPS15/UBE2I/SARNP/SRSF3/DHX9/TARDBP/TRIM28/DDX39B/KPNB1/ALYREF/ANP32B/PARK7/ENY2/RBM8A	48
BP	GO:0051169	nuclear transport	48/998	340/18986	0.141176	2.68575	7.38786	4.08408e-10	4.63225e-08	3.65991e-08	DDX39A/IPO5/KPNA3/KPNA4/XPO1/FLNA/LMNA/SSB/EIF4E/NPM1/HSP90AA1/HNRNPA1/TXN/HSPA8/TPR/JUP/PRKACA/HNRNPA2B1/ELAVL1/SFN/CALR/PPP1CC/NUP62/HSPA9/EIF4A3/ANP32A/RANBP1/EIF6/MAGOH/UFM1/NUTF2/YWHAE/RAN/RPL23/RPS15/UBE2I/SARNP/SRSF3/DHX9/TARDBP/TRIM28/DDX39B/KPNB1/ALYREF/ANP32B/PARK7/ENY2/RBM8A	48
BP	GO:0022411	cellular component disassembly	57/998	450/18986	0.126667	2.40971	7.12866	6.61454e-10	7.33926e-08	5.7987e-08	MAP1LC3B/KIF2A/SPTBN1/WDR1/VPS4A/FLOT1/MAP4K4/GBA1/GSN/CALM1/LAMC1/HSPA8/HSPA2/COL6A1/LAMP2/APEH/ATP2A2/STMN1/HMGA1/CFL1/RDX/PAFAH1B1/MAP1B/MAP1A/CAPZA2/CAPZA1/CAPZB/NES/SMARCA4/EPHA4/VCP/MTPN/GABARAPL2/DSTN/ETF1/RPL23/EIF5A/RACK1/CLTC/SET/KLC1/LRP1/DDR1/SSRP1/SPTAN1/CKAP5/FSCN1/CHMP1B/GSPT2/SMARCC1/PDXP/TSG101/MAP1LC3A/VTA1/UBQLN1/HDGFL3/SUPT16H	57
BP	GO:0010975	regulation of neuron projection development	57/998	452/18986	0.126106	2.39905	7.09083	7.82908e-10	8.50205e-08	6.71741e-08	PLXNB2/FLNA/PAK1/AP2A1/FN1/FYN/RHOA/VIM/PTPRF/PTPRD/MAP2/MDK/ITGA6/CFL1/EPHA3/EPHB2/CRABP2/GDI1/L1CAM/PAFAH1B1/DCC/CRK/CRKL/MAP1B/EPHA4/CDH4/RAP1A/EIF4G2/FKBP4/YWHAH/DDR1/CNTN1/PTK7/PTPRS/SCARB2/CRMP1/DPYSL3/CAPRIN1/MACF1/DBN1/ISLR2/RUFY3/NEGR1/GPC2/NLGN1/SFRP1/FAT3/NRCAM/NEO1/SERPINI1/DPYSL5/TUBB2B/EHD1/ROBO2/DIP2B/KIDINS220/ROBO1	57
BP	GO:0010833	telomere maintenance via telomere lengthening	20/998	75/18986	0.266667	5.07308	8.32483	1.09547e-09	1.16485e-07	9.20337e-08	HNRNPD/HSP90AA1/HNRNPC/HSP90AB1/HNRNPA1/PARP1/XRCC5/CTNNB1/TCP1/HNRNPA2B1/RPA1/CCT6A/CCT5/CCT3/CCT8/CCT4/CCT2/HNRNPU/PTGES3/CCT7	20
BP	GO:0016052	carbohydrate catabolic process	32/998	180/18986	0.177778	3.38205	7.56343	1.18632e-09	1.23392e-07	9.74908e-08	MAN2B1/LDHA/PGK1/ALDOA/GAPDH/APP/ENO1/PYGL/PYGB/GPI/ENO2/UCHL1/ALDOC/GAA/COL6A1/PKM/PKLR/GLB1/PRKACA/GM2A/PGAM1/HK1/PGM1/PPP1CA/PGD/EIF6/TPI1/PPP2CA/SCARB2/PGM2/TIGAR/NUDT5	32
BP	GO:0042254	ribosome biogenesis	45/998	317/18986	0.141956	2.70057	7.1919	1.20877e-09	1.23392e-07	9.74908e-08	DDX3X/DDX17/XPO1/NPM1/RPS17/RPSA/XRCC5/RPL7/FBL/RPS4X/RPS12/EIF4A3/RPS19/RPL5/RPS9/RPS5/RPL14/EIF6/RPS3A/RPL27/RPS7/RPS8/RPS16/RPS14/RPS23/RPS13/RPS11/RPS6/RAN/RPS15/RPS25/RPS28/FAU/RPL11/RPS27A/RPS21/PRKDC/RPL24/C1QBP/CUL4A/NUDT16/PA2G4/PIN4/WBP11/SBDS	45
BP	GO:1903829	positive regulation of protein localization	60/998	497/18986	0.120724	2.29667	6.89968	1.54408e-09	1.54529e-07	1.22092e-07	PGRMC1/IPO5/DNM1L/SPTBN1/FLNA/TFRC/APP/FYN/HSP90AA1/HSP90AB1/PARP1/PRKAR1A/HSPA1L/TPR/JUP/EZR/PRKACA/TCP1/MSN/SFN/EPHA3/EPHB2/SRI/RDX/MYH10/NUP62/CCT6A/CRK/CRKL/MAP1A/CCT5/CCT3/CCT8/CCT4/NPEPPS/CD81/CDC42/YWHAE/RAN/PPIA/DYNLL1/RACK1/UBE2L3/CCT2/LRP1/TARDBP/TRIM28/NUMA1/TMEM132A/MEAK7/RUFY3/HUWE1/NLGN2/ANP32B/PARK7/TSG101/CCT7/SAE1/VPS28/NRXN1	60
BP	GO:0009185	ribonucleoside diphosphate metabolic process	26/998	126/18986	0.206349	3.9256	7.76083	1.61103e-09	1.58129e-07	1.24936e-07	LDHA/PGK1/ALDOA/GAPDH/APP/ENO1/GPI/ENO2/UCHL1/ALDOC/COL6A1/PKM/PKLR/PRKACA/PGAM1/HK1/RRM1/CAD/CMPK1/PGM1/AK2/EIF6/TPI1/PPP2CA/TIGAR/NUDT5	26
BP	GO:0007004	telomere maintenance via telomerase	18/998	62/18986	0.290323	5.52311	8.40245	1.65666e-09	1.59539e-07	1.26051e-07	HNRNPD/HSP90AA1/HNRNPC/HSP90AB1/HNRNPA1/XRCC5/CTNNB1/TCP1/RPA1/CCT6A/CCT5/CCT3/CCT8/CCT4/CCT2/HNRNPU/PTGES3/CCT7	18
BP	GO:0051168	nuclear export	31/998	173/18986	0.179191	3.40893	7.49718	1.76104e-09	1.66451e-07	1.31512e-07	DDX39A/XPO1/SSB/EIF4E/NPM1/HNRNPA1/TXN/TPR/PRKACA/HNRNPA2B1/SFN/CALR/NUP62/HSPA9/EIF4A3/EIF6/MAGOH/NUTF2/YWHAE/RAN/RPS15/UBE2I/SARNP/SRSF3/DHX9/DDX39B/ALYREF/ANP32B/PARK7/ENY2/RBM8A	31
BP	GO:0007015	actin filament organization	57/998	465/18986	0.122581	2.33198	6.84969	2.27139e-09	2.0798e-07	1.64324e-07	WASL/SPTBN1/ARPC1A/ARPC2/ARPC5/ACTN1/WDR1/FLNA/PAK1/TF/ALDOA/GSN/TPM3/TPM2/PFN1/RHOA/ACTA1/HSP90B1/EZR/STMN1/CFL1/MARCKS/PFN2/RDX/TAGLN2/CAP1/CAPZA2/CAPZA1/CAPZB/MTPN/ARPC4/CDC42/RAC1/DSTN/GMFB/ACTR2/ARF1/GRB2/ACTG1/TPM4/TJP1/CUL3/SPTAN1/DPYSL3/CTTN/PLEC/CNN3/DBN1/FSCN1/RUFY3/SFRP1/PDXP/ARPC5L/CORO1B/CYRIB/TAGLN3/CORO1C	57
BP	GO:1904869	regulation of protein localization to Cajal body	8/998	10/18986	0.8	15.2192	10.5938	2.32266e-09	2.0798e-07	1.64324e-07	TCP1/CCT6A/CCT5/CCT3/CCT8/CCT4/CCT2/CCT7	8
BP	GO:1904871	positive regulation of protein localization to Cajal body	8/998	10/18986	0.8	15.2192	10.5938	2.32266e-09	2.0798e-07	1.64324e-07	TCP1/CCT6A/CCT5/CCT3/CCT8/CCT4/CCT2/CCT7	8
BP	GO:0072526	pyridine-containing compound catabolic process	23/998	103/18986	0.223301	4.24809	7.78556	2.80185e-09	2.42384e-07	1.91506e-07	LDHA/PNP/PGK1/ALDOA/GAPDH/APP/ENO1/GPI/ENO2/UCHL1/ALDOC/COL6A1/PKM/PKLR/PRKACA/PGAM1/HK1/PGM1/EIF6/TPI1/PPP2CA/PDXP/TIGAR	23
BP	GO:1903312	negative regulation of mRNA metabolic process	23/998	103/18986	0.223301	4.24809	7.78556	2.80185e-09	2.42384e-07	1.91506e-07	IGF2BP1/HNRNPD/HNRNPAB/SYNCRIP/PTBP1/HNRNPC/PABPC1/YBX1/HNRNPA2B1/U2AF2/ELAVL1/FUS/RBMX/HNRNPK/HNRNPU/C1QBP/SRSF4/DHX9/TARDBP/HNRNPA0/CIRBP/SRSF7/THRAP3	23
BP	GO:1904356	regulation of telomere maintenance via telomere lengthening	17/998	57/18986	0.298246	5.67384	8.32389	2.96934e-09	2.52592e-07	1.99571e-07	HNRNPD/HSP90AA1/HNRNPC/HNRNPA1/PARP1/CTNNB1/TCP1/HNRNPA2B1/CCT6A/CCT5/CCT3/CCT8/CCT4/CCT2/HNRNPU/PTGES3/CCT7	17
BP	GO:0045727	positive regulation of translation	27/998	139/18986	0.194245	3.69532	7.51235	3.18635e-09	2.6247e-07	2.07375e-07	IGF2BP1/DDX3X/HNRNPD/PLXNB2/SYNCRIP/SH3BGRL/SSB/NPM1/PABPC1/EEF2/PKM/YBX1/RPS4X/ELAVL1/EIF4A3/RPL5/EIF6/EIF5A/EIF4G2/PRKDC/HNRNPU/KRT17/C1QBP/DHX9/CIRBP/EIF3C/PRMT1	27
BP	GO:0046034	ATP metabolic process	36/998	228/18986	0.157895	3.0038	7.1698	3.18831e-09	2.6247e-07	2.07375e-07	DNM1L/NDUFB10/LDHA/PGK1/ALDOA/GAPDH/APP/ATP5F1B/ENO1/GPI/ENO2/PARP1/UCHL1/ALDOC/HSPA1A/HSPA8/COL6A1/PKM/PKLR/PRKACA/PGAM1/HK1/NDUFV2/ATP5F1A/ATP5F1D/PGM1/ATP5PO/AK2/VCP/EIF6/TPI1/PPP2CA/TIGAR/OLA1/NUDT5/FIS1	36
BP	GO:0042026	protein refolding	12/998	27/18986	0.444444	8.45513	9.1308	3.47981e-09	2.8192e-07	2.22743e-07	HSPB1/HSP90AA1/SNRNP70/HSPA1A/HSPD1/HSPA5/HSPA1L/HSPA8/HSPA2/HSPA9/HSPA13/FKBP1A	12
BP	GO:0042255	ribosome assembly	17/998	58/18986	0.293103	5.57601	8.22107	3.9964e-09	3.18713e-07	2.51813e-07	DDX3X/NPM1/RPSA/XRCC5/RPS19/RPL5/RPS5/EIF6/RPS14/RPS15/RPS28/FAU/RPL11/PRKDC/RPL24/C1QBP/SBDS	17
BP	GO:1902903	regulation of supramolecular fiber organization	51/998	400/18986	0.1275	2.42557	6.7874	4.25019e-09	3.33738e-07	2.63684e-07	SPTBN1/ARPC2/PFDN6/ARPC5/PFDN1/WDR1/FLNA/PAK1/TUBB4A/APP/GSN/PFN1/RHOA/HSPA1A/CLU/MAP2/HSPA8/COL6A1/STMN1/RPS3/PFN2/RDX/MAP1B/MAP1A/CAPZA2/CAPZA1/CAPZB/MTPN/CDC42/RAC1/DSTN/GMFB/ARF1/GRB2/ACTG1/FKBP4/TJP1/SPTAN1/CKAP5/CTTN/NUMA1/MAPRE1/SFRP1/PDXP/PARK7/ARPC5L/CORO1B/PFDN4/CYRIB/PFDN2/HDGFL3	51
BP	GO:0009166	nucleotide catabolic process	29/998	161/18986	0.180124	3.42669	7.28348	5.1831e-09	4.00826e-07	3.1669e-07	DNPH1/LDHA/PNP/HPRT1/PGK1/ALDOA/GAPDH/APP/ENO1/GPI/ENO2/UCHL1/ALDOC/COL6A1/PKM/PKLR/PRKACA/PGAM1/HK1/DUT/PGM1/VCP/EIF6/TPI1/PPP2CA/NUDT16/DCTPP1/TIGAR/PDE10A	29
BP	GO:0009132	nucleoside diphosphate metabolic process	26/998	133/18986	0.195489	3.71899	7.41177	5.39959e-09	4.11336e-07	3.24993e-07	LDHA/PGK1/ALDOA/GAPDH/APP/ENO1/GPI/ENO2/UCHL1/ALDOC/COL6A1/PKM/PKLR/PRKACA/PGAM1/HK1/RRM1/CAD/CMPK1/PGM1/AK2/EIF6/TPI1/PPP2CA/TIGAR/NUDT5	26
BP	GO:0034504	protein localization to nucleus	44/998	321/18986	0.137072	2.60766	6.84244	5.53132e-09	4.15175e-07	3.28026e-07	IPO5/KPNA3/KPNA4/XPO1/DCLK1/PLRG1/FLNA/HDGF/LMNA/TFRC/APP/FYN/HSP90AA1/PARP1/TXN/HSPA8/TPR/JUP/TCP1/LMNB1/ELAVL1/CALR/NUP62/CCT6A/CCT5/CCT3/CCT8/CCT4/UFM1/NUTF2/YWHAE/RAN/RPL23/RPL11/YWHAZ/SKP1/CCT2/HNRNPU/LMNB2/TARDBP/TRIM28/KPNB1/PARK7/CCT7	44
BP	GO:0044403	biological process involved in symbiotic interaction	44/998	322/18986	0.136646	2.59956	6.81875	6.09002e-09	4.50485e-07	3.55925e-07	KPNA3/VPS4A/VAPA/KRT6A/FN1/TFRC/GAPDH/GSN/P4HB/CTSB/HSP90AB1/RPSA/HMGB1/HSPA1A/HSPD1/HSPA8/IGF2R/NCAM1/IDE/PSMC3/RAB5A/FBLN1/PPIB/CFL1/PHB1/FASN/RAB7A/SMARCA4/HMGA2/CD81/CDC42/PPIA/EEF1A1/DCD/ILF3/TARDBP/SCARB2/DAG1/NECTIN1/DDB1/CHMP1B/TSG101/NUCKS1/JPT2	44
BP	GO:0019058	viral life cycle	44/998	323/18986	0.136223	2.59151	6.79515	6.70187e-09	4.88662e-07	3.86088e-07	KPNA3/DDX3X/VPS4A/BANF1/VAPA/TFRC/GSN/P4HB/CTSB/HSP90AB1/RPSA/HMGB1/HSPA1A/HSPA8/PABPC1/NCAM1/IDE/DDX5/PPIB/DDX6/PHB1/RAB7A/HMGA2/RAD23A/VCP/PCBP1/PCBP2/CD81/PPIA/EEF1A1/TOP2B/ILF3/TRIM28/SCARB2/DAG1/NECTIN1/DDB1/CHMP1B/PDCD6IP/TSG101/NUCKS1/JPT2/HACD3/VPS28	44
BP	GO:0032200	telomere organization	32/998	193/18986	0.165803	3.15425	7.08525	7.05814e-09	5.07391e-07	4.00886e-07	HNRNPD/ACTL6A/LMNA/HSP90AA1/HNRNPC/HSP90AB1/HNRNPA1/PARP1/PCNA/XRCC6/XRCC5/CTNNB1/TCP1/HNRNPA2B1/MAPK1/RPA1/APEX1/RPA3/PPP1CA/FEN1/CCT6A/CCT5/CCT3/CCT8/CCT4/H4C1/CCT2/PRKDC/HNRNPU/PTGES3/CCT7/RUVBL1	32
BP	GO:0000380	alternative mRNA splicing, via spliceosome	19/998	75/18986	0.253333	4.81943	7.8064	7.24897e-09	5.13871e-07	4.06006e-07	DDX17/CELF1/PTBP1/HNRNPA1/HNRNPL/DDX5/SFPQ/RBMX/RBM25/HNRNPM/MAGOH/HNRNPU/SRSF2/SRSF1/DHX9/HNRNPUL1/PUF60/THRAP3/RBM8A	19
BP	GO:0006090	pyruvate metabolic process	25/998	126/18986	0.198413	3.77461	7.36031	7.71824e-09	5.39642e-07	4.26367e-07	LDHA/PGK1/ALDOA/GAPDH/APP/ENO1/GPI/LDHB/ENO2/DLD/UCHL1/ALDOC/PDHB/COL6A1/PKM/PKLR/PRKACA/PGAM1/HK1/VDAC1/PGM1/EIF6/TPI1/PPP2CA/TIGAR	25
BP	GO:0050657	nucleic acid transport	29/998	164/18986	0.176829	3.36401	7.16172	8.0173e-09	5.42551e-07	4.28666e-07	DDX39A/IGF2BP1/XPO1/FLOT1/SSB/EIF4E/HNRNPA1/TPR/YBX1/HNRNPA2B1/NUP62/EIF4A3/LRPPRC/MAGOH/NUTF2/RAN/SARNP/SRSF3/SRSF1/DHX9/DDX39B/CKAP5/KPNB1/SRSF7/ALYREF/KHSRP/ENY2/RTRAF/RBM8A	29
BP	GO:0050658	RNA transport	29/998	164/18986	0.176829	3.36401	7.16172	8.0173e-09	5.42551e-07	4.28666e-07	DDX39A/IGF2BP1/XPO1/FLOT1/SSB/EIF4E/HNRNPA1/TPR/YBX1/HNRNPA2B1/NUP62/EIF4A3/LRPPRC/MAGOH/NUTF2/RAN/SARNP/SRSF3/SRSF1/DHX9/DDX39B/CKAP5/KPNB1/SRSF7/ALYREF/KHSRP/ENY2/RTRAF/RBM8A	29
BP	GO:0050821	protein stabilization	36/998	236/18986	0.152542	2.90197	6.92531	8.16825e-09	5.42551e-07	4.28666e-07	PFDN6/CTNND1/FLNA/FLOT1/GAPDH/PFN1/HSP90AA1/HSP90AB1/HSPA1A/HSPD1/CLU/LAMP2/H1-5/TCP1/PPIB/CALR/PFN2/PHB1/CCT6A/RPL5/CCT5/CCT3/CCT8/CCT4/ATP1B3/EPHA4/RPS7/RPL23/RPL11/CSNK2A1/CCT2/PTGES3/PARK7/CCT7/PFDN2/RUVBL1	36
BP	GO:1901292	nucleoside phosphate catabolic process	31/998	184/18986	0.168478	3.20514	7.07981	8.18504e-09	5.42551e-07	4.28666e-07	ACOT7/DNPH1/LDHA/PNP/HPRT1/PGK1/ALDOA/GAPDH/APP/ENO1/GPI/ENO2/UCHL1/ALDOC/COL6A1/PKM/PKLR/PRKACA/PGAM1/HK1/DUT/PGM1/VCP/EIF6/TPI1/PPP2CA/NUDT16/DCTPP1/TIGAR/NUDT5/PDE10A	31
BP	GO:0008037	cell recognition	28/998	156/18986	0.179487	3.41457	7.13274	1.02993e-08	6.73941e-07	5.32476e-07	NCAM2/ALDOA/APP/HSPA1L/VCAN/GAP43/TCP1/MSN/EPHA3/EPHB2/EPHB1/CASP3/VDAC2/CCT5/CCT3/CCT8/CCT4/EPHA4/CD81/YWHAZ/CCT2/UBAP2L/NRCAM/CCT7/CADM1/ROBO2/CNTNAP2/ROBO1	28
BP	GO:0006278	RNA-templated DNA biosynthetic process	18/998	69/18986	0.26087	4.9628	7.76746	1.08854e-08	7.03281e-07	5.55657e-07	HNRNPD/HSP90AA1/HNRNPC/HSP90AB1/HNRNPA1/XRCC5/CTNNB1/TCP1/RPA1/CCT6A/CCT5/CCT3/CCT8/CCT4/CCT2/HNRNPU/PTGES3/CCT7	18
BP	GO:0006195	purine nucleotide catabolic process	26/998	138/18986	0.188406	3.58424	7.1766	1.2125e-08	7.54854e-07	5.96404e-07	DNPH1/LDHA/PNP/HPRT1/PGK1/ALDOA/GAPDH/APP/ENO1/GPI/ENO2/UCHL1/ALDOC/COL6A1/PKM/PKLR/PRKACA/PGAM1/HK1/PGM1/EIF6/TPI1/PPP2CA/NUDT16/TIGAR/PDE10A	26
BP	GO:0051236	establishment of RNA localization	29/998	167/18986	0.173653	3.30358	7.04274	1.22572e-08	7.54854e-07	5.96404e-07	DDX39A/IGF2BP1/XPO1/FLOT1/SSB/EIF4E/HNRNPA1/TPR/YBX1/HNRNPA2B1/NUP62/EIF4A3/LRPPRC/MAGOH/NUTF2/RAN/SARNP/SRSF3/SRSF1/DHX9/DDX39B/CKAP5/KPNB1/SRSF7/ALYREF/KHSRP/ENY2/RTRAF/RBM8A	29
BP	GO:0140694	non-membrane-bounded organelle assembly	52/998	425/18986	0.122353	2.32765	6.52013	1.23268e-08	7.54854e-07	5.96404e-07	KIF2A/DDX3X/WDR1/FLNA/TUBB/GSN/NPM1/RHOA/RPSA/ACTA1/HSPA1A/PRKAR1A/TPR/XRCC5/EZR/RPS3/MSN/DDX6/FUS/NUP62/RPS19/RPL5/RPS5/EIF6/RPS14/RPS23/LSM3/RPS15/RPS28/FAU/RPL11/ACTG1/PRKDC/RPL24/HNRNPU/C1QBP/G3BP1/CIRBP/UBAP2L/DYNC1H1/CAPRIN1/KPNB1/NUMA1/PLEC/MAPRE1/DDB1/FSCN1/CHMP1B/NEGR1/PSPC1/SBDS/LSM4	52
BP	GO:0032210	regulation of telomere maintenance via telomerase	15/998	48/18986	0.3125	5.94502	8.07979	1.24136e-08	7.54854e-07	5.96404e-07	HNRNPD/HSP90AA1/HNRNPC/HNRNPA1/CTNNB1/TCP1/CCT6A/CCT5/CCT3/CCT8/CCT4/CCT2/HNRNPU/PTGES3/CCT7	15
BP	GO:0050803	regulation of synapse structure or activity	43/998	318/18986	0.13522	2.57243	6.66064	1.24231e-08	7.54854e-07	5.96404e-07	WASL/DCLK1/GPC4/CLSTN1/TUBB/APP/FYN/RHOA/SPARC/PTPRD/HSPA8/CTNNB1/ARF4/CDH2/CFL1/EPHB2/EPHB1/PAFAH1B1/MAP1B/PPT1/GPM6A/EPHA4/VCP/CDC42/YWHAZ/PTPRS/DAG1/SEPTIN11/CAPRIN1/CHD4/NECTIN1/NEDD8/DBN1/TUBA1A/NEGR1/NLGN1/NLGN2/NRCAM/PDXP/ROBO2/LRRC4B/NRXN2/NRXN1	43
BP	GO:1901293	nucleoside phosphate biosynthetic process	43/998	321/18986	0.133956	2.54839	6.5902	1.64508e-08	9.87822e-07	7.8047e-07	ACOT7/PFAS/NME1/NME2/UGDH/PGM3/NDUFB10/PNP/HPRT1/ALDOA/ATP5F1B/ENO1/GPI/DLD/PARP1/PDHB/MTHFD1/PRPS1/IMPDH2/CTPS1/HK1/NDUFV2/MMUT/GART/PAICS/RRM1/ATP5F1A/CAD/ATP5F1D/CMPK1/ATIC/DUT/GARS1/GNPDA1/ATP5PO/FASN/GMPS/PPT1/ACLY/AK2/VCP/AMPD2/UGP2	43
BP	GO:0009191	ribonucleoside diphosphate catabolic process	22/998	104/18986	0.211538	4.02432	7.28449	1.7828e-08	1.04591e-06	8.26363e-07	LDHA/PGK1/ALDOA/GAPDH/APP/ENO1/GPI/ENO2/UCHL1/ALDOC/COL6A1/PKM/PKLR/PRKACA/PGAM1/HK1/PGM1/EIF6/TPI1/PPP2CA/TIGAR/NUDT5	22
BP	GO:0046031	ADP metabolic process	22/998	104/18986	0.211538	4.02432	7.28449	1.7828e-08	1.04591e-06	8.26363e-07	LDHA/PGK1/ALDOA/GAPDH/APP/ENO1/GPI/ENO2/UCHL1/ALDOC/COL6A1/PKM/PKLR/PRKACA/PGAM1/HK1/PGM1/AK2/EIF6/TPI1/PPP2CA/TIGAR	22
BP	GO:0006096	glycolytic process	21/998	96/18986	0.21875	4.16151	7.31465	2.00786e-08	1.16456e-06	9.20111e-07	LDHA/PGK1/ALDOA/GAPDH/APP/ENO1/GPI/ENO2/UCHL1/ALDOC/COL6A1/PKM/PKLR/PRKACA/PGAM1/HK1/PGM1/EIF6/TPI1/PPP2CA/TIGAR	21
BP	GO:0050807	regulation of synapse organization	42/998	312/18986	0.134615	2.56093	6.54819	2.09127e-08	1.19931e-06	9.47566e-07	WASL/DCLK1/GPC4/CLSTN1/TUBB/APP/FYN/RHOA/SPARC/PTPRD/HSPA8/CTNNB1/ARF4/CDH2/CFL1/EPHB2/EPHB1/PAFAH1B1/MAP1B/GPM6A/EPHA4/VCP/CDC42/YWHAZ/PTPRS/DAG1/SEPTIN11/CAPRIN1/CHD4/NECTIN1/NEDD8/DBN1/TUBA1A/NEGR1/NLGN1/NLGN2/NRCAM/PDXP/ROBO2/LRRC4B/NRXN2/NRXN1	42
BP	GO:1903405	protein localization to nuclear body	8/998	12/18986	0.666667	12.6827	9.53528	2.3238e-08	1.2892e-06	1.01859e-06	TCP1/CCT6A/CCT5/CCT3/CCT8/CCT4/CCT2/CCT7	8
BP	GO:1904867	protein localization to Cajal body	8/998	12/18986	0.666667	12.6827	9.53528	2.3238e-08	1.2892e-06	1.01859e-06	TCP1/CCT6A/CCT5/CCT3/CCT8/CCT4/CCT2/CCT7	8
BP	GO:1904872	regulation of telomerase RNA localization to Cajal body	8/998	12/18986	0.666667	12.6827	9.53528	2.3238e-08	1.2892e-06	1.01859e-06	TCP1/CCT6A/CCT5/CCT3/CCT8/CCT4/CCT2/CCT7	8
BP	GO:0031333	negative regulation of protein-containing complex assembly	27/998	152/18986	0.177632	3.37927	6.93703	2.36529e-08	1.29811e-06	1.02563e-06	DDX3X/SPTBN1/GBA1/TUBB4A/GSN/PFN1/HMGB1/CLU/HSPA5/MAP2/HSPA8/LAMP2/STMN1/PFN2/RDX/RPL13A/VDAC2/CAPZA2/CAPZA1/CAPZB/MTPN/CDC42/FKBP4/SPTAN1/MAPRE1/PARK7/CYRIB	27
BP	GO:0046032	ADP catabolic process	21/998	98/18986	0.214286	4.07658	7.1923	2.95046e-08	1.60204e-06	1.26576e-06	LDHA/PGK1/ALDOA/GAPDH/APP/ENO1/GPI/ENO2/UCHL1/ALDOC/COL6A1/PKM/PKLR/PRKACA/PGAM1/HK1/PGM1/EIF6/TPI1/PPP2CA/TIGAR	21
BP	GO:0072523	purine-containing compound catabolic process	27/998	155/18986	0.174194	3.31387	6.81313	3.6253e-08	1.94774e-06	1.5389e-06	ACOT7/DNPH1/LDHA/PNP/HPRT1/PGK1/ALDOA/GAPDH/APP/ENO1/GPI/ENO2/UCHL1/ALDOC/COL6A1/PKM/PKLR/PRKACA/PGAM1/HK1/PGM1/EIF6/TPI1/PPP2CA/NUDT16/TIGAR/PDE10A	27
BP	GO:0009134	nucleoside diphosphate catabolic process	22/998	108/18986	0.203704	3.87527	7.05816	3.6808e-08	1.95696e-06	1.54618e-06	LDHA/PGK1/ALDOA/GAPDH/APP/ENO1/GPI/ENO2/UCHL1/ALDOC/COL6A1/PKM/PKLR/PRKACA/PGAM1/HK1/PGM1/EIF6/TPI1/PPP2CA/TIGAR/NUDT5	22
BP	GO:0071103	DNA conformation change	20/998	91/18986	0.21978	4.18111	7.16482	3.99933e-08	2.10439e-06	1.66266e-06	DDX3X/HMGB3/HMGB1/TOP1/XRCC6/XRCC5/HMGA1/HNRNPA2B1/MCM3/HMGB2/MCM4/MCM5/RECQL/MCM2/TOP2B/DHX9/G3BP1/MCM6/DDX1/RUVBL1	20
BP	GO:0019364	pyridine nucleotide catabolic process	21/998	100/18986	0.21	3.99505	7.07316	4.2882e-08	2.23337e-06	1.76457e-06	LDHA/PGK1/ALDOA/GAPDH/APP/ENO1/GPI/ENO2/UCHL1/ALDOC/COL6A1/PKM/PKLR/PRKACA/PGAM1/HK1/PGM1/EIF6/TPI1/PPP2CA/TIGAR	21
BP	GO:0043161	proteasome-mediated ubiquitin-dependent protein catabolic process	54/998	467/18986	0.115632	2.19978	6.18346	4.50216e-08	2.32111e-06	1.83389e-06	PSMD11/PSMD12/PSMA7/XPO1/PSMD3/SH3BGRL/TF/GBA1/HSP90AB1/UCHL1/HSPA1A/CLU/CTNNB1/PSMC3/PSMB1/PSMA1/PSMA2/PSMA3/PSMA4/PSMA5/PSMB4/PSMB6/PSMB5/USP5/MAP1A/PSMB3/PSMB2/USP14/RAD23A/RAD23B/VCP/SUMO2/PCBP2/PSMA6/UBE2K/UBE2N/PSMC5/RPL11/SKP1/RACK1/CSNK2A1/PSMD2/TRIM28/CUL3/CUL4A/PSMD6/DDB1/CCAR2/SMARCC1/NPLOC4/PCNP/PSMD1/PARK7/NSFL1C	54
BP	GO:0009137	purine nucleoside diphosphate catabolic process	21/998	101/18986	0.207921	3.9555	7.01474	5.14928e-08	2.60217e-06	2.05595e-06	LDHA/PGK1/ALDOA/GAPDH/APP/ENO1/GPI/ENO2/UCHL1/ALDOC/COL6A1/PKM/PKLR/PRKACA/PGAM1/HK1/PGM1/EIF6/TPI1/PPP2CA/TIGAR	21
BP	GO:0009181	purine ribonucleoside diphosphate catabolic process	21/998	101/18986	0.207921	3.9555	7.01474	5.14928e-08	2.60217e-06	2.05595e-06	LDHA/PGK1/ALDOA/GAPDH/APP/ENO1/GPI/ENO2/UCHL1/ALDOC/COL6A1/PKM/PKLR/PRKACA/PGAM1/HK1/PGM1/EIF6/TPI1/PPP2CA/TIGAR	21
BP	GO:0046434	organophosphate catabolic process	35/998	242/18986	0.144628	2.75141	6.45868	5.217e-08	2.61055e-06	2.06257e-06	ACOT7/DNPH1/IDH1/LDHA/PNP/HPRT1/PGK1/ALDOA/GAPDH/APP/ENO1/GPI/ENO2/UCHL1/ALDOC/COL6A1/PKM/PKLR/PRKACA/PGAM1/HK1/PRDX6/DUT/PGM1/VCP/EIF6/TPI1/PPP2CA/PLBD2/NUDT16/PDXP/DCTPP1/TIGAR/NUDT5/PDE10A	35
BP	GO:0009154	purine ribonucleotide catabolic process	24/998	129/18986	0.186047	3.53936	6.8165	5.64493e-08	2.79725e-06	2.21009e-06	LDHA/PNP/HPRT1/PGK1/ALDOA/GAPDH/APP/ENO1/GPI/ENO2/UCHL1/ALDOC/COL6A1/PKM/PKLR/PRKACA/PGAM1/HK1/PGM1/EIF6/TPI1/PPP2CA/TIGAR/PDE10A	24
BP	GO:2001242	regulation of intrinsic apoptotic signaling pathway	30/998	189/18986	0.15873	3.01969	6.5728	5.73056e-08	2.81238e-06	2.22204e-06	DDX3X/SOD1/SOD2/HSPB1/APP/FYN/ENO1/P4HB/PARP1/HSPA1A/CLU/TPT1/MIF/CTNNB1/SFPQ/NONO/RPS3/ERP29/VDAC2/HNRNPK/RPS7/PPIA/EIF5A/RACK1/CCAR2/PARK7/UBQLN1/BCLAF1/FIS1/HYOU1	30
BP	GO:0006520	amino acid metabolic process	39/998	289/18986	0.134948	2.56726	6.32387	6.23032e-08	3.02853e-06	2.39282e-06	PFAS/PHGDH/NARS1/DDAH1/GOT2/P4HB/FH/QDPR/DLD/MTHFD1/PEPD/ETFA/DARS1/GOT1/CTPS1/MMUT/WARS1/MPST/CAD/GARS1/GSS/CARS1/SARS1/SEPHS1/GMPS/RARS1/BCAT1/MTAP/BLMH/HIBCH/ASRGL1/LRRC47/PARK7/NIT2/AASDHPPT/FARSB/ENOPH1/FARSA/PSAT1	39
BP	GO:0032535	regulation of cellular component size	45/998	361/18986	0.124654	2.37142	6.19662	6.83891e-08	3.293e-06	2.60177e-06	SPTBN1/ARPC2/ARPC5/PICALM/WDR1/OXSR1/FN1/GSN/PFN1/HSP90AA1/RHOA/MAP2/COL6A1/EZR/RAB5A/MSN/CRABP2/GDI1/L1CAM/PFN2/RDX/PAFAH1B1/DCC/MAP1B/CAPZA2/CAPZA1/CAPZB/CDH4/MTPN/RAC1/DSTN/GRB2/EIF4G2/PTPRS/SPTAN1/CTTN/MACF1/ISLR2/RUFY3/NRCAM/AP2M1/PDXP/ARPC5L/CYRIB/DIP2B	45
BP	GO:1900182	positive regulation of protein localization to nucleus	20/998	94/18986	0.212766	4.04767	6.97705	7.11737e-08	3.39505e-06	2.68241e-06	IPO5/FLNA/TFRC/FYN/HSP90AA1/PARP1/TPR/JUP/TCP1/CCT6A/CCT5/CCT3/CCT8/CCT4/RAN/CCT2/TARDBP/TRIM28/PARK7/CCT7	20
BP	GO:1902115	regulation of organelle assembly	34/998	234/18986	0.145299	2.76418	6.39596	7.19722e-08	3.40135e-06	2.68738e-06	SDCBP/STAM/GSN/NPM1/RHOA/HSPA1A/PTPRD/TPR/EZR/GAP43/ARF4/RAB5A/MSN/EPHB2/RDX/NUP62/GDI2/EFNB1/HNRNPU/G3BP1/PTPRS/UBAP2L/DYNC1H1/CAPRIN1/NUMA1/SEPTIN7/FSCN1/CHMP1B/PDCD6IP/SCFD1/SYNE2/TSG101/LRRC4B/SEPTIN9	34
BP	GO:0032204	regulation of telomere maintenance	22/998	112/18986	0.196429	3.73687	6.84242	7.32004e-08	3.42766e-06	2.70817e-06	HNRNPD/ACTL6A/LMNA/HSP90AA1/HNRNPC/HNRNPA1/PARP1/XRCC5/CTNNB1/TCP1/HNRNPA2B1/MAPK1/CCT6A/CCT5/CCT3/CCT8/CCT4/CCT2/HNRNPU/PTGES3/CCT7/RUVBL1	22
BP	GO:1901136	carbohydrate derivative catabolic process	36/998	258/18986	0.139535	2.65452	6.30253	8.53728e-08	3.9613e-06	3.12979e-06	LDHA/PNP/HPRT1/PGK1/GBA1/FUCA1/ALDOA/GAPDH/APP/ENO1/GPI/HEXA/ENO2/UCHL1/ALDOC/COL6A1/PKM/PKLR/GNS/GLB1/PRKACA/GM2A/PGAM1/HK1/DUT/GPC1/PGM1/GNPDA1/EIF6/TPI1/PPP2CA/SCARB2/NUDT16/DCTPP1/TIGAR/PDE10A	36
BP	GO:0071709	membrane assembly	16/998	63/18986	0.253968	4.8315	7.17503	1.06974e-07	4.91889e-06	3.88638e-06	SPTBN1/VPS4A/BANF1/FLOT1/ANXA2/PTPRD/COL6A1/CDH2/EPHB2/UBE2I/CHMP1B/NLGN1/NLGN2/NRXN2/NRXN1/NSFL1C	16
BP	GO:0051054	positive regulation of DNA metabolic process	39/998	295/18986	0.132203	2.51504	6.1773	1.08493e-07	4.94022e-06	3.90323e-06	HNRNPD/SMARCA5/ACTL6A/TFRC/HSP90AA1/FH/HMGB1/HNRNPA1/PARP1/ACTB/PCNA/CTNNB1/TCP1/HNRNPA2B1/RPS3/MAPK1/FUS/CCT6A/CCT5/CCT3/CCT8/CCT4/SMARCA4/CDC42/UBE2N/ACTR2/CCT2/PRKDC/TOP2B/DHX9/TRIM28/PTGES3/UBE2V2/HDGFL2/SMARCC1/CCT7/PRMT1/TIGAR/RUVBL1	39
BP	GO:1903050	regulation of proteolysis involved in protein catabolic process	34/998	238/18986	0.142857	2.71772	6.2812	1.09374e-07	4.94022e-06	3.90323e-06	XPO1/TF/GBA1/HSP90AB1/HSPA1A/CLU/ALAD/PRKACA/PSMC3/USP5/RPL5/MAP1A/CTSC/USP14/RAD23A/RAD23B/EPHA4/VCP/SUMO2/GABARAPL2/UBE2K/PSME3/RPS7/PSMC5/RPL23/RPL11/RACK1/CSNK2A1/PSME1/CCAR2/SMARCC1/PARK7/PITHD1/UBQLN1	34
BP	GO:1990173	protein localization to nucleoplasm	8/998	14/18986	0.571429	10.8709	8.70247	1.28238e-07	5.74147e-06	4.5363e-06	TCP1/CCT6A/CCT5/CCT3/CCT8/CCT4/CCT2/CCT7	8
BP	GO:0009261	ribonucleotide catabolic process	24/998	135/18986	0.177778	3.38205	6.5423	1.38514e-07	6.08305e-06	4.80617e-06	LDHA/PNP/HPRT1/PGK1/ALDOA/GAPDH/APP/ENO1/GPI/ENO2/UCHL1/ALDOC/COL6A1/PKM/PKLR/PRKACA/PGAM1/HK1/PGM1/EIF6/TPI1/PPP2CA/TIGAR/PDE10A	24
BP	GO:0009135	purine nucleoside diphosphate metabolic process	22/998	116/18986	0.189655	3.60801	6.63638	1.40635e-07	6.08305e-06	4.80617e-06	LDHA/PGK1/ALDOA/GAPDH/APP/ENO1/GPI/ENO2/UCHL1/ALDOC/COL6A1/PKM/PKLR/PRKACA/PGAM1/HK1/PGM1/AK2/EIF6/TPI1/PPP2CA/TIGAR	22
BP	GO:0009179	purine ribonucleoside diphosphate metabolic process	22/998	116/18986	0.189655	3.60801	6.63638	1.40635e-07	6.08305e-06	4.80617e-06	LDHA/PGK1/ALDOA/GAPDH/APP/ENO1/GPI/ENO2/UCHL1/ALDOC/COL6A1/PKM/PKLR/PRKACA/PGAM1/HK1/PGM1/AK2/EIF6/TPI1/PPP2CA/TIGAR	22
BP	GO:2001252	positive regulation of chromosome organization	22/998	116/18986	0.189655	3.60801	6.63638	1.40635e-07	6.08305e-06	4.80617e-06	HNRNPD/MACROH2A1/ACTL6A/HSP90AA1/HNRNPA1/TPR/CTNNB1/TCP1/HNRNPA2B1/MAPK1/FEN1/CCT6A/CCT5/CCT3/CCT8/CCT4/CCT2/TRIM28/NUMA1/PTGES3/CCT7/RUVBL1	22
BP	GO:0043254	regulation of protein-containing complex assembly	50/998	433/18986	0.115473	2.19677	5.93373	1.4856e-07	6.37186e-06	5.03436e-06	DDX3X/SPTBN1/ARPC2/ARPC5/CAND1/PAK1/TFRC/GBA1/TUBB4A/GSN/PFN1/HSP90AA1/RHOA/HMGB1/HSPA1A/CLU/HSPA5/MAP2/HSPA8/LAMP2/STMN1/WARS1/RPS3/MSN/PFN2/RDX/RPL13A/VDAC2/MAP1B/CAPZA2/CAPZA1/CAPZB/VCP/MTPN/PPP2CA/CDC42/RAC1/GRB2/RACK1/FKBP4/SPTAN1/CKAP5/CTTN/NUMA1/MAPRE1/FSCN1/UBLCP1/PARK7/ARPC5L/CYRIB	50
BP	GO:1900180	regulation of protein localization to nucleus	25/998	146/18986	0.171233	3.25754	6.44987	1.62675e-07	6.91909e-06	5.46672e-06	IPO5/DCLK1/FLNA/LMNA/TFRC/APP/FYN/HSP90AA1/PARP1/TPR/JUP/TCP1/CCT6A/CCT5/CCT3/CCT8/CCT4/UFM1/RAN/YWHAZ/CCT2/TARDBP/TRIM28/PARK7/CCT7	25
BP	GO:0090670	RNA localization to Cajal body	9/998	19/18986	0.473684	9.01139	8.22933	1.69341e-07	6.97031e-06	5.50719e-06	TCP1/CCT6A/CCT5/CCT3/CCT8/CCT4/CCT2/CCT7/RUVBL1	9
BP	GO:0090671	telomerase RNA localization to Cajal body	9/998	19/18986	0.473684	9.01139	8.22933	1.69341e-07	6.97031e-06	5.50719e-06	TCP1/CCT6A/CCT5/CCT3/CCT8/CCT4/CCT2/CCT7/RUVBL1	9
BP	GO:0090672	telomerase RNA localization	9/998	19/18986	0.473684	9.01139	8.22933	1.69341e-07	6.97031e-06	5.50719e-06	TCP1/CCT6A/CCT5/CCT3/CCT8/CCT4/CCT2/CCT7/RUVBL1	9
BP	GO:0090685	RNA localization to nucleus	9/998	19/18986	0.473684	9.01139	8.22933	1.69341e-07	6.97031e-06	5.50719e-06	TCP1/CCT6A/CCT5/CCT3/CCT8/CCT4/CCT2/CCT7/RUVBL1	9
BP	GO:0006413	translational initiation	23/998	127/18986	0.181102	3.4453	6.51259	1.77352e-07	7.24162e-06	5.72155e-06	DDX3X/EIF1/SH3BGRL/EIF3G/HSPB1/EIF4E/NPM1/RPS17/TPR/RPS3/PPP1CA/EIF4A1/RPL13A/RPS5/EIF6/RPS3A/EIF4G2/EIF4H/BZW1/DDX1/COPS5/EIF3C/EIF3L	23
BP	GO:0051656	establishment of organelle localization	54/998	488/18986	0.110656	2.10512	5.82554	1.92475e-07	7.79679e-06	6.16018e-06	WASL/DNM1L/SDCBP/XPO1/YKT6/BUB3/ACTN4/AP1G1/KIF5A/PICALM/PDCD6/VPS4A/STAM/LMNA/NPM1/UCHL1/MAP2/CTNNB1/EZR/RAB6A/LMNB1/CFL1/MYH9/NUP62/LRPPRC/PAFAH1B1/MAP1B/RAB7A/EIF6/CDC42/RAN/RPS15/YWHAZ/HNRNPU/LMNB2/DCTN2/CUL3/DYNC1H1/KPNB1/NUMA1/MAPRE1/RAB11B/TUBA1A/CHMP1B/NLGN1/ARFGAP2/PDCD6IP/SYNE2/TFG/COPS5/TSG101/TMED9/RCC2/NSFL1C	54
BP	GO:1901888	regulation of cell junction assembly	36/998	268/18986	0.134328	2.55547	6.04057	2.23655e-07	8.98848e-06	7.10173e-06	DCLK1/GPC4/FLOT1/CLSTN1/MAP4K4/APP/RHOA/PTPRD/CTNNB1/PRKACA/VCL/EPHA3/EPHB2/EPHB1/MAP1B/RAC1/RAP1A/ACTG1/TJP1/PTPRS/CHD4/MACF1/NECTIN1/NEDD8/NEGR1/NLGN1/SFRP1/NLGN2/ROBO2/LRRC4B/RCC2/NRXN2/CNTNAP2/NRXN1/CORO1C/TLN1	36
BP	GO:0032392	DNA geometric change	18/998	83/18986	0.216867	4.1257	6.72202	2.3491e-07	9.36705e-06	7.40084e-06	DDX3X/HMGB3/HMGB1/XRCC6/XRCC5/HMGA1/HNRNPA2B1/MCM3/HMGB2/MCM4/MCM5/RECQL/MCM2/DHX9/G3BP1/MCM6/DDX1/RUVBL1	18
BP	GO:0099173	postsynapse organization	34/998	246/18986	0.138211	2.62934	6.05862	2.44391e-07	9.66957e-06	7.63985e-06	WASL/DCLK1/ACTN1/APP/FYN/ACTB/PTPRD/HSPA8/EZR/GAP43/ARF4/CDH2/CFL1/EPHB2/EPHB1/PAFAH1B1/CRK/CRKL/MAP1B/EPHA4/CDC42/ARF1/ACTG1/PTPRS/CTTN/CAPRIN1/NEDD8/DBN1/NLGN1/NLGN2/NRCAM/LRRC4B/NRXN2/NRXN1	34
BP	GO:0032206	positive regulation of telomere maintenance	17/998	75/18986	0.226667	4.31212	6.76953	2.57685e-07	1.00606e-05	7.9488e-06	HNRNPD/ACTL6A/HSP90AA1/HNRNPA1/CTNNB1/TCP1/HNRNPA2B1/MAPK1/CCT6A/CCT5/CCT3/CCT8/CCT4/CCT2/PTGES3/CCT7/RUVBL1	17
BP	GO:0033044	regulation of chromosome organization	35/998	258/18986	0.135659	2.58078	6.02165	2.58217e-07	1.00606e-05	7.9488e-06	HNRNPD/BUB3/SMARCA5/MACROH2A1/ACTL6A/LMNA/HSP90AA1/HNRNPC/HNRNPA1/PARP1/ACTB/TPR/XRCC5/CTNNB1/TCP1/HNRNPA2B1/MAPK1/FEN1/CCT6A/CCT5/CCT3/MCM2/CCT8/CCT4/SMARCA4/CCT2/HNRNPU/TRIM28/CUL3/NUMA1/PTGES3/CENPV/SMARCC1/CCT7/RUVBL1	35
BP	GO:0061684	chaperone-mediated autophagy	8/998	15/18986	0.533333	10.1462	8.34677	2.62098e-07	1.01345e-05	8.00715e-06	HSP90AA1/SNRNP70/CTSA/CLU/HSPA8/LAMP2/EEF1A1/EEF1A2	8
BP	GO:0032388	positive regulation of intracellular transport	24/998	140/18986	0.171429	3.26127	6.32536	2.80097e-07	1.0749e-05	8.4927e-06	IPO5/FLNA/ANXA2/HSP90AA1/MAP2/TPR/JUP/EZR/PRKACA/MSN/SFN/RDX/CD81/CDC42/YWHAE/RAN/DHX9/TARDBP/TRIM28/DYNC1H1/NUMA1/RUFY3/ANP32B/EHD1	24
BP	GO:0009895	negative regulation of catabolic process	44/998	367/18986	0.119891	2.28081	5.83606	2.91404e-07	1.10972e-05	8.76781e-06	IGF2BP1/HNRNPD/HNRNPAB/SYNCRIP/FLNA/LYPLA1/FYN/ANXA2/HNRNPC/HSP90AB1/SNRNP70/CTSA/PABPC1/ALAD/YBX1/PRKACA/ELAVL1/PHB1/FUS/LRPPRC/USP5/RPL5/MAP1A/USP14/PPP2CA/GABARAPL2/RPS7/RPL23/RPL11/CSNK2A1/EIF4G2/HNRNPU/DHX9/TARDBP/HNRNPA0/CIRBP/SF3B3/TMEM132A/CCAR2/SMARCC1/SCFD1/PARK7/TIGAR/THRAP3	44
BP	GO:0098761	cellular response to interleukin-7	9/998	20/18986	0.45	8.56082	7.96848	2.93519e-07	1.10972e-05	8.76781e-06	ATP5F1B/P4HB/HSPD1/YBX1/PDIA3/ATIC/STIP1/CRKL/RAD23B	9
BP	GO:0070934	CRD-mediated mRNA stabilization	7/998	11/18986	0.636364	12.1062	8.67862	2.97554e-07	1.1167e-05	8.82297e-06	IGF2BP1/HNRNPD/SYNCRIP/PABPC1/YBX1/HNRNPU/DHX9	7
BP	GO:0045104	intermediate filament cytoskeleton organization	19/998	94/18986	0.202128	3.84529	6.51373	3.52558e-07	1.29881e-05	1.02618e-05	SOD1/KRT14/KRT10/KRT13/KRT6A/KRT1/KRT3/KRT2/KRT5/DES/KRT4/VIM/KRT16/KRT9/NES/KRT17/PLEC/MACF1/KRT71	19
BP	GO:0051261	protein depolymerization	22/998	122/18986	0.180328	3.43057	6.3438	3.53015e-07	1.29881e-05	1.02618e-05	KIF2A/SPTBN1/WDR1/VPS4A/GSN/HSPA8/STMN1/CFL1/RDX/MAP1B/MAP1A/CAPZA2/CAPZA1/CAPZB/NES/MTPN/DSTN/CLTC/SPTAN1/CKAP5/PDXP/HDGFL3	22
BP	GO:1905475	regulation of protein localization to membrane	29/998	194/18986	0.149485	2.8438	6.08006	3.53711e-07	1.29881e-05	1.02618e-05	PGRMC1/SPTBN1/PICALM/VPS4A/GPC4/LYPLA1/FYN/GSN/ACTB/EZR/CDH2/SFN/EPHA3/EPHB2/GDI1/GPC1/CRK/CRKL/CD81/RAP1A/RACK1/CLTC/LRP1/DAG1/GPC2/NLGN2/AP2M1/NRXN1/GPC6	29
BP	GO:1902904	negative regulation of supramolecular fiber organization	27/998	173/18986	0.156069	2.96907	6.12822	3.70358e-07	1.35022e-05	1.0668e-05	SPTBN1/PFDN6/PFDN1/TUBB4A/GSN/PFN1/CLU/MAP2/HSPA8/STMN1/PFN2/RDX/MAP1B/CAPZA2/CAPZA1/CAPZB/MTPN/GMFB/FKBP4/TJP1/SPTAN1/MAPRE1/CORO1B/PFDN4/CYRIB/PFDN2/HDGFL3	27
BP	GO:2000573	positive regulation of DNA biosynthetic process	14/998	53/18986	0.264151	5.02522	6.91189	3.94244e-07	1.42711e-05	1.12755e-05	HNRNPD/HSP90AA1/HNRNPA1/PCNA/CTNNB1/TCP1/CCT6A/CCT5/CCT3/CCT8/CCT4/CCT2/PTGES3/CCT7	14
BP	GO:0045103	intermediate filament-based process	19/998	95/18986	0.2	3.80481	6.45531	4.19258e-07	1.50697e-05	1.19064e-05	SOD1/KRT14/KRT10/KRT13/KRT6A/KRT1/KRT3/KRT2/KRT5/DES/KRT4/VIM/KRT16/KRT9/NES/KRT17/PLEC/MACF1/KRT71	19
BP	GO:0006302	double-strand break repair	40/998	323/18986	0.123839	2.35592	5.78927	4.32859e-07	1.54497e-05	1.22067e-05	ACTL6A/FH/HMGB1/PARP1/ACTB/XRCC6/XRCC5/SFPQ/MCM3/HMGB2/RPA1/MCM4/MCM5/RPA3/FUS/FEN1/RECQL/MCM2/LIG3/SMARCA4/HMGA2/PPP5C/VCP/UBE2N/ACTR2/CSNK2A1/PRKDC/TOP2B/C1QBP/MCM6/CHD4/UBE2V2/HDGFL2/SMARCC1/DDX1/OTUB1/PRMT1/NUCKS1/PRPF19/RUVBL1	40
BP	GO:0032271	regulation of protein polymerization	30/998	207/18986	0.144928	2.75711	5.98724	4.42049e-07	1.56682e-05	1.23793e-05	SPTBN1/ARPC2/ARPC5/PAK1/TUBB4A/GSN/PFN1/HSP90AA1/HSPA1A/MAP2/STMN1/RPS3/PFN2/RDX/VDAC2/MAP1B/CAPZA2/CAPZA1/CAPZB/MTPN/RAC1/GRB2/FKBP4/SPTAN1/CKAP5/CTTN/NUMA1/MAPRE1/ARPC5L/CYRIB	30
BP	GO:0000028	ribosomal small subunit assembly	9/998	21/18986	0.428571	8.15316	7.72521	4.8969e-07	1.7119e-05	1.35256e-05	RPSA/XRCC5/RPS19/RPS5/RPS14/RPS15/RPS28/FAU/PRKDC	9
BP	GO:0098760	response to interleukin-7	9/998	21/18986	0.428571	8.15316	7.72521	4.8969e-07	1.7119e-05	1.35256e-05	ATP5F1B/P4HB/HSPD1/YBX1/PDIA3/ATIC/STIP1/CRKL/RAD23B	9
BP	GO:2000767	positive regulation of cytoplasmic translation	8/998	16/18986	0.5	9.51202	8.02303	4.99987e-07	1.73601e-05	1.37161e-05	IGF2BP1/HNRNPD/SYNCRIP/PABPC1/PKM/YBX1/HNRNPU/DHX9	8
BP	GO:0044091	membrane biogenesis	16/998	70/18986	0.228571	4.34835	6.61066	5.11862e-07	1.76523e-05	1.3947e-05	SPTBN1/VPS4A/BANF1/FLOT1/ANXA2/PTPRD/COL6A1/CDH2/EPHB2/UBE2I/CHMP1B/NLGN1/NLGN2/NRXN2/NRXN1/NSFL1C	16
BP	GO:0033119	negative regulation of RNA splicing	10/998	27/18986	0.37037	7.04594	7.40487	5.72305e-07	1.96043e-05	1.54892e-05	PTBP1/HNRNPA2B1/U2AF2/RBMX/HNRNPK/RPS13/C1QBP/SRSF4/SRSF7/PTBP2	10
BP	GO:0061136	regulation of proteasomal protein catabolic process	29/998	199/18986	0.145729	2.77235	5.92006	6.09465e-07	2.07381e-05	1.6385e-05	XPO1/TF/GBA1/HSP90AB1/HSPA1A/CLU/ALAD/PRKACA/PSMC3/USP5/MAP1A/USP14/RAD23A/RAD23B/VCP/SUMO2/GABARAPL2/UBE2K/PSME3/PSMC5/RPL11/RACK1/CSNK2A1/PSME1/CCAR2/SMARCC1/PARK7/PITHD1/UBQLN1	29
BP	GO:0006310	DNA recombination	42/998	352/18986	0.119318	2.26991	5.66464	6.15227e-07	2.07955e-05	1.64303e-05	HMGB3/ACTL6A/TFRC/H1-0/HMGB1/PARP1/ACTB/H1-4/H1-2/HSPD1/XRCC6/XRCC5/H1-5/SFPQ/NONO/MCM3/HMGB2/RPA1/APEX1/MCM4/MCM5/RPA3/FUS/FEN1/RECQL/MCM2/LIG3/MSH6/UBE2N/ACTR2/CSNK2A1/PRKDC/TOP2B/C1QBP/MCM6/CHD4/TSN/HDGFL2/H1-10/PRMT1/NUCKS1/RUVBL1	42
BP	GO:2001233	regulation of apoptotic signaling pathway	46/998	403/18986	0.114144	2.17148	5.59897	6.49396e-07	2.1806e-05	1.72288e-05	DDX3X/EEF1E1/SOD1/LMNA/SOD2/HSPB1/APP/SLC25A5/FYN/ENO1/P4HB/GSTP1/PARP1/HSPA1A/CLU/TPT1/MIF/CTNNB1/ITGA6/SFPQ/NONO/RPS3/HMGB2/ERP29/PDIA3/PPP2R1A/PRDX2/PPP1CA/VDAC2/CTSC/PSME3/HNRNPK/RPS7/PPIA/EIF5A/RACK1/CSNK2A1/CTTN/PEA15/CCAR2/SFRP1/PARK7/UBQLN1/BCLAF1/FIS1/HYOU1	46
BP	GO:0046390	ribose phosphate biosynthetic process	27/998	178/18986	0.151685	2.88567	5.95365	6.62121e-07	2.2088e-05	1.74516e-05	PFAS/NME1/NME2/NDUFB10/HPRT1/ALDOA/ATP5F1B/ENO1/PYGL/PARP1/MTHFD1/PRPS1/IMPDH2/CTPS1/NDUFV2/GART/PAICS/ATP5F1A/CAD/ATP5F1D/CMPK1/ATIC/ATP5PO/GMPS/AK2/VCP/AMPD2	27
BP	GO:1900152	negative regulation of nuclear-transcribed mRNA catabolic process, deadenylation-dependent decay	7/998	12/18986	0.583333	11.0974	8.24135	6.81596e-07	2.259e-05	1.78482e-05	IGF2BP1/HNRNPD/SYNCRIP/PABPC1/YBX1/HNRNPU/DHX9	7
BP	GO:0032272	negative regulation of protein polymerization	17/998	80/18986	0.2125	4.04261	6.42348	6.87565e-07	2.26409e-05	1.78884e-05	SPTBN1/TUBB4A/GSN/PFN1/MAP2/STMN1/PFN2/RDX/VDAC2/CAPZA2/CAPZA1/CAPZB/MTPN/FKBP4/SPTAN1/MAPRE1/CYRIB	17
BP	GO:1902175	regulation of oxidative stress-induced intrinsic apoptotic signaling pathway	13/998	48/18986	0.270833	5.15235	6.78463	7.48401e-07	2.44862e-05	1.93463e-05	SOD1/SOD2/HSPB1/FYN/P4HB/PARP1/CTNNB1/SFPQ/NONO/PPIA/RACK1/PARK7/UBQLN1	13
BP	GO:0098869	cellular oxidant detoxification	19/998	99/18986	0.191919	3.65108	6.22928	8.17486e-07	2.65761e-05	2.09976e-05	GSR/SOD1/ALB/CAT/SOD2/GSTP1/TXN/GSTM2/PRDX6/PRDX5/PRDX3/PRDX2/PRDX1/HBA1/GSTO1/TXNRD1/PARK7/TXNDC17/PRXL2A	19
BP	GO:0046112	nucleobase biosynthetic process	8/998	17/18986	0.470588	8.95249	7.72653	9.0083e-07	2.91002e-05	2.29919e-05	HPRT1/PRPS1/CTPS1/GART/PAICS/CAD/CMPK1/GMPS	8
BP	GO:0032386	regulation of intracellular transport	35/998	272/18986	0.128676	2.44795	5.66543	9.20888e-07	2.95611e-05	2.3356e-05	IPO5/XPO1/FLNA/ANXA2/HSP90AA1/TXN/MAP2/TPR/JUP/EZR/PRKACA/MSN/SFN/MAPK1/RDX/PPP1CC/MAP1B/GAS1/CD81/CDC42/UFM1/YWHAE/RAN/DHX9/TARDBP/TRIM28/DYNC1H1/NUMA1/RAB11B/RUFY3/GCC2/SCFD1/ANP32B/PARK7/EHD1	35
BP	GO:0045109	intermediate filament organization	16/998	73/18986	0.219178	4.16965	6.39105	9.37866e-07	2.99179e-05	2.36379e-05	KRT14/KRT10/KRT13/KRT6A/KRT1/KRT3/KRT2/KRT5/DES/KRT4/VIM/KRT16/KRT9/KRT17/PLEC/KRT71	16
BP	GO:0000381	regulation of alternative mRNA splicing, via spliceosome	14/998	57/18986	0.245614	4.67257	6.54068	1.03649e-06	3.28375e-05	2.59447e-05	DDX17/CELF1/PTBP1/HNRNPA1/HNRNPL/DDX5/RBMX/RBM25/MAGOH/HNRNPU/SRSF2/PUF60/THRAP3/RBM8A	14
BP	GO:0009156	ribonucleoside monophosphate biosynthetic process	11/998	35/18986	0.314286	5.97899	6.94445	1.04226e-06	3.28375e-05	2.59447e-05	PFAS/HPRT1/PRPS1/IMPDH2/GART/PAICS/CAD/CMPK1/ATIC/GMPS/AMPD2	11
BP	GO:0009124	nucleoside monophosphate biosynthetic process	12/998	42/18986	0.285714	5.43544	6.77805	1.06374e-06	3.31302e-05	2.61759e-05	PFAS/HPRT1/PRPS1/IMPDH2/GART/PAICS/CAD/CMPK1/ATIC/DUT/GMPS/AMPD2	12
BP	GO:0007163	establishment or maintenance of cell polarity	31/998	227/18986	0.136564	2.598	5.7051	1.06767e-06	3.31302e-05	2.61759e-05	WDR1/LMNA/GSN/RHOA/ACTB/ARF4/LAMA1/MSN/EPHB1/MYH9/CAP1/PAFAH1B1/CRK/CRKL/MAP1B/RAB10/CDC42/RAC1/ACTR2/RACK1/PTK7/CKAP5/NUMA1/MAPRE1/FSCN1/CRB2/RUFY3/PDCD6IP/CYRIB/NSFL1C/CLIC4	31
BP	GO:0034728	nucleosome organization	23/998	140/18986	0.164286	3.12538	5.94525	1.07102e-06	3.31302e-05	2.61759e-05	SMARCA5/MACROH2A1/NPM1/H1-0/H1-4/H1-2/H1-5/HMGA1/HMGB2/NASP/MCM2/SMARCA4/NAP1L1/H4C1/SET/SSRP1/RBBP4/SMARCC1/DNAJC9/H1-10/ANP32B/NAP1L4/SUPT16H	23
BP	GO:0016358	dendrite development	32/998	239/18986	0.133891	2.54715	5.66951	1.11809e-06	3.43778e-05	2.71616e-05	WASL/IGF2BP1/DCLK1/PICALM/HPRT1/APP/FYN/PTPRD/MAP2/ARF4/CFL1/EPHB2/EPHB1/PAFAH1B1/DCC/CRK/CRKL/MAP1B/MAP1A/EPHA4/CDC42/EIF4G2/YWHAH/PTPRS/CAPRIN1/DBN1/NLGN1/NLGN2/FAT3/DPYSL5/CELSR2/KIDINS220	32
BP	GO:0033120	positive regulation of RNA splicing	13/998	50/18986	0.26	4.94625	6.5812	1.24812e-06	3.79191e-05	2.99596e-05	PRMT5/EIF1/SNRNP70/HSPA1A/HSPA8/NCL/U2AF2/PRDX6/RBMX/SRSF1/CIRBP/PRPF19/THRAP3	13
BP	GO:0051489	regulation of filopodium assembly	13/998	50/18986	0.26	4.94625	6.5812	1.24812e-06	3.79191e-05	2.99596e-05	WASL/PALM/RALA/GAP43/RAB5A/EPHB2/CAPZB/GPM6A/CDC42/DPYSL3/FSCN1/NLGN1/NRXN1	13
BP	GO:0150115	cell-substrate junction organization	19/998	103/18986	0.184466	3.50929	6.01469	1.53472e-06	4.63504e-05	3.66211e-05	ACTN1/MAP4K4/FN1/RHOA/LAMC1/VCL/ITGA6/EPHA3/CDH11/RAC1/ACTG1/CTTN/PLEC/MACF1/SFRP1/RAB8B/RCC2/CORO1C/TLN1	19
BP	GO:0051131	chaperone-mediated protein complex assembly	9/998	24/18986	0.375	7.13402	7.08252	1.88766e-06	5.63428e-05	4.4516e-05	PFDN6/HSPA4/HSP90AA1/HSP90AB1/HSPA1A/HSPD1/CLU/CCT2/PTGES3	9
BP	GO:0061615	glycolytic process through fructose-6-phosphate	9/998	24/18986	0.375	7.13402	7.08252	1.88766e-06	5.63428e-05	4.4516e-05	PGK1/ENO1/ENO2/PKM/PRKACA/PGAM1/HK1/TPI1/PPP2CA	9
BP	GO:0006405	RNA export from nucleus	18/998	95/18986	0.189474	3.60456	5.99442	1.92337e-06	5.70749e-05	4.50945e-05	DDX39A/XPO1/SSB/EIF4E/HNRNPA1/TPR/HNRNPA2B1/NUP62/EIF4A3/MAGOH/RAN/SARNP/SRSF3/DHX9/DDX39B/ALYREF/ENY2/RBM8A	18
BP	GO:0051258	protein polymerization	36/998	293/18986	0.122867	2.33743	5.43429	1.94964e-06	5.752e-05	4.54461e-05	WASL/SPTBN1/ARPC2/ARPC5/PAK1/KRT5/TUBB4A/GSN/PFN1/HSP90AA1/HSPA1A/MAP2/STMN1/RPS3/PFN2/RDX/VDAC2/MAP1B/CAPZA2/CAPZA1/CAPZB/MTPN/ARPC4/RAC1/UBE2K/GRB2/FKBP4/SPTAN1/CKAP5/CTTN/NUMA1/MAPRE1/TUBA1A/ARPC5L/CYRIB/HDGFL3	36
BP	GO:0051028	mRNA transport	22/998	135/18986	0.162963	3.10022	5.76823	2.09818e-06	6.15467e-05	4.86276e-05	DDX39A/IGF2BP1/XPO1/EIF4E/HNRNPA1/TPR/HNRNPA2B1/NUP62/EIF4A3/LRPPRC/MAGOH/NUTF2/SARNP/SRSF3/SRSF1/DHX9/DDX39B/SRSF7/ALYREF/KHSRP/ENY2/RBM8A	22
BP	GO:1990748	cellular detoxification	21/998	125/18986	0.168	3.19604	5.80219	2.15084e-06	6.27309e-05	4.95632e-05	GSR/SOD1/ALB/CAT/SOD2/GSTP1/TXN/ESD/ADH5/GSTM2/PRDX6/PRDX5/PRDX3/PRDX2/PRDX1/HBA1/GSTO1/TXNRD1/PARK7/TXNDC17/PRXL2A	21
BP	GO:0001764	neuron migration	27/998	189/18986	0.142857	2.71772	5.59009	2.18213e-06	6.32818e-05	4.99985e-05	CHL1/PLXNB2/DCLK1/DCX/FLNA/FYN/HSP90AA1/RHOA/CTNNB1/MDK/PAFAH1B1/DCC/CRK/CRKL/MAP1B/GPM6A/RAC1/YWHAE/TOP2B/TUBA1A/FAT3/NRCAM/NEO1/TUBB2B/ADGRL3/CELSR2/ADGRG1	27
BP	GO:0007044	cell-substrate junction assembly	18/998	96/18986	0.1875	3.56701	5.93918	2.25247e-06	6.49525e-05	5.13185e-05	ACTN1/MAP4K4/FN1/RHOA/LAMC1/VCL/ITGA6/EPHA3/CDH11/RAC1/ACTG1/CTTN/PLEC/MACF1/SFRP1/RCC2/CORO1C/TLN1	18
BP	GO:0006284	base-excision repair	12/998	45/18986	0.266667	5.07308	6.44328	2.3904e-06	6.85427e-05	5.41551e-05	PARP1/PCNA/HMGA1/RPS3/RPA1/APEX1/RPA3/FEN1/LIG3/HMGA2/HUWE1/ADPRS	12
BP	GO:0007411	axon guidance	31/998	236/18986	0.131356	2.49892	5.45775	2.46567e-06	7.03059e-05	5.55482e-05	CHL1/KIF5A/NFASC/TUBB3/APP/FYN/NCAM1/GAP43/EPHA3/EPHB2/EPHB1/L1CAM/DCC/EPHA4/CDH4/RAC1/RPL24/EFNB1/CNTN1/PTK7/DAG1/NECTIN1/NRCAM/NEO1/DPYSL5/TUBB2B/ROBO2/NRXN1/VANGL2/NRXN3/ROBO1	31
BP	GO:1903320	regulation of protein modification by small protein conjugation or removal	32/998	248/18986	0.129032	2.45472	5.43152	2.51604e-06	7.13436e-05	5.6368e-05	DDX3X/PDCD6/FYN/HSP90AA1/HSP90AB1/HSPA1A/HSPA5/CTNNB1/RPS2/RPS3/U2AF2/RPL5/VCP/UBE2N/RPS7/RPL23/RPL11/PPIA/SKP1/UBE2I/UBE2L3/AIMP2/UBE2V1/CUL3/UBE2V2/HUWE1/COPS5/PARK7/TOLLIP/UBQLN1/SAE1/VPS28	32
BP	GO:0009168	purine ribonucleoside monophosphate biosynthetic process	8/998	19/18986	0.421053	8.01013	7.20083	2.54841e-06	7.16593e-05	5.66175e-05	PFAS/HPRT1/IMPDH2/GART/PAICS/ATIC/GMPS/AMPD2	8
BP	GO:0000387	spliceosomal snRNP assembly	13/998	53/18986	0.245283	4.66628	6.29553	2.55525e-06	7.16593e-05	5.66175e-05	SNRPG/PRMT5/SNRPC/SNRPB/SNRPE/SNRPF/SNRPD1/SNRPD2/SNRPD3/PRPF8/PRPF19/LSM2/LSM4	13
BP	GO:0007339	binding of sperm to zona pellucida	11/998	38/18986	0.289474	5.50696	6.55048	2.5994e-06	7.24992e-05	5.72811e-05	ALDOA/HSPA1L/TCP1/VDAC2/CCT5/CCT3/CCT8/CCT4/CCT2/UBAP2L/CCT7	11
BP	GO:0016236	macroautophagy	42/998	372/18986	0.112903	2.14788	5.26655	2.62375e-06	7.27805e-05	5.75033e-05	MAP1LC3B/DNM1L/VPS4A/LYPLA1/STAM/GBA1/GAPDH/SLC25A5/CTSD/CAPN1/UCHL1/CALM1/GAA/LAMP2/ATP2A2/PRKACA/RAB5A/VDAC1/EPHB2/ATP6V1E1/CASP3/RAB7A/VCP/GABARAPL2/RAB2A/UFM1/CSNK2A1/PAFAH1B2/EFNB1/CTTN/RHEB/CHMP1B/HUWE1/PDCD6IP/SCFD1/TSG101/MAP1LC3A/VTA1/TIGAR/UBQLN1/VPS28/NSFL1C	42
BP	GO:0051962	positive regulation of nervous system development	36/998	297/18986	0.121212	2.30595	5.34305	2.67794e-06	7.3617e-05	5.81642e-05	NCAN/PRMT5/PLXNB2/CLSTN1/FN1/PTPRD/XRCC5/VCAN/CTNNB1/MDK/PTPRZ1/EPHB2/EPHB1/CRABP2/GDI1/L1CAM/PPP1CC/PAFAH1B1/MAP1B/EPHA4/NAP1L1/CDH4/EIF4G2/DAG1/CAPRIN1/MACF1/RHEB/DBN1/ISLR2/RUFY3/NLGN1/NLGN2/ROBO2/LRRC4B/NRXN1/ROBO1	36
BP	GO:0006177	GMP biosynthetic process	7/998	14/18986	0.5	9.51202	7.50446	2.69089e-06	7.3617e-05	5.81642e-05	PFAS/HPRT1/IMPDH2/GART/PAICS/ATIC/GMPS	7
BP	GO:0097485	neuron projection guidance	31/998	237/18986	0.130802	2.48838	5.43097	2.69718e-06	7.3617e-05	5.81642e-05	CHL1/KIF5A/NFASC/TUBB3/APP/FYN/NCAM1/GAP43/EPHA3/EPHB2/EPHB1/L1CAM/DCC/EPHA4/CDH4/RAC1/RPL24/EFNB1/CNTN1/PTK7/DAG1/NECTIN1/NRCAM/NEO1/DPYSL5/TUBB2B/ROBO2/NRXN1/VANGL2/NRXN3/ROBO1	31
BP	GO:0046847	filopodium assembly	15/998	70/18986	0.214286	4.07658	6.0741	2.763e-06	7.50126e-05	5.92669e-05	WASL/PALM/RALA/EZR/GAP43/RAB5A/EPHB2/CAPZB/GPM6A/CDC42/DPYSL3/FSCN1/NLGN1/TTYH1/NRXN1	15
BP	GO:1900024	regulation of substrate adhesion-dependent cell spreading	14/998	62/18986	0.225806	4.29575	6.12242	3.06375e-06	8.23159e-05	6.50372e-05	ARPC2/ACTN4/FLNA/P4HB/MDK/FBLN1/CALR/CRK/CRKL/CDC42/RAC1/C1QBP/RCC2/CORO1C	14
BP	GO:0008038	neuron recognition	12/998	46/18986	0.26087	4.9628	6.33825	3.08039e-06	8.23159e-05	6.50372e-05	NCAM2/APP/GAP43/EPHA3/EPHB2/CASP3/EPHA4/YWHAZ/NRCAM/ROBO2/CNTNAP2/ROBO1	12
BP	GO:0021762	substantia nigra development	12/998	46/18986	0.26087	4.9628	6.33825	3.08039e-06	8.23159e-05	6.50372e-05	LDHA/CKB/RHOA/ACTB/CALM1/HSPA5/YWHAQ/CDC42/YWHAE/DYNLL1/BASP1/YWHAH	12
BP	GO:0072522	purine-containing compound biosynthetic process	33/998	263/18986	0.125475	2.38705	5.33532	3.2687e-06	8.68928e-05	6.86534e-05	ACOT7/PFAS/NME1/NME2/NDUFB10/PNP/HPRT1/ALDOA/ATP5F1B/ENO1/DLD/PARP1/PDHB/MTHFD1/PRPS1/IMPDH2/NDUFV2/MMUT/GART/PAICS/ATP5F1A/ATP5F1D/ATIC/ATP5PO/FASN/GMPS/PPT1/ACLY/AK2/VCP/AMPD2/MTAP/PGM2	33
BP	GO:0009260	ribonucleotide biosynthetic process	25/998	171/18986	0.146199	2.78129	5.51138	3.36997e-06	8.91209e-05	7.04137e-05	PFAS/NME1/NME2/NDUFB10/HPRT1/ALDOA/ATP5F1B/ENO1/PARP1/MTHFD1/IMPDH2/CTPS1/NDUFV2/GART/PAICS/ATP5F1A/CAD/ATP5F1D/CMPK1/ATIC/ATP5PO/GMPS/AK2/VCP/AMPD2	25
BP	GO:0006734	NADH metabolic process	10/998	32/18986	0.3125	5.94502	6.59434	3.44059e-06	8.98284e-05	7.09727e-05	PGK1/ENO1/ENO2/PKM/PGAM1/HK1/MDH1/MDH2/VCP/TPI1	10
BP	GO:0051085	chaperone cofactor-dependent protein refolding	10/998	32/18986	0.3125	5.94502	6.59434	3.44059e-06	8.98284e-05	7.09727e-05	HSPA1A/HSPA5/HSPA1L/HSPA8/HSPA2/HSPA9/HSPA13/ST13/HSPE1/PTGES3	10
BP	GO:0050685	positive regulation of mRNA processing	11/998	39/18986	0.282051	5.36576	6.42837	3.44952e-06	8.98284e-05	7.09727e-05	PRMT5/EIF1/SNRNP70/HSPA8/NCL/PRDX6/RBMX/CIRBP/CDC73/PRPF19/THRAP3	11
BP	GO:0097104	postsynaptic membrane assembly	6/998	10/18986	0.6	11.4144	7.75912	3.63663e-06	9.422e-05	7.44425e-05	CDH2/EPHB2/NLGN1/NLGN2/NRXN2/NRXN1	6
BP	GO:0043462	regulation of ATP-dependent activity	14/998	63/18986	0.222222	4.22757	6.04407	3.75037e-06	9.66762e-05	7.63831e-05	TPM2/PFN1/SNRNP70/HSPA2/PFN2/MCM2/MSH6/ATP1B3/GABARAPL2/HNRNPU/DHX9/UBLCP1/DNAJC9/DNAJB11	14
BP	GO:1901873	regulation of post-translational protein modification	32/998	253/18986	0.126482	2.4062	5.30376	3.8663e-06	9.91639e-05	7.83486e-05	DDX3X/PDCD6/FYN/HSP90AA1/HSP90AB1/HSPA1A/HSPA5/CTNNB1/RPS2/RPS3/U2AF2/RPL5/VCP/UBE2N/RPS7/RPL23/RPL11/PPIA/SKP1/UBE2I/UBE2L3/AIMP2/UBE2V1/CUL3/UBE2V2/HUWE1/COPS5/PARK7/TOLLIP/UBQLN1/SAE1/VPS28	32
BP	GO:0097193	intrinsic apoptotic signaling pathway	38/998	327/18986	0.116208	2.21075	5.2019	3.94693e-06	0.000100726	7.95825e-05	DDX3X/SOD1/SOD2/HSPB1/APP/FYN/ENO1/P4HB/PARP1/HSPA1A/CLU/TPT1/MIF/CTNNB1/DDX5/SFPQ/NONO/RPS3/SFN/ERP29/CASP3/VDAC2/MSH6/HNRNPK/RPS7/PPIA/EIF5A/RACK1/PRKDC/CYCS/CUL3/CUL4A/CCAR2/PARK7/UBQLN1/BCLAF1/FIS1/HYOU1	38
BP	GO:0019079	viral genome replication	21/998	130/18986	0.161538	3.07312	5.58662	4.10524e-06	0.000103728	8.1955e-05	DDX3X/BANF1/VAPA/HSPA8/PABPC1/DDX5/PPIB/PHB1/HMGA2/RAD23A/VCP/PCBP1/PCBP2/PPIA/EEF1A1/TOP2B/ILF3/TRIM28/DDB1/NUCKS1/HACD3	21
BP	GO:0021987	cerebral cortex development	21/998	130/18986	0.161538	3.07312	5.58662	4.10524e-06	0.000103728	8.1955e-05	NARS1/FLNA/LAMB1/RHOA/CTNNB1/CDH2/MDK/GART/ATIC/PAFAH1B1/CRK/CRKL/YWHAE/PTPRS/TUBB2A/TUBA1A/SYNE2/TUBB2B/CNTNAP2/ADGRG1/ROBO1	21
BP	GO:0006334	nucleosome assembly	20/998	120/18986	0.166667	3.17067	5.61855	4.23677e-06	0.000106524	8.41641e-05	SMARCA5/MACROH2A1/NPM1/H1-0/H1-4/H1-2/H1-5/HMGB2/NASP/MCM2/NAP1L1/H4C1/SET/SSRP1/RBBP4/DNAJC9/H1-10/ANP32B/NAP1L4/SUPT16H	20
BP	GO:0034446	substrate adhesion-dependent cell spreading	18/998	101/18986	0.178218	3.39042	5.67357	4.79367e-06	0.000119936	9.47603e-05	ARPC2/ACTN4/FLNA/FN1/P4HB/LAMB1/RHOA/LAMC1/MDK/FBLN1/CALR/CRK/CRKL/CDC42/RAC1/C1QBP/RCC2/CORO1C	18
BP	GO:0015980	energy derivation by oxidation of organic compounds	40/998	356/18986	0.11236	2.13753	5.10343	5.08267e-06	0.000126546	9.99831e-05	MACROH2A1/CS/SLC25A12/IDH1/NDUFB10/CAT/GBA1/SOD2/ATP5F1B/PYGL/PYGB/FH/RHOA/DLD/GAA/PDHB/COL6A1/ETFA/IDE/NDUFV2/ACO1/ATP5F1A/ATP5F1D/UQCRC1/PPP1CC/PPP1CA/MDH1/MDH2/ATP5PO/IDH2/VCP/PPP1CB/CYCS/PLEC/PTGES3/UGP2/PGM2/PARK7/ACO2/TIGAR	40
BP	GO:0010976	positive regulation of neuron projection development	24/998	164/18986	0.146341	2.78401	5.40461	5.17003e-06	0.000128096	0.000101208	PLXNB2/FLNA/AP2A1/FYN/PTPRD/MDK/ITGA6/EPHA3/EPHB2/PAFAH1B1/RAP1A/DDR1/CNTN1/PTK7/SCARB2/DPYSL3/CAPRIN1/DBN1/NEGR1/GPC2/SERPINI1/TUBB2B/EHD1/KIDINS220	24
BP	GO:0009165	nucleotide biosynthetic process	30/998	233/18986	0.128755	2.44945	5.24354	5.36631e-06	0.000132317	0.000104543	PFAS/NME1/NME2/NDUFB10/PNP/HPRT1/ALDOA/ATP5F1B/ENO1/PARP1/MTHFD1/PRPS1/IMPDH2/CTPS1/NDUFV2/GART/PAICS/RRM1/ATP5F1A/CAD/ATP5F1D/CMPK1/ATIC/DUT/GARS1/ATP5PO/GMPS/AK2/VCP/AMPD2	30
BP	GO:1903051	negative regulation of proteolysis involved in protein catabolic process	15/998	74/18986	0.202703	3.85623	5.79854	5.736e-06	0.000140753	0.000111208	HSP90AB1/ALAD/USP5/RPL5/MAP1A/USP14/EPHA4/GABARAPL2/RPS7/RPL23/RPL11/CSNK2A1/CCAR2/SMARCC1/PARK7	15
BP	GO:0009127	purine nucleoside monophosphate biosynthetic process	8/998	21/18986	0.380952	7.24726	6.74686	6.24367e-06	0.000152477	0.000120471	PFAS/HPRT1/IMPDH2/GART/PAICS/ATIC/GMPS/AMPD2	8
BP	GO:0006099	tricarboxylic acid cycle	10/998	34/18986	0.294118	5.59531	6.31692	6.35268e-06	0.000153669	0.000121412	CS/IDH1/FH/PDHB/COL6A1/ACO1/MDH1/MDH2/IDH2/ACO2	10
BP	GO:0009112	nucleobase metabolic process	10/998	34/18986	0.294118	5.59531	6.31692	6.35268e-06	0.000153669	0.000121412	HPRT1/PRPS1/CTPS1/GART/PAICS/RRM1/MAPK1/CAD/CMPK1/GMPS	10
BP	GO:0097237	cellular response to toxic substance	21/998	135/18986	0.155556	2.9593	5.3812	7.55386e-06	0.000181863	0.000143688	GSR/SOD1/ALB/CAT/SOD2/GSTP1/TXN/ESD/ADH5/GSTM2/PRDX6/PRDX5/PRDX3/PRDX2/PRDX1/HBA1/GSTO1/TXNRD1/PARK7/TXNDC17/PRXL2A	21
BP	GO:0006188	IMP biosynthetic process	6/998	11/18986	0.545455	10.3768	7.32718	7.64352e-06	0.000182301	0.000144035	PFAS/HPRT1/GART/PAICS/ATIC/AMPD2	6
BP	GO:0034975	protein folding in endoplasmic reticulum	6/998	11/18986	0.545455	10.3768	7.32718	7.64352e-06	0.000182301	0.000144035	P4HB/HSPA5/HSP90B1/CALR/CANX/PDIA3	6
BP	GO:0008361	regulation of cell size	25/998	179/18986	0.139665	2.65699	5.24645	7.71491e-06	0.000183148	0.000144704	OXSR1/FN1/HSP90AA1/RHOA/MAP2/COL6A1/MSN/CRABP2/GDI1/L1CAM/RDX/PAFAH1B1/DCC/MAP1B/CDH4/MTPN/RAC1/EIF4G2/PTPRS/CTTN/MACF1/ISLR2/RUFY3/NRCAM/DIP2B	25
BP	GO:0009123	nucleoside monophosphate metabolic process	15/998	76/18986	0.197368	3.75475	5.66789	8.09555e-06	0.000191295	0.000151141	PFAS/DNPH1/PNP/HPRT1/PRPS1/IMPDH2/GART/PAICS/CAD/CMPK1/ATIC/DUT/GMPS/AK2/AMPD2	15
BP	GO:0036260	RNA capping	7/998	16/18986	0.4375	8.32302	6.90233	8.17304e-06	0.000191354	0.000151187	SNRPG/SNRPB/SNRPE/SNRPF/SNRPD1/SNRPD2/SNRPD3	7
BP	GO:0051290	protein heterotetramerization	7/998	16/18986	0.4375	8.32302	6.90233	8.17304e-06	0.000191354	0.000151187	NUDT21/KRT10/KRT1/RRM1/CPSF7/FARSB/FARSA	7
BP	GO:0006282	regulation of DNA repair	29/998	227/18986	0.127753	2.43038	5.1067	8.924e-06	0.000207677	0.000164084	ACTL6A/FH/HMGB1/PARP1/ACTB/PCNA/RPS3/FUS/SMARCA4/HMGA2/UBE2N/ACTR2/CSNK2A1/PRKDC/TOP2B/C1QBP/DHX9/TRIM28/UBE2V1/CUL4A/SF3B3/UBE2V2/HDGFL2/SMARCC1/OTUB1/PRMT1/ENY2/TIGAR/RUVBL1	29
BP	GO:0015931	nucleobase-containing compound transport	30/998	239/18986	0.125523	2.38796	5.08613	8.95159e-06	0.000207677	0.000164084	DDX39A/IGF2BP1/XPO1/FLOT1/SLC25A5/SSB/EIF4E/HNRNPA1/TPR/YBX1/HNRNPA2B1/NUP62/EIF4A3/LRPPRC/MAGOH/NUTF2/RAN/SARNP/SRSF3/SRSF1/DHX9/DDX39B/CKAP5/KPNB1/SRSF7/ALYREF/KHSRP/ENY2/RTRAF/RBM8A	30
BP	GO:0009161	ribonucleoside monophosphate metabolic process	13/998	59/18986	0.220339	4.19174	5.78351	9.16743e-06	0.000211722	0.00016728	PFAS/PNP/HPRT1/PRPS1/IMPDH2/GART/PAICS/CAD/CMPK1/ATIC/GMPS/AK2/AMPD2	13
BP	GO:0048025	negative regulation of mRNA splicing, via spliceosome	8/998	22/18986	0.363636	6.91784	6.54167	9.36002e-06	0.00021467	0.000169609	PTBP1/HNRNPA2B1/U2AF2/RBMX/HNRNPK/C1QBP/SRSF4/SRSF7	8
BP	GO:0051701	biological process involved in interaction with host	27/998	204/18986	0.132353	2.51789	5.13409	9.37917e-06	0.00021467	0.000169609	KPNA3/VPS4A/VAPA/KRT6A/TFRC/GSN/P4HB/CTSB/HSP90AB1/RPSA/HMGB1/HSPA1A/NCAM1/IDE/FBLN1/PHB1/RAB7A/CD81/PPIA/ILF3/SCARB2/DAG1/NECTIN1/DDB1/CHMP1B/TSG101/JPT2	27
BP	GO:0044788	modulation by host of viral process	12/998	51/18986	0.235294	4.47625	5.85521	9.85489e-06	0.000224551	0.000177416	VAPA/HSPA8/IGF2R/PSMC3/RAB5A/PPIB/CFL1/PHB1/FASN/CDC42/EEF1A1/NUCKS1	12
BP	GO:0031396	regulation of protein ubiquitination	27/998	205/18986	0.131707	2.50561	5.10515	1.02726e-05	0.000231996	0.000183298	DDX3X/PDCD6/FYN/HSP90AA1/HSP90AB1/HSPA1A/HSPA5/CTNNB1/RPS2/RPS3/U2AF2/RPL5/UBE2N/RPS7/RPL23/RPL11/PPIA/SKP1/UBE2L3/AIMP2/UBE2V1/CUL3/UBE2V2/HUWE1/PARK7/UBQLN1/VPS28	27
BP	GO:0120032	regulation of plasma membrane bounded cell projection assembly	27/998	205/18986	0.131707	2.50561	5.10515	1.02726e-05	0.000231996	0.000183298	WASL/ARPC2/PALM/PFN1/HSP90AA1/RALA/GAP43/ARF4/RAB5A/EPHB2/PFN2/RDX/CAPZB/GDI2/GPM6A/CDC42/RAC1/ACTR2/DPYSL3/SEPTIN7/FSCN1/NLGN1/SYNE2/RCC2/SEPTIN9/NRXN1/CORO1C	27
BP	GO:0045739	positive regulation of DNA repair	21/998	138/18986	0.152174	2.89496	5.26244	1.07144e-05	0.000240909	0.000190341	ACTL6A/FH/HMGB1/PARP1/ACTB/PCNA/RPS3/FUS/SMARCA4/UBE2N/ACTR2/PRKDC/TOP2B/DHX9/TRIM28/UBE2V2/HDGFL2/SMARCC1/PRMT1/TIGAR/RUVBL1	21
BP	GO:0000725	recombinational repair	26/998	194/18986	0.134021	2.54961	5.10996	1.08857e-05	0.000243687	0.000192535	ACTL6A/PARP1/ACTB/XRCC6/XRCC5/SFPQ/MCM3/RPA1/MCM4/MCM5/RPA3/FUS/FEN1/RECQL/MCM2/LIG3/UBE2N/ACTR2/CSNK2A1/C1QBP/MCM6/CHD4/HDGFL2/PRMT1/NUCKS1/RUVBL1	26
BP	GO:0048026	positive regulation of mRNA splicing, via spliceosome	10/998	36/18986	0.277778	5.28446	6.06068	1.11872e-05	0.000248259	0.000196148	PRMT5/EIF1/SNRNP70/HSPA8/NCL/PRDX6/RBMX/CIRBP/PRPF19/THRAP3	10
BP	GO:2000765	regulation of cytoplasmic translation	10/998	36/18986	0.277778	5.28446	6.06068	1.11872e-05	0.000248259	0.000196148	IGF2BP1/HNRNPD/SYNCRIP/SH3BGRL/PABPC1/PKM/YBX1/RPL13A/HNRNPU/DHX9	10
BP	GO:0072594	establishment of protein localization to organelle	47/998	462/18986	0.101732	1.93535	4.79408	1.17164e-05	0.000258877	0.000204537	IPO5/KPNA3/KPNA4/VPS4A/MACROH2A1/FLNA/STAM/HSPA4/LMNA/HSP90AA1/HSPD1/CLU/HSPA5/HSPA1L/HSPA8/RALA/TPR/LAMP2/JUP/H1-5/TCP1/HK1/ELAVL1/SRP14/NUP62/CCT6A/SRP9/RAB7A/RAB10/NPEPPS/UFM1/NUTF2/RAN/RPL23/UBE2L3/TARDBP/TRIM28/SCARB2/KPNB1/HUWE1/GCC2/RAB8B/SORT1/TSG101/SAE1/VPS28/FIS1	47
BP	GO:0099175	regulation of postsynapse organization	22/998	150/18986	0.146667	2.79019	5.18478	1.21792e-05	0.000267942	0.000211699	WASL/DCLK1/APP/FYN/PTPRD/HSPA8/ARF4/CDH2/CFL1/EPHB2/PAFAH1B1/MAP1B/EPHA4/CDC42/PTPRS/CAPRIN1/NEDD8/DBN1/NLGN1/NRCAM/LRRC4B/NRXN2	22
BP	GO:0060491	regulation of cell projection assembly	27/998	207/18986	0.130435	2.4814	5.04777	1.22958e-05	0.000269347	0.000212809	WASL/ARPC2/PALM/PFN1/HSP90AA1/RALA/GAP43/ARF4/RAB5A/EPHB2/PFN2/RDX/CAPZB/GDI2/GPM6A/CDC42/RAC1/ACTR2/DPYSL3/SEPTIN7/FSCN1/NLGN1/SYNE2/RCC2/SEPTIN9/NRXN1/CORO1C	27
BP	GO:0051960	regulation of nervous system development	47/998	463/18986	0.101512	1.93117	4.77795	1.23958e-05	0.000270378	0.000213623	NCAN/PRMT5/PLXNB2/CLSTN1/FN1/APP/ANXA2/PTPRD/MAP2/XRCC5/VCAN/CTNNB1/MDK/PTPRZ1/HMGB2/EPHB2/EPHB1/CRABP2/GDI1/L1CAM/PPP1CC/PAFAH1B1/DCC/MAP1B/CTSC/EPHA4/NAP1L1/CDH4/EIF4G2/YWHAH/PTPRS/DAG1/CAPRIN1/MACF1/RHEB/DBN1/ISLR2/RUFY3/NLGN1/NLGN2/DPYSL5/ROBO2/LRRC4B/DIP2B/DNAJB11/NRXN1/ROBO1	47
BP	GO:0051702	biological process involved in interaction with symbiont	20/998	129/18986	0.155039	2.94946	5.23303	1.30066e-05	0.000282492	0.000223195	VAPA/FN1/GAPDH/HSPD1/HSPA8/IGF2R/PSMC3/RAB5A/PPIB/CFL1/PHB1/FASN/SMARCA4/HMGA2/CDC42/EEF1A1/DCD/TARDBP/DDB1/NUCKS1	20
BP	GO:0010639	negative regulation of organelle organization	40/998	371/18986	0.107817	2.05111	4.81596	1.36437e-05	0.000294618	0.000232776	SPTBN1/BUB3/SMARCA5/LMNA/TFRC/TUBB4A/SLC25A5/GSN/NPM1/PFN1/HNRNPC/HNRNPA1/PARP1/HSPA1A/CLU/MAP2/TPR/STMN1/PFN2/RDX/MAP1B/CAPZA2/CAPZA1/CAPZB/MCM2/GDI2/RAB7A/MTPN/GMFB/HNRNPU/FKBP4/TJP1/SPTAN1/MAPRE1/HUWE1/SCFD1/VAT1/CORO1B/CYRIB/HDGFL3	40
BP	GO:0050686	negative regulation of mRNA processing	8/998	23/18986	0.347826	6.61706	6.3489	1.36921e-05	0.000294618	0.000232776	PTBP1/HNRNPA2B1/U2AF2/RBMX/HNRNPK/C1QBP/SRSF4/SRSF7	8
BP	GO:0010038	response to metal ion	38/998	345/18986	0.110145	2.0954	4.83646	1.37381e-05	0.000294618	0.000232776	HNRNPD/CUTA/CPNE3/CPNE2/PDCD6/SLC25A12/TFRC/TF/CAT/SOD2/APP/GPI/PARP1/LTA4H/ACTA1/CALM1/HSPA8/PCNA/ALAD/PKLR/HSP90B1/PAM/ACO1/CALR/ATP5F1D/GDI1/PPP1CA/CASP3/GSS/PPP5C/PPP2CA/TUBA1A/NLGN1/PARK7/MAP1LC3A/TIGAR/NRXN1/CLIC4	38
BP	GO:0061387	regulation of extent of cell growth	17/998	99/18986	0.171717	3.26676	5.32623	1.45868e-05	0.000310762	0.000245531	FN1/MAP2/CRABP2/GDI1/L1CAM/PAFAH1B1/DCC/MAP1B/CDH4/EIF4G2/PTPRS/CTTN/MACF1/ISLR2/RUFY3/NRCAM/DIP2B	17
BP	GO:0045773	positive regulation of axon extension	10/998	37/18986	0.27027	5.14163	5.93962	1.46127e-05	0.000310762	0.000245531	FN1/GDI1/L1CAM/PAFAH1B1/MAP1B/CDH4/EIF4G2/MACF1/ISLR2/RUFY3	10
BP	GO:0051495	positive regulation of cytoskeleton organization	25/998	186/18986	0.134409	2.557	5.02625	1.51889e-05	0.000321678	0.000254155	ARPC2/WDR1/FLNA/PAK1/GSN/PFN1/RHOA/HSPA1A/RPS3/PFN2/NUP62/MAP1B/NES/CDC42/RAC1/DSTN/GRB2/CKAP5/DYNC1H1/CTTN/NUMA1/MAPRE1/SFRP1/PDXP/PFDN2	25
BP	GO:1902373	negative regulation of mRNA catabolic process	15/998	80/18986	0.1875	3.56701	5.41941	1.55336e-05	0.000327618	0.000258848	IGF2BP1/HNRNPD/HNRNPAB/SYNCRIP/HNRNPC/PABPC1/YBX1/ELAVL1/FUS/HNRNPU/DHX9/TARDBP/HNRNPA0/CIRBP/THRAP3	15
BP	GO:1902414	protein localization to cell junction	19/998	120/18986	0.158333	3.01214	5.20821	1.56483e-05	0.000328679	0.000259687	KIF5A/FLNA/GPC4/CLSTN1/HSPB1/ACTB/VCL/MAP1A/RAP1A/ACTG1/TJP1/DAG1/NECTIN1/NLGN1/NLGN2/NRXN2/LAMTOR3/NRXN1/GPC6	19
BP	GO:0048255	mRNA stabilization	14/998	71/18986	0.197183	3.75122	5.47054	1.63108e-05	0.00034119	0.000269572	IGF2BP1/HNRNPD/SYNCRIP/HNRNPC/PABPC1/YBX1/ELAVL1/FUS/HNRNPU/DHX9/TARDBP/HNRNPA0/CIRBP/THRAP3	14
BP	GO:0050769	positive regulation of neurogenesis	30/998	247/18986	0.121457	2.31061	4.88347	1.71326e-05	0.000356917	0.000281997	NCAN/PRMT5/PLXNB2/FN1/PTPRD/XRCC5/VCAN/CTNNB1/MDK/PTPRZ1/EPHB2/CRABP2/GDI1/L1CAM/PPP1CC/PAFAH1B1/MAP1B/EPHA4/NAP1L1/CDH4/EIF4G2/DAG1/CAPRIN1/MACF1/RHEB/DBN1/ISLR2/RUFY3/ROBO2/ROBO1	30
BP	GO:0048813	dendrite morphogenesis	21/998	143/18986	0.146853	2.79374	5.07145	1.87039e-05	0.000388068	0.000306609	WASL/IGF2BP1/DCLK1/PICALM/HPRT1/FYN/PTPRD/MAP2/CFL1/EPHB2/EPHB1/PAFAH1B1/EPHA4/CDC42/YWHAH/CAPRIN1/DBN1/NLGN1/DPYSL5/CELSR2/KIDINS220	21
BP	GO:0031334	positive regulation of protein-containing complex assembly	26/998	200/18986	0.13	2.47313	4.93307	1.87915e-05	0.000388306	0.000306798	DDX3X/ARPC2/CAND1/PAK1/TFRC/PFN1/HSP90AA1/RHOA/HSPA1A/CLU/WARS1/RPS3/MSN/PFN2/MAP1B/VCP/PPP2CA/RAC1/GRB2/RACK1/CKAP5/CTTN/NUMA1/MAPRE1/FSCN1/PARK7	26
BP	GO:0006739	NADP metabolic process	11/998	46/18986	0.23913	4.54923	5.67678	1.95764e-05	0.000402895	0.000318324	IDH1/PGLS/TKT/PRDX5/TALDO1/MDH1/IDH2/PGD/TP53I3/DCXR/TIGAR	11
BP	GO:0045333	cellular respiration	30/998	249/18986	0.120482	2.29205	4.83403	2.0038e-05	0.000409882	0.000323845	MACROH2A1/CS/SLC25A12/IDH1/NDUFB10/CAT/GBA1/SOD2/ATP5F1B/FH/RHOA/DLD/PDHB/COL6A1/ETFA/IDE/NDUFV2/ACO1/ATP5F1A/ATP5F1D/UQCRC1/MDH1/MDH2/ATP5PO/IDH2/VCP/CYCS/PLEC/PARK7/ACO2	30
BP	GO:0070507	regulation of microtubule cytoskeleton organization	23/998	166/18986	0.138554	2.63586	4.9862	2.00765e-05	0.000409882	0.000323845	PAK1/TUBB4A/RHOA/HSPA1A/MAP2/TPR/STMN1/RPS3/EPHA3/NUP62/PAFAH1B1/MAP1B/MAP1A/RAC1/CLTC/HNRNPU/FKBP4/CKAP5/DYNC1H1/NUMA1/MAPRE1/CHMP1B/HDGFL3	23
BP	GO:0051648	vesicle localization	28/998	225/18986	0.124444	2.36744	4.86015	2.06952e-05	0.000414721	0.000327668	WASL/SDCBP/YKT6/ACTN4/AP1G1/KIF5A/PICALM/USO1/PDCD6/VPS4A/STAM/MAP2/CTNNB1/CDH2/PAFAH1B1/RAB7A/DCTN2/CUL3/RAB11B/NLGN1/ARFGAP2/NLGN2/PDCD6IP/TFG/COPS5/TSG101/TMED9/NRXN1	28
BP	GO:0006735	NADH regeneration	7/998	18/18986	0.388889	7.39824	6.39684	2.07198e-05	0.000414721	0.000327668	PGK1/ENO1/ENO2/PKM/PGAM1/HK1/TPI1	7
BP	GO:0046040	IMP metabolic process	7/998	18/18986	0.388889	7.39824	6.39684	2.07198e-05	0.000414721	0.000327668	PFAS/PNP/HPRT1/GART/PAICS/ATIC/AMPD2	7
BP	GO:0061621	canonical glycolysis	7/998	18/18986	0.388889	7.39824	6.39684	2.07198e-05	0.000414721	0.000327668	PGK1/ENO1/ENO2/PKM/PGAM1/HK1/TPI1	7
BP	GO:0061718	glucose catabolic process to pyruvate	7/998	18/18986	0.388889	7.39824	6.39684	2.07198e-05	0.000414721	0.000327668	PGK1/ENO1/ENO2/PKM/PGAM1/HK1/TPI1	7
BP	GO:0030516	regulation of axon extension	15/998	82/18986	0.182927	3.48001	5.30106	2.11475e-05	0.000421628	0.000333125	FN1/MAP2/GDI1/L1CAM/PAFAH1B1/MAP1B/CDH4/EIF4G2/PTPRS/CTTN/MACF1/ISLR2/RUFY3/NRCAM/DIP2B	15
BP	GO:1902369	negative regulation of RNA catabolic process	16/998	92/18986	0.173913	3.30853	5.22813	2.1945e-05	0.000435827	0.000344343	IGF2BP1/HNRNPD/HNRNPAB/SYNCRIP/HNRNPC/PABPC1/YBX1/ELAVL1/FUS/LRPPRC/HNRNPU/DHX9/TARDBP/HNRNPA0/CIRBP/THRAP3	16
BP	GO:0042743	hydrogen peroxide metabolic process	12/998	55/18986	0.218182	4.1507	5.51164	2.2427e-05	0.000443671	0.000350541	SOD1/CAT/SOD2/FYN/TXN/PRDX5/PRDX3/PRDX2/PRDX1/RAC1/HBA1/PARK7	12
BP	GO:0031503	protein-containing complex localization	27/998	214/18986	0.126168	2.40023	4.85211	2.25629e-05	0.000444638	0.000351305	WASL/XPO1/KIF5A/GPC4/AP2A1/CLSTN1/LMNA/NPM1/RALA/EZR/LMNB1/ARL3/RAB7A/EIF6/RAN/RAP1A/RPS15/DYNLL1/FKBP4/LMNB2/DAG1/DBN1/NLGN1/AP2M1/RCC2/NRXN1/GPC6	27
BP	GO:0009988	cell-cell recognition	14/998	73/18986	0.191781	3.64845	5.34013	2.2715e-05	0.000445913	0.000352313	ALDOA/HSPA1L/TCP1/MSN/EPHB1/VDAC2/CCT5/CCT3/CCT8/CCT4/CD81/CCT2/UBAP2L/CCT7	14
BP	GO:0009152	purine ribonucleotide biosynthetic process	22/998	156/18986	0.141026	2.68288	4.97129	2.28391e-05	0.000446632	0.000352881	PFAS/NME1/NME2/NDUFB10/HPRT1/ALDOA/ATP5F1B/ENO1/PARP1/MTHFD1/IMPDH2/NDUFV2/GART/PAICS/ATP5F1A/ATP5F1D/ATIC/ATP5PO/GMPS/AK2/VCP/AMPD2	22
BP	GO:0048545	response to steroid hormone	37/998	340/18986	0.108824	2.07026	4.69047	2.31763e-05	0.000450266	0.000355752	DDX17/IDH1/PAK1/GBA1/ANXA1/EIF4E/GPI/RHOA/PARP1/ACTA1/HSPA1A/HSPA8/PCNA/ALAD/GLB1/GOT1/DDX5/IGFBP2/ATP5F1A/HMGB2/MAPK1/CAD/CALR/PHB1/CASP3/SMARCA4/RPL27/UFM1/RAN/UBE2L3/HNRNPU/FKBP4/YWHAH/SAFB/PTGES3/SFRP1/PARK7	37
BP	GO:1904951	positive regulation of establishment of protein localization	36/998	327/18986	0.110092	2.09439	4.70198	2.32014e-05	0.000450266	0.000355752	PGRMC1/IPO5/DNM1L/FLNA/APP/FYN/HSP90AA1/PRKAR1A/HSPA1L/TPR/JUP/PRKACA/TCP1/SFN/SRI/MYH10/CCT6A/NPEPPS/CD81/CDC42/YWHAE/RAN/PPIA/DYNLL1/RACK1/UBE2L3/TARDBP/TRIM28/TMEM132A/RUFY3/HUWE1/NLGN2/ANP32B/TSG101/SAE1/VPS28	36
BP	GO:0046824	positive regulation of nucleocytoplasmic transport	13/998	64/18986	0.203125	3.86426	5.40627	2.33136e-05	0.00045073	0.000356119	IPO5/FLNA/HSP90AA1/TPR/JUP/PRKACA/SFN/YWHAE/RAN/DHX9/TARDBP/TRIM28/ANP32B	13
BP	GO:0000956	nuclear-transcribed mRNA catabolic process	19/998	124/18986	0.153226	2.91498	5.03917	2.51778e-05	0.000484933	0.000383142	IGF2BP1/HNRNPD/HNRNPAB/SYNCRIP/SSB/PABPC1/YBX1/DDX5/EIF4A3/MAGOH/ETF1/HNRNPU/DHX9/CAPRIN1/GSPT2/AGO1/THRAP3/LSM4/RBM8A	19
BP	GO:0050770	regulation of axonogenesis	21/998	146/18986	0.143836	2.73634	4.96077	2.57546e-05	0.000494179	0.000390447	PLXNB2/PAK1/FN1/MAP2/EPHB2/CRABP2/GDI1/L1CAM/PAFAH1B1/DCC/MAP1B/EPHA4/CDH4/EIF4G2/PTPRS/MACF1/ISLR2/RUFY3/ROBO2/DIP2B/ROBO1	21
BP	GO:0032970	regulation of actin filament-based process	41/998	395/18986	0.103797	1.97465	4.61078	2.62591e-05	0.000501972	0.000396605	SPTBN1/ARPC2/ARPC5/WDR1/FLNA/PAK1/GSN/PFN1/RHOA/RALA/JUP/ATP2A2/STMN1/EPHA3/SRI/PFN2/RDX/MYH9/CRK/CAPZA2/CAPZA1/CAPZB/MTPN/CDC42/RAC1/DSTN/GMFB/ARF1/GRB2/ACTG1/TJP1/LRP1/SPTAN1/CTTN/FSCN1/SFRP1/PDXP/ARPC5L/CORO1B/CYRIB/ABRACL	41
BP	GO:0007051	spindle organization	26/998	204/18986	0.127451	2.42463	4.81866	2.66421e-05	0.000507393	0.000400888	KIF2A/FLNA/TUBB/RHOA/HSPA1A/TPR/EZR/STMN1/RPS3/PPP2R1A/MYH9/NUP62/VCP/RAN/CLTC/HNRNPU/DCTN2/CKAP5/DYNC1H1/KPNB1/NUMA1/PTPA/MAPRE1/DDB1/CHMP1B/SBDS	26
BP	GO:0099084	postsynaptic specialization organization	12/998	56/18986	0.214286	4.07658	5.43083	2.71917e-05	0.000514023	0.000406126	PTPRD/HSPA8/GAP43/CDH2/CRK/CRKL/PTPRS/NLGN1/NLGN2/LRRC4B/NRXN2/NRXN1	12
BP	GO:2000059	negative regulation of ubiquitin-dependent protein catabolic process	12/998	56/18986	0.214286	4.07658	5.43083	2.71917e-05	0.000514023	0.000406126	HSP90AB1/USP5/RPL5/MAP1A/USP14/RPS7/RPL23/RPL11/CSNK2A1/CCAR2/SMARCC1/PARK7	12
BP	GO:0048524	positive regulation of viral process	13/998	65/18986	0.2	3.80481	5.3354	2.77555e-05	0.000522746	0.000413017	DDX3X/VPS4A/P4HB/HMGB1/PABPC1/RAB7A/RAD23A/PPIA/TOP2B/DHX9/DDB1/TSG101/HACD3	13
BP	GO:2000278	regulation of DNA biosynthetic process	16/998	94/18986	0.170213	3.23814	5.12378	2.8944e-05	0.000543126	0.000429119	HNRNPD/HSP90AA1/HNRNPC/HNRNPA1/PCNA/CTNNB1/TCP1/CCT6A/CCT5/CCT3/CCT8/CCT4/CCT2/HNRNPU/PTGES3/CCT7	16
BP	GO:0009167	purine ribonucleoside monophosphate metabolic process	10/998	40/18986	0.25	4.75601	5.60115	3.07982e-05	0.0005737	0.000453276	PFAS/PNP/HPRT1/IMPDH2/GART/PAICS/ATIC/GMPS/AK2/AMPD2	10
BP	GO:0032781	positive regulation of ATP-dependent activity	10/998	40/18986	0.25	4.75601	5.60115	3.07982e-05	0.0005737	0.000453276	PFN1/HSPA2/PFN2/MSH6/ATP1B3/GABARAPL2/HNRNPU/DHX9/DNAJC9/DNAJB11	10
BP	GO:2000058	regulation of ubiquitin-dependent protein catabolic process	23/998	171/18986	0.134503	2.55879	4.82295	3.24997e-05	0.000603195	0.00047658	XPO1/TF/GBA1/HSP90AB1/HSPA1A/CLU/USP5/RPL5/MAP1A/USP14/RAD23A/RAD23B/VCP/SUMO2/UBE2K/RPS7/RPL23/RPL11/RACK1/CSNK2A1/CCAR2/SMARCC1/PARK7	23
BP	GO:0008631	intrinsic apoptotic signaling pathway in response to oxidative stress	13/998	66/18986	0.19697	3.74716	5.26592	3.29195e-05	0.000606749	0.000479388	SOD1/SOD2/HSPB1/FYN/P4HB/PARP1/CTNNB1/SFPQ/NONO/PPIA/RACK1/PARK7/UBQLN1	13
BP	GO:0097061	dendritic spine organization	15/998	85/18986	0.176471	3.35718	5.13027	3.2929e-05	0.000606749	0.000479388	WASL/APP/FYN/PTPRD/CFL1/EPHB2/EPHB1/PAFAH1B1/EPHA4/CDC42/ARF1/CTTN/CAPRIN1/DBN1/NLGN1	15
BP	GO:0106027	neuron projection organization	16/998	95/18986	0.168421	3.20405	5.07265	3.3133e-05	0.000608312	0.000480623	WASL/APP/FYN/PTPRD/CFL1/EPHB2/EPHB1/PAFAH1B1/MAP1A/EPHA4/CDC42/ARF1/CTTN/CAPRIN1/DBN1/NLGN1	16
BP	GO:0016197	endosomal transport	33/998	294/18986	0.112245	2.13535	4.62121	3.40362e-05	0.000622655	0.000491955	DCLK1/YKT6/AP1G1/PICALM/VPS4A/FLNA/STAM/EZR/RAB5A/RAB6A/MSN/MAPK1/RDX/RAB7A/RAB10/VCP/RAB14/CLTC/SCARB2/ATP6AP1/RAB11B/CHMP1B/GCC2/RAB8B/SORT1/TSG101/DPY30/EHD1/VTA1/EPS15L1/VPS29/VPS28/CORO1C	33
BP	GO:0006418	tRNA aminoacylation for protein translation	10/998	41/18986	0.243902	4.64001	5.49574	3.88289e-05	0.000707795	0.000559223	NARS1/DARS1/WARS1/GARS1/CARS1/SARS1/RARS1/LRRC47/FARSB/FARSA	10
BP	GO:0030042	actin filament depolymerization	12/998	58/18986	0.206897	3.93601	5.27471	3.9414e-05	0.000715905	0.000565631	SPTBN1/WDR1/GSN/CFL1/RDX/CAPZA2/CAPZA1/CAPZB/MTPN/DSTN/SPTAN1/PDXP	12
BP	GO:0032508	DNA duplex unwinding	14/998	77/18986	0.181818	3.45892	5.09254	4.2432e-05	0.000766184	0.000605356	DDX3X/XRCC6/XRCC5/HMGA1/MCM3/MCM4/MCM5/RECQL/MCM2/DHX9/G3BP1/MCM6/DDX1/RUVBL1	14
BP	GO:0043086	negative regulation of catalytic activity	47/998	486/18986	0.0967078	1.83977	4.41747	4.24824e-05	0.000766184	0.000605356	IPO5/DDX3X/CAND1/MACROH2A1/BANF1/SERPINB7/PALM/KNG1/GBA1/CSTB/GAPDH/HSPB1/APP/NPM1/GSTP1/UCHL1/WARS1/SFN/EPHB2/PRDX5/PRDX3/PEBP1/SERPINB6/RDX/NUP62/RPL5/NES/MCM2/SERPINH1/YWHAG/RPS7/RPL23/RPL11/PPIA/CSNK2A1/HNRNPU/ITIH3/LRP1/CRB2/CCAR2/SORT1/SERPINI1/TSG101/RCC2/PCSK1N/CORO1C/RTRAF	47
BP	GO:2000622	regulation of nuclear-transcribed mRNA catabolic process, nonsense-mediated decay	6/998	14/18986	0.428571	8.15316	6.30645	4.33352e-05	0.0007739	0.000611452	HNRNPAB/SYNCRIP/PABPC1/EIF4A3/MAGOH/RBM8A	6
BP	GO:0042177	negative regulation of protein catabolic process	18/998	118/18986	0.152542	2.90197	4.88159	4.33651e-05	0.0007739	0.000611452	FLNA/FYN/ANXA2/HSP90AB1/SNRNP70/CTSA/ALAD/PHB1/MAP1A/USP14/GABARAPL2/RPL11/CSNK2A1/SF3B3/TMEM132A/CCAR2/SMARCC1/PARK7	18
BP	GO:0046822	regulation of nucleocytoplasmic transport	18/998	118/18986	0.152542	2.90197	4.88159	4.33651e-05	0.0007739	0.000611452	IPO5/XPO1/FLNA/HSP90AA1/TXN/TPR/JUP/PRKACA/SFN/PPP1CC/UFM1/YWHAE/RAN/DHX9/TARDBP/TRIM28/ANP32B/PARK7	18
BP	GO:0099068	postsynapse assembly	15/998	87/18986	0.172414	3.28001	5.0206	4.36884e-05	0.000776954	0.000613865	DCLK1/PTPRD/GAP43/CDH2/EPHB2/CRK/CRKL/MAP1B/PTPRS/NEDD8/NLGN1/NLGN2/LRRC4B/NRXN2/NRXN1	15
BP	GO:0061620	glycolytic process through glucose-6-phosphate	7/998	20/18986	0.35	6.65842	5.9635	4.60026e-05	0.000812447	0.000641908	PGK1/ENO1/ENO2/PKM/PGAM1/HK1/TPI1	7
BP	GO:1990182	exosomal secretion	7/998	20/18986	0.35	6.65842	5.9635	4.60026e-05	0.000812447	0.000641908	SDCBP/VPS4A/STAM/RAB7A/PDCD6IP/COPS5/TSG101	7
BP	GO:0006979	response to oxidative stress	41/998	405/18986	0.101235	1.92589	4.43641	4.66338e-05	0.000818905	0.00064701	ATOX1/MAPK13/MACROH2A1/PSIP1/BANF1/IDH1/OXSR1/GSR/SOD1/KRT1/CAT/SOD2/APP/FYN/GSTP1/PARP1/HSPA1A/TXN/HSPA8/PCNA/COL6A1/ALAD/ATP2A2/RPS3/PSMB5/PRDX6/PRDX5/PRDX3/PRDX2/PRDX1/CASP3/CRK/GSS/PPIA/RACK1/HBA1/TOP2B/MEAK7/PARK7/MAP1LC3A/ADPRS	41
BP	GO:0110053	regulation of actin filament organization	31/998	273/18986	0.113553	2.16024	4.54817	4.66991e-05	0.000818905	0.00064701	SPTBN1/ARPC2/ARPC5/WDR1/FLNA/PAK1/GSN/PFN1/RHOA/STMN1/PFN2/RDX/CAPZA2/CAPZA1/CAPZB/MTPN/CDC42/RAC1/DSTN/GMFB/ARF1/GRB2/ACTG1/TJP1/SPTAN1/CTTN/SFRP1/PDXP/ARPC5L/CORO1B/CYRIB	31
BP	GO:0010810	regulation of cell-substrate adhesion	27/998	223/18986	0.121076	2.30336	4.61153	4.695e-05	0.000818905	0.00064701	ARPC2/ACTN4/FLNA/MAP4K4/FN1/P4HB/RHOA/JUP/VCL/MDK/FBLN1/ITGA6/CALR/EPHA3/CRK/CRKL/CDC42/RAC1/ACTG1/C1QBP/DDR1/DAG1/MACF1/SFRP1/RCC2/CORO1C/TLN1	27
BP	GO:0071897	DNA biosynthetic process	23/998	175/18986	0.131429	2.5003	4.69647	4.701e-05	0.000818905	0.00064701	HNRNPD/HSP90AA1/HNRNPC/HSP90AB1/HNRNPA1/PCNA/XRCC5/CTNNB1/TCP1/RRM1/RPA1/PHB1/CCT6A/CCT5/CCT3/LIG3/CCT8/CCT4/VCP/CCT2/HNRNPU/PTGES3/CCT7	23
BP	GO:0022604	regulation of cell morphogenesis	29/998	248/18986	0.116935	2.22459	4.57228	4.76271e-05	0.000826832	0.000653273	PLXNB2/WDR1/PALM/FN1/ALDOA/ANXA1/FYN/SPARC/PTPRD/EZR/CFL1/MSN/EPHB2/RDX/MYH9/MYH10/PAFAH1B1/CRK/CAPZB/EPHA4/RAC1/PRKDC/DAG1/CAPRIN1/MACF1/SEPTIN7/DBN1/CORO1B/CORO1C	29
BP	GO:0009126	purine nucleoside monophosphate metabolic process	10/998	42/18986	0.238095	4.52954	5.39368	4.85816e-05	0.000837705	0.000661864	PFAS/PNP/HPRT1/IMPDH2/GART/PAICS/ATIC/GMPS/AK2/AMPD2	10
BP	GO:0045454	cell redox homeostasis	10/998	42/18986	0.238095	4.52954	5.39368	4.85816e-05	0.000837705	0.000661864	GLRX3/GSR/TXN/APEX1/PRDX6/PRDX5/PRDX3/PRDX2/PRDX1/TXNRD1	10
BP	GO:0050772	positive regulation of axonogenesis	14/998	78/18986	0.179487	3.41457	5.0332	4.92462e-05	0.000846305	0.000668659	PLXNB2/FN1/CRABP2/GDI1/L1CAM/PAFAH1B1/MAP1B/CDH4/EIF4G2/MACF1/ISLR2/RUFY3/ROBO2/ROBO1	14
BP	GO:0006007	glucose catabolic process	8/998	27/18986	0.296296	5.63675	5.67894	5.13711e-05	0.000879859	0.00069517	PGK1/ENO1/ENO2/PKM/PGAM1/HK1/TPI1/TIGAR	8
BP	GO:0000724	double-strand break repair via homologous recombination	24/998	188/18986	0.12766	2.4286	4.63675	5.22282e-05	0.000884052	0.000698483	ACTL6A/PARP1/ACTB/SFPQ/MCM3/RPA1/MCM4/MCM5/RPA3/FUS/FEN1/RECQL/MCM2/LIG3/UBE2N/ACTR2/CSNK2A1/C1QBP/MCM6/CHD4/HDGFL2/PRMT1/NUCKS1/RUVBL1	24
BP	GO:0031345	negative regulation of cell projection organization	24/998	188/18986	0.12766	2.4286	4.63675	5.22282e-05	0.000884052	0.000698483	FLNA/FYN/VIM/MAP2/EPHB2/GDI1/PFN2/PAFAH1B1/DCC/CAPZB/GDI2/EPHA4/FKBP4/YWHAH/PTPRS/CRMP1/DPYSL3/RUFY3/NLGN1/FAT3/NEO1/DPYSL5/DIP2B/NRXN1	24
BP	GO:0006997	nucleus organization	21/998	153/18986	0.137255	2.61114	4.71302	5.225e-05	0.000884052	0.000698483	SMARCA5/VPS4A/BANF1/LMNA/DES/TPR/LMNB1/HMGB2/RPS19/PAFAH1B1/PITPNB/UBE2I/LMNB2/TARDBP/NUMA1/PLEC/SF1/CHMP1B/GOLM1/SERBP1/NSFL1C	21
BP	GO:0009060	aerobic respiration	25/998	200/18986	0.125	2.37801	4.61454	5.23087e-05	0.000884052	0.000698483	MACROH2A1/CS/IDH1/NDUFB10/CAT/ATP5F1B/FH/RHOA/DLD/PDHB/COL6A1/IDE/NDUFV2/ACO1/ATP5F1A/ATP5F1D/UQCRC1/MDH1/MDH2/ATP5PO/IDH2/VCP/CYCS/PARK7/ACO2	25
BP	GO:0005996	monosaccharide metabolic process	30/998	262/18986	0.114504	2.17833	4.52372	5.26906e-05	0.000887568	0.00070126	MAN2B1/PGK1/FUCA1/ALDOA/GAPDH/ENO1/GPI/ENO2/ALDOC/GAA/PDHB/PKM/AKR1B1/GLB1/GOT1/PRKACA/PGAM1/HK1/PGM1/PPP1CA/MDH2/PGD/TPI1/GSTO1/FABP5/DDB1/DCXR/PGM2/TIGAR/NUDT5	30
BP	GO:0032434	regulation of proteasomal ubiquitin-dependent protein catabolic process	19/998	131/18986	0.145038	2.75921	4.75905	5.48059e-05	0.00091901	0.000726103	XPO1/TF/GBA1/HSP90AB1/HSPA1A/CLU/USP5/MAP1A/RAD23A/RAD23B/VCP/SUMO2/UBE2K/RPL11/RACK1/CSNK2A1/CCAR2/SMARCC1/PARK7	19
BP	GO:0035036	sperm-egg recognition	11/998	51/18986	0.215686	4.10323	5.22691	5.49173e-05	0.00091901	0.000726103	ALDOA/HSPA1L/TCP1/VDAC2/CCT5/CCT3/CCT8/CCT4/CCT2/UBAP2L/CCT7	11
BP	GO:0001558	regulation of cell growth	41/998	408/18986	0.10049	1.91173	4.38507	5.51017e-05	0.000919081	0.000726159	SDCBP/DDX3X/DNPH1/CLSTN1/FN1/ENO1/HSPA1A/MAP2/TNC/SFN/CRABP2/GDI1/L1CAM/PHB1/PAFAH1B1/DCC/CRK/CRKL/MAP1B/PPT1/SMARCA4/CDH4/MTPN/CDC42/RACK1/CSNK2A1/EIF4G2/KRT17/DDR1/PTPRS/CTTN/MACF1/CDC73/ISLR2/RUFY3/HDGFL2/CCAR2/SFRP1/NRCAM/TSG101/DIP2B	41
BP	GO:0042542	response to hydrogen peroxide	16/998	99/18986	0.161616	3.07459	4.8747	5.57407e-05	0.000926711	0.000732187	MAPK13/SOD1/CAT/SOD2/FYN/TXN/HSPA8/PCNA/RPS3/PRDX3/CASP3/CRK/HBA1/TOP2B/PARK7/MAP1LC3A	16
BP	GO:1902905	positive regulation of supramolecular fiber organization	23/998	177/18986	0.129944	2.47205	4.63453	5.62477e-05	0.000932104	0.000736449	ARPC2/WDR1/FLNA/PAK1/APP/GSN/PFN1/RHOA/HSPA1A/CLU/RPS3/PFN2/MAP1B/CDC42/RAC1/DSTN/GRB2/CKAP5/CTTN/NUMA1/MAPRE1/SFRP1/PDXP	23
BP	GO:0048675	axon extension	17/998	110/18986	0.154545	2.94008	4.80662	5.92465e-05	0.000978622	0.000773202	DCLK1/FN1/MAP2/VCL/GDI1/L1CAM/PAFAH1B1/MAP1B/CDH4/EIF4G2/PTPRS/CTTN/MACF1/ISLR2/RUFY3/NRCAM/DIP2B	17
BP	GO:0031400	negative regulation of protein modification process	36/998	342/18986	0.105263	2.00253	4.40677	5.99028e-05	0.000985057	0.000778286	IPO5/MACROH2A1/GBA1/HSPB1/FYN/NPM1/DBI/GSTP1/UCHL1/HSPA1A/CALM1/CTNNB1/FBLN1/WARS1/RPS3/U2AF2/SFN/EPHB2/NUP62/CRKL/RPL5/YWHAG/RPS7/RPL23/RPL11/PPIA/RACK1/PRKDC/TARDBP/SFRP1/CADM4/PARK7/TSG101/VPS28/CORO1C/RTRAF	36
BP	GO:0030307	positive regulation of cell growth	22/998	166/18986	0.13253	2.52126	4.63689	6.00221e-05	0.000985057	0.000778286	SDCBP/DDX3X/DNPH1/FN1/SFN/CRABP2/GDI1/L1CAM/PAFAH1B1/CRK/MAP1B/CDH4/MTPN/CDC42/CSNK2A1/EIF4G2/KRT17/MACF1/ISLR2/RUFY3/HDGFL2/SFRP1	22
BP	GO:1900026	positive regulation of substrate adhesion-dependent cell spreading	10/998	43/18986	0.232558	4.4242	5.29478	6.03469e-05	0.000987213	0.00077999	ARPC2/FLNA/P4HB/MDK/CALR/CRK/CRKL/CDC42/RAC1/C1QBP	10
BP	GO:0030216	keratinocyte differentiation	23/998	178/18986	0.129213	2.45816	4.60388	6.14494e-05	0.00100204	0.000791702	NME2/MACROH2A1/FLNB/KRT14/KRT10/KRT6A/KRT1/KRT3/KRT2/KRT5/ANXA1/KRT4/KRT16/SFN/CASP3/KRT17/ASAH1/NUMA1/PLEC/KRT71/HRNR/TSG101/CLIC4	23
BP	GO:0006402	mRNA catabolic process	37/998	356/18986	0.103933	1.97722	4.38419	6.22631e-05	0.00101102	0.000798803	IGF2BP1/HNRNPD/HNRNPAB/SYNCRIP/CELF1/SSB/NPM1/HNRNPC/VIM/HSPA1A/PABPC1/YBX1/DDX5/ELAVL1/APEX1/FUS/EIF4A3/MAGOH/ETF1/HNRNPU/DHX9/TARDBP/HNRNPA0/CIRBP/CAPRIN1/GSPT2/SERBP1/KHSRP/NUDT16/FTO/AGO1/CARHSP1/THRAP3/LSM2/LSM5/LSM4/RBM8A	37
BP	GO:0050767	regulation of neurogenesis	39/998	383/18986	0.101828	1.93717	4.36423	6.23967e-05	0.00101102	0.000798803	NCAN/PRMT5/PLXNB2/FN1/ANXA2/PTPRD/MAP2/XRCC5/VCAN/CTNNB1/MDK/PTPRZ1/HMGB2/EPHB2/CRABP2/GDI1/L1CAM/PPP1CC/PAFAH1B1/DCC/MAP1B/EPHA4/NAP1L1/CDH4/EIF4G2/YWHAH/PTPRS/DAG1/CAPRIN1/MACF1/RHEB/DBN1/ISLR2/RUFY3/DPYSL5/ROBO2/DIP2B/DNAJB11/ROBO1	39
BP	GO:1902850	microtubule cytoskeleton organization involved in mitosis	22/998	167/18986	0.131737	2.50616	4.6048	6.57685e-05	0.00105082	0.000830243	KIF2A/FLNA/RHOA/HSPA1A/TPR/STMN1/NUP62/PAFAH1B1/VCP/RAN/CLTC/HNRNPU/DCTN2/CKAP5/DYNC1H1/KPNB1/NUMA1/PTPA/MAPRE1/CHMP1B/NSFL1C/SBDS	22
BP	GO:0043489	RNA stabilization	14/998	80/18986	0.175	3.32921	4.91737	6.57931e-05	0.00105082	0.000830243	IGF2BP1/HNRNPD/SYNCRIP/HNRNPC/PABPC1/YBX1/ELAVL1/FUS/HNRNPU/DHX9/TARDBP/HNRNPA0/CIRBP/THRAP3	14
BP	GO:0006268	DNA unwinding involved in DNA replication	7/998	21/18986	0.333333	6.34135	5.76851	6.5882e-05	0.00105082	0.000830243	HMGA1/MCM3/MCM4/MCM5/RECQL/MCM2/MCM6	7
BP	GO:0019677	NAD catabolic process	7/998	21/18986	0.333333	6.34135	5.76851	6.5882e-05	0.00105082	0.000830243	PGK1/ENO1/ENO2/PKM/PGAM1/HK1/TPI1	7
BP	GO:0097734	extracellular exosome biogenesis	7/998	21/18986	0.333333	6.34135	5.76851	6.5882e-05	0.00105082	0.000830243	SDCBP/VPS4A/STAM/RAB7A/PDCD6IP/COPS5/TSG101	7
BP	GO:1903543	positive regulation of exosomal secretion	6/998	15/18986	0.4	7.60962	6.03193	6.90146e-05	0.00109735	0.00086701	SDCBP/VPS4A/STAM/RAB7A/PDCD6IP/TSG101	6
BP	GO:0051494	negative regulation of cytoskeleton organization	22/998	168/18986	0.130952	2.49124	4.57294	7.20005e-05	0.00114128	0.000901713	SPTBN1/TUBB4A/GSN/NPM1/PFN1/MAP2/STMN1/PFN2/RDX/MAP1B/CAPZA2/CAPZA1/CAPZB/MTPN/GMFB/FKBP4/TJP1/SPTAN1/MAPRE1/CORO1B/CYRIB/HDGFL3	22
BP	GO:0043039	tRNA aminoacylation	10/998	44/18986	0.227273	4.32365	5.19885	7.44504e-05	0.00116884	0.000923495	NARS1/DARS1/WARS1/GARS1/CARS1/SARS1/RARS1/LRRC47/FARSB/FARSA	10
BP	GO:2001243	negative regulation of intrinsic apoptotic signaling pathway	17/998	112/18986	0.151786	2.88758	4.71912	7.47318e-05	0.00116884	0.000923495	DDX3X/SOD2/HSPB1/FYN/ENO1/HSPA1A/CLU/TPT1/MIF/CTNNB1/NONO/VDAC2/PPIA/RACK1/CCAR2/PARK7/HYOU1	17
BP	GO:0051851	modulation by host of symbiont process	15/998	91/18986	0.164835	3.13583	4.81054	7.47968e-05	0.00116884	0.000923495	VAPA/HSPA8/IGF2R/PSMC3/RAB5A/PPIB/CFL1/PHB1/FASN/SMARCA4/HMGA2/CDC42/EEF1A1/TARDBP/NUCKS1	15
BP	GO:0007052	mitotic spindle organization	19/998	134/18986	0.141791	2.69744	4.64459	7.50068e-05	0.00116884	0.000923495	KIF2A/FLNA/RHOA/HSPA1A/TPR/STMN1/NUP62/VCP/RAN/CLTC/HNRNPU/DCTN2/CKAP5/DYNC1H1/KPNB1/NUMA1/PTPA/CHMP1B/SBDS	19
BP	GO:0010563	negative regulation of phosphorus metabolic process	33/998	306/18986	0.107843	2.05161	4.36825	7.51138e-05	0.00116884	0.000923495	IPO5/MACROH2A1/GBA1/HSPB1/NPM1/GSTP1/PARP1/UCHL1/CALM1/PRKACA/FBLN1/WARS1/SFN/EPHB2/PRDX3/NUP62/CRKL/PPP2CA/YWHAG/PPIA/DYNLL1/RACK1/PRKDC/HNRNPU/TARDBP/SFRP1/CADM4/PARK7/TSG101/TIGAR/CORO1C/RTRAF/FIS1	33
BP	GO:0045936	negative regulation of phosphate metabolic process	33/998	306/18986	0.107843	2.05161	4.36825	7.51138e-05	0.00116884	0.000923495	IPO5/MACROH2A1/GBA1/HSPB1/NPM1/GSTP1/PARP1/UCHL1/CALM1/PRKACA/FBLN1/WARS1/SFN/EPHB2/PRDX3/NUP62/CRKL/PPP2CA/YWHAG/PPIA/DYNLL1/RACK1/PRKDC/HNRNPU/TARDBP/SFRP1/CADM4/PARK7/TSG101/TIGAR/CORO1C/RTRAF/FIS1	33
BP	GO:0098698	postsynaptic specialization assembly	9/998	36/18986	0.25	4.75601	5.31316	7.6821e-05	0.00119178	0.000941614	PTPRD/GAP43/CRK/CRKL/PTPRS/NLGN2/LRRC4B/NRXN2/NRXN1	9
BP	GO:0006611	protein export from nucleus	12/998	62/18986	0.193548	3.68207	4.98241	7.86555e-05	0.00121654	0.000961178	XPO1/TXN/TPR/PRKACA/SFN/CALR/HSPA9/NUTF2/YWHAE/RAN/ANP32B/PARK7	12
BP	GO:0030834	regulation of actin filament depolymerization	11/998	53/18986	0.207547	3.94839	5.06281	7.98257e-05	0.00122351	0.000966689	SPTBN1/WDR1/GSN/RDX/CAPZA2/CAPZA1/CAPZB/MTPN/DSTN/SPTAN1/PDXP	11
BP	GO:0035088	establishment or maintenance of apical/basal cell polarity	11/998	53/18986	0.207547	3.94839	5.06281	7.98257e-05	0.00122351	0.000966689	WDR1/RHOA/ARF4/LAMA1/MSN/CDC42/PTK7/FSCN1/CRB2/PDCD6IP/CLIC4	11
BP	GO:0061245	establishment or maintenance of bipolar cell polarity	11/998	53/18986	0.207547	3.94839	5.06281	7.98257e-05	0.00122351	0.000966689	WDR1/RHOA/ARF4/LAMA1/MSN/CDC42/PTK7/FSCN1/CRB2/PDCD6IP/CLIC4	11
BP	GO:0097119	postsynaptic density protein 95 clustering	5/998	10/18986	0.5	9.51202	6.34176	8.02073e-05	0.00122568	0.000968403	CDH2/NLGN1/NLGN2/NRXN2/NRXN1	5
BP	GO:0031589	cell-substrate adhesion	37/998	361/18986	0.102493	1.94983	4.29173	8.33365e-05	0.0012697	0.00100318	ARPC2/ACTN4/ACTN1/FLNA/MAP4K4/FN1/P4HB/ANXA2/LAMB1/RHOA/LAMC1/JUP/CTNNB1/VCL/MDK/FBLN1/ITGA6/CALR/EPHA3/EPHB1/L1CAM/CRK/CRKL/CDH11/CDC42/RAC1/ACTG1/C1QBP/DDR1/DAG1/CTTN/MACF1/SFRP1/TTYH1/RCC2/CORO1C/TLN1	37
BP	GO:1901879	regulation of protein depolymerization	15/998	92/18986	0.163043	3.10175	4.75983	8.50926e-05	0.00129097	0.00101998	SPTBN1/WDR1/GSN/RDX/MAP1B/MAP1A/CAPZA2/CAPZA1/CAPZB/NES/MTPN/DSTN/SPTAN1/PDXP/HDGFL3	15
BP	GO:0006414	translational elongation	13/998	72/18986	0.180556	3.4349	4.87567	8.52383e-05	0.00129097	0.00101998	RPLP1/RPLP2/EEF2/EEF1B2/EEF1G/EEF1D/EIF4A3/SRP9/SARS1/EIF5A/RACK1/EEF1A1/EEF1A2	13
BP	GO:0007416	synapse assembly	30/998	269/18986	0.111524	2.12164	4.36406	8.56529e-05	0.00129341	0.00102191	SDCBP/PLXNB2/DCLK1/GPC4/CLSTN1/APP/PTPRD/CTNNB1/GAP43/CDH2/EPHB2/EPHB1/CRK/CRKL/MAP1B/GPM6A/PTPRS/CAPRIN1/CHD4/NECTIN1/NEDD8/NEGR1/NLGN1/NLGN2/NRCAM/ADGRL3/ROBO2/LRRC4B/NRXN2/NRXN1	30
BP	GO:1990778	protein localization to cell periphery	37/998	362/18986	0.10221	1.94445	4.27341	8.82563e-05	0.00132879	0.00104987	PGRMC1/SPTBN1/PICALM/VPS4A/FLNA/GPC4/LYPLA1/PALM/FLOT1/CLSTN1/ACTB/JUP/EZR/CDH2/SFN/EPHA3/EPHB2/RDX/ARL3/RAB7A/RAB10/ATP1B3/CD81/RAP1A/RACK1/CLTC/LRP1/SCARB2/DAG1/NUMA1/MACF1/ATP6AP1/AP2M1/EHD1/SCN3B/NRXN1/GPC6	37
BP	GO:0043038	amino acid activation	10/998	45/18986	0.222222	4.22757	5.10574	9.12558e-05	0.00136589	0.00107918	NARS1/DARS1/WARS1/GARS1/CARS1/SARS1/RARS1/LRRC47/FARSB/FARSA	10
BP	GO:1990000	amyloid fibril formation	10/998	45/18986	0.222222	4.22757	5.10574	9.12558e-05	0.00136589	0.00107918	PFDN6/PFDN1/APP/GSN/CLU/FUS/FKBP1A/TARDBP/PFDN4/PFDN2	10
BP	GO:0044794	positive regulation by host of viral process	7/998	22/18986	0.318182	6.05311	5.58578	9.22589e-05	0.00137687	0.00108785	VAPA/HSPA8/IGF2R/PPIB/CFL1/EEF1A1/NUCKS1	7
BP	GO:0021543	pallium development	24/998	195/18986	0.123077	2.34142	4.43493	9.37586e-05	0.00139517	0.00110231	IGF2BP1/NARS1/FLNA/LAMB1/RHOA/CTNNB1/CDH2/MDK/GART/ATIC/CASP3/PAFAH1B1/CRK/CRKL/YWHAE/RAN/PTPRS/TUBB2A/TUBA1A/SYNE2/TUBB2B/CNTNAP2/ADGRG1/ROBO1	24
BP	GO:0006575	cellular modified amino acid metabolic process	23/998	183/18986	0.125683	2.391	4.45367	9.44741e-05	0.00140173	0.0011075	GSTA4/IDH1/GSR/SOD1/GOT2/SOD2/CKM/CKB/P4HB/CTSB/GSTP1/MTHFD1/GSTM2/ATIC/GSS/ALDH9A1/ALDH7A1/GSTO1/GLO1/GGH/PARK7/AASDHPPT/PCYOX1	23
BP	GO:0001738	morphogenesis of a polarized epithelium	11/998	54/18986	0.203704	3.87527	4.98375	9.55377e-05	0.00140932	0.00111349	WDR1/RHOA/ACTB/LAMA1/MSN/PAFAH1B1/RAB10/CDC42/ACTG1/PTK7/VANGL2	11
BP	GO:0046365	monosaccharide catabolic process	11/998	54/18986	0.203704	3.87527	4.98375	9.55377e-05	0.00140932	0.00111349	PGK1/ENO1/ENO2/PKM/GLB1/PGAM1/HK1/PGM1/TPI1/TIGAR/NUDT5	11
BP	GO:0007158	neuron cell-cell adhesion	6/998	16/18986	0.375	7.13402	5.78163	0.000105519	0.00154762	0.00122276	NCAM2/NLGN1/NLGN2/NRXN2/NRXN1/NRXN3	6
BP	GO:0072350	tricarboxylic acid metabolic process	6/998	16/18986	0.375	7.13402	5.78163	0.000105519	0.00154762	0.00122276	CS/IDH1/ACO1/IDH2/ACLY/ACO2	6
BP	GO:1901605	alpha-amino acid metabolic process	25/998	209/18986	0.119617	2.2756	4.36772	0.000107522	0.00157247	0.0012424	PFAS/PHGDH/DDAH1/GOT2/P4HB/FH/QDPR/MTHFD1/GOT1/CTPS1/MMUT/MPST/CAD/SEPHS1/GMPS/BCAT1/MTAP/BLMH/HIBCH/ASRGL1/PARK7/NIT2/AASDHPPT/ENOPH1/PSAT1	25
BP	GO:0032956	regulation of actin cytoskeleton organization	36/998	352/18986	0.102273	1.94564	4.21817	0.000107993	0.00157484	0.00124427	SPTBN1/ARPC2/ARPC5/WDR1/FLNA/PAK1/GSN/PFN1/RHOA/RALA/STMN1/EPHA3/PFN2/RDX/CRK/CAPZA2/CAPZA1/CAPZB/MTPN/CDC42/RAC1/DSTN/GMFB/ARF1/GRB2/ACTG1/TJP1/LRP1/SPTAN1/CTTN/FSCN1/SFRP1/PDXP/ARPC5L/CORO1B/CYRIB	36
BP	GO:0019674	NAD metabolic process	12/998	64/18986	0.1875	3.56701	4.84521	0.000108556	0.00157854	0.0012472	MACROH2A1/PGK1/ENO1/LDHB/ENO2/PKM/PGAM1/HK1/MDH1/MDH2/VCP/TPI1	12
BP	GO:2000781	positive regulation of double-strand break repair	15/998	94/18986	0.159574	3.03575	4.66046	0.000109451	0.00158705	0.00125391	ACTL6A/FH/PARP1/ACTB/FUS/SMARCA4/UBE2N/ACTR2/PRKDC/TOP2B/UBE2V2/HDGFL2/SMARCC1/PRMT1/RUVBL1	15
BP	GO:0048511	rhythmic process	32/998	299/18986	0.107023	2.03602	4.25317	0.000110746	0.00160126	0.00126515	DNM1L/PRMT5/HNRNPD/PARP1/HSPA8/TOP1/PCNA/COL6A1/IMPDH2/DDX5/MDK/SFPQ/NONO/PPP1CC/PPP1CA/CASP3/CBX3/PPP1CB/RACK1/CSNK2A1/PRKDC/HNRNPU/DHX9/TARDBP/CUL4A/DDB1/HUWE1/CCAR2/NLGN1/PSPC1/ROBO2/THRAP3	32
BP	GO:0006406	mRNA export from nucleus	13/998	74/18986	0.175676	3.34206	4.75472	0.000114152	0.00164586	0.00130038	DDX39A/XPO1/EIF4E/TPR/HNRNPA2B1/EIF4A3/MAGOH/SARNP/SRSF3/DDX39B/ALYREF/ENY2/RBM8A	13
BP	GO:0090316	positive regulation of intracellular protein transport	15/998	95/18986	0.157895	3.0038	4.61177	0.000123761	0.00177937	0.00140587	IPO5/FLNA/HSP90AA1/TPR/JUP/PRKACA/SFN/CD81/CDC42/YWHAE/RAN/TARDBP/TRIM28/RUFY3/ANP32B	15
BP	GO:0032986	protein-DNA complex disassembly	7/998	23/18986	0.304348	5.78993	5.414	0.000126632	0.00179846	0.00142095	HMGA1/SMARCA4/RPL23/SET/SSRP1/SMARCC1/SUPT16H	7
BP	GO:0046033	AMP metabolic process	7/998	23/18986	0.304348	5.78993	5.414	0.000126632	0.00179846	0.00142095	PFAS/HPRT1/GART/PAICS/ATIC/AK2/AMPD2	7
BP	GO:0140112	extracellular vesicle biogenesis	7/998	23/18986	0.304348	5.78993	5.414	0.000126632	0.00179846	0.00142095	SDCBP/VPS4A/STAM/RAB7A/PDCD6IP/COPS5/TSG101	7
BP	GO:1900151	regulation of nuclear-transcribed mRNA catabolic process, deadenylation-dependent decay	7/998	23/18986	0.304348	5.78993	5.414	0.000126632	0.00179846	0.00142095	IGF2BP1/HNRNPD/SYNCRIP/PABPC1/YBX1/HNRNPU/DHX9	7
BP	GO:0031113	regulation of microtubule polymerization	12/998	65/18986	0.184615	3.51213	4.77866	0.00012685	0.00179846	0.00142095	PAK1/TUBB4A/HSPA1A/MAP2/STMN1/RPS3/MAP1B/RAC1/FKBP4/CKAP5/NUMA1/MAPRE1	12
BP	GO:0033157	regulation of intracellular protein transport	20/998	151/18986	0.13245	2.51974	4.41626	0.000128844	0.00182166	0.00143928	IPO5/XPO1/FLNA/HSP90AA1/TXN/TPR/JUP/PRKACA/SFN/CD81/CDC42/UFM1/YWHAE/RAN/TARDBP/TRIM28/RUFY3/GCC2/ANP32B/PARK7	20
BP	GO:0048041	focal adhesion assembly	14/998	85/18986	0.164706	3.13337	4.64315	0.000129852	0.00183084	0.00144653	ACTN1/MAP4K4/RHOA/VCL/EPHA3/CDH11/RAC1/ACTG1/CTTN/MACF1/SFRP1/RCC2/CORO1C/TLN1	14
BP	GO:0006364	rRNA processing	26/998	225/18986	0.115556	2.19833	4.25913	0.000139752	0.00196499	0.00155253	DDX17/RPS17/RPL7/FBL/EIF4A3/RPS19/RPL5/RPL14/EIF6/RPL27/RPS7/RPS8/RPS16/RPS14/RPS6/RPS15/RPS25/RPS28/RPL11/RPS21/PRKDC/NUDT16/PA2G4/PIN4/WBP11/SBDS	26
BP	GO:0006107	oxaloacetate metabolic process	5/998	11/18986	0.454545	8.64729	5.97575	0.000140677	0.00196717	0.00155424	GOT2/GOT1/MDH1/ACLY/NIT2	5
BP	GO:0044829	positive regulation by host of viral genome replication	5/998	11/18986	0.454545	8.64729	5.97575	0.000140677	0.00196717	0.00155424	VAPA/HSPA8/PPIB/EEF1A1/NUCKS1	5
BP	GO:0043244	regulation of protein-containing complex disassembly	18/998	129/18986	0.139535	2.65452	4.44129	0.000141523	0.00197359	0.00155932	SPTBN1/WDR1/GBA1/GSN/RDX/MAP1B/MAP1A/CAPZA2/CAPZA1/CAPZB/NES/MTPN/DSTN/ETF1/EIF5A/SPTAN1/PDXP/HDGFL3	18
BP	GO:0019318	hexose metabolic process	27/998	238/18986	0.113445	2.15819	4.23516	0.000142954	0.0019881	0.00157078	MAN2B1/PGK1/FUCA1/ALDOA/GAPDH/ENO1/GPI/ENO2/ALDOC/GAA/PDHB/PKM/AKR1B1/GLB1/GOT1/PRKACA/PGAM1/HK1/PGM1/PPP1CA/MDH2/TPI1/FABP5/DDB1/DCXR/PGM2/TIGAR	27
BP	GO:0030010	establishment of cell polarity	21/998	164/18986	0.128049	2.43601	4.35035	0.000143732	0.0019881	0.00157078	GSN/RHOA/LAMA1/MSN/EPHB1/MYH9/PAFAH1B1/CRK/CRKL/MAP1B/RAB10/CDC42/RACK1/PTK7/NUMA1/MAPRE1/FSCN1/CRB2/RUFY3/CYRIB/NSFL1C	21
BP	GO:0051017	actin filament bundle assembly	21/998	164/18986	0.128049	2.43601	4.35035	0.000143732	0.0019881	0.00157078	ACTN1/FLNA/PAK1/PFN1/RHOA/HSP90B1/EZR/STMN1/MARCKS/PFN2/RDX/CDC42/RAC1/ACTG1/TJP1/CUL3/DPYSL3/FSCN1/SFRP1/PDXP/CORO1B	21
BP	GO:0045732	positive regulation of protein catabolic process	25/998	213/18986	0.117371	2.23287	4.26206	0.000145616	0.00200871	0.00158707	TF/GBA1/APP/HSP90AA1/HSPA1A/CLU/IDE/EZR/PSMC3/MSN/RDX/USP5/RAB7A/RAD23A/VCP/SUMO2/CD81/PSMC5/RACK1/CSNK2A1/LRP1/CUL4A/DDB1/UBQLN1/VPS28	25
BP	GO:0051291	protein heterooligomerization	8/998	31/18986	0.258065	4.90943	5.13111	0.000151333	0.00207636	0.00164052	NUDT21/KRT10/KRT1/RRM1/MAT2A/CPSF7/FARSB/FARSA	8
BP	GO:0051491	positive regulation of filopodium assembly	8/998	31/18986	0.258065	4.90943	5.13111	0.000151333	0.00207636	0.00164052	WASL/PALM/RALA/GPM6A/CDC42/DPYSL3/FSCN1/NLGN1	8
BP	GO:1904375	regulation of protein localization to cell periphery	20/998	153/18986	0.130719	2.4868	4.34929	0.000154561	0.00211496	0.00167101	PGRMC1/SPTBN1/PICALM/VPS4A/GPC4/LYPLA1/ACTB/EZR/SFN/EPHA3/EPHB2/RAP1A/RACK1/CLTC/LRP1/DAG1/NUMA1/AP2M1/NRXN1/GPC6	20
BP	GO:1903541	regulation of exosomal secretion	6/998	17/18986	0.352941	6.71437	5.552	0.000155841	0.00212677	0.00168034	SDCBP/VPS4A/STAM/RAB7A/PDCD6IP/TSG101	6
BP	GO:0045089	positive regulation of innate immune response	38/998	387/18986	0.0981912	1.86799	4.06356	0.000164351	0.00223692	0.00176738	IPO5/DDX3X/AP1G1/BANF1/PAK1/FLOT1/HPX/APP/FYN/HSP90AA1/HMGB1/PARP1/HSPA1A/HSPD1/HSPA8/XRCC6/XRCC5/LAMP2/SFPQ/NONO/HMGB2/GDI1/PHB1/RPS19/MATR3/PPT1/PCBP2/PPP2CA/UBE2K/YWHAE/PRKDC/C1QBP/DHX9/PTPRS/NPLOC4/PSPC1/CADM1/UBQLN1	38
BP	GO:0051348	negative regulation of transferase activity	23/998	190/18986	0.121053	2.30291	4.25146	0.000167036	0.00226743	0.00179148	IPO5/MACROH2A1/BANF1/GBA1/HSPB1/NPM1/GSTP1/UCHL1/WARS1/SFN/EPHB2/PRDX3/NUP62/RPL5/YWHAG/RPS7/RPL23/RPL11/PPIA/HNRNPU/TSG101/CORO1C/RTRAF	23
BP	GO:0061162	establishment of monopolar cell polarity	7/998	24/18986	0.291667	5.54868	5.25204	0.000170706	0.0023111	0.00182598	RHOA/LAMA1/MSN/MAP1B/CDC42/PTK7/FSCN1	7
BP	GO:0002833	positive regulation of response to biotic stimulus	40/998	416/18986	0.0961538	1.82924	4.02808	0.000174542	0.00235678	0.00186207	IPO5/DDX3X/AP1G1/BANF1/PAK1/FLOT1/HPX/APP/FYN/HSP90AA1/HMGB1/PARP1/HSPA1A/HSPD1/HSPA8/XRCC6/XRCC5/LAMP2/MIF/SFPQ/NONO/HMGB2/GDI1/PHB1/RPS19/MATR3/PPT1/PCBP2/PPP2CA/UBE2K/YWHAG/YWHAE/PRKDC/C1QBP/DHX9/PTPRS/NPLOC4/PSPC1/CADM1/UBQLN1	40
BP	GO:0021549	cerebellum development	16/998	109/18986	0.146789	2.79252	4.42069	0.000179929	0.00242311	0.00191448	HNRNPD/ATRN/GBA1/HSPA5/HSPA8/MDK/GART/ATIC/CRK/CRKL/ARCN1/MTPN/CNTN1/PTPRS/TUBA1A/NRXN1	16
BP	GO:0098754	detoxification	21/998	167/18986	0.125749	2.39225	4.25652	0.00018581	0.00249234	0.00196918	GSR/SOD1/ALB/CAT/SOD2/GSTP1/TXN/ESD/ADH5/GSTM2/PRDX6/PRDX5/PRDX3/PRDX2/PRDX1/HBA1/GSTO1/TXNRD1/PARK7/TXNDC17/PRXL2A	21
BP	GO:0062197	cellular response to chemical stress	33/998	321/18986	0.102804	1.95574	4.06779	0.000186781	0.00249234	0.00196918	DDX3X/MAPK13/OXSR1/GSR/SOD1/CAT/SOD2/FYN/PARP1/HSPA1A/TXN/HSPA8/PCNA/XRCC6/XRCC5/AKR1B1/ATP2A2/RPS3/PRDX5/PRDX3/PRDX2/PRDX1/SERPINB6/CASP3/PPIA/RACK1/TOP2B/PLEC/MEAK7/PARK7/MAP1LC3A/CAB39/ADPRS	33
BP	GO:0006998	nuclear envelope organization	11/998	58/18986	0.189655	3.60801	4.68543	0.000187511	0.00249234	0.00196918	VPS4A/BANF1/LMNA/DES/LMNB1/PAFAH1B1/UBE2I/LMNB2/TARDBP/CHMP1B/NSFL1C	11
BP	GO:0034332	adherens junction organization	11/998	58/18986	0.189655	3.60801	4.68543	0.000187511	0.00249234	0.00196918	ACTB/CTNNB1/VCL/CDH2/RDX/EPHA4/CDH4/CDH11/CDC42/TJP1/PLEC	11
BP	GO:0039532	negative regulation of cytoplasmic pattern recognition receptor signaling pathway	11/998	58/18986	0.189655	3.60801	4.68543	0.000187511	0.00249234	0.00196918	BANF1/PARP1/HSPA8/LAMP2/PPT1/PCBP2/PRKDC/C1QBP/PTPRS/NPLOC4/UBQLN1	11
BP	GO:0016072	rRNA metabolic process	29/998	268/18986	0.108209	2.05857	4.1109	0.000188787	0.00250037	0.00197552	DDX17/MACROH2A1/RPS17/RPL7/NCL/FBL/EIF4A3/RPS19/RPL5/RPL14/SMARCA4/EIF6/RPL27/RPS7/RPS8/RPS16/RPS14/RPS6/RPS15/RPS25/RPS28/RPL11/RPS21/PRKDC/NUDT16/PA2G4/PIN4/WBP11/SBDS	29
BP	GO:0031099	regeneration	24/998	204/18986	0.117647	2.23812	4.18781	0.000189095	0.00250037	0.00197552	NACA/PRMT5/FLNA/ANXA1/PTPRF/IGF2R/PCNA/COL6A1/GAP43/MDK/TNC/CAD/ATIC/MAP1B/EPHA4/MTPN/CD81/RPS15/SRSF1/PTPRS/DAG1/HDGFL2/NEO1/PTGFRN	24
BP	GO:0006900	vesicle budding from membrane	14/998	88/18986	0.159091	3.02655	4.48818	0.000189902	0.00250454	0.00197882	WASL/AP1G1/PICALM/PDCD6/VPS4A/VAPA/ANXA2/RAB7A/SEC24C/CUL3/ARFGAP2/TFG/AP2M1/TMED9	14
BP	GO:0051223	regulation of protein transport	42/998	446/18986	0.0941704	1.7915	3.98423	0.000191118	0.00251409	0.00198636	PGRMC1/IPO5/DNM1L/XPO1/FLNA/LYPLA1/APP/HSP90AA1/GNAO1/TXN/PRKAR1A/HSPA8/TPR/JUP/PRKACA/SFN/ERP29/SRI/MYH10/CD81/CDC42/UFM1/YWHAE/RAN/PPIA/DYNLL1/RACK1/TARDBP/TRIM28/HADH/TMEM132A/RUFY3/GCC2/SFRP1/NLGN2/SCFD1/ANP32B/NEO1/PARK7/TSG101/ENY2/VPS28	42
BP	GO:0048193	Golgi vesicle transport	32/998	308/18986	0.103896	1.97652	4.06979	0.000191668	0.00251484	0.00198696	SPTBN1/YKT6/AP1G1/USO1/PDCD6/LYPLA1/AP2A1/VAPA/P4HB/ARF4/RAB6A/ARL3/ARCN1/PITPNB/RAB10/SEC24C/GAS1/VCP/GABARAPL2/RAB14/RACK1/ARF5/LMAN2/CUL3/MACF1/GCC2/ARFGAP2/SCFD1/TFG/SORT1/TMED9/HYOU1	32
BP	GO:0006622	protein targeting to lysosome	8/998	32/18986	0.25	4.75601	5.00877	0.000192554	0.00251999	0.00199103	VPS4A/CLU/HSPA8/LAMP2/RAB7A/SCARB2/GCC2/SORT1	8
BP	GO:0006376	mRNA splice site recognition	10/998	49/18986	0.204082	3.88246	4.75866	0.000194223	0.00253533	0.00200314	PSIP1/CELF1/SNRPC/SRSF1/SF3A3/SF3A1/SF1/PUF60/PTBP2/LUC7L2	10
BP	GO:0000910	cytokinesis	23/998	192/18986	0.119792	2.27892	4.19531	0.00019529	0.00254276	0.00200901	SPTBN1/VPS4A/RHOA/CALM1/STMN1/CFL1/MYH9/MYH10/ARL3/NUP62/CDC42/ACTR2/ARF1/CUL3/SEPTIN11/SEPTIN2/PLEC/SEPTIN7/CHMP1B/CENPV/PDCD6IP/PDXP/SEPTIN9	23
BP	GO:0072659	protein localization to plasma membrane	31/998	295/18986	0.105085	1.99914	4.07379	0.000195818	0.00254315	0.00200932	PGRMC1/SPTBN1/PICALM/VPS4A/FLNA/LYPLA1/PALM/FLOT1/ACTB/JUP/EZR/CDH2/SFN/EPHA3/EPHB2/RDX/RAB7A/RAB10/ATP1B3/CD81/RAP1A/RACK1/CLTC/LRP1/SCARB2/MACF1/ATP6AP1/AP2M1/EHD1/SCN3B/NRXN1	31
BP	GO:0060996	dendritic spine development	15/998	99/18986	0.151515	2.88243	4.42318	0.000198522	0.00257172	0.0020319	WASL/PTPRD/ARF4/CFL1/EPHB2/EPHB1/PAFAH1B1/EPHA4/CDC42/EIF4G2/PTPRS/CAPRIN1/DBN1/NLGN1/NLGN2	15
BP	GO:0061572	actin filament bundle organization	21/998	168/18986	0.125	2.37801	4.2257	0.000202069	0.00260062	0.00205473	ACTN1/FLNA/PAK1/PFN1/RHOA/HSP90B1/EZR/STMN1/MARCKS/PFN2/RDX/CDC42/RAC1/ACTG1/TJP1/CUL3/DPYSL3/FSCN1/SFRP1/PDXP/CORO1B	21
BP	GO:0042326	negative regulation of phosphorylation	28/998	256/18986	0.109375	2.08076	4.1007	0.000202163	0.00260062	0.00205473	IPO5/MACROH2A1/GBA1/HSPB1/NPM1/GSTP1/UCHL1/CALM1/FBLN1/WARS1/SFN/EPHB2/PRDX3/NUP62/CRKL/YWHAG/PPIA/DYNLL1/RACK1/PRKDC/HNRNPU/TARDBP/SFRP1/CADM4/PARK7/TSG101/CORO1C/RTRAF	28
BP	GO:0016049	cell growth	45/998	490/18986	0.0918367	1.74711	3.94658	0.000202282	0.00260062	0.00205473	SDCBP/DDX3X/DCLK1/DNPH1/CLSTN1/FN1/APP/ENO1/HSPA1A/MAP2/CTNNB1/VCL/TNC/SFN/CRABP2/GDI1/L1CAM/PHB1/PAFAH1B1/DCC/CRK/CRKL/MAP1B/PPT1/SMARCA4/CDH4/MTPN/CDC42/RACK1/CSNK2A1/EIF4G2/KRT17/DDR1/PTPRS/CTTN/MACF1/CDC73/ISLR2/RUFY3/HDGFL2/CCAR2/SFRP1/NRCAM/TSG101/DIP2B	45
BP	GO:0051650	establishment of vesicle localization	24/998	205/18986	0.117073	2.22721	4.16116	0.000203749	0.0026129	0.00206443	WASL/SDCBP/YKT6/ACTN4/AP1G1/KIF5A/PICALM/PDCD6/VPS4A/STAM/MAP2/CTNNB1/PAFAH1B1/RAB7A/DCTN2/CUL3/RAB11B/NLGN1/ARFGAP2/PDCD6IP/TFG/COPS5/TSG101/TMED9	24
BP	GO:0017148	negative regulation of translation	25/998	218/18986	0.114679	2.18166	4.13323	0.000209826	0.00268409	0.00212068	IGF2BP1/DDX3X/SYNCRIP/CELF1/GAPDH/EIF4E/TPR/YBX1/NCL/ACO1/RPS3/DDX6/CALR/EIF4A3/RPL13A/SRP9/EPHA4/EIF6/RACK1/CSNK2A1/ILF3/CIRBP/CAPRIN1/SERBP1/AGO1	25
BP	GO:0006260	DNA replication	30/998	283/18986	0.106007	2.01668	4.05885	0.000211777	0.00270227	0.00213504	SMARCA5/ACTL6A/PARP1/TOP1/PCNA/HMGA1/PTMS/RRM1/MCM3/RPA1/DUT/MCM4/MCM5/RPA3/FEN1/RECQL/NASP/MCM2/LIG3/NAP1L1/CDC42/DYNLL1/SET/DHX9/SSRP1/RBBP4/MCM6/NUCKS1/RUVBL1/SUPT16H	30
BP	GO:2001234	negative regulation of apoptotic signaling pathway	27/998	244/18986	0.110656	2.10512	4.09238	0.000215628	0.00273985	0.00216473	DDX3X/LMNA/SOD2/HSPB1/SLC25A5/FYN/ENO1/GSTP1/HSPA1A/CLU/TPT1/MIF/CTNNB1/ITGA6/NONO/HMGB2/PRDX2/VDAC2/PSME3/PPIA/RACK1/CSNK2A1/CTTN/PEA15/CCAR2/PARK7/HYOU1	27
BP	GO:0051222	positive regulation of protein transport	28/998	257/18986	0.108949	2.07266	4.07803	0.000215795	0.00273985	0.00216473	PGRMC1/IPO5/DNM1L/FLNA/APP/HSP90AA1/PRKAR1A/TPR/JUP/PRKACA/SFN/SRI/MYH10/CD81/CDC42/YWHAE/RAN/PPIA/DYNLL1/RACK1/TARDBP/TRIM28/TMEM132A/RUFY3/NLGN2/ANP32B/TSG101/VPS28	28
BP	GO:2000779	regulation of double-strand break repair	19/998	145/18986	0.131034	2.49281	4.25025	0.000216681	0.00274426	0.00216822	ACTL6A/FH/PARP1/ACTB/FUS/SMARCA4/HMGA2/UBE2N/ACTR2/CSNK2A1/PRKDC/TOP2B/C1QBP/UBE2V2/HDGFL2/SMARCC1/OTUB1/PRMT1/RUVBL1	19
BP	GO:0170034	L-amino acid biosynthetic process	11/998	59/18986	0.186441	3.54686	4.61497	0.000219681	0.00277537	0.0021928	PHGDH/GOT2/MTHFD1/GOT1/SEPHS1/BCAT1/MTAP/PARK7/AASDHPPT/ENOPH1/PSAT1	11
BP	GO:0006103	2-oxoglutarate metabolic process	6/998	18/18986	0.333333	6.34135	5.34018	0.000223401	0.00280847	0.00221895	IDH1/GOT2/DLD/COL6A1/GOT1/IDH2	6
BP	GO:1905906	regulation of amyloid fibril formation	6/998	18/18986	0.333333	6.34135	5.34018	0.000223401	0.00280847	0.00221895	PFDN6/PFDN1/APP/CLU/PFDN4/PFDN2	6
BP	GO:0061339	establishment or maintenance of monopolar cell polarity	7/998	25/18986	0.28	5.32673	5.09893	0.000226401	0.00283919	0.00224322	RHOA/LAMA1/MSN/MAP1B/CDC42/PTK7/FSCN1	7
BP	GO:0048857	neural nucleus development	12/998	69/18986	0.173913	3.30853	4.52494	0.000228841	0.00286276	0.00226184	LDHA/CKB/RHOA/ACTB/CALM1/HSPA5/YWHAQ/CDC42/YWHAE/DYNLL1/BASP1/YWHAH	12
BP	GO:0000727	double-strand break repair via break-induced replication	5/998	12/18986	0.416667	7.92669	5.65348	0.000230728	0.00287229	0.00226937	MCM3/MCM4/MCM5/MCM2/MCM6	5
BP	GO:0043174	nucleoside salvage	5/998	12/18986	0.416667	7.92669	5.65348	0.000230728	0.00287229	0.00226937	DNPH1/PNP/HPRT1/MTAP/PGM2	5
BP	GO:0019320	hexose catabolic process	10/998	50/18986	0.2	3.80481	4.6776	0.000231479	0.00287462	0.00227121	PGK1/ENO1/ENO2/PKM/GLB1/PGAM1/HK1/PGM1/TPI1/TIGAR	10
BP	GO:0061640	cytoskeleton-dependent cytokinesis	17/998	123/18986	0.138211	2.62934	4.2701	0.000240985	0.0029854	0.00235874	SPTBN1/VPS4A/RHOA/STMN1/CFL1/MYH10/ARL3/NUP62/ACTR2/ARF1/SEPTIN11/SEPTIN2/PLEC/SEPTIN7/CHMP1B/PDCD6IP/SEPTIN9	17
BP	GO:0031116	positive regulation of microtubule polymerization	8/998	33/18986	0.242424	4.61189	4.89138	0.000242561	0.00299766	0.00236843	PAK1/HSPA1A/RPS3/MAP1B/RAC1/CKAP5/NUMA1/MAPRE1	8
BP	GO:0030705	cytoskeleton-dependent intracellular transport	24/998	208/18986	0.115385	2.19508	4.0821	0.000253916	0.00313041	0.00247331	TUBA1C/WASL/ACTN4/KIF5A/SOD1/TUBB/HSPB1/APP/UCHL1/MAP2/HSPA8/RAB6A/ARL3/LRPPRC/PAFAH1B1/MAP1B/MAP1A/CDC42/DYNLL1/HNRNPU/DYNC1I2/DYNC1H1/TUBA1A/SYNE2	24
BP	GO:0060997	dendritic spine morphogenesis	11/998	60/18986	0.183333	3.48774	4.54601	0.000256395	0.00315335	0.00249144	WASL/PTPRD/CFL1/EPHB2/EPHB1/PAFAH1B1/EPHA4/CDC42/CAPRIN1/DBN1/NLGN1	11
BP	GO:0008154	actin polymerization or depolymerization	23/998	196/18986	0.117347	2.23241	4.08508	0.000264735	0.0032481	0.0025663	WASL/SPTBN1/ARPC2/ARPC5/WDR1/GSN/PFN1/CFL1/PFN2/RDX/CAPZA2/CAPZA1/CAPZB/MTPN/ARPC4/RAC1/DSTN/GRB2/SPTAN1/CTTN/PDXP/ARPC5L/CYRIB	23
BP	GO:0006164	purine nucleotide biosynthetic process	23/998	197/18986	0.116751	2.22108	4.05794	0.000285176	0.0034905	0.00275781	PFAS/NME1/NME2/NDUFB10/HPRT1/ALDOA/ATP5F1B/ENO1/PARP1/MTHFD1/PRPS1/IMPDH2/NDUFV2/GART/PAICS/ATP5F1A/ATP5F1D/ATIC/ATP5PO/GMPS/AK2/VCP/AMPD2	23
BP	GO:0006401	RNA catabolic process	39/998	412/18986	0.0946602	1.80082	3.87088	0.000287659	0.00351246	0.00277517	IGF2BP1/HNRNPD/HNRNPAB/SYNCRIP/CELF1/SSB/NPM1/HNRNPC/VIM/HSPA1A/PABPC1/YBX1/DDX5/ELAVL1/APEX1/FUS/EIF4A3/FEN1/LRPPRC/MAGOH/ETF1/HNRNPU/DHX9/TARDBP/HNRNPA0/CIRBP/CAPRIN1/GSPT2/SERBP1/KHSRP/NUDT16/FTO/AGO1/CARHSP1/THRAP3/LSM2/LSM5/LSM4/RBM8A	39
BP	GO:0030522	intracellular receptor signaling pathway	37/998	384/18986	0.0963542	1.83305	3.88449	0.000289056	0.0035211	0.00278199	IPO5/DDX3X/DDX17/ACTN4/BANF1/PAK1/FLOT1/RHOA/HMGB1/PARP1/HSPA1A/HSPA8/LAMP2/DDX5/MAPK1/CALR/PHB1/PRCP/CRKL/PPT1/SMARCA4/PCBP2/PPP2CA/UFM1/YWHAE/PRKDC/FABP5/FKBP4/YWHAH/C1QBP/PTPRS/SAFB/PTGES3/SFRP1/NPLOC4/PARK7/UBQLN1	37
BP	GO:0030901	midbrain development	14/998	92/18986	0.152174	2.89496	4.29153	0.000306136	0.00371145	0.00293238	LDHA/CKB/RHOA/ACTB/CALM1/HSPA5/CTNNB1/YWHAQ/CDC42/YWHAE/DYNLL1/BASP1/YWHAH/SFRP1	14
BP	GO:0032273	positive regulation of protein polymerization	14/998	92/18986	0.152174	2.89496	4.29153	0.000306136	0.00371145	0.00293238	ARPC2/PAK1/PFN1/HSP90AA1/HSPA1A/RPS3/PFN2/MAP1B/RAC1/GRB2/CKAP5/CTTN/NUMA1/MAPRE1	14
BP	GO:0045861	negative regulation of proteolysis	31/998	303/18986	0.10231	1.94635	3.91139	0.000314082	0.00379875	0.00300136	DDX3X/SERPINB7/KNG1/CSTB/GAPDH/APP/HSP90AB1/ALAD/PEBP1/SERPINB6/USP5/RPL5/MAP1A/SERPINH1/USP14/EPHA4/GAS1/GABARAPL2/RPS7/RPL23/RPL11/CSNK2A1/ITIH3/LRP1/CRB2/CCAR2/SMARCC1/GLG1/PARK7/SERPINI1/PCSK1N	31
BP	GO:0010811	positive regulation of cell-substrate adhesion	17/998	126/18986	0.134921	2.56674	4.15613	0.000322395	0.00389008	0.00307352	ARPC2/FLNA/MAP4K4/FN1/P4HB/JUP/MDK/FBLN1/ITGA6/CALR/CRK/CRKL/CDC42/RAC1/C1QBP/DAG1/SFRP1	17
BP	GO:0009066	aspartate family amino acid metabolic process	9/998	43/18986	0.209302	3.98178	4.61067	0.000330481	0.00397825	0.00314318	PHGDH/GOT2/MTHFD1/GOT1/MTAP/ASRGL1/NIT2/AASDHPPT/ENOPH1	9
BP	GO:0051053	negative regulation of DNA metabolic process	18/998	138/18986	0.130435	2.4814	4.11394	0.000332721	0.00399578	0.00315704	H1-0/HNRNPC/HNRNPA1/PARP1/H1-4/H1-2/XRCC5/H1-5/RPS3/LIG3/MSH6/HMGA2/DYNLL1/CSNK2A1/HNRNPU/C1QBP/H1-10/OTUB1	18
BP	GO:0030902	hindbrain development	20/998	162/18986	0.123457	2.34865	4.0605	0.000334682	0.0040099	0.00316819	HNRNPD/FLNA/ATRN/GBA1/HSPA5/HSPA8/CTNNB1/MDK/GART/EPHB2/EPHB1/ATIC/CRK/CRKL/ARCN1/MTPN/CNTN1/PTPRS/TUBA1A/NRXN1	20
BP	GO:0060560	developmental growth involved in morphogenesis	26/998	238/18986	0.109244	2.07826	3.94287	0.000342296	0.00409152	0.00323268	DCLK1/FN1/APP/MAP2/CTNNB1/VCL/TNC/CRABP2/GDI1/L1CAM/PAFAH1B1/DCC/MAP1B/CDH4/EIF4G2/DDR1/TRIM28/PTK7/PTPRS/CTTN/MACF1/ISLR2/RUFY3/SFRP1/NRCAM/DIP2B	26
BP	GO:0000302	response to reactive oxygen species	23/998	200/18986	0.115	2.18777	3.97748	0.000355065	0.00423423	0.00334543	MAPK13/SOD1/CAT/SOD2/FYN/GSTP1/TXN/HSPA8/PCNA/COL6A1/RPS3/PRDX5/PRDX3/PRDX2/PRDX1/CASP3/CRK/RACK1/HBA1/TOP2B/PARK7/MAP1LC3A/ADPRS	23
BP	GO:0006167	AMP biosynthetic process	5/998	13/18986	0.384615	7.31694	5.36648	0.000358736	0.00426804	0.00337215	PFAS/HPRT1/GART/PAICS/ATIC	5
BP	GO:0071383	cellular response to steroid hormone stimulus	24/998	213/18986	0.112676	2.14355	3.95329	0.000361989	0.00429672	0.00339481	DDX17/PAK1/ANXA1/EIF4E/RHOA/PARP1/HSPA1A/HSPA8/DDX5/ATP5F1A/MAPK1/CALR/PHB1/SMARCA4/UFM1/RAN/UBE2L3/HNRNPU/FKBP4/YWHAH/SAFB/PTGES3/SFRP1/PARK7	24
BP	GO:0034063	stress granule assembly	8/998	35/18986	0.228571	4.34835	4.67012	0.00037451	0.00442477	0.00349597	DDX3X/DDX6/RPS23/G3BP1/CIRBP/UBAP2L/DYNC1H1/CAPRIN1	8
BP	GO:1902176	negative regulation of oxidative stress-induced intrinsic apoptotic signaling pathway	8/998	35/18986	0.228571	4.34835	4.67012	0.00037451	0.00442477	0.00349597	SOD2/HSPB1/FYN/CTNNB1/NONO/PPIA/RACK1/PARK7	8
BP	GO:0046037	GMP metabolic process	7/998	27/18986	0.259259	4.93216	4.81598	0.000381422	0.00449602	0.00355227	PFAS/HPRT1/IMPDH2/GART/PAICS/ATIC/GMPS	7
BP	GO:0007033	vacuole organization	26/998	240/18986	0.108333	2.06094	3.89602	0.000389798	0.00458417	0.00362192	MAP1LC3B/TPP1/VPS4A/ATP6AP2/GBA1/HEXA/CTSD/ANXA2/GAA/HSPA8/LAMP2/ATP2A2/RAB5A/EPHB2/PPT1/RAB7A/GABARAPL2/RAB14/EFNB1/SCARB2/ATP6AP1/CHMP1B/SCFD1/MAP1LC3A/UBQLN1/NSFL1C	26
BP	GO:0051893	regulation of focal adhesion assembly	11/998	63/18986	0.174603	3.32166	4.34763	0.000399001	0.00466019	0.00368198	MAP4K4/RHOA/VCL/EPHA3/RAC1/ACTG1/MACF1/SFRP1/RCC2/CORO1C/TLN1	11
BP	GO:0090109	regulation of cell-substrate junction assembly	11/998	63/18986	0.174603	3.32166	4.34763	0.000399001	0.00466019	0.00368198	MAP4K4/RHOA/VCL/EPHA3/RAC1/ACTG1/MACF1/SFRP1/RCC2/CORO1C/TLN1	11
BP	GO:0097352	autophagosome maturation	11/998	63/18986	0.174603	3.32166	4.34763	0.000399001	0.00466019	0.00368198	MAP1LC3B/VPS4A/CALM1/LAMP2/ATP2A2/VCP/GABARAPL2/CHMP1B/TSG101/MAP1LC3A/UBQLN1	11
BP	GO:0010001	glial cell differentiation	28/998	267/18986	0.104869	1.99503	3.85683	0.000404142	0.00470946	0.00372091	NCAN/PRMT5/PHGDH/WDR1/SOD1/GBA1/APP/RHOA/VIM/CLU/COL6A1/VCAN/CTNNB1/GAP43/CDH2/MDK/PTPRZ1/MAPK1/GPC1/EPHA4/GRB2/LRP1/SRSF1/CNTN1/DAG1/PLEC/RHEB/TUBA1A	28
BP	GO:0006605	protein targeting	33/998	335/18986	0.0985075	1.87401	3.80161	0.000406859	0.00473032	0.00373739	NACA/SDCBP/VPS4A/HSPA4/FYN/HSP90AA1/HSPD1/CLU/HSPA5/HSPA1L/HSPA8/LAMP2/YWHAQ/YWHAB/GDI1/SRP14/SSR1/SRP9/RAB7A/NPEPPS/YWHAG/YWHAE/RPL11/YWHAZ/UBE2L3/SCARB2/HUWE1/GCC2/NLGN1/SORT1/NACA4P/SAE1/FIS1	33
BP	GO:0008064	regulation of actin polymerization or depolymerization	19/998	153/18986	0.124183	2.36246	3.98557	0.00043306	0.0050235	0.00396903	SPTBN1/ARPC2/ARPC5/WDR1/GSN/PFN1/PFN2/RDX/CAPZA2/CAPZA1/CAPZB/MTPN/DSTN/GRB2/SPTAN1/CTTN/PDXP/ARPC5L/CYRIB	19
BP	GO:0072593	reactive oxygen species metabolic process	26/998	242/18986	0.107438	2.04391	3.84961	0.00044301	0.00512726	0.00405101	SH3PXD2A/SOD1/CAT/SOD2/APP/FYN/RHOA/GSTP1/TXN/COL6A1/CBR1/ARF4/VDAC1/ELAVL1/PRDX5/PRDX3/PRDX2/PRDX1/PRCP/EIF6/RAC1/GRB2/HBA1/DCXR/PARK7/TIGAR	26
BP	GO:0046825	regulation of protein export from nucleus	8/998	36/18986	0.222222	4.22757	4.56563	0.000459564	0.00529484	0.00418341	XPO1/TXN/TPR/PRKACA/SFN/YWHAE/ANP32B/PARK7	8
BP	GO:1902745	positive regulation of lamellipodium organization	8/998	36/18986	0.222222	4.22757	4.56563	0.000459564	0.00529484	0.00418341	ARPC2/HSP90AA1/CDC42/RAC1/ACTR2/FSCN1/CORO1B/CORO1C	8
BP	GO:0051099	positive regulation of binding	15/998	107/18986	0.140187	2.66692	4.07284	0.000470272	0.00540601	0.00427124	NME1/FLOT1/H1-0/ANXA2/HMGB1/TXN/IDE/STMN1/EPHA4/PPP2CA/RAN/RPL11/FKBP1A/LRP1/EIF3C	15
BP	GO:0006790	sulfur compound metabolic process	33/998	338/18986	0.0976331	1.85738	3.74622	0.000476712	0.00546773	0.00432001	ACOT7/GSTA4/PHGDH/UGDH/IDH1/GSR/SOD1/SOD2/HEXA/GSTP1/DLD/PDHB/MTHFD1/CTNNB1/GNS/GLB1/GSTM2/MMUT/AHCY/MPST/MAT2A/GPC1/GSS/FASN/PPT1/HSD17B4/ACLY/GSTO1/HMGCS1/GLO1/MTAP/BLMH/ENOPH1	33
BP	GO:0046364	monosaccharide biosynthetic process	14/998	96/18986	0.145833	2.77434	4.10521	0.000478629	0.00547741	0.00432766	PGK1/ENO1/GPI/ENO2/ALDOC/AKR1B1/GOT1/PRKACA/PGAM1/PGM1/MDH2/PGD/TPI1/DDB1	14
BP	GO:0009636	response to toxic substance	28/998	270/18986	0.103704	1.97286	3.79234	0.00048368	0.00552283	0.00436354	DHX15/GSR/SOD1/ALB/CAT/SOD2/GSTP1/TXN/ESD/ADH5/COL6A1/ALAD/GSTM2/MPST/PRDX6/PRDX5/PRDX3/PRDX2/PRDX1/MAP1B/HBA1/GSTO1/BLMH/TXNRD1/SCFD1/PARK7/TXNDC17/PRXL2A	28
BP	GO:0007097	nuclear migration	7/998	28/18986	0.25	4.75601	4.68478	0.000485688	0.00553337	0.00437188	LMNA/LMNB1/PAFAH1B1/CDC42/LMNB2/DYNC1H1/SYNE2	7
BP	GO:0022037	metencephalon development	16/998	119/18986	0.134454	2.55786	4.0154	0.000497026	0.00564993	0.00446397	HNRNPD/ATRN/GBA1/HSPA5/HSPA8/MDK/GART/ATIC/CRK/CRKL/ARCN1/MTPN/CNTN1/PTPRS/TUBA1A/NRXN1	16
BP	GO:0045216	cell-cell junction organization	24/998	218/18986	0.110092	2.09439	3.82799	0.000508553	0.00576812	0.00455735	WDR1/FLNA/RHOA/ACTB/JUP/CTNNB1/PRKACA/VCL/CDH2/EPHB2/RDX/EPHA4/CDH4/CDH11/CDC42/ACTG1/TJP1/PLEC/NECTIN1/FSCN1/NLGN2/PDCD6IP/CNTNAP2/TLN1	24
BP	GO:0099003	vesicle-mediated transport in synapse	27/998	258/18986	0.104651	1.99089	3.77458	0.00052527	0.00592469	0.00468105	AP1G1/PICALM/ATP6AP2/AP2A1/CLSTN1/ACTB/CALM1/RALA/CTNNB1/ATP2A2/CDH2/RAB5A/CANX/PFN2/ATP6V1E1/CASP3/RAB7A/ARHGDIA/RAP1A/ACTG1/SCRN1/ATP6AP1/NLGN1/NLGN2/AP2M1/PARK7/NRXN1	27
BP	GO:0030837	negative regulation of actin filament polymerization	11/998	65/18986	0.169231	3.21945	4.22192	0.000527	0.00592469	0.00468105	SPTBN1/GSN/PFN1/PFN2/RDX/CAPZA2/CAPZA1/CAPZB/MTPN/SPTAN1/CYRIB	11
BP	GO:0072666	establishment of protein localization to vacuole	11/998	65/18986	0.169231	3.21945	4.22192	0.000527	0.00592469	0.00468105	VPS4A/STAM/CLU/HSPA8/LAMP2/RAB7A/SCARB2/GCC2/SORT1/TSG101/VPS28	11
BP	GO:1901607	alpha-amino acid biosynthetic process	11/998	65/18986	0.169231	3.21945	4.22192	0.000527	0.00592469	0.00468105	PHGDH/GOT2/MTHFD1/GOT1/SEPHS1/BCAT1/MTAP/PARK7/AASDHPPT/ENOPH1/PSAT1	11
BP	GO:0006287	base-excision repair, gap-filling	5/998	14/18986	0.357143	6.7943	5.10843	0.000533959	0.00596352	0.00471173	PCNA/APEX1/FEN1/LIG3/ADPRS	5
BP	GO:0031115	negative regulation of microtubule polymerization	5/998	14/18986	0.357143	6.7943	5.10843	0.000533959	0.00596352	0.00471173	TUBB4A/MAP2/STMN1/FKBP4/MAPRE1	5
BP	GO:1905907	negative regulation of amyloid fibril formation	5/998	14/18986	0.357143	6.7943	5.10843	0.000533959	0.00596352	0.00471173	PFDN6/PFDN1/CLU/PFDN4/PFDN2	5
BP	GO:0051963	regulation of synapse assembly	20/998	168/18986	0.119048	2.26477	3.87845	0.000538743	0.00600381	0.00474356	DCLK1/GPC4/CLSTN1/APP/PTPRD/CTNNB1/EPHB2/EPHB1/MAP1B/PTPRS/CHD4/NECTIN1/NEDD8/NEGR1/NLGN1/NLGN2/ROBO2/LRRC4B/NRXN2/NRXN1	20
BP	GO:0030832	regulation of actin filament length	19/998	156/18986	0.121795	2.31703	3.89056	0.000552893	0.00614807	0.00485754	SPTBN1/ARPC2/ARPC5/WDR1/GSN/PFN1/PFN2/RDX/CAPZA2/CAPZA1/CAPZB/MTPN/DSTN/GRB2/SPTAN1/CTTN/PDXP/ARPC5L/CYRIB	19
BP	GO:0042063	gliogenesis	34/998	355/18986	0.0957746	1.82202	3.68263	0.000557492	0.00617877	0.0048818	NCAN/PRMT5/PHGDH/WDR1/SOD1/GBA1/APP/LAMB1/RHOA/VIM/CLU/COL6A1/VCAN/CTNNB1/GAP43/CDH2/MDK/PTPRZ1/MAPK1/GPC1/PPP1CC/PAFAH1B1/CRKL/EPHA4/GRB2/LRP1/SRSF1/CNTN1/DAG1/PLEC/RHEB/TUBA1A/SYNE2/ADGRG1	34
BP	GO:0010977	negative regulation of neuron projection development	17/998	132/18986	0.128788	2.45007	3.93779	0.000558691	0.00617877	0.0048818	FLNA/VIM/MAP2/EPHB2/GDI1/PAFAH1B1/DCC/EPHA4/FKBP4/PTPRS/CRMP1/DPYSL3/RUFY3/NLGN1/FAT3/NEO1/DIP2B	17
BP	GO:0170033	L-amino acid metabolic process	21/998	181/18986	0.116022	2.20721	3.84383	0.000559291	0.00617877	0.0048818	PFAS/PHGDH/DDAH1/GOT2/P4HB/QDPR/MTHFD1/GOT1/CTPS1/MPST/CAD/SEPHS1/GMPS/BCAT1/MTAP/ASRGL1/PARK7/NIT2/AASDHPPT/ENOPH1/PSAT1	21
BP	GO:0034314	Arp2/3 complex-mediated actin nucleation	9/998	46/18986	0.195652	3.7221	4.35383	0.000560495	0.00617877	0.0048818	ARPC1A/ARPC2/ARPC5/ARPC4/GMFB/ACTR2/ARF1/ARPC5L/CORO1B	9
BP	GO:0006337	nucleosome disassembly	6/998	21/18986	0.285714	5.43544	4.79015	0.000570155	0.00620053	0.00489899	HMGA1/SMARCA4/SET/SSRP1/SMARCC1/SUPT16H	6
BP	GO:0007413	axonal fasciculation	6/998	21/18986	0.285714	5.43544	4.79015	0.000570155	0.00620053	0.00489899	NCAM2/EPHA3/EPHB2/CASP3/EPHA4/NRCAM	6
BP	GO:0009067	aspartate family amino acid biosynthetic process	6/998	21/18986	0.285714	5.43544	4.79015	0.000570155	0.00620053	0.00489899	GOT2/MTHFD1/GOT1/MTAP/AASDHPPT/ENOPH1	6
BP	GO:0010288	response to lead ion	6/998	21/18986	0.285714	5.43544	4.79015	0.000570155	0.00620053	0.00489899	CAT/ALAD/PPP1CA/PPP5C/PPP2CA/MAP1LC3A	6
BP	GO:0045056	transcytosis	6/998	21/18986	0.285714	5.43544	4.79015	0.000570155	0.00620053	0.00489899	PICALM/USO1/RAB5A/CLTC/LRP1/RAB11B	6
BP	GO:0106030	neuron projection fasciculation	6/998	21/18986	0.285714	5.43544	4.79015	0.000570155	0.00620053	0.00489899	NCAM2/EPHA3/EPHB2/CASP3/EPHA4/NRCAM	6
BP	GO:0045088	regulation of innate immune response	42/998	470/18986	0.0893617	1.70002	3.61964	0.000570973	0.00620053	0.00489899	IPO5/DDX3X/AP1G1/BANF1/PAK1/FLOT1/HPX/APP/FYN/HSP90AA1/HMGB1/PARP1/HSPA1A/HSPD1/HSPA8/XRCC6/XRCC5/LAMP2/SFPQ/NONO/HMGB2/SFN/GDI1/PHB1/RPS19/MATR3/CRK/PPT1/PCBP2/PPP2CA/UBE2K/YWHAE/YWHAZ/PRKDC/C1QBP/DHX9/PTPRS/NPLOC4/PSPC1/CADM1/UBQLN1/ERAP1	42
BP	GO:0006081	cellular aldehyde metabolic process	12/998	76/18986	0.157895	3.0038	4.12282	0.000574718	0.00622794	0.00492065	IDH1/ESD/ADH5/TKT/TALDO1/IDH2/ALDH9A1/ALDH7A1/TPI1/GLO1/PDXP/PARK7	12
BP	GO:0006749	glutathione metabolic process	10/998	56/18986	0.178571	3.39715	4.23149	0.000603141	0.00650831	0.00514217	GSTA4/IDH1/GSR/SOD1/SOD2/GSTP1/GSTM2/GSS/GSTO1/GLO1	10
BP	GO:0030865	cortical cytoskeleton organization	10/998	56/18986	0.178571	3.39715	4.23149	0.000603141	0.00650831	0.00514217	WDR1/VPS4A/EZR/CALR/PAFAH1B1/RAC1/PLEC/NLGN1/PDCD6IP/TLN1	10
BP	GO:0019076	viral release from host cell	7/998	29/18986	0.241379	4.59201	4.55965	0.000611453	0.00654268	0.00516932	VPS4A/VAPA/RAB7A/PPIA/DDB1/CHMP1B/TSG101	7
BP	GO:0021952	central nervous system projection neuron axonogenesis	7/998	29/18986	0.241379	4.59201	4.55965	0.000611453	0.00654268	0.00516932	DCLK1/EPHB2/EPHB1/PAFAH1B1/DCC/EPHA4/CDH11	7
BP	GO:0035891	exit from host cell	7/998	29/18986	0.241379	4.59201	4.55965	0.000611453	0.00654268	0.00516932	VPS4A/VAPA/RAB7A/PPIA/DDB1/CHMP1B/TSG101	7
BP	GO:0051156	glucose 6-phosphate metabolic process	7/998	29/18986	0.241379	4.59201	4.55965	0.000611453	0.00654268	0.00516932	PGLS/GPI/HK1/TKT/TALDO1/PGD/TIGAR	7
BP	GO:0043603	amide metabolic process	42/998	472/18986	0.0889831	1.69282	3.5902	0.000622046	0.0066421	0.00524787	ACOT7/GSTA4/PICALM/ATP6AP2/IDH1/VAPA/GSR/SOD1/PNP/GBA1/SOD2/HEXA/P4HB/FH/GSTP1/DLD/CLU/PDHB/APEH/IDE/CPE/GM2A/PAM/GSTM2/MMUT/CASP3/GNPDA1/GSS/FASN/PPT1/HSD17B4/ACLY/EPHA4/GSTO1/HMGCS1/GLO1/ASAH1/SCARB2/TIGAR/XPNPEP1/AASDHPPT/PCSK1N	42
BP	GO:0006898	receptor-mediated endocytosis	28/998	275/18986	0.101818	1.93699	3.68667	0.000647083	0.00689502	0.0054477	WASL/SDCBP/PICALM/FLOT1/AP2A1/TFRC/TF/APP/ANXA2/CLU/RALA/IGF2R/EZR/RAB5A/CANX/CAP1/PPT1/AP1S1/CD81/RAC1/ARF1/HNRNPK/GRB2/CLTC/LRP1/SCARB2/CTTN/AP2M1	28
BP	GO:0030518	nuclear receptor-mediated steroid hormone signaling pathway	16/998	122/18986	0.131148	2.49496	3.90185	0.000656784	0.00696928	0.00550638	DDX17/PAK1/RHOA/PARP1/DDX5/MAPK1/CALR/PHB1/SMARCA4/UFM1/FKBP4/YWHAH/SAFB/PTGES3/SFRP1/PARK7	16
BP	GO:0039531	regulation of cytoplasmic pattern recognition receptor signaling pathway	16/998	122/18986	0.131148	2.49496	3.90185	0.000656784	0.00696928	0.00550638	DDX3X/BANF1/FLOT1/HMGB1/PARP1/HSPA1A/HSPA8/LAMP2/PPT1/PCBP2/PPP2CA/PRKDC/C1QBP/PTPRS/NPLOC4/UBQLN1	16
BP	GO:0099504	synaptic vesicle cycle	24/998	222/18986	0.108108	2.05665	3.73014	0.000660812	0.00698876	0.00552177	AP1G1/PICALM/ATP6AP2/AP2A1/ACTB/CTNNB1/ATP2A2/CDH2/RAB5A/CANX/PFN2/ATP6V1E1/CASP3/RAB7A/ARHGDIA/RAP1A/ACTG1/SCRN1/ATP6AP1/NLGN1/NLGN2/AP2M1/PARK7/NRXN1	24
BP	GO:0097106	postsynaptic density organization	9/998	47/18986	0.191489	3.6429	4.27298	0.000661358	0.00698876	0.00552177	PTPRD/HSPA8/CDH2/PTPRS/NLGN1/NLGN2/LRRC4B/NRXN2/NRXN1	9
BP	GO:0072665	protein localization to vacuole	13/998	88/18986	0.147727	2.81037	4.00941	0.000664362	0.00699804	0.0055291	VPS4A/STAM/CLU/HSPA8/LAMP2/RAB7A/CD81/SCARB2/MEAK7/GCC2/SORT1/TSG101/VPS28	13
BP	GO:0001649	osteoblast differentiation	27/998	262/18986	0.103053	1.96049	3.68744	0.000666349	0.00699804	0.0055291	CLIC1/SYNCRIP/SNRNP200/CAT/ATP5F1B/HNRNPC/COL6A1/VCAN/CTNNB1/PRKACA/DDX5/IGFBP2/FBL/TNC/PHB1/RBMX/FASN/HSD17B4/HSPE1/RPS15/TPM4/CLTC/HNRNPU/DHX9/ALYREF/SFRP1/SMOC1	27
BP	GO:0071824	protein-DNA complex organization	27/998	262/18986	0.103053	1.96049	3.68744	0.000666349	0.00699804	0.0055291	SMARCA5/CAND1/MACROH2A1/NPM1/H1-0/HMGB1/H1-4/H1-2/H1-5/HMGA1/HMGB2/NASP/MCM2/SMARCA4/NAP1L1/H4C1/RPL23/SET/SSRP1/RBBP4/CENPV/SMARCC1/DNAJC9/H1-10/ANP32B/NAP1L4/SUPT16H	27
BP	GO:0000966	RNA 5'-end processing	8/998	38/18986	0.210526	4.00506	4.3676	0.000676602	0.00707659	0.00559116	SNRPG/SSB/SNRPB/SNRPE/SNRPF/SNRPD1/SNRPD2/SNRPD3	8
BP	GO:0031112	positive regulation of microtubule polymerization or depolymerization	8/998	38/18986	0.210526	4.00506	4.3676	0.000676602	0.00707659	0.00559116	PAK1/HSPA1A/RPS3/MAP1B/RAC1/CKAP5/NUMA1/MAPRE1	8
BP	GO:0002218	activation of innate immune response	31/998	317/18986	0.0977918	1.8604	3.6387	0.000678731	0.00708435	0.00559729	IPO5/DDX3X/BANF1/PAK1/FLOT1/APP/FYN/HSP90AA1/HMGB1/PARP1/HSPA1A/HSPD1/HSPA8/XRCC6/XRCC5/LAMP2/SFPQ/NONO/GDI1/PHB1/MATR3/PPT1/PCBP2/PPP2CA/YWHAE/PRKDC/C1QBP/PTPRS/NPLOC4/PSPC1/UBQLN1	31
BP	GO:0001933	negative regulation of protein phosphorylation	25/998	236/18986	0.105932	2.01526	3.69668	0.00069588	0.00724851	0.00572699	IPO5/MACROH2A1/GBA1/HSPB1/NPM1/GSTP1/UCHL1/CALM1/FBLN1/WARS1/SFN/EPHB2/NUP62/CRKL/YWHAG/PPIA/RACK1/PRKDC/TARDBP/SFRP1/CADM4/PARK7/TSG101/CORO1C/RTRAF	25
BP	GO:1901799	negative regulation of proteasomal protein catabolic process	10/998	57/18986	0.175439	3.33755	4.16307	0.000697549	0.0072511	0.00572904	HSP90AB1/ALAD/MAP1A/USP14/GABARAPL2/RPL11/CSNK2A1/CCAR2/SMARCC1/PARK7	10
BP	GO:0045807	positive regulation of endocytosis	19/998	159/18986	0.119497	2.27331	3.79772	0.000700363	0.00726556	0.00574046	WASL/FLOT1/AP2A1/SOD1/TF/APP/ANXA2/CLU/HSPA8/CALR/PPT1/CDC42/HNRNPK/LRP1/LMAN2/NLGN1/AP2M1/TSG101/VPS28	19
BP	GO:1903828	negative regulation of protein localization	24/998	223/18986	0.107623	2.04743	3.706	0.000704573	0.00728565	0.00575633	NACA/DCLK1/PICALM/MACROH2A1/LYPLA1/APP/GNAO1/TXN/SFN/ERP29/GDI1/MAP1A/GDI2/VCP/UFM1/YWHAZ/CLTC/HADH/SFRP1/NEO1/AP2M1/PARK7/ENY2/NSFL1C	24
BP	GO:0006006	glucose metabolic process	22/998	197/18986	0.111675	2.12451	3.73702	0.000705155	0.00728565	0.00575633	PGK1/GAPDH/ENO1/GPI/ENO2/ALDOC/GAA/PDHB/PKM/GOT1/PRKACA/PGAM1/HK1/PGM1/PPP1CA/MDH2/TPI1/FABP5/DDB1/DCXR/PGM2/TIGAR	22
BP	GO:0034976	response to endoplasmic reticulum stress	28/998	277/18986	0.101083	1.92301	3.64502	0.000724905	0.00747345	0.00590472	DDX3X/FLOT1/APP/P4HB/HSPA1A/CLU/HSPA5/PDIA4/HSP90B1/ATP2A2/CALR/CANX/MARCKS/ERP29/PDIA3/USP14/VCP/MANF/UFM1/RACK1/TARDBP/PDIA6/NPLOC4/COPS5/PARK7/UBQLN1/UGGT1/HYOU1	28
BP	GO:0031110	regulation of microtubule polymerization or depolymerization	14/998	100/18986	0.14	2.66337	3.92823	0.000727724	0.00747345	0.00590472	PAK1/TUBB4A/HSPA1A/MAP2/STMN1/RPS3/MAP1B/MAP1A/RAC1/FKBP4/CKAP5/NUMA1/MAPRE1/HDGFL3	14
BP	GO:0043648	dicarboxylic acid metabolic process	14/998	100/18986	0.14	2.66337	3.92823	0.000727724	0.00747345	0.00590472	IDH1/GOT2/FH/DLD/MTHFD1/COL6A1/GOT1/ATIC/MDH1/MDH2/IDH2/ACLY/NIT2/AASDHPPT	14
BP	GO:1902117	positive regulation of organelle assembly	13/998	89/18986	0.146067	2.77879	3.9619	0.00074129	0.00759747	0.00600271	SDCBP/RHOA/MSN/NUP62/G3BP1/UBAP2L/DYNC1H1/CAPRIN1/NUMA1/SEPTIN7/FSCN1/PDCD6IP/SEPTIN9	13
BP	GO:0044282	small molecule catabolic process	35/998	375/18986	0.0933333	1.77558	3.57302	0.000743112	0.00760089	0.0060054	ACOT7/DDAH1/PNP/GOT2/PGK1/ENO1/HEXA/ENO2/QDPR/DLD/ESD/ADH5/ETFA/PKM/GLB1/GOT1/PGAM1/HK1/MPST/PGM1/ECI1/GNPDA1/HSD17B4/PGD/TPI1/BLMH/HADH/HIBCH/ASRGL1/DCXR/PDXP/PARK7/TIGAR/AASDHPPT/NUDT5	35
BP	GO:0035089	establishment of apical/basal cell polarity	6/998	22/18986	0.272727	5.18838	4.6299	0.000749365	0.00764952	0.00604383	RHOA/LAMA1/MSN/CDC42/PTK7/FSCN1	6
BP	GO:0000054	ribosomal subunit export from nucleus	5/998	15/18986	0.333333	6.34135	4.87451	0.000766431	0.00777707	0.0061446	XPO1/NPM1/EIF6/RAN/RPS15	5
BP	GO:0033750	ribosome localization	5/998	15/18986	0.333333	6.34135	4.87451	0.000766431	0.00777707	0.0061446	XPO1/NPM1/EIF6/RAN/RPS15	5
BP	GO:0043101	purine-containing compound salvage	5/998	15/18986	0.333333	6.34135	4.87451	0.000766431	0.00777707	0.0061446	PNP/HPRT1/AMPD2/MTAP/PGM2	5
BP	GO:0009913	epidermal cell differentiation	26/998	251/18986	0.103586	1.97062	3.64618	0.000769486	0.00779257	0.00615685	NME2/MACROH2A1/FLNB/SOD1/KRT14/KRT10/KRT6A/KRT1/KRT3/KRT2/KRT5/ANXA1/KRT4/KRT16/CTNNB1/SFN/CASP3/PAFAH1B1/KRT17/ASAH1/NUMA1/PLEC/KRT71/HRNR/TSG101/CLIC4	26
BP	GO:0007157	heterophilic cell-cell adhesion via plasma membrane cell adhesion molecules	9/998	48/18986	0.1875	3.56701	4.19431	0.000776564	0.00784185	0.00619579	PTPRD/CDH2/CDH4/NECTIN1/CRB2/CADM3/NLGN1/CADM1/NRXN1	9
BP	GO:0034614	cellular response to reactive oxygen species	18/998	148/18986	0.121622	2.31374	3.77921	0.000777425	0.00784185	0.00619579	MAPK13/SOD1/CAT/SOD2/FYN/TXN/HSPA8/PCNA/RPS3/PRDX5/PRDX3/PRDX2/PRDX1/RACK1/TOP2B/PARK7/MAP1LC3A/ADPRS	18
BP	GO:0150116	regulation of cell-substrate junction organization	11/998	68/18986	0.161765	3.07742	4.04222	0.000781999	0.00787244	0.00621995	MAP4K4/RHOA/VCL/EPHA3/RAC1/ACTG1/MACF1/SFRP1/RCC2/CORO1C/TLN1	11
BP	GO:0050792	regulation of viral process	20/998	173/18986	0.115607	2.19931	3.73255	0.000783791	0.00787494	0.00622193	DDX3X/VPS4A/BANF1/GSN/P4HB/HMGB1/PABPC1/DDX5/FBLN1/RAB7A/HMGA2/RAD23A/PPIA/TOP2B/DHX9/ILF3/TRIM28/DDB1/TSG101/HACD3	20
BP	GO:0045010	actin nucleation	10/998	58/18986	0.172414	3.28001	4.09616	0.000803806	0.00803858	0.00635122	ARPC1A/ARPC2/ARPC5/GSN/ARPC4/GMFB/ACTR2/ARF1/ARPC5L/CORO1B	10
BP	GO:0170038	proteinogenic amino acid biosynthetic process	10/998	58/18986	0.172414	3.28001	4.09616	0.000803806	0.00803858	0.00635122	PHGDH/GOT2/MTHFD1/GOT1/SEPHS1/BCAT1/MTAP/AASDHPPT/ENOPH1/PSAT1	10
BP	GO:0046785	microtubule polymerization	14/998	101/18986	0.138614	2.637	3.88534	0.000804803	0.00803858	0.00635122	PAK1/TUBB4A/HSPA1A/MAP2/STMN1/RPS3/MAP1B/RAC1/FKBP4/CKAP5/NUMA1/MAPRE1/TUBA1A/HDGFL3	14
BP	GO:0030100	regulation of endocytosis	30/998	307/18986	0.0977199	1.85903	3.5742	0.000831645	0.00829046	0.00655023	WASL/SDCBP/PICALM/FLOT1/AP2A1/SOD1/TF/APP/ANXA2/HMGB1/ACTB/CLU/HSPA8/RALA/CALR/EPHA3/PPT1/CDC42/RAC1/ARF1/HNRNPK/RACK1/ACTG1/LRP1/LMAN2/NLGN1/AP2M1/PARK7/TSG101/VPS28	30
BP	GO:0120034	positive regulation of plasma membrane bounded cell projection assembly	15/998	113/18986	0.132743	2.52532	3.83052	0.000842493	0.00838223	0.00662273	WASL/ARPC2/PALM/PFN1/HSP90AA1/RALA/GPM6A/CDC42/RAC1/ACTR2/DPYSL3/SEPTIN7/FSCN1/NLGN1/SEPTIN9	15
BP	GO:0021537	telencephalon development	28/998	281/18986	0.0996441	1.89563	3.56274	0.000905437	0.00896004	0.00707926	IGF2BP1/NARS1/FLNA/HPRT1/LAMB1/RHOA/CTNNB1/CDH2/MDK/GART/EPHB2/ATIC/CASP3/PAFAH1B1/CRK/CRKL/YWHAE/RAN/PTPRS/TUBB2A/TUBA1A/SYNE2/TUBB2B/ROBO2/CNTNAP2/CORO1C/ADGRG1/ROBO1	28
BP	GO:0030521	androgen receptor signaling pathway	9/998	49/18986	0.183673	3.49421	4.1177	0.00090759	0.00896004	0.00707926	DDX17/RHOA/DDX5/MAPK1/PHB1/SMARCA4/FKBP4/SFRP1/PARK7	9
BP	GO:0045197	establishment or maintenance of epithelial cell apical/basal polarity	9/998	49/18986	0.183673	3.49421	4.1177	0.00090759	0.00896004	0.00707926	WDR1/RHOA/ARF4/LAMA1/MSN/CDC42/PTK7/CRB2/PDCD6IP	9
BP	GO:0071985	multivesicular body sorting pathway	9/998	49/18986	0.183673	3.49421	4.1177	0.00090759	0.00896004	0.00707926	VPS4A/STAM/VCP/CHMP1B/PDCD6IP/SORT1/TSG101/VTA1/VPS28	9
BP	GO:0061462	protein localization to lysosome	10/998	59/18986	0.169492	3.22441	4.0307	0.000923016	0.00909473	0.00718568	VPS4A/CLU/HSPA8/LAMP2/RAB7A/CD81/SCARB2/MEAK7/GCC2/SORT1	10
BP	GO:0045070	positive regulation of viral genome replication	7/998	31/18986	0.225806	4.29575	4.32566	0.000939773	0.00922423	0.00728799	DDX3X/PABPC1/RAD23A/PPIA/TOP2B/DDB1/HACD3	7
BP	GO:1901798	positive regulation of signal transduction by p53 class mediator	7/998	31/18986	0.225806	4.29575	4.32566	0.000939773	0.00922423	0.00728799	EEF1E1/DDX5/RPS7/RPL23/RPS15/RPL11/EIF5A	7
BP	GO:0051693	actin filament capping	8/998	40/18986	0.2	3.80481	4.18267	0.000969455	0.00949731	0.00750376	SPTBN1/GSN/RDX/CAPZA2/CAPZA1/CAPZB/MTPN/SPTAN1	8
BP	GO:0043588	skin development	31/998	324/18986	0.095679	1.8202	3.50747	0.000973041	0.00951418	0.00751708	NME2/MACROH2A1/FLNB/KRT14/KRT10/KRT6A/KRT1/KRT3/KRT2/KRT5/GBA1/ANXA1/KRT4/KRT16/COL6A1/JUP/CTNNB1/STMN1/ITGA6/SFN/KRT9/CASP3/KRT17/ASAH1/NUMA1/PLEC/PTGES3/KRT71/HRNR/TSG101/CLIC4	31
BP	GO:0032886	regulation of microtubule-based process	27/998	269/18986	0.100372	1.90948	3.53858	0.000993969	0.00970023	0.00766408	XPO1/PAK1/TUBB4A/NPM1/RHOA/HSPA1A/MAP2/TPR/STMN1/RPS3/EPHA3/NUP62/PAFAH1B1/MAP1B/MAP1A/RAC1/CLTC/HNRNPU/FKBP4/CKAP5/DYNC1H1/NUMA1/MACF1/MAPRE1/CHMP1B/PDCD6IP/HDGFL3	27
BP	GO:0019319	hexose biosynthetic process	13/998	92/18986	0.141304	2.68818	3.82323	0.0010184	0.00991964	0.00783743	PGK1/ENO1/GPI/ENO2/ALDOC/AKR1B1/GOT1/PRKACA/PGAM1/PGM1/MDH2/TPI1/DDB1	13
BP	GO:0045862	positive regulation of proteolysis	31/998	325/18986	0.0953846	1.8146	3.48898	0.00102309	0.00994641	0.00785858	DDX3X/PDCD6/TF/GBA1/APP/GSN/ENO1/CTSD/ANXA2/HMGB1/HSPA1A/HSPD1/CLU/HSPA8/PSMC3/RPS3/MYH9/USP5/CTSC/RAD23A/EPHA4/VCP/SUMO2/PSME3/HSPE1/PSMC5/RACK1/PSME1/ANP32B/UBQLN1/ROBO1	31
BP	GO:0099172	presynapse organization	10/998	60/18986	0.166667	3.17067	3.96662	0.00105634	0.0102501	0.00809854	SDCBP/GPC4/APP/PTPRD/PFN2/CHD4/NLGN1/NLGN2/LRRC4B/NRXN1	10
BP	GO:0006206	pyrimidine nucleobase metabolic process	5/998	16/18986	0.3125	5.94502	4.66094	0.00106685	0.0102933	0.00813269	CTPS1/RRM1/MAPK1/CAD/CMPK1	5
BP	GO:0030174	regulation of DNA-templated DNA replication initiation	5/998	16/18986	0.3125	5.94502	4.66094	0.00106685	0.0102933	0.00813269	MCM3/MCM4/MCM5/MCM2/MCM6	5
BP	GO:1901142	insulin metabolic process	5/998	16/18986	0.3125	5.94502	4.66094	0.00106685	0.0102933	0.00813269	P4HB/CTSD/IDE/CPE/NLGN2	5
BP	GO:0141188	nucleic acid catabolic process	39/998	441/18986	0.0884354	1.6824	3.41526	0.00107387	0.0103416	0.0081708	IGF2BP1/HNRNPD/HNRNPAB/SYNCRIP/CELF1/SSB/NPM1/HNRNPC/VIM/HSPA1A/PABPC1/YBX1/DDX5/ELAVL1/APEX1/FUS/EIF4A3/FEN1/LRPPRC/MAGOH/ETF1/HNRNPU/DHX9/TARDBP/HNRNPA0/CIRBP/CAPRIN1/GSPT2/SERBP1/KHSRP/NUDT16/FTO/AGO1/CARHSP1/THRAP3/LSM2/LSM5/LSM4/RBM8A	39
BP	GO:2000377	regulation of reactive oxygen species metabolic process	18/998	153/18986	0.117647	2.23812	3.62184	0.00114715	0.0109131	0.00862239	SOD1/SOD2/APP/FYN/RHOA/GSTP1/CBR1/ARF4/VDAC1/ELAVL1/PRDX2/PRCP/EIF6/RAC1/GRB2/DCXR/PARK7/TIGAR	18
BP	GO:2001235	positive regulation of apoptotic signaling pathway	18/998	153/18986	0.117647	2.23812	3.62184	0.00114715	0.0109131	0.00862239	EEF1E1/SOD1/APP/CLU/SFPQ/RPS3/PDIA3/PPP2R1A/PPP1CA/CTSC/RPS7/EIF5A/RACK1/PEA15/SFRP1/PARK7/BCLAF1/FIS1	18
BP	GO:0006221	pyrimidine nucleotide biosynthetic process	7/998	32/18986	0.21875	4.16151	4.21598	0.00114899	0.0109131	0.00862239	NME1/NME2/PRPS1/CTPS1/CAD/CMPK1/DUT	7
BP	GO:0036258	multivesicular body assembly	7/998	32/18986	0.21875	4.16151	4.21598	0.00114899	0.0109131	0.00862239	VPS4A/STAM/CHMP1B/PDCD6IP/TSG101/VTA1/VPS28	7
BP	GO:0042307	positive regulation of protein import into nucleus	8/998	41/18986	0.195122	3.71201	4.09463	0.00114977	0.0109131	0.00862239	IPO5/FLNA/HSP90AA1/TPR/JUP/RAN/TARDBP/TRIM28	8
BP	GO:0097242	amyloid-beta clearance	8/998	41/18986	0.195122	3.71201	4.09463	0.00114977	0.0109131	0.00862239	PICALM/APP/CLU/IDE/RAB5A/CLTC/LRP1/RAB11B	8
BP	GO:1904861	excitatory synapse assembly	8/998	41/18986	0.195122	3.71201	4.09463	0.00114977	0.0109131	0.00862239	PLXNB2/PTPRD/PTPRS/NLGN1/NLGN2/LRRC4B/NRXN2/NRXN1	8
BP	GO:0014823	response to activity	12/998	82/18986	0.146341	2.78401	3.81334	0.00115033	0.0109131	0.00862239	FN1/CAT/SOD2/ANXA2/HSPA8/COL6A1/ALAD/ATP5F1A/UQCRC1/DAG1/HADH/CAB39	12
BP	GO:0043113	receptor clustering	10/998	61/18986	0.163934	3.1187	3.90387	0.001205	0.0114106	0.00901547	FLNA/GSN/CDH2/CRK/CRKL/CD81/NLGN1/NLGN2/NRXN2/NRXN1	10
BP	GO:1903076	regulation of protein localization to plasma membrane	15/998	117/18986	0.128205	2.43898	3.6775	0.00120975	0.0114344	0.00903422	PGRMC1/SPTBN1/PICALM/VPS4A/LYPLA1/ACTB/EZR/SFN/EPHA3/EPHB2/RACK1/CLTC/LRP1/AP2M1/NRXN1	15
BP	GO:0045927	positive regulation of growth	26/998	259/18986	0.100386	1.90975	3.4723	0.00121889	0.0114995	0.00908565	NACA/SDCBP/DDX3X/DNPH1/FN1/EZR/PPIB/SFN/CRABP2/GDI1/L1CAM/PAFAH1B1/CRK/MAP1B/CDH4/MTPN/CDC42/CSNK2A1/EIF4G2/BASP1/KRT17/MACF1/ISLR2/RUFY3/HDGFL2/SFRP1	26
BP	GO:0006265	DNA topological change	4/998	10/18986	0.4	7.60962	4.9244	0.00123461	0.0115411	0.00911855	HMGB1/TOP1/HMGB2/TOP2B	4
BP	GO:0032070	regulation of deoxyribonuclease activity	4/998	10/18986	0.4	7.60962	4.9244	0.00123461	0.0115411	0.00911855	NPM1/HMGB1/PCNA/RPS3	4
BP	GO:0097105	presynaptic membrane assembly	4/998	10/18986	0.4	7.60962	4.9244	0.00123461	0.0115411	0.00911855	PTPRD/NLGN1/NLGN2/NRXN1	4
BP	GO:1900038	negative regulation of cellular response to hypoxia	4/998	10/18986	0.4	7.60962	4.9244	0.00123461	0.0115411	0.00911855	DDAH1/ENO1/EPHA4/HYOU1	4
BP	GO:1904667	negative regulation of ubiquitin protein ligase activity	4/998	10/18986	0.4	7.60962	4.9244	0.00123461	0.0115411	0.00911855	RPL5/RPS7/RPL23/RPL11	4
BP	GO:0021954	central nervous system neuron development	13/998	94/18986	0.138298	2.63099	3.73383	0.0012475	0.0116403	0.00919689	DCLK1/HPRT1/MAP2/EPHB2/EPHB1/PAFAH1B1/DCC/CRK/CRKL/EPHA4/CDH11/ROBO2/ROBO1	13
BP	GO:0051098	regulation of binding	23/998	219/18986	0.105023	1.99796	3.49878	0.0012542	0.0116814	0.00922941	NME1/FLOT1/H1-0/ANXA2/HMGB1/ACTB/PTPRF/TXN/MAP2/IDE/ATP2A2/STMN1/NES/HMGA2/EPHA4/PPP2CA/RAN/RPL11/FKBP1A/RACK1/LRP1/EIF3C/NUCKS1	23
BP	GO:0030041	actin filament polymerization	19/998	167/18986	0.113772	2.16441	3.55997	0.00126911	0.0117988	0.00932216	WASL/SPTBN1/ARPC2/ARPC5/GSN/PFN1/PFN2/RDX/CAPZA2/CAPZA1/CAPZB/MTPN/ARPC4/RAC1/GRB2/SPTAN1/CTTN/ARPC5L/CYRIB	19
BP	GO:0010720	positive regulation of cell development	40/998	460/18986	0.0869565	1.65427	3.34596	0.00128166	0.0118771	0.00938403	NCAN/PRMT5/PLXNB2/ACTL6A/PNP/FN1/ANXA1/RHOA/HMGB1/ACTB/PTPRD/XRCC6/XRCC5/VCAN/CTNNB1/MDK/PTPRZ1/EPHB2/CRABP2/GDI1/L1CAM/PPP1CC/PAFAH1B1/MAP1B/SMARCA4/EPHA4/NAP1L1/CDH4/EIF4G2/PRKDC/DAG1/CAPRIN1/MACF1/RHEB/DBN1/ISLR2/RUFY3/SMARCC1/ROBO2/ROBO1	40
BP	GO:0010970	transport along microtubule	20/998	180/18986	0.111111	2.11378	3.53645	0.00128452	0.0118771	0.00938403	KIF5A/SOD1/HSPB1/APP/UCHL1/MAP2/HSPA8/RAB6A/ARL3/LRPPRC/PAFAH1B1/MAP1B/MAP1A/CDC42/DYNLL1/HNRNPU/DYNC1I2/DYNC1H1/TUBA1A/SYNE2	20
BP	GO:0141193	nuclear receptor-mediated signaling pathway	20/998	180/18986	0.111111	2.11378	3.53645	0.00128452	0.0118771	0.00938403	DDX17/ACTN4/PAK1/RHOA/PARP1/DDX5/MAPK1/CALR/PHB1/PRCP/CRKL/SMARCA4/UFM1/FABP5/FKBP4/YWHAH/SAFB/PTGES3/SFRP1/PARK7	20
BP	GO:0009408	response to heat	14/998	106/18986	0.132075	2.51261	3.67839	0.00130145	0.0120119	0.00949051	PDCD6/PSIP1/SOD1/HSPB1/HSP90AA1/HSP90AB1/HSPA1A/HSPA8/HSPA2/TPR/PRKACA/EEF1D/VCP/YWHAE	14
BP	GO:0001941	postsynaptic membrane organization	8/998	42/18986	0.190476	3.62363	4.00932	0.00135585	0.0124388	0.00982781	CDH2/EPHB2/CRK/CRKL/NLGN1/NLGN2/NRXN2/NRXN1	8
BP	GO:0032509	endosome transport via multivesicular body sorting pathway	8/998	42/18986	0.190476	3.62363	4.00932	0.00135585	0.0124388	0.00982781	VPS4A/STAM/VCP/CHMP1B/SORT1/TSG101/VTA1/VPS28	8
BP	GO:0060999	positive regulation of dendritic spine development	8/998	42/18986	0.190476	3.62363	4.00932	0.00135585	0.0124388	0.00982781	PTPRD/EPHB2/PAFAH1B1/EIF4G2/CAPRIN1/DBN1/NLGN1/NLGN2	8
BP	GO:0016051	carbohydrate biosynthetic process	22/998	207/18986	0.10628	2.02188	3.48199	0.00135745	0.0124388	0.00982781	MPDU1/AP2A1/PGK1/ENO1/GPI/ENO2/PARP1/ALDOC/AKR1B1/GOT1/PRKACA/PGAM1/PGM1/PPP1CA/MDH2/PGD/TPI1/CLTC/PTGES3/DDB1/UGP2/PGM2	22
BP	GO:0000018	regulation of DNA recombination	17/998	143/18986	0.118881	2.2616	3.56692	0.00138499	0.0126684	0.0100092	ACTL6A/TFRC/H1-0/PARP1/ACTB/H1-4/H1-2/H1-5/FUS/MSH6/ACTR2/CSNK2A1/C1QBP/HDGFL2/H1-10/PRMT1/RUVBL1	17
BP	GO:0036257	multivesicular body organization	7/998	33/18986	0.212121	4.0354	4.11068	0.00139303	0.0126965	0.0100314	VPS4A/STAM/CHMP1B/PDCD6IP/TSG101/VTA1/VPS28	7
BP	GO:0043094	cellular metabolic compound salvage	7/998	33/18986	0.212121	4.0354	4.11068	0.00139303	0.0126965	0.0100314	DNPH1/PNP/HPRT1/AMPD2/MTAP/PGM2/ENOPH1	7
BP	GO:0035987	endodermal cell differentiation	9/998	52/18986	0.173077	3.29262	3.89935	0.0014117	0.0128437	0.0101477	MACROH2A1/FN1/LAMB1/COL6A1/CTNNB1/MYH9/HMGA2/GRB2/CDC73	9
BP	GO:0008344	adult locomotory behavior	12/998	84/18986	0.142857	2.71772	3.71636	0.00142532	0.0129446	0.0102274	CHL1/CSTB/APP/HEXA/UCHL1/PAFAH1B1/ARCN1/PPT1/EPHA4/TUBA1A/NLGN2/PARK7	12
BP	GO:0045198	establishment of epithelial cell apical/basal polarity	5/998	17/18986	0.294118	5.59531	4.46474	0.00144643	0.0130434	0.0103055	RHOA/LAMA1/MSN/CDC42/PTK7	5
BP	GO:0051014	actin filament severing	5/998	17/18986	0.294118	5.59531	4.46474	0.00144643	0.0130434	0.0103055	GSN/CFL1/MYH9/DSTN/GMFB	5
BP	GO:0071243	cellular response to arsenic-containing substance	5/998	17/18986	0.294118	5.59531	4.46474	0.00144643	0.0130434	0.0103055	DDX3X/MAPK13/HNRNPA1/VCP/GSTO1	5
BP	GO:0097091	synaptic vesicle clustering	5/998	17/18986	0.294118	5.59531	4.46474	0.00144643	0.0130434	0.0103055	CTNNB1/CDH2/NLGN1/NLGN2/NRXN1	5
BP	GO:1990138	neuron projection extension	19/998	169/18986	0.112426	2.1388	3.50263	0.00146113	0.0131314	0.010375	DCLK1/FN1/MAP2/CTNNB1/VCL/GDI1/L1CAM/PAFAH1B1/MAP1B/CDH4/EIF4G2/DDR1/PTPRS/CTTN/MACF1/ISLR2/RUFY3/NRCAM/DIP2B	19
BP	GO:0000819	sister chromatid segregation	24/998	235/18986	0.102128	1.94288	3.42577	0.00146133	0.0131314	0.010375	KIF2A/BUB3/SMARCA5/VPS4A/FLNA/ACTL6A/RHOA/ACTB/HSPA1A/TPR/PPP2R1A/PPP1CC/NUP62/SMARCA4/RAN/HNRNPU/TOP2B/DCTN2/CUL3/KPNB1/NUMA1/MAPRE1/CHMP1B/SMARCC1	24
BP	GO:0006888	endoplasmic reticulum to Golgi vesicle-mediated transport	16/998	132/18986	0.121212	2.30595	3.54641	0.00154171	0.0137933	0.0108979	YKT6/USO1/PDCD6/VAPA/P4HB/ARF4/ARCN1/SEC24C/GAS1/VCP/LMAN2/CUL3/SCFD1/TFG/TMED9/HYOU1	16
BP	GO:1903313	positive regulation of mRNA metabolic process	24/998	236/18986	0.101695	1.93465	3.40317	0.00154799	0.0137933	0.0108979	IGF2BP1/PRMT5/HNRNPD/SYNCRIP/EIF1/CELF1/SNRNP70/HSPA8/PABPC1/YBX1/NCL/ELAVL1/PRDX6/RBMX/HNRNPU/DHX9/TARDBP/CIRBP/CAPRIN1/CDC73/KHSRP/FTO/PRPF19/THRAP3	24
BP	GO:0030220	platelet formation	6/998	25/18986	0.24	4.56577	4.20215	0.0015539	0.0137933	0.0108979	ACTN1/WDR1/MYH9/CASP3/TPM4/PRKDC	6
BP	GO:0030859	polarized epithelial cell differentiation	6/998	25/18986	0.24	4.56577	4.20215	0.0015539	0.0137933	0.0108979	RHOA/LAMA1/MSN/RAB10/CDC42/PTK7	6
BP	GO:0051016	barbed-end actin filament capping	6/998	25/18986	0.24	4.56577	4.20215	0.0015539	0.0137933	0.0108979	GSN/RDX/CAPZA2/CAPZA1/CAPZB/MTPN	6
BP	GO:0071450	cellular response to oxygen radical	6/998	25/18986	0.24	4.56577	4.20215	0.0015539	0.0137933	0.0108979	SOD1/SOD2/PRDX2/PRDX1/PARK7/ADPRS	6
BP	GO:0071451	cellular response to superoxide	6/998	25/18986	0.24	4.56577	4.20215	0.0015539	0.0137933	0.0108979	SOD1/SOD2/PRDX2/PRDX1/PARK7/ADPRS	6
BP	GO:0045069	regulation of viral genome replication	12/998	85/18986	0.141176	2.68575	3.66893	0.00158192	0.0140176	0.0110752	DDX3X/BANF1/PABPC1/DDX5/HMGA2/RAD23A/PPIA/TOP2B/ILF3/TRIM28/DDB1/HACD3	12
BP	GO:1905168	positive regulation of double-strand break repair via homologous recombination	8/998	43/18986	0.186047	3.53936	3.92657	0.00159022	0.0140667	0.011114	ACTL6A/PARP1/ACTB/FUS/ACTR2/HDGFL2/PRMT1/RUVBL1	8
BP	GO:0008652	amino acid biosynthetic process	11/998	74/18986	0.148649	2.8279	3.71089	0.00160129	0.0141157	0.0111527	PHGDH/GOT2/MTHFD1/GOT1/SEPHS1/BCAT1/MTAP/PARK7/AASDHPPT/ENOPH1/PSAT1	11
BP	GO:0072527	pyrimidine-containing compound metabolic process	11/998	74/18986	0.148649	2.8279	3.71089	0.00160129	0.0141157	0.0111527	NME1/NME2/PRPS1/CTPS1/RRM1/MAPK1/CAD/CMPK1/DUT/ERH/DCTPP1	11
BP	GO:1902743	regulation of lamellipodium organization	9/998	53/18986	0.169811	3.2305	3.83009	0.00162254	0.0142784	0.0112812	ARPC2/HSP90AA1/CAPZB/CDC42/RAC1/ACTR2/FSCN1/CORO1B/CORO1C	9
BP	GO:0061436	establishment of skin barrier	7/998	34/18986	0.205882	3.91672	4.00945	0.00167571	0.0146862	0.0116035	KRT1/GBA1/KRT16/STMN1/SFN/PLEC/HRNR	7
BP	GO:0061351	neural precursor cell proliferation	19/998	171/18986	0.111111	2.11378	3.44608	0.00167728	0.0146862	0.0116035	IGF2BP1/NCAN/PLXNB2/FLNA/RHOA/VCAN/CTNNB1/CDH2/MDK/PTPRZ1/RRM1/EPHB1/PAFAH1B1/NES/RAB10/NAP1L1/DBN1/PTBP2/ADGRG1	19
BP	GO:0008544	epidermis development	35/998	393/18986	0.0890585	1.69425	3.27581	0.00167752	0.0146862	0.0116035	NME2/MACROH2A1/FLNB/SOD1/KRT14/KRT10/KRT6A/KRT1/KRT3/KRT2/KRT5/GBA1/ANXA1/KRT4/KRT16/COL6A1/CTNNB1/ATP2A2/STMN1/YBX1/SFN/CRABP2/KRT9/CASP3/PAFAH1B1/FABP5/PLOD1/KRT17/ASAH1/NUMA1/PLEC/KRT71/HRNR/TSG101/CLIC4	35
BP	GO:1903900	regulation of viral life cycle	17/998	146/18986	0.116438	2.21513	3.47166	0.00173858	0.0151947	0.0120052	DDX3X/VPS4A/BANF1/GSN/P4HB/HMGB1/PABPC1/DDX5/HMGA2/RAD23A/PPIA/TOP2B/ILF3/TRIM28/DDB1/TSG101/HACD3	17
BP	GO:0006446	regulation of translational initiation	12/998	86/18986	0.139535	2.65452	3.62217	0.00175242	0.0152374	0.012039	DDX3X/EIF1/SH3BGRL/HSPB1/NPM1/TPR/PPP1CA/RPL13A/EIF4G2/EIF4H/BZW1/DDX1	12
BP	GO:0048678	response to axon injury	12/998	86/18986	0.139535	2.65452	3.62217	0.00175242	0.0152374	0.012039	FLNA/SOD1/SOD2/PTPRF/GAP43/TNC/MAP1B/EPHA4/PTPRS/DAG1/DPYSL3/NEO1	12
BP	GO:1900542	regulation of purine nucleotide metabolic process	12/998	86/18986	0.139535	2.65452	3.62217	0.00175242	0.0152374	0.012039	DNM1L/MACROH2A1/APP/ENO1/PARP1/UCHL1/PRKACA/VCP/EIF6/PPP2CA/TIGAR/FIS1	12
BP	GO:1903578	regulation of ATP metabolic process	11/998	75/18986	0.146667	2.79019	3.65892	0.00178922	0.0155309	0.0122709	DNM1L/APP/ENO1/PARP1/UCHL1/PRKACA/VCP/EIF6/PPP2CA/TIGAR/FIS1	11
BP	GO:0051170	import into nucleus	19/998	172/18986	0.110465	2.10149	3.4181	0.00179513	0.0155557	0.0122905	IPO5/KPNA3/KPNA4/FLNA/LMNA/HSP90AA1/HNRNPA1/HSPA8/TPR/JUP/ELAVL1/NUP62/UFM1/NUTF2/RAN/RPL23/TARDBP/TRIM28/KPNB1	19
BP	GO:0045785	positive regulation of cell adhesion	42/998	499/18986	0.0841683	1.60122	3.20576	0.00183129	0.0158422	0.0125168	ARPC2/FLNA/FLOT1/ACTL6A/MAP4K4/PNP/FN1/TFRC/ANXA1/FYN/P4HB/LAMB1/RHOA/HMGB1/ACTB/HSPD1/LAMC1/JUP/IGFBP2/MDK/FBLN1/ITGA6/RPS3/LAMA1/SFN/CALR/CRK/CRKL/SMARCA4/EPHA4/CD81/CDC42/RAC1/YWHAG/EFNB1/C1QBP/TJP1/DAG1/SFRP1/SMARCC1/CYRIB/ADGRG1	42
BP	GO:0030835	negative regulation of actin filament depolymerization	8/998	44/18986	0.181818	3.45892	3.84624	0.00185553	0.0158464	0.0125201	SPTBN1/GSN/RDX/CAPZA2/CAPZA1/CAPZB/MTPN/SPTAN1	8
BP	GO:0043403	skeletal muscle tissue regeneration	8/998	44/18986	0.181818	3.45892	3.84624	0.00185553	0.0158464	0.0125201	NACA/ANXA1/COL6A1/MTPN/CD81/DAG1/HDGFL2/PTGFRN	8
BP	GO:0060236	regulation of mitotic spindle organization	8/998	44/18986	0.181818	3.45892	3.84624	0.00185553	0.0158464	0.0125201	HSPA1A/TPR/NUP62/CLTC/HNRNPU/DYNC1H1/NUMA1/CHMP1B	8
BP	GO:0031103	axon regeneration	9/998	54/18986	0.166667	3.17067	3.76247	0.00185789	0.0158464	0.0125201	FLNA/PTPRF/GAP43/TNC/MAP1B/EPHA4/PTPRS/DAG1/NEO1	9
BP	GO:0042451	purine nucleoside biosynthetic process	4/998	11/18986	0.363636	6.91784	4.62432	0.00185971	0.0158464	0.0125201	PNP/HPRT1/MTAP/PGM2	4
BP	GO:0042455	ribonucleoside biosynthetic process	4/998	11/18986	0.363636	6.91784	4.62432	0.00185971	0.0158464	0.0125201	PNP/HPRT1/MTAP/PGM2	4
BP	GO:0046129	purine ribonucleoside biosynthetic process	4/998	11/18986	0.363636	6.91784	4.62432	0.00185971	0.0158464	0.0125201	PNP/HPRT1/MTAP/PGM2	4
BP	GO:0071481	cellular response to X-ray	4/998	11/18986	0.363636	6.91784	4.62432	0.00185971	0.0158464	0.0125201	XRCC6/XRCC5/SFRP1/NUCKS1	4
BP	GO:0110011	regulation of basement membrane organization	4/998	11/18986	0.363636	6.91784	4.62432	0.00185971	0.0158464	0.0125201	LAMB1/LAMC1/LAMA1/DAG1	4
BP	GO:0035966	response to topologically incorrect protein	18/998	160/18986	0.1125	2.14021	3.41148	0.00190872	0.0162369	0.0128286	HSPA4/HSPB1/HSP90AA1/HSP90AB1/HSPA1A/HSPD1/CLU/HSPA5/HSPA1L/HSPA8/HSPA2/SERPINH1/VCP/MANF/HSPE1/RACK1/CUL3/COPS5	18
[truncated: 657 more rows]

## Sheet: GO_CommonProteins_D50
ONTOLOGY	ID	Description	GeneRatio	BgRatio	RichFactor	FoldEnrichment	zScore	pvalue	p.adjust	qvalue	geneID	Count
[truncated: 1,179 more rows]
